# Supplementary material for: Transcriptome Analysis and Functional Characterization of the HvLRR_8-1 Gene Involved in Barley Resistance to Pyrenophora graminea
Source: Plants (Basel). 2025 Jul 30;14(15):2350. doi: 10.3390/plants14152350 (PMC12348818; doi:10.3390/plants14152350)
Supplement: Supplementary file 1 [file plants-14-02350-s001.zip]

Archive with 20 entries (19 files):
- Supplementary Figure.docx
- Supplementary Table/
- Supplementary Table/Table S1 Primers information used for qRT-PCR in the study.xlsx
- Supplementary Table/Table S10 FPKM of DEGs special existence in between A_14d_T-G_14d_T and 700 DEGs exclusively in Ganpi2.xlsx
- Supplementary Table/Table S11 KEGG enrichment analysis of 457 DEGs related to immunity of Ganpi2 to Pyrenophora graminea.xlsx
- Supplementary Table/Table S12 genes information of 27 DEG belonged to plant-pathogen interactions.xlsx
- Supplementary Table/Table S13 GO  enrichment analysis of 457 DEGs related to immunity of Ganpi2 to Pyrenophora graminea.xlsx
- Supplementary Table/Table S14 Resistance gene prediction in the study.xlsx
- Supplementary Table/Table S15 Transcirption factor prediction in the study.xlsx
- Supplementary Table/Table S16 Resistance gene selected from 457 DEGs.xlsx
- Supplementary Table/Table S17 Transcription factor selected from 457 DEGs.xlsx
- Supplementary Table/Table S18 The Neighbor-Joining (NJ) phylogenetic tree was constructed using MEGA 11 the resulting “Newick” tree file.docx
- Supplementary Table/Table S2 Clean read ratio aligned to reference genome in the study.csv
- Supplementary Table/Table S3 Mapping ratio aligned to reference gene sequences in the study.csv
- Supplementary Table/Table S4 Information of Differentially expressed genes (DEGs) between  inoculation- and  uninoculation healthy at the same point in time.xlsx
- Supplementary Table/Table S5 DEGs FPKM belonged to profiles with significant trend threshold 0.05 in Ganpi2.xlsx
- Supplementary Table/Table S6 DEGs FPKM belonged to profiles with significant trend threshold 0.05 in Alexis1.xlsx
- Supplementary Table/Table S7 KEGG pathway significantly enrichment in the  profiles of Alexis and Ganpi2..xlsx
- Supplementary Table/Table S8 GO significantly enrichment in the profiles of Alexis and Ganpi2..xlsx
- Supplementary Table/Table S9 FPKM of DEGs special existence in between G_7d_T-G_14d_T and G_14d_CK-G_14d_T.xlsx
