# Supplementary material for: Transcriptome Analysis and Functional Characterization of the HvLRR_8-1 Gene Involved in Barley Resistance to Pyrenophora graminea
Source: Plants (Basel). 2025 Jul 30;14(15):2350. doi: 10.3390/plants14152350 (PMC12348818; doi:10.3390/plants14152350)
Supplement: Supplementary file 1 [file plants-14-02350-s001.zip › Supplementary Table/Table S1 Primers information used for qRT-PCR in the study.xlsx]

## Sheet: Sheet1
Table S1 Primers information used for qRT-PCR in the study
Primer name	Primer sequence(5'-3')
HvUBC-F	AAGCAGCCAGAATGTACAGCGAGAAC
HvUBC-R	GGTACAGACCAGCAAAGCCAGAAATG
HORVU3Hr1G059480-F	ATGGTCTCCTTCCTCAGCACTTT
HORVU3Hr1G059480-R	GGAGCTGAAGACGTTGCAGTT
HORVU3Hr1G071470-F	CTGCTCCTTGCACTCAATCAGAT
HORVU3Hr1G071470-R	ATGCTAAGGGCCCAAATGTG
HORVU4Hr1G078220-F	TCCTCTTCCTCCACGAGAAGTT
HORVU4Hr1G078220-R	TGCTGGACCTTCTCCCCATA
HORVU4Hr1G089830-F	AAGCAGTCCGGGCTCAACTA
HORVU4Hr1G089830-R	TTTGTGATCCCTGGTTTTTCG
HORVU5Hr1G005210-F	CAACCTCCCCATGGACTTCTC
HORVU5Hr1G005210-R	AAGTTTTGGTCCTGACGTCGTT
HORVU5Hr1G052740-F	ATCACGTACCCCGCGTATCA
HORVU5Hr1G052740-R	AGCCGGGATCCTGTTCTTG
HORVU6Hr1G055000-F	TCCATGCTGGCCATAGGAA
HORVU6Hr1G055000-R	TTGGTGAGGTGCTGCTTTTG
HORVU7Hr1G010740-F	CCCCTTTCAACATCCTTGTCA
HORVU7Hr1G010740-R	TGCTTGCCACCGAGTGATAG
