# Supplementary material for: Transcriptome Analysis and Functional Characterization of the HvLRR_8-1 Gene Involved in Barley Resistance to Pyrenophora graminea
Source: Plants (Basel). 2025 Jul 30;14(15):2350. doi: 10.3390/plants14152350 (PMC12348818; doi:10.3390/plants14152350)
Supplement: Supplementary file 1 [file plants-14-02350-s001.zip › Supplementary Table/Table S10 FPKM of DEGs special existence in between A_14d_T-G_14d_T and 700 DEGs exclusively in Ganpi2.xlsx]

## Sheet: Sheet1
Gene ID	A_7d_CK FPKM	A_7d_T FPKM	A_14d_CK FPKM	A_14d_T FPKM	A_18d_CK FPKM	A_18d_T FPKM	G_7d_CK FPKM	G_7d_T FPKM	G_14d_CK FPKM	G_14d_T FPKM	G_18d_CK FPKM	G_18d_T FPKM	A_14d_CK-1 FPKM	A_14d_CK-2 FPKM	A_14d_CK-3 FPKM	A_14d_T-1 FPKM	A_14d_T-2 FPKM	A_14d_T-3 FPKM	A_18d_CK-1 FPKM	A_18d_CK-2 FPKM	A_18d_CK-3 FPKM	A_18d_T-1 FPKM	A_18d_T-2 FPKM	A_18d_T-3 FPKM	A_7d_CK-1 FPKM	A_7d_CK-2 FPKM	A_7d_CK-3 FPKM	A_7d_T-1 FPKM	A_7d_T-2 FPKM	A_7d_T-3 FPKM	G_14_CK-1 FPKM	G_14_CK-2 FPKM	G_14_CK-3 FPKM	G_14d_T-1 FPKM	G_14d_T-2 FPKM	G_14d_T-3 FPKM	G_18d_CK-1 FPKM	G_18d_CK-2 FPKM	G_18d_CK-3 FPKM	G_18d_T-1 FPKM	G_18d_T-2 FPKM	G_18d_T-3 FPKM	G_7d_CK-1 FPKM	G_7d_CK-2 FPKM	G_7d_CK-3 FPKM	G_7d_T-1 FPKM	G_7d_T-2 FPKM	G_7d_T-3 FPKM
BGI_novel_G000006	0	0	0.0366667	0	0.04	0.34	0.0733333	0	0	0.493333	0.0766667	0.0733333	0.11	0	0	0	0	0	0	0	0.12	0.46	0.11	0.45	0	0	0	0	0	0	0	0	0	0.35	0.79	0.34	0	0.11	0.12	0.11	0	0.11	0	0.11	0.11	0	0	0
BGI_novel_G000024	0.263333	0.78	0.966667	0.573333	0.13	1.66667	0.366667	0.3	0.51	3.36	0.186667	1.18333	1.65	0.57	0.68	0.78	0.16	0.78	0.03	0.23	0.13	1.65	1.45	1.9	0.2	0.33	0.26	0.65	0.78	0.91	0.64	0.32	0.57	2.05	4.66	3.37	0.25	0.31	0	1.86	0.85	0.84	0.19	0.32	0.59	0.52	0.11	0.27
BGI_novel_G000073	0	0	0.0133333	0	0	0	0	0	0	0.116667	0.14	0	0	0	0.04	0	0	0	0	0	0	0	0	0	0	0	0	0	0	0	0	0	0	0	0.35	0	0	0.42	0	0	0	0	0	0	0	0	0	0
BGI_novel_G000097	0	0.0233333	0.11	0.08	0.04	0	0.16	0.286667	0.21	0.02	0.03	0.363333	0.1	0	0.23	0.15	0	0.09	0.07	0.05	0	0	0	0	0	0	0	0	0.07	0	0.15	0.24	0.24	0.06	0	0	0	0.04	0.05	0.83	0.26	0	0.35	0.09	0.04	0.08	0.39	0.39
BGI_novel_G000250	0	0.0466667	0.06	0	0.166667	0.123333	0	0	0.126667	0.816667	1.30333	0.293333	0.18	0	0	0	0	0	0	0.5	0	0.13	0.14	0.1	0	0	0	0	0.14	0	0	0.38	0	0.57	0.9	0.98	2.27	0.83	0.81	0	0	0.88	0	0	0	0	0	0
BGI_novel_G000323	0.803333	0.796667	0.79	1.16	1.23	0.513333	1.59667	1.96333	1.11667	0.23	0.45	0.783333	1.36	1.01	0	0.66	1.62	1.2	1.01	1.08	1.6	0.24	0.43	0.87	0.54	0.96	0.91	0.91	0.9	0.58	0.65	1.39	1.31	0.27	0.01	0.41	0.37	0.57	0.41	0.92	0.78	0.65	2.62	0.75	1.42	0.6	3.63	1.66
BGI_novel_G000333	0	0	0	0	0	0.00333333	0	0	0	0.0733333	0.04	0	0	0	0	0	0	0	0	0	0	0	0.01	0	0	0	0	0	0	0	0	0	0	0	0.22	0	0	0	0.12	0	0	0	0	0	0	0	0	0
BGI_novel_G000372	0.143333	0.426667	0.246667	0.186667	0.106667	0.236667	0.42	0.243333	0.246667	0.0366667	0.35	0.473333	0.11	0.3	0.33	0.1	0.23	0.23	0	0.22	0.1	0.12	0.22	0.37	0.11	0	0.32	0.73	0.35	0.2	0.2	0.23	0.31	0	0	0.11	0.11	0.11	0.83	0.49	0.65	0.28	0.94	0.32	0	0.11	0.53	0.09
BGI_novel_G000553	0.416667	1.59	1.13667	1.19667	0.24	0.206667	0.07	0.646667	0.633333	0.0233333	0.21	0.493333	0.15	0.61	2.65	0.68	1.83	1.08	0.69	0.03	0	0.62	0	0	1.25	0	0	1.8	1.39	1.58	0.82	0.38	0.7	0.07	0	0	0.63	0	0	0	1.03	0.45	0	0.21	0	0.6	0.97	0.37
BGI_novel_G000559	0.1	0.2	0.62	0.37	0.283333	1.76333	0.0666667	0.203333	0.506667	2.30667	0.38	1.34667	0.9	0.32	0.64	0.38	0.28	0.45	0.28	0.25	0.32	1.78	1.71	1.8	0.11	0.04	0.15	0.18	0.07	0.35	0.27	0.49	0.76	1.56	2.44	2.92	0.49	0.36	0.29	1.52	1.53	0.99	0.04	0.08	0.08	0.45	0.1	0.06
BGI_novel_G000568	1.71667	3.56333	1.34667	3.21333	1.21333	1.07	3.18667	3.63667	1.92667	0.37	0.916667	1.14667	1.18	1.78	1.08	2.65	5.55	1.44	0.37	1.5	1.77	0.82	0.93	1.46	1.97	2.32	0.86	4.47	3.51	2.71	2.03	1.51	2.24	0	0.51	0.6	1.15	0.85	0.75	1.28	1.62	0.54	7.53	1.19	0.84	0	7.09	3.82
BGI_novel_G000629	0.66	0.676667	0.39	0.376667	0.71	0.376667	0.853333	0.723333	0.493333	0.0266667	0.163333	0.556667	0.41	0.56	0.2	0.28	0.85	0	0.49	0.99	0.65	0.09	0.78	0.26	1.08	0.3	0.6	0.97	0.37	0.69	0.9	0.27	0.31	0.08	0	0	0.1	0.03	0.36	0.45	0.63	0.59	1.21	0.7	0.65	0.87	0.68	0.62
BGI_novel_G000640	0	0	0	0	0	0	4.38333	6.90333	0	1.13	4.29333	0.18	0	0	0	0	0	0	0	0	0	0	0	0	0	0	0	0	0	0	0	0	0	0	1.85	1.54	6.46	6.42	0	0.54	0	0	6.3	3.57	3.28	4.78	9.43	6.5
BGI_novel_G000668	0	0	0	0.186667	0.0266667	2.39	0	0	0.0966667	1.42	0.166667	0.283333	0	0	0	0.16	0.08	0.32	0	0.08	0	2.93	2.73	1.51	0	0	0	0	0	0	0	0.08	0.21	0.41	1.25	2.6	0.17	0.16	0.17	0.47	0.22	0.16	0	0	0	0	0	0
BGI_novel_G000688	0.0166667	0.0366667	0.0533333	0.07	0	0.143333	0.0166667	0.106667	0.07	0.573333	0.0766667	0.543333	0.11	0.05	0	0.05	0	0.16	0	0	0	0.11	0.16	0.16	0	0	0.05	0	0.11	0	0.05	0.05	0.11	0.11	1.18	0.43	0.17	0	0.06	0.73	0.53	0.37	0	0.05	0	0.16	0.16	0
BGI_novel_G000721	0	0	0.323333	0.05	0	0.496667	0	0	0	0.69	0.05	0.1	0.3	0.15	0.52	0.15	0	0	0	0	0	0.75	0.15	0.59	0	0	0	0	0	0	0	0	0	0.15	0.74	1.18	0	0.15	0	0	0.15	0.15	0	0	0	0	0	0
BGI_novel_G000724	42.9633	20.0467	5.82333	25.2733	2.34667	1.28667	29.7267	77.6533	2.80333	0.136667	0.316667	0.51	5.44	7.92	4.11	12.06	54.58	9.18	1.16	1.14	4.74	1.11	1.02	1.73	38.14	52.11	38.64	18.92	22.53	18.69	3.48	2.15	2.78	0.14	0.07	0.2	0.75	0.13	0.07	0.72	0.54	0.27	81.56	6.71	0.91	7.48	114.19	111.29
BGI_novel_G000989	26.5467	17.64	8.17333	17.7933	11.3067	1.66667	20.41	49.9867	11.4767	2.67	8.07667	10.79	6.89	8.9	8.73	11.7	30.7	10.98	9.74	5.66	18.52	1.35	2.61	1.04	25.37	32.76	21.51	24.99	15.34	12.59	10.83	11.24	12.36	4.17	1.43	2.41	4.28	11.74	8.21	11.45	11.55	9.37	41.2	10.03	10	8.38	95.28	46.3
BGI_novel_G001039	1.17667	2.05667	1.35333	1.53	0.856667	2.48333	1.8	2.26667	1.49333	0.363333	1.13667	0	0.02	1.39	2.65	2.14	2.45	0	0	2.57	0	0	4.45	3	2.72	0	0.81	2.72	1.85	1.6	0.78	0	3.7	0	0.83	0.26	2.6	0.3	0.51	0	0	0	0	5.4	0	1.72	3.38	1.7
BGI_novel_G001132	0.143333	0.126667	0.393333	0.306667	0.433333	0.396667	0.21	0.17	0.71	0.0333333	0.286667	0.276667	0.72	0.36	0.1	0.32	0	0.6	0.52	0	0.78	0.69	0.5	0	0.25	0	0.18	0	0.13	0.25	1.23	0.36	0.54	0.01	0.09	0	0	0.61	0.25	0.4	0.08	0.35	0.37	0.26	0	0.04	0	0.47
BGI_novel_G001305	0.323333	0.196667	0.14	0.306667	0.19	0.09	0.23	0.303333	0.58	0.05	0.0533333	0.313333	0	0.42	0	0.71	0	0.21	0.22	0.04	0.31	0	0.27	0	0.06	0.13	0.78	0.21	0.38	0	0.51	0.29	0.94	0.15	0	0	0.16	0	0	0.43	0.51	0	0.26	0	0.43	0.51	0.27	0.13
BGI_novel_G001333	0.816667	0.69	0.423333	0.72	0.456667	0.623333	0.166667	0.623333	0.216667	0	0.236667	0.666667	0	0.67	0.6	0.19	1.62	0.35	0.58	0.79	0	1.15	0.72	0	0.44	1.19	0.82	0	0.66	1.41	0.28	0	0.37	0	0	0	0.66	0	0.05	0.57	1.04	0.39	0.06	0.44	0	0	0.96	0.91
BGI_novel_G001379	0.18	0.133333	0.04	0.133333	0.483333	0.226667	0.3	0.00333333	0.126667	0.74	0.553333	0.24	0.12	0	0	0.32	0	0.08	1.24	0	0.21	0.3	0.21	0.17	0	0.37	0.17	0	0.15	0.25	0	0.38	0	0.47	0.76	0.99	0.21	1.45	0	0	0.44	0.28	0.52	0	0.38	0	0.01	0
BGI_novel_G001402	0	0.06	0.0433333	0	0	0	0	0.03	0	0.173333	0.786667	0	0.13	0	0	0	0	0	0	0	0	0	0	0	0	0	0	0	0.18	0	0	0	0	0	0.52	0	0	1.33	1.03	0	0	0	0	0	0	0.09	0	0
BGI_novel_G001423	0.00666667	0	0	0	0	0.0233333	0	0	0.0233333	0.946667	0	0.17	0	0	0	0	0	0	0	0	0	0.05	0	0.02	0	0.02	0	0	0	0	0	0.02	0.05	0.02	1.99	0.83	0	0	0	0.14	0.3	0.07	0	0	0	0	0	0
BGI_novel_G001484	0	0	0	0	0	1.56	0.0233333	0	0	0.543333	0.00333333	0	0	0	0	0	0	0	0	0	0	3.1	1.58	0	0	0	0	0	0	0	0	0	0	0	0	1.63	0	0	0.01	0	0	0	0	0.07	0	0	0	0
BGI_novel_G001495	0	0	0.0233333	0	0	0.673333	0	0	0	0.17	0.0766667	0	0	0	0.07	0	0	0	0	0	0	0.01	0.33	1.68	0	0	0	0	0	0	0	0	0	0.5	0	0.01	0.23	0	0	0	0	0	0	0	0	0	0	0
BGI_novel_G001498	0.04	0	0.00666667	0	0.236667	0.663333	0.00666667	0	0	0.193333	0.00333333	0.57	0	0.02	0	0	0	0	0.46	0.18	0.07	0	0.46	1.53	0.05	0.07	0	0	0	0	0	0	0	0.55	0	0.03	0	0.01	0	0	0	1.71	0	0.02	0	0	0	0
BGI_novel_G001504	0.466667	0	0	0	0	0	0	0	0	1.08	0	0	0	0	0	0	0	0	0	0	0	0	0	0	0	0	1.4	0	0	0	0	0	0	0.02	3.22	0	0	0	0	0	0	0	0	0	0	0	0	0
BGI_novel_G001510	0.19	0.703333	0.826667	0.6	0.0833333	0	0.24	1.74333	0.786667	0.07	0	0.296667	1.12	1.36	0	1.09	0.21	0.5	0.25	0	0	0	0	0	0.57	0	0	0.17	0.85	1.09	1.24	0.41	0.71	0.21	0	0	0	0	0	0	0.01	0.88	0	0.23	0.49	0.3	2.99	1.94
BGI_novel_G001527	1.21667	1.65	0.663333	1.4	0	0.423333	0.893333	2.6	0.506667	0	0	0.413333	0	1.99	0	0	4.2	0	0	0	0	0	0	1.27	0	1.37	2.28	1.37	0	3.58	0	1.52	0	0	0	0	0	0	0	1.24	0	0	2.68	0	0	0	2.97	4.83
BGI_novel_G001603	0.143333	0.0233333	0.17	0.0733333	0.133333	0.766667	0.116667	0.11	0.0733333	0.65	0.0933333	0.176667	0.33	0.18	0	0.11	0.04	0.07	0.11	0.11	0.18	0.36	0.72	1.22	0.11	0.14	0.18	0.03	0	0.04	0.07	0.04	0.11	0.44	0.87	0.64	0.07	0.21	0	0.14	0	0.39	0	0.24	0.11	0.11	0.11	0.11
BGI_novel_G001616	0.213333	0.506667	0.726667	0.783333	0.7	0.48	0.263333	0.57	0.5	0.06	0.343333	0.3	0.56	0.95	0.67	0.78	0.49	1.08	0.54	1.05	0.51	0.25	0.89	0.3	0.34	0.3	0	0.61	0.54	0.37	0.42	0.5	0.58	0.18	0	0	0.78	0.07	0.18	0.25	0.08	0.57	0.47	0.32	0	0.26	0.43	1.02
BGI_novel_G001948	3.76	2.75333	1.11667	2.09667	1.03333	0.166667	4.54	2.43667	1.84	0.15	0.733333	1.24667	0.89	1.16	1.3	1.07	3.36	1.86	0.31	0.21	2.58	0	0.22	0.28	2.05	5.34	3.89	2	3.43	2.83	1.82	1.68	2.02	0.2	0.18	0.07	0.16	1.34	0.7	1.29	1.32	1.13	10.68	2.21	0.73	0.69	4.38	2.24
BGI_novel_G001966	1.93667	1.41	5.53333	2.99667	2.06667	0.903333	3.29	4.61667	2.82667	0.433333	2.91	2.09667	8.52	5.16	2.92	2.68	4.26	2.05	1.43	1.22	3.55	0.99	1.15	0.57	1.05	3.52	1.24	0.7	2.2	1.33	2	1.89	4.59	0.31	0.42	0.57	1.06	4.24	3.43	1.86	2.61	1.82	8.86	0.86	0.15	0.71	6.91	6.23
BGI_novel_G002119	0.436667	3.27333	1.44	2.53	0.543333	2.38	1.65	1.92667	2.31667	0.23	0	1.67333	2.76	0.21	1.35	2.91	4.24	0.44	1.63	0	0	2.65	2.81	1.68	0.25	1.06	0	4.15	2.73	2.94	4.02	2.83	0.1	0	0	0.69	0	0	0	2.01	0.38	2.63	1.62	1.73	1.6	1.09	3.13	1.56
BGI_novel_G002129	0	0	0	0	0	0	0	0	0	0.806667	0.616667	0	0	0	0	0	0	0	0	0	0	0	0	0	0	0	0	0	0	0	0	0	0	0	2.42	0	0	1.85	0	0	0	0	0	0	0	0	0	0
BGI_novel_G002131	0.703333	0	0.0333333	0	0	0	0	0	0.0133333	0.426667	0.696667	0.02	0	0	0.1	0	0	0	0	0	0	0	0	0	2.11	0	0	0	0	0	0	0.04	0	0.98	0.3	0	0	1.71	0.38	0.06	0	0	0	0	0	0	0	0
BGI_novel_G002170	0.396667	0.373333	0.253333	0.516667	0.08	0.116667	0.436667	0.736667	0.433333	0.05	0	0.376667	0.59	0.17	0	0.52	0.86	0.17	0	0	0.24	0.22	0	0.13	0.84	0.13	0.22	0.33	0.79	0	0.3	0.6	0.4	0.15	0	0	0	0	0	0	0.5	0.63	1.12	0	0.19	0.15	0.65	1.41
BGI_novel_G002188	0.23	0.52	0.293333	0.963333	0	0.116667	1.05	2.83	0.31	0	0.493333	1.34667	0	0.88	0	0	1.6	1.29	0	0	0	0	0	0.35	0.5	0.03	0.16	0.64	0.36	0.56	0.07	0.45	0.41	0	0	0	0.73	0.75	0	0.83	0	3.21	2.24	0	0.91	1	2.93	4.56
BGI_novel_G002205	0.206667	0.263333	0.283333	0.306667	0.183333	0.183333	0.303333	0.446667	0.13	0.01	0.246667	0.133333	0.12	0.42	0.31	0.28	0.51	0.13	0.17	0.17	0.21	0.12	0.17	0.26	0.13	0.24	0.25	0.34	0.25	0.2	0.08	0.13	0.18	0	0.03	0	0.32	0.2	0.22	0.09	0.14	0.17	0.7	0.08	0.13	0.32	0.73	0.29
BGI_novel_G002214	0.136667	0.533333	0.0633333	0.27	0.18	0.0233333	0.146667	0.71	0.14	0	0.106667	0.0566667	0.19	0	0	0.28	0.29	0.24	0.25	0	0.29	0	0	0.07	0.12	0.29	0	0.79	0.48	0.33	0.33	0	0.09	0	0	0	0.08	0.14	0.1	0	0.11	0.06	0.44	0	0	0.09	1.34	0.7
BGI_novel_G002249	0.563333	0.91	0.306667	0.633333	0.413333	0.22	0.42	0.876667	0.263333	0	0.273333	0.223333	0.44	0.48	0	0.64	0.98	0.28	0.61	0.3	0.33	0.11	0.08	0.47	0.56	0.35	0.78	1.07	0.87	0.79	0.34	0.23	0.22	0	0	0	0.41	0.41	0	0.24	0.22	0.21	0.86	0.29	0.11	0.47	0.8	1.36
BGI_novel_G002294	0	0.383333	0.12	0.316667	0	0	0.146667	0.19	0.203333	0.03	0.02	0	0.36	0	0	0.34	0.31	0.3	0	0	0	0	0	0	0	0	0	0.47	0	0.68	0	0	0.61	0.09	0	0	0.06	0	0	0	0	0	0.11	0	0.33	0	0.57	0
BGI_novel_G002636	0.0266667	0.01	0	0.0133333	0.03	0.306667	0.0233333	0.00666667	0.02	0.15	0.0466667	0.0733333	0	0	0	0.04	0	0	0	0	0.09	0.2	0.38	0.34	0.06	0	0.02	0	0.03	0	0	0	0.06	0.08	0	0.37	0.14	0	0	0	0.22	0	0	0	0.07	0	0	0.02
BGI_novel_G002727	0	0	1.31333	0	0.153333	1.51667	0	0	0	1.46667	0	0.496667	0	0	3.94	0	0	0	0.46	0	0	1.04	2.09	1.42	0	0	0	0	0	0	0	0	0	1.1	1.06	2.24	0	0	0	0.79	0.7	0	0	0	0	0	0	0
BGI_novel_G002746	0	0	0	0.03	0	1.33333	0.01	0	0.01	1.86667	0.04	0.196667	0	0	0	0	0	0.09	0	0	0	2.03	1.28	0.69	0	0	0	0	0	0	0	0.03	0	0.12	3.78	1.7	0.06	0.06	0	0.28	0.2	0.11	0	0	0.03	0	0	0
BGI_novel_G002862	0.31	0.88	0.82	0.45	0.0233333	0.153333	0.643333	1.13	0.366667	0	0.153333	0.416667	0.09	0.59	1.78	0.11	0.99	0.25	0.07	0	0	0	0.28	0.18	0.31	0.31	0.31	1.1	1.23	0.31	0.51	0.3	0.29	0	0	0	0	0.46	0	0.1	0.59	0.56	1.14	0.74	0.05	0	2.48	0.91
BGI_novel_G002906	0.393333	0.376667	0.393333	1.27333	0	0.35	0.403333	0.396667	0.37	0	0.54	0.336667	1.18	0	0	0	2.41	1.41	0	0	0	1.05	0	0	0	0	1.18	0	1.13	0	0	0	1.11	0	0	0	0.55	1.07	0	0	0	1.01	1.21	0	0	0	1.19	0
BGI_novel_G002995	1.04667	1.25	0.553333	1.24667	0.283333	0	1.23	2.49667	0.43	0	0.5	1.96333	0.61	1.05	0	2	0.93	0.81	0.47	0	0.38	0	0	0	2.17	0	0.97	0.9	2.85	0	1.29	0	0	0	0	0	0.43	0	1.07	1.59	4.3	0	2.3	0.74	0.65	2	2.93	2.56
BGI_novel_G003036	4.41333	1.61333	0.683333	0.996667	0	0.306667	2.02667	0.866667	0.423333	0	0	0.276667	0.72	0.63	0.7	0	1.77	1.22	0	0	0	0.29	0.63	0	5.14	4.42	3.68	1.9	1.78	1.16	0.28	0.99	0	0	0	0	0	0	0	0	0	0.83	3.33	1.86	0.89	0.31	1.45	0.84
BGI_novel_G003083	0.73	0.203333	0.706667	0.34	0.296667	0.873333	0.366667	0.31	0.416667	0.04	0.52	0.193333	0.62	0.91	0.59	0.36	0.41	0.25	0.36	0.49	0.04	0.93	0.49	1.2	0.8	0.67	0.72	0.41	0.2	0	0.4	0.07	0.78	0.12	0	0	0.69	0.56	0.31	0.14	0.29	0.15	0.3	0.28	0.52	0.42	0	0.51
BGI_novel_G003119	0.26	0.67	0.363333	1.02	0.656667	0.526667	0.38	0.886667	0.766667	0	0.41	0.44	0.49	0.6	0	0.9	1.38	0.78	0.25	0.8	0.92	0.96	0.62	0	0.19	0.59	0	0.8	0.54	0.67	1.16	0.91	0.23	0	0	0	0.7	0.24	0.29	0	0.69	0.63	0.6	0.25	0.29	0	1.32	1.34
BGI_novel_G003161	0	0	0	0	0	0.06	0.04	0	0	0.123333	0	0	0	0	0	0	0	0	0	0	0	0	0.18	0	0	0	0	0	0	0	0	0	0	0.26	0	0.11	0	0	0	0	0	0	0	0	0.12	0	0	0
BGI_novel_G003217	0	0.383333	0.436667	1.27667	0.413333	0.56	0.346667	0.48	0.31	0	0.18	0.393333	0	1.31	0	1.2	1.08	1.55	0.74	0.15	0.35	0.21	0	1.47	0	0	0	1.14	0.01	0	0	0.37	0.56	0	0	0	0.54	0	0	0	0	1.18	0.25	0.25	0.54	0.64	0.8	0
BGI_novel_G003296	2.05333	1.52667	0.583333	1.76	0.333333	0.323333	2.77667	2.18667	1.11333	0.163333	1.09333	2.06	1.27	0	0.48	2.18	1.81	1.29	0	0.48	0.52	0	0	0.97	2.03	2.91	1.22	1.61	1.07	1.9	0.49	0.95	1.9	0.25	0.24	0	0.76	1.44	1.08	2.24	1.16	2.78	5.74	1.05	1.54	1.18	2.34	3.04
BGI_novel_G003352	0.763333	0.283333	0.19	0.293333	0.4	0.07	0.81	2.26333	0.423333	0.0666667	0.256667	0.726667	0	0.57	0	0.37	0	0.51	0	0.41	0.79	0	0.01	0.2	0.66	1.14	0.49	0.04	0.81	0	0.26	0.52	0.49	0.17	0	0.03	0.28	0.49	0	0.71	1.13	0.34	2.41	0	0.02	0.66	3.06	3.07
BGI_novel_G003366	0	0	0.146667	0.0466667	0	0.99	0.14	0.14	0.233333	1.23	0.143333	0.14	0.44	0	0	0.14	0	0	0	0	0	0.71	1.13	1.13	0	0	0	0	0	0	0.28	0.28	0.14	0.43	1.43	1.83	0.15	0.28	0	0.14	0.14	0.14	0.14	0.14	0.14	0.14	0.14	0.14
BGI_novel_G003466	0.09	0	0	0	0	0	0.0366667	0.0333333	0.0466667	0.32	0.15	0	0	0	0	0	0	0	0	0	0	0	0	0	0	0.27	0	0	0	0	0	0.14	0	0	0.96	0	0.2	0.25	0	0	0	0	0	0	0.11	0.1	0	0
BGI_novel_G003482	0.0866667	0	0.21	0.113333	0.506667	0.44	0.02	0.0866667	0.18	0.81	0.92	0.173333	0.2	0.2	0.23	0.07	0	0.27	0.8	0.52	0.2	0.33	0.66	0.33	0.07	0	0.19	0	0	0	0.07	0.27	0.2	0.6	0.72	1.11	0.88	0.78	1.1	0.19	0.13	0.2	0	0	0.06	0.26	0	0
BGI_novel_G003495	0	0	0.0833333	0.0833333	0.0533333	0.633333	0.0266667	0.0533333	0.08	1.46667	0.08	0.0533333	0	0.25	0	0.25	0	0	0.08	0.08	0	0.54	0.87	0.49	0	0	0	0	0	0	0.08	0.08	0.08	0.17	2.26	1.97	0.08	0.16	0	0	0.16	0	0	0	0.08	0.16	0	0
BGI_novel_G003509	1.60667	1.58	0.393333	0.916667	0.25	0.136667	0.703333	1.22667	0.72	0.126667	0.35	0.693333	0.1	0.3	0.78	0.44	1.9	0.41	0.18	0.15	0.42	0	0.19	0.22	1.73	1.5	1.59	1.2	1.91	1.63	0.42	1.02	0.72	0.29	0	0.09	0.17	0.64	0.24	0.68	0.67	0.73	0.93	0.78	0.4	0.95	1.35	1.38
BGI_novel_G003593	0.896667	0.46	0.486667	1.09667	1.09667	0.706667	0.833333	0.806667	0.8	0.156667	0.983333	1.51333	0.82	0.64	0	1.63	0	1.66	0.98	1.36	0.95	0.74	0.52	0.86	1.01	1.43	0.25	0.22	0.61	0.55	0.84	0.64	0.92	0	0.47	0	1.3	0.56	1.09	0.97	2.34	1.23	1.44	0.43	0.63	1.49	0	0.93
BGI_novel_G003596	7.76667	5.76	2.28333	8.31	2.30667	0.586667	4.69333	17.37	4.39333	0.866667	1.42333	3.00667	2.05	2.51	2.29	4.16	16	4.77	1.47	1.17	4.28	0.38	0.43	0.95	7.55	11.37	4.38	3.49	9.95	3.84	4.18	3.88	5.12	1.66	0.25	0.69	0.99	2.11	1.17	2.8	3.09	3.13	10.17	1.73	2.18	3.43	10.4	38.28
BGI_novel_G003656	0	0	0	0	0	0.11	0.33	0.0266667	0	1.07667	1.51333	0.38	0	0	0	0	0	0	0	0	0	0.33	0	0	0	0	0	0	0	0	0	0	0	0.16	1.04	2.03	1.07	2.23	1.24	1.14	0	0	0	0	0.99	0.08	0	0
BGI_novel_G003784	2.72667	2.19667	0.86	1.63667	1.13333	0.95	1.79667	5.83667	2.5	0.00333333	0	2.07667	0	2.58	0	4.91	0	0	0.01	0	3.39	2.85	0	0	8.18	0	0	0	5.19	1.4	4.59	0	2.91	0.01	0	0	0	0	0	4.06	0	2.17	5.39	0	0	2.89	7.51	7.11
BGI_novel_G003794	0.34	0	0.0433333	0.0533333	0	0	0	0.21	0.0666667	0.00333333	0	0.11	0.13	0	0	0	0.16	0	0	0	0	0	0	0	0.43	0.38	0.21	0	0	0	0	0.2	0	0	0.01	0	0	0	0	0.33	0	0	0	0	0	0.63	0	0
BGI_novel_G003803	0.07	0.193333	0.34	0.13	0.1	0.25	0.693333	0.786667	0.496667	0	0.156667	0.47	0.25	0.17	0.6	0	0.39	0	0.3	0	0	0.56	0	0.19	0	0.21	0	0	0.27	0.31	0.35	0	1.14	0	0	0	0	0	0.47	0.57	0.32	0.52	1.4	0.16	0.52	0.4	1.09	0.87
BGI_novel_G003823	1.69667	2.25	0.786667	3.31	0.856667	0.77	2.16667	5.79667	1.26667	0.276667	0.24	0.88	0.34	1.57	0.45	1.63	7	1.3	0.46	0.77	1.34	1.21	0.32	0.78	1.48	1.92	1.69	2.31	3.06	1.38	1.5	0.58	1.72	0.23	0.33	0.27	0.31	0	0.41	0.78	1.05	0.81	4.46	0.47	1.57	0.64	8.21	8.54
BGI_novel_G003836	0.203333	0.313333	0.326667	0.463333	0.156667	0.12	0.326667	0.6	0.306667	0.04	0.14	0.553333	0.18	0.53	0.27	0.38	0.75	0.26	0.15	0.19	0.13	0.07	0.1	0.19	0.12	0.31	0.18	0.21	0.4	0.33	0.28	0.33	0.31	0.12	0	0	0.22	0	0.2	0.47	0.62	0.57	0.52	0.11	0.35	0.48	0.68	0.64
BGI_novel_G003872	0.273333	0.37	0.16	0.813333	0.25	0.13	0.316667	0.836667	0.35	0	0.263333	0.4	0	0.48	0	0.65	1.38	0.41	0.49	0	0.26	0	0.39	0	0.14	0.4	0.28	0.82	0.29	0	0.43	0.22	0.4	0	0	0	0.42	0.24	0.13	0.52	0.3	0.38	0.95	0	0	0	0.55	1.96
BGI_novel_G003980	0.00666667	0	0	0.00333333	0.383333	0.05	0.896667	0	0	0.64	0	0	0	0	0	0	0	0.01	0	1.15	0	0	0	0.15	0	0	0.02	0	0	0	0	0	0	0	0	1.92	0	0	0	0	0	0	0	0	2.69	0	0	0
BGI_novel_G004091	1.16	0.22	1.03667	0.396667	0.4	0.226667	0.306667	0.383333	0.53	0.0166667	0.0333333	0.236667	0.58	1.06	1.47	0	0	1.19	0	1.2	0	0	0.68	0	0	1.03	2.45	0.23	0.43	0	0.61	0.64	0.34	0.05	0	0	0	0.1	0	0.58	0	0.13	0.92	0	0	0.8	0	0.35
BGI_novel_G004104	0.953333	0	0.01	0	0.103333	0	0	0	0	0.136667	0	0.52	0	0.03	0	0	0	0	0.31	0	0	0	0	0	0.79	0.68	1.39	0	0	0	0	0	0	0	0	0.41	0	0	0	0	0	1.56	0	0	0	0	0	0
BGI_novel_G004110	0.19	1.29333	0.633333	0.453333	0.18	0.146667	0.583333	0.353333	0.26	0.0366667	0.34	0.58	0.69	1.21	0	0.92	0.44	0	0	0.54	0	0.11	0	0.33	0.01	0.5	0.06	1.78	0.56	1.54	0.67	0	0.11	0.11	0	0	0.11	0.47	0.44	0.26	0.65	0.83	0.48	1.27	0	0.85	0.21	0
BGI_novel_G004132	0.376667	0.28	0.973333	0.426667	0.67	0.246667	0.39	0.293333	0.98	0.0266667	0.413333	0.723333	0.48	1.43	1.01	0.84	0.15	0.29	0.49	0.43	1.09	0.21	0.36	0.17	0.14	0.1	0.89	0.43	0.25	0.16	1.59	0.66	0.69	0.08	0	0	0	0.35	0.89	0.03	1.46	0.68	0.3	0	0.87	0.88	0	0
BGI_novel_G004148	0.11	0.133333	0.0766667	0.263333	0.12	0.0366667	0.703333	1.27333	0.13	0	0.0666667	0.0666667	0.12	0.11	0	0.14	0.51	0.14	0	0	0.36	0	0.11	0	0	0	0.33	0	0.29	0.11	0.15	0.12	0.12	0	0	0	0	0.2	0	0.09	0.11	0	2.02	0	0.09	0	3.23	0.59
BGI_novel_G004151	0.676667	0.166667	0.273333	0.416667	0.31	0.606667	0.61	0.453333	0.986667	0.0266667	0.286667	0.3	0.14	0.38	0.3	0.32	0	0.93	0.36	0.19	0.38	0.83	0.36	0.63	0.35	1.51	0.17	0.5	0	0	0.77	1.14	1.05	0	0.08	0	0.34	0.17	0.35	0	0.39	0.51	1.55	0	0.28	0.61	0.47	0.28
BGI_novel_G004300	0.0433333	0	0.54	0.133333	0.0766667	0.816667	0.02	0.0266667	0.0966667	1.01333	0.0566667	0.766667	0.56	0	1.06	0.14	0.05	0.21	0.18	0	0.05	0.58	0.74	1.13	0	0.09	0.04	0	0	0	0.28	0.01	0	0.04	1.49	1.51	0.09	0	0.08	0.58	0.77	0.95	0.04	0	0.02	0.08	0	0
BGI_novel_G004346	0.253333	0.396667	0.626667	0.503333	0.423333	0.09	0.413333	0.326667	0.54	0.05	0.23	0.263333	0.93	0.95	0	0.23	0	1.28	1.02	0	0.25	0.18	0.09	0	0.39	0.37	0	1.05	0.14	0	0.26	0.49	0.87	0.15	0	0	0	0	0.69	0.24	0.09	0.46	0.27	0.7	0.27	0.45	0	0.53
BGI_novel_G004347	0.303333	0.203333	0.316667	0.616667	0.396667	0.44	0.18	0.196667	0.743333	0	0.103333	0	0.29	0.24	0.42	1.27	0.41	0.17	0.4	0.51	0.28	0.41	0.53	0.38	0.66	0	0.25	0	0.61	0	1.02	1.21	0	0	0	0	0.11	0.2	0	0	0	0	0	0.54	0	0	0.3	0.29
BGI_novel_G004509	0	0.09	0	0.0366667	0	0	0.04	0.21	0.0433333	1.09667	0	0.243333	0	0	0	0.11	0	0	0	0	0	0	0	0	0	0	0	0.01	0	0.26	0.13	0	0	0	1.16	2.13	0	0	0	0	0.13	0.6	0	0	0.12	0.29	0.23	0.11
BGI_novel_G004521	0	0	0	0	0	0.37	0	0	0	0.516667	0	0	0	0	0	0	0	0	0	0	0	0.05	0	1.06	0	0	0	0	0	0	0	0	0	0	1.55	0	0	0	0	0	0	0	0	0	0	0	0	0
BGI_novel_G004662	0.323333	0.56	0.32	0.796667	0.236667	0.34	0.37	1.36	0.373333	0.06	0.176667	0.286667	0.42	0.54	0	0.53	1.5	0.36	0.09	0.35	0.27	0.09	0.48	0.45	0.36	0.35	0.26	0.6	0.55	0.53	0.45	0.18	0.49	0.18	0	0	0.36	0.17	0	0.26	0.26	0.34	0.26	0.5	0.35	0.52	1.25	2.31
BGI_novel_G004747	0.07	0.326667	0.04	0.146667	0.0133333	0.0833333	0.0433333	0.206667	0.0633333	0	0	0.0933333	0.12	0	0	0.3	0	0.14	0	0	0.04	0	0.11	0.14	0.11	0	0.1	0.14	0.62	0.22	0	0.19	0	0	0	0	0	0	0	0.28	0	0	0.13	0	0	0	0.5	0.12
BGI_novel_G004795	0	0	0.01	0	0.61	1.18333	0.00666667	0.04	0.08	0.703333	0.55	0.03	0	0.03	0	0	0	0	0.24	0.97	0.62	1.62	1.34	0.59	0	0	0	0	0	0	0.18	0	0.06	0	1.06	1.05	0.48	0.25	0.92	0.07	0.02	0	0	0	0.02	0.12	0	0
BGI_novel_G004869	0	0	0	0	0	0	0	0	0	0.0533333	0	0	0	0	0	0	0	0	0	0	0	0	0	0	0	0	0	0	0	0	0	0	0	0.16	0	0	0	0	0	0	0	0	0	0	0	0	0	0
BGI_novel_G004909	0.863333	0.793333	0.243333	0.996667	0.383333	0.69	0.783333	0.49	0.416667	0	0.333333	0.496667	0.28	0.45	0	1.43	1.56	0	0.31	0.39	0.45	1.84	0.23	0	1.17	0.75	0.67	0.72	0.51	1.15	0	0.54	0.71	0	0	0	0.37	0	0.63	0.63	0.5	0.36	1.45	0.65	0.25	0.59	0.37	0.51
BGI_novel_G005029	0	0	0	0	0.393333	0.203333	0	0	0.00333333	0.09	0.32	0.27	0	0	0	0	0	0	0.64	0	0.54	0.46	0.15	0	0	0	0	0	0	0	0.01	0	0	0	0.27	0	0.9	0.06	0	0	0.08	0.73	0	0	0	0	0	0
BGI_novel_G005054	0.61	0.45	0.72	0.283333	0.543333	0.523333	0.05	0.08	0.513333	0	0.126667	0.323333	0.28	0.82	1.06	0.28	0.45	0.12	0	0.86	0.77	0	0.7	0.87	0.24	1.03	0.56	0.44	0.25	0.66	0.79	0.75	0	0	0	0	0	0.16	0.22	0.66	0	0.31	0	0.15	0	0.24	0	0
BGI_novel_G005141	2.27667	2.19333	1.76667	2.38	0.29	0.303333	1.19667	2.55333	0.38	0	0.386667	0.696667	0.53	0.97	3.8	2.09	3.92	1.13	0	0	0.87	0.19	0.72	0	2.8	1.75	2.28	2.9	2.29	1.39	0	0.6	0.54	0	0	0	0.22	0.14	0.8	0.68	1.41	0	2.46	0.99	0.14	0.31	4.33	3.02
BGI_novel_G005148	0.92	0.316667	0.843333	0.58	0.513333	0.153333	0.256667	0.403333	0.216667	0.04	0.196667	0.273333	0.79	0.93	0.81	0	0.88	0.86	0.37	0.8	0.37	0	0.46	0	1.14	0.8	0.82	0.36	0.23	0.36	0.31	0.21	0.13	0	0.12	0	0.22	0.21	0.16	0.18	0.22	0.42	0.15	0.26	0.36	0.47	0.24	0.5
BGI_novel_G005168	6.89667	4.79	1.48	3.95333	4.90667	0.323333	6.43333	17.2167	3.48	0.746667	1.63	3.18667	1.55	1.15	1.74	3.05	6.65	2.16	5.48	1.89	7.35	0.22	0.54	0.21	8.7	8.1	3.89	6.79	4.59	2.99	4.11	2.47	3.86	1.35	0.31	0.58	1.01	2.36	1.52	3.36	3.89	2.31	14.33	2.5	2.47	2.75	36.24	12.66
BGI_novel_G005381	2.1	1.16333	0.756667	1.8	1.58333	0.486667	2.7	1.97	0.49	0.03	0	1.53	0	2.27	0	1.98	0.89	2.53	2.12	0.74	1.89	0	1.46	0	2.71	0	3.59	0.91	0.47	2.11	0.47	1	0	0.09	0	0	0	0	0	2.32	1.63	0.64	1.2	2.61	4.29	3.51	1.98	0.42
BGI_novel_G005430	0.00333333	0.00333333	0.02	0.0133333	0.00666667	0.0533333	0.00666667	0.02	0.0433333	0.696667	0.0733333	0.09	0.03	0.01	0.02	0.02	0.01	0.01	0	0.02	0	0.02	0.06	0.08	0	0	0.01	0.01	0	0	0.01	0.06	0.06	0.08	1.36	0.65	0.08	0.06	0.08	0.09	0.09	0.09	0	0	0.02	0.05	0.01	0
BGI_novel_G005495	0.883333	1.51	0.56	1.37	0.536667	0.33	0.94	1.9	1.91333	0.283333	0.26	1.10333	0.36	1.12	0.2	1.47	1.82	0.82	0.36	0.52	0.73	0	0.23	0.76	0.83	1.68	0.14	1.47	1.43	1.63	2.18	1.2	2.36	0.16	0.53	0.16	0	0.29	0.49	1.33	0.99	0.99	1.62	1.16	0.04	0.51	3.03	2.16
BGI_novel_G005542	0	0.0833333	0	0	0	0	0.0866667	0	0.26	2.97	0.176667	1.20667	0	0	0	0	0	0	0	0	0	0	0	0	0	0	0	0	0	0.25	0	0.26	0.52	0.52	2.53	5.86	0.26	0	0.27	1.29	1.56	0.77	0	0.26	0	0	0	0
BGI_novel_G005543	0	0	0.0633333	0	0.0633333	0	0.183333	0	0.126667	2.39667	0.256667	0.576667	0.19	0	0	0	0	0	0.19	0	0	0	0	0	0	0	0	0	0	0	0.38	0	0	0.49	2.92	3.78	0.38	0.19	0.2	0.56	0.8	0.37	0.18	0.19	0.18	0	0	0
BGI_novel_G005606	0	0.0133333	0.00333333	0	0.216667	0	0	0	0	0.116667	0.733333	0	0	0	0.01	0	0	0	0.42	0.23	0	0	0	0	0	0	0	0.04	0	0	0	0	0	0	0.35	0	0.76	0.66	0.78	0	0	0	0	0	0	0	0	0
BGI_novel_G005628	0.466667	0.943333	0.793333	0.756667	0.336667	0.406667	0.396667	0.42	0.27	0.03	0.12	0.163333	0.74	0.35	1.29	0.83	0.75	0.69	0.55	0.11	0.35	0.27	0.36	0.59	0.8	0.38	0.22	1.22	0.64	0.97	0.4	0.25	0.16	0.09	0	0	0.23	0	0.13	0.37	0	0.12	1.12	0.07	0	0.08	0.94	0.24
BGI_novel_G005683	0.00666667	0.0433333	0.23	0.0633333	0.0333333	0.106667	0.16	0.14	0.0633333	0	0	0.16	0.02	0	0.67	0	0	0.19	0	0	0.1	0.01	0.31	0	0	0.02	0	0.13	0	0	0.05	0	0.14	0	0	0	0	0	0	0.48	0	0	0.1	0.18	0.2	0.19	0.1	0.13
BGI_novel_G005692	0.483333	0.266667	0.813333	0.316667	0.153333	0.38	0.363333	0.456667	0.44	0	0.0966667	0.673333	1.12	1.32	0	0.4	0.38	0.17	0.24	0	0.22	0.47	0.44	0.23	0.5	0.3	0.65	0.29	0.25	0.26	0.87	0	0.45	0	0	0	0.29	0	0	0.31	0.62	1.09	0.78	0.31	0	0.33	0.76	0.28
BGI_novel_G005731	7.43667	4.94	1.31667	4.66333	3.40667	0.523333	7.78333	17.9533	3.91333	0.853333	1.74	2.92	1.37	1.42	1.16	2.81	8.5	2.68	2.43	1.18	6.61	0.35	0.89	0.33	9.01	7.51	5.79	6.33	4.66	3.83	5.41	3.07	3.26	1.24	0.32	1	0.83	2.74	1.65	3.38	3.07	2.31	16.14	3.14	4.07	2.98	36.2	14.68
BGI_novel_G005786	0.486667	0.59	1.03667	1.11667	0.313333	0.0966667	0.816667	2.55667	0.603333	0.09	0.406667	0.45	0.74	1.01	1.36	0.54	1.85	0.96	0.23	0	0.71	0.18	0.11	0	0.33	0.62	0.51	1.1	0.36	0.31	0.25	0.31	1.25	0	0	0.27	0.67	0.37	0.18	0.19	0.74	0.42	2.05	0	0.4	0.74	2.74	4.19
BGI_novel_G005828	0.0833333	0.153333	0.343333	0.24	0.186667	0.276667	0.43	1.18667	0.526667	0	0.46	0.2	0	1.03	0	0.23	0.24	0.25	0.16	0.4	0	0.29	0.22	0.32	0.25	0	0	0.46	0	0	0	1.04	0.54	0	0	0	0.99	0	0.39	0	0.24	0.36	1.01	0	0.28	0.31	2.52	0.73
BGI_novel_G005850	0.713333	0.186667	0.0466667	0.236667	0.0866667	0.0966667	0.69	0.433333	0.173333	0.0333333	0.0233333	0.0866667	0.08	0.06	0	0.1	0.48	0.13	0.07	0.06	0.13	0.03	0.13	0.13	0.52	0.77	0.85	0.26	0.3	0	0.1	0.13	0.29	0.07	0.03	0	0	0	0.07	0.03	0.06	0.17	1.73	0.28	0.06	0.03	0.35	0.92
BGI_novel_G005971	0	0	0	0	0	0	0	0	0	0.04	0	0	0	0	0	0	0	0	0	0	0	0	0	0	0	0	0	0	0	0	0	0	0	0	0	0.12	0	0	0	0	0	0	0	0	0	0	0	0
BGI_novel_G005984	0	0	0	0	0	0	0.0166667	0	0	0.0566667	0.233333	0.163333	0	0	0	0	0	0	0	0	0	0	0	0	0	0	0	0	0	0	0	0	0	0	0.17	0	0	0.52	0.18	0.49	0	0	0.05	0	0	0	0	0
BGI_novel_G006002	1.24667	1.83	0.816667	2.00333	1.45	0.426667	1.73	3.44333	1.11667	0.146667	0.246667	1.17667	0.39	0.6	1.46	1.4	4.61	0	1.88	0.62	1.85	0	1.28	0	2.5	1.24	0	2.02	2.03	1.44	1.85	0.48	1.02	0.36	0	0.08	0	0.74	0	1.77	1.17	0.59	2.65	0.86	1.68	1.19	4.41	4.73
BGI_novel_G006095	4.67667	3.19333	1.50333	3.64333	2.24667	0.516667	4.83667	12.0567	3.14667	0.753333	1.83667	2.34	1.38	1.73	1.4	2.11	6.87	1.95	1.58	1.28	3.88	0.46	0.82	0.27	5.46	5.19	3.38	4.14	3.16	2.28	3.49	2	3.95	1.08	0.36	0.82	0.92	2.1	2.49	2.53	1.84	2.65	9.8	2.36	2.35	1.71	24.28	10.18
BGI_novel_G006096	6.98	5.66	1.81667	5.20667	4.00667	0.46	6.21	18.2667	3.41	0.583333	2.06667	3.13667	1.09	2.27	2.09	3.97	8.76	2.89	3.65	1.9	6.47	0.4	0.66	0.32	7.65	8.11	5.18	8.02	5.26	3.7	3.32	3.02	3.89	0.89	0.26	0.6	1.18	3.08	1.94	3.1	3.65	2.66	13.66	2.03	2.94	2.21	37.11	15.48
BGI_novel_G006103	0	0	0	0	0.33	0.0533333	0.0666667	0	0	0.256667	0	0.0333333	0	0	0	0	0	0	0.22	0.36	0.41	0	0.16	0	0	0	0	0	0	0	0	0	0	0	0.77	0	0	0	0	0.1	0	0	0	0	0.2	0	0	0
BGI_novel_G006114	0.926667	1.06	0.32	0.563333	0.4	0.236667	0.37	0.703333	0.71	0.0566667	0.31	0.916667	0.01	0.33	0.62	1.06	0.6	0.03	0.4	0.12	0.68	0	0.71	0	0.79	1.15	0.84	0.5	1.07	1.61	0.51	0.52	1.1	0	0	0.17	0	0.72	0.21	0.91	0.81	1.03	0.2	0.44	0.47	0.59	1.52	0
BGI_novel_G006214	0.0133333	0.0566667	0.08	0.103333	0.0266667	0.0433333	0.0966667	0.306667	0.0266667	0	0.02	0.0966667	0	0.09	0.15	0.09	0.17	0.05	0.04	0	0.04	0.04	0	0.09	0	0.04	0	0.04	0.09	0.04	0	0.08	0	0	0	0	0	0.06	0	0.08	0.13	0.08	0.14	0.08	0.07	0.03	0.54	0.35
BGI_novel_G006377	0.0666667	0	0	0	1.31	1.31333	0.09	0	0	0.106667	0	0	0	0	0	0	0	0	3.43	0	0.5	2.09	0	1.85	0.2	0	0	0	0	0	0	0	0	0.32	0	0	0	0	0	0	0	0	0	0	0.27	0	0	0
BGI_novel_G006674	0	0	0	0	0	0	0	0	0	0.0866667	0	0	0	0	0	0	0	0	0	0	0	0	0	0	0	0	0	0	0	0	0	0	0	0	0.26	0	0	0	0	0	0	0	0	0	0	0	0	0
BGI_novel_G006740	0.633333	0.216667	0.113333	0.14	0.0933333	0.00666667	0.33	0.603333	0.146667	0	0	0.0133333	0	0	0.34	0.42	0	0	0	0	0.28	0	0.02	0	0.34	0.68	0.88	0.28	0.37	0	0.33	0.11	0	0	0	0	0	0	0	0	0	0.04	0.99	0	0	0.3	0.66	0.85
BGI_novel_G006840	1.52667	0.94	0.426667	1.75	0.443333	0.76	0.676667	0.63	0.4	0	0.156667	0.233333	0.8	0.48	0	2.09	2.52	0.64	0.27	0.27	0.79	0.53	1.75	0	0	2.03	2.55	1.66	1.16	0	0.35	0.68	0.17	0	0	0	0	0.26	0.21	0.32	0	0.38	1.22	0.11	0.7	0.24	1.21	0.44
BGI_novel_G006861	0	0	0	0	0	0	0.03	0.00333333	0	0.14	0	0.106667	0	0	0	0	0	0	0	0	0	0	0	0	0	0	0	0	0	0	0	0	0	0.42	0	0	0	0	0	0.07	0.22	0.03	0.09	0	0	0.01	0	0
BGI_novel_G006920	0	0	0.02	0.02	0.02	0.54	0	0	0.06	0.833333	0	0.4	0.06	0	0	0	0	0.06	0	0.06	0	0.94	0.62	0.06	0	0	0	0	0	0	0	0	0.18	0.5	1.25	0.75	0	0	0	0.29	0.37	0.54	0	0	0	0	0	0
HORVU0Hr1G005010	0.156667	0.26	0.26	0.0533333	0.106667	0.26	0.05	0.153333	0.156667	1.44	0.163333	0.0533333	0.31	0.47	0	0	0	0.16	0	0.16	0.16	0	0.47	0.31	0.32	0	0.15	0.3	0.48	0	0	0.16	0.31	0	4.01	0.31	0	0	0.49	0	0.16	0	0	0.15	0	0.46	0	0
HORVU0Hr1G005210	33.4033	25.2733	11.2133	35.4133	8.11333	4.99333	29.1333	72.2033	15.7833	3.17	4.96	13.3867	14.05	12.46	7.13	22.35	69.95	13.94	6	4.89	13.45	3.34	8.24	3.4	33.68	48	18.53	24.2	31.88	19.74	14.85	11.81	20.69	4.07	0.97	4.47	4.8	4.36	5.72	11.23	14.51	14.42	70.5	8.24	8.66	11.49	88.55	116.57
HORVU0Hr1G011720	28.9633	26.32	28.4567	49.6633	17.3133	178.05	33.72	29.76	31.6467	242.773	41.6667	149.06	33.51	21.8	30.06	43.48	18.72	86.79	17.46	19.93	14.55	176.85	179.66	177.64	24.19	25.95	36.75	26.03	26.01	26.92	18.56	31.74	44.64	114.16	253.15	361.01	34.91	44.96	45.13	165.68	128.71	152.79	24.77	35.21	41.18	70.16	7.87	11.25
HORVU0Hr1G011730	0.0866667	0.266667	1.01333	1.25333	0.656667	7.79333	0.176667	0.963333	0.996667	5.71667	0.536667	3.84333	2.11	0	0.93	1.34	0.53	1.89	1.41	0.27	0.29	10.05	5.37	7.96	0	0	0.26	0	0.27	0.53	0.54	1.1	1.35	1.61	5.24	10.3	0.54	0.79	0.28	3.22	3.78	4.53	0	0.27	0.26	2.89	0	0
HORVU0Hr1G013180	0.936667	1.05	2.09667	2.59333	1.35333	0.853333	0.73	2.14667	1.78667	0	1.90333	1.12	2.75	1.52	2.02	1.97	3.49	2.32	0.93	0.23	2.9	0	2.56	0	2.25	0.15	0.41	0.53	0.8	1.82	0.84	2.61	1.91	0	0	0	0.07	0.82	4.82	1.82	0	1.54	0	0	2.19	2.49	0	3.95
HORVU0Hr1G016180	0.826667	0.15	0.723333	0.373333	0.773333	1.08667	0.343333	0.303333	0.193333	1.61333	0.963333	0.28	0.27	0.95	0.95	0.19	0.38	0.55	1.19	0.55	0.58	1.16	0.96	1.14	1.37	0.18	0.93	0.26	0	0.19	0.19	0.2	0.19	0.89	2.63	1.32	0.77	1.32	0.8	0.27	0.57	0	0.38	0.38	0.27	0.37	0.27	0.27
HORVU0Hr1G021480	0.02	0.0966667	0.303333	0.29	0.246667	2.85333	0.193333	0.223333	0.283333	2.84667	0.786667	1.02667	0.48	0.43	0	0.22	0.37	0.28	0.25	0.25	0.24	2.99	3.43	2.14	0	0.06	0	0.11	0.11	0.07	0.29	0.28	0.28	1.61	2.81	4.12	1.22	0.43	0.71	0.88	1.35	0.85	0.42	0.02	0.14	0.25	0.09	0.33
HORVU0Hr1G022130	0	0.0166667	0.0533333	0.0166667	0.01	0.17	0	0	0	0.196667	0.01	0.0166667	0.13	0.03	0	0	0.05	0	0	0.03	0	0.23	0.23	0.05	0	0	0	0.05	0	0	0	0	0	0.1	0.26	0.23	0	0	0.03	0.05	0	0	0	0	0	0	0	0
HORVU0Hr1G022290	0	0.01	0.01	0.04	0	0.156667	0	0.00666667	0.0233333	0.206667	0.0233333	0.116667	0.03	0	0	0.04	0	0.08	0	0	0	0.28	0.16	0.03	0	0	0	0.03	0	0	0	0	0.07	0.11	0.14	0.37	0.07	0	0	0.08	0.17	0.1	0	0	0	0.02	0	0
HORVU0Hr1G029140	0.113333	0.32	0.256667	0.546667	0.906667	0.3	0.16	0.886667	0.12	0	0	0	0.38	0	0.39	0.35	1.29	0	1.23	0	1.49	0.51	0	0.39	0	0.34	0	0.84	0.12	0	0	0	0.36	0	0	0	0	0	0	0	0	0	0.48	0	0	0.35	0	2.31
HORVU0Hr1G035930	0.113333	0.32	0.256667	0.546667	0.906667	0.3	0.16	0.886667	0.12	0	0	0	0.38	0	0.39	0.35	1.29	0	1.23	0	1.49	0.51	0	0.39	0	0.34	0	0.84	0.12	0	0	0	0.36	0	0	0	0	0	0	0	0	0	0.48	0	0	0.35	0	2.31
HORVU0Hr1G040360	0	0	0.0166667	0.03	0	0.4	0	0.0633333	0.04	0.37	0.0166667	0.0933333	0.05	0	0	0.05	0	0.04	0	0	0	0.46	0.11	0.63	0	0	0	0	0	0	0	0.04	0.08	0.35	0.34	0.42	0.05	0	0	0.15	0.08	0.05	0	0	0	0.19	0	0
HORVU1Hr1G002900	0.02	0.01	0.0166667	0.01	0.01	0.276667	0.01	0.02	0.02	0.113333	0.03	0.05	0.02	0.03	0	0	0	0.03	0.03	0	0	0.15	0.36	0.32	0.06	0	0	0	0.03	0	0.03	0	0.03	0.06	0.09	0.19	0	0.06	0.03	0.03	0.09	0.03	0	0.03	0	0.06	0	0
HORVU1Hr1G003020	0.0366667	0.0333333	0.2	0.126667	0.02	0.17	0.02	0	0.14	0.676667	0.253333	0.03	0.38	0.22	0	0	0.1	0.28	0.06	0	0	0.32	0.1	0.09	0	0	0.11	0	0.1	0	0	0.06	0.36	0	1.21	0.82	0.22	0.27	0.27	0	0	0.09	0	0	0.06	0	0	0
HORVU1Hr1G003710	0	0	0	0	0	0.0533333	0.0133333	0.0266667	0.0566667	0.213333	0.03	0	0	0	0	0	0	0	0	0	0	0.08	0	0.08	0	0	0	0	0	0	0	0.09	0.08	0.04	0.16	0.44	0	0	0.09	0	0	0	0	0.04	0	0.08	0	0
HORVU1Hr1G004720	0	0	0.01	0.01	0.0633333	0.31	0	0	0.0366667	0.183333	0.04	0.00666667	0.03	0	0	0.03	0	0	0.04	0.12	0.03	0.48	0.4	0.05	0	0	0	0	0	0	0.03	0.03	0.05	0	0.47	0.08	0.1	0.02	0	0	0	0.02	0	0	0	0	0	0
HORVU1Hr1G010120	0	0	0.02	0	0	0.44	0.01	0.02	0.0133333	1.11667	0.0133333	0.0366667	0.06	0	0	0	0	0	0	0	0	0.59	0.65	0.08	0	0	0	0	0	0	0	0.04	0	0.03	2.73	0.59	0.04	0	0	0.05	0.06	0	0	0	0.03	0.06	0	0
HORVU1Hr1G011730	0	0	0.103333	0.00333333	0.0133333	0.38	0	0	0.00666667	0.156667	0.0233333	0.0466667	0.07	0.05	0.19	0.01	0	0	0	0.04	0	0.33	0.43	0.38	0	0	0	0	0	0	0	0	0.02	0	0.36	0.11	0.04	0.03	0	0.07	0	0.07	0	0	0	0	0	0
HORVU1Hr1G016980	0	0	0.0166667	0	0.06	1.58	0	0.103333	0	0.206667	0.286667	0.123333	0.05	0	0	0	0	0	0	0.18	0	2.34	2.18	0.22	0	0	0	0	0	0	0	0	0	0.04	0.58	0	0.36	0.04	0.46	0.09	0	0.28	0	0	0	0	0.04	0.27
HORVU1Hr1G018200	0	0	0	0.01	0	0.0533333	0	0	0.01	0.126667	0	0.04	0	0	0	0	0.03	0	0	0	0	0	0.13	0.03	0	0	0	0	0	0	0.03	0	0	0	0.16	0.22	0	0	0	0.09	0	0.03	0	0	0	0	0	0
HORVU1Hr1G019380	0	0.05	0.14	0.09	0.2	1.3	0.05	0.13	0.246667	2.29667	0.553333	0.45	0.1	0.13	0.19	0.13	0.03	0.11	0.24	0.26	0.1	1.82	1.36	0.72	0	0	0	0.12	0	0.03	0.11	0.52	0.11	0.29	3.79	2.81	0.85	0.39	0.42	0.61	0.3	0.44	0	0.06	0.09	0.28	0	0.11
HORVU1Hr1G019530	0	0.02	0.08	0.0133333	0.0566667	0.243333	0.0366667	0	0.0266667	0.163333	0.156667	0	0.22	0.02	0	0.02	0	0.02	0.08	0.07	0.02	0.08	0.42	0.23	0	0	0	0.02	0	0.04	0.08	0	0	0.02	0.37	0.1	0.22	0.09	0.16	0	0	0	0	0	0.11	0	0	0
HORVU1Hr1G027700	1.61	2.06333	2.55	1.96	3.16	9.25667	1.54	2.47	2.18667	10.2633	7.52	3.08	3.09	2.36	2.2	2.42	1.44	2.02	1.95	4.69	2.84	7.69	8.4	11.68	2.37	1.16	1.3	2.36	1.67	2.16	1.93	1.83	2.8	4.29	13.85	12.65	7.18	8.01	7.37	3.08	3.12	3.04	1.28	1.43	1.91	3.74	1.93	1.74
HORVU1Hr1G042770	0	0	0.243333	0.0866667	0.0466667	0.4	0.0633333	0	0.08	0.566667	0.0533333	0.206667	0.19	0.12	0.42	0.11	0.15	0	0.06	0	0.08	0.33	0.37	0.5	0	0	0	0	0	0	0.1	0.08	0.06	0.27	0.7	0.73	0.06	0	0.1	0.26	0.27	0.09	0	0.13	0.06	0	0	0
HORVU1Hr1G045020	0.00666667	0.02	0.0433333	0.0333333	0.176667	0.316667	0.00333333	0.13	0.0333333	0.27	0.03	0.356667	0.04	0.04	0.05	0.08	0	0.02	0	0.01	0.52	0.43	0.46	0.06	0	0.02	0	0.04	0	0.02	0.01	0.08	0.01	0.08	0.48	0.25	0	0.06	0.03	0.16	0.4	0.51	0	0.01	0	0.06	0.01	0.32
HORVU1Hr1G048290	0.0133333	0	0.0133333	0	0.0566667	0.276667	0.0133333	0.04	0	0.263333	0.0566667	0.0266667	0.04	0	0	0	0	0	0	0.17	0	0.33	0.42	0.08	0.04	0	0	0	0	0	0	0	0	0	0.25	0.54	0.17	0	0	0.08	0	0	0	0	0.04	0.12	0	0
HORVU1Hr1G050970	0	0	0.0566667	0	0	0	0	0	0	2.46	1.84	0	0.07	0.1	0	0	0	0	0	0	0	0	0	0	0	0	0	0	0	0	0	0	0	0	7.38	0	5.52	0	0	0	0	0	0	0	0	0	0	0
HORVU1Hr1G051160	0.01	0	0	0	0.0133333	0	0.01	0	0	0.13	0.02	0.01	0	0	0	0	0	0	0	0	0.04	0	0	0	0	0.03	0	0	0	0	0	0	0	0.04	0.35	0	0.06	0	0	0.03	0	0	0	0.03	0	0	0	0
HORVU1Hr1G052950	0.0666667	0.136667	0.116667	0.136667	0.21	0.436667	0.166667	0.2	0.24	1.29	0.14	0.273333	0.35	0	0	0	0	0.41	0.63	0	0	0.33	0	0.98	0	0.1	0.1	0.2	0.21	0	0	0.21	0.51	0.33	3.54	0	0.21	0	0.21	0	0.82	0	0	0.3	0.2	0.4	0	0.2
HORVU1Hr1G059680	0.11	0.33	0.223333	0.31	0.343333	0.223333	0.07	0.13	0.13	0.01	0.183333	0.18	0.19	0.16	0.32	0.31	0.34	0.28	0.31	0.25	0.47	0.12	0.4	0.15	0.09	0.09	0.15	0.33	0.29	0.37	0.03	0.15	0.21	0.03	0	0	0.09	0.24	0.22	0.18	0.27	0.09	0.12	0.03	0.06	0.12	0.12	0.15
HORVU1Hr1G059770	0	0	0	0	0	0	0	0	0	0.12	0	0	0	0	0	0	0	0	0	0	0	0	0	0	0	0	0	0	0	0	0	0	0	0	0	0.36	0	0	0	0	0	0	0	0	0	0	0	0
HORVU1Hr1G061970	0	0	0.31	0.04	0.08	0.623333	0	0	0.116667	0.8	0.01	0.12	0.28	0.53	0.12	0.12	0	0	0.03	0.12	0.09	0.43	1.02	0.42	0	0	0	0	0	0	0.14	0.04	0.17	0.05	0.67	1.68	0	0.03	0	0	0.25	0.11	0	0	0	0	0	0
HORVU1Hr1G063380	0	0	0.0866667	0.136667	0.176667	0.753333	0	0.00666667	0.08	1.86	0.353333	0.133333	0.2	0.06	0	0.17	0	0.24	0.05	0.2	0.28	1.1	0.68	0.48	0	0	0	0	0	0	0.24	0	0	0.07	3.65	1.86	0.34	0.3	0.42	0.32	0	0.08	0	0	0	0.02	0	0
HORVU1Hr1G065600	219.567	137.49	145.083	356.02	63.0833	7.49333	479.59	304.01	169.27	5.27667	34.7433	57.1733	213.17	100.79	121.29	136.77	817.26	114.03	42.44	20.5	126.31	4.05	6.89	11.54	98.13	424.67	135.9	111.56	208.89	92.02	151.9	97.8	258.11	9.24	5.08	1.51	6.97	64.41	32.85	60.49	57.78	53.25	1339.49	86.54	12.74	59.67	401.38	450.98
HORVU1Hr1G069170	0	0	0	0	0	0.13	0	0	0	0.133333	0	0	0	0	0	0	0	0	0	0	0	0.07	0.29	0.03	0	0	0	0	0	0	0	0	0	0.1	0.2	0.1	0	0	0	0	0	0	0	0	0	0	0	0
HORVU1Hr1G073900	0	0.04	0.273333	0.04	0	0.173333	0	0	0	0.24	0.0166667	0.0733333	0	0	0.82	0.12	0	0	0	0	0	0.21	0.26	0.05	0	0	0	0	0	0.12	0	0	0	0.05	0.41	0.26	0.05	0	0	0.12	0.05	0.05	0	0	0	0	0	0
HORVU1Hr1G075980	4.56333	0.98	1.3	3.15333	2.1	0.283333	3.25667	1.01667	2.86	0.22	0.18	4.67333	1.01	1.75	1.14	2.45	2.59	4.42	1.62	0.98	3.7	0.24	0	0.61	4.1	5.79	3.8	1	0.82	1.12	2.55	2.7	3.33	0.38	0.28	0	0.11	0.23	0.2	3.39	5.55	5.08	8.01	1.34	0.42	0.46	1.65	0.94
HORVU1Hr1G080300	0	0.0233333	0.11	0.173333	0.143333	1.05667	0.0533333	0.0933333	0.0933333	1.51333	0.07	0.17	0.07	0	0.26	0.07	0.15	0.3	0.07	0.28	0.08	1.33	1.24	0.6	0	0	0	0	0	0.07	0.15	0.06	0.07	0.11	2.25	2.18	0.06	0.07	0.08	0	0.21	0.3	0.16	0	0	0.28	0	0
HORVU1Hr1G086900	0	0	0.41	0.03	0.143333	2.09	0.11	0.0566667	0.423333	3.01667	0.263333	0.363333	0.26	0.09	0.88	0	0	0.09	0.26	0.17	0	1.45	2.38	2.44	0	0	0	0	0	0	0.34	0.17	0.76	0.43	5.67	2.95	0.09	0.17	0.53	0.25	0.34	0.5	0.08	0.08	0.17	0.17	0	0
HORVU1Hr1G089520	0	0	0	0	0.0333333	0.643333	0.0333333	0.0133333	0.04	1.92	0.25	0.273333	0	0	0	0	0	0	0	0.04	0.06	0.5	0.55	0.88	0	0	0	0	0	0	0	0.08	0.04	0.08	1.7	3.98	0.12	0.52	0.11	0.21	0.05	0.56	0	0.05	0.05	0.04	0	0
HORVU1Hr1G090110	0	0.0833333	0.403333	0.156667	0.196667	1.15	0.04	0.23	0.336667	1.38	0.62	1.24667	0.37	0.19	0.65	0.31	0.16	0	0.25	0.34	0	1.05	1.61	0.79	0	0	0	0.25	0	0	0.35	0.38	0.28	0.57	2.43	1.14	0.92	0.48	0.46	0.87	1.53	1.34	0.06	0.06	0	0.69	0	0
HORVU1Hr1G092310	0	0	0	0.0166667	0.0266667	0.623333	0	0.01	0.06	1.11	0.05	0.0166667	0	0	0	0	0	0.05	0.05	0.03	0	0.63	0.71	0.53	0	0	0	0	0	0	0.03	0.03	0.12	0.26	1.17	1.9	0.12	0	0.03	0	0	0.05	0	0	0	0.03	0	0
HORVU1Hr1G092640	0	0.0166667	0.15	0.0933333	0.03	0.66	0.0133333	0	0.0733333	1.37	0.566667	0.34	0.09	0.04	0.32	0.14	0	0.14	0	0.09	0	0.6	0.74	0.64	0	0	0	0	0	0.05	0.04	0.09	0.09	0.24	3.18	0.69	0.05	1.57	0.08	0.57	0.27	0.18	0	0.04	0	0	0	0
HORVU1Hr1G093950	0	0	0.126667	0.04	0.03	0.336667	0	0.03	0.0866667	0.453333	0.0166667	0.153333	0.18	0.1	0.1	0.04	0	0.08	0.04	0.03	0.02	0.39	0.36	0.26	0	0	0	0	0	0	0	0.12	0.14	0.26	0.39	0.71	0.02	0.03	0	0.25	0.15	0.06	0	0	0	0.06	0.03	0
HORVU1Hr1G094230	0	0	0.183333	0.06	0.28	2.71	0	0	0.12	2.08667	0.31	0.18	0.37	0.18	0	0.09	0	0.09	0.19	0.09	0.56	3.94	2.65	1.54	0	0	0	0	0	0	0.09	0.09	0.18	0.28	2.45	3.53	0.37	0.18	0.38	0.18	0.18	0.18	0	0	0	0	0	0
HORVU2Hr1G001560	0.00333333	0.00666667	0	0	0.00333333	0.223333	0.0166667	0.0233333	0	0.466667	0.00333333	0.0266667	0	0	0	0	0	0	0.01	0	0	0.41	0.16	0.1	0	0.01	0	0.01	0.01	0	0	0	0	0.03	1.31	0.06	0.01	0	0	0.04	0.04	0	0.05	0	0	0.01	0.01	0.05
HORVU2Hr1G003070	0	0.02	0	0.0633333	0.0166667	0.0933333	0.0966667	0.0133333	0.15	0.416667	0.0166667	0.6	0	0	0	0.05	0	0.14	0	0.05	0	0.05	0.09	0.14	0	0	0	0.06	0	0	0	0.05	0.4	0.21	0.5	0.54	0	0	0.05	0.53	0.76	0.51	0.2	0	0.09	0.04	0	0
HORVU2Hr1G003230	0	0	0	0.01	0	1.39333	0	0	0.01	1.14	0.01	0.163333	0	0	0	0.03	0	0	0	0	0	1.56	1.77	0.85	0	0	0	0	0	0	0	0	0.03	0.33	1.98	1.11	0.03	0	0	0.2	0.26	0.03	0	0	0	0	0	0
HORVU2Hr1G004440	0	0	0	0.0566667	0.0566667	1.39	0	0.0533333	0	0.87	0	0.6	0	0	0	0	0	0.17	0.17	0	0	0.51	2.07	1.59	0	0	0	0	0	0	0	0	0	0.51	1.12	0.98	0	0	0	0.8	0.5	0.5	0	0	0	0.16	0	0
HORVU2Hr1G004500	0	0	0.03	0.03	0	0.626667	0	0.223333	0.02	1.02333	0.06	0.253333	0.09	0	0	0	0	0.09	0	0	0	0.51	0.93	0.44	0	0	0	0	0	0	0	0	0.06	0.09	0.69	2.29	0.09	0	0.09	0.34	0.25	0.17	0	0	0	0.59	0	0.08
HORVU2Hr1G004530	0.343333	1.03667	2.22333	4.01667	1.81333	29.2	1.25667	2.99333	2.17	28.7833	2.79333	10.74	2.63	2.04	2	3.5	1.39	7.16	1.87	2.48	1.09	28.65	30.73	28.22	0.44	0.14	0.45	0.62	1.4	1.09	1.53	1.8	3.18	12.61	29.84	43.9	1.69	3.2	3.49	12.03	9.22	10.97	0.43	1.32	2.02	8.06	0.49	0.43
HORVU2Hr1G004550	2.58667	5.59667	6.09333	11.8033	3.84333	83.11	4.34333	7.96333	5.7	76.89	5.70667	28.1033	6.25	5.15	6.88	8.74	6.19	20.48	3.85	4.8	2.88	77.65	87.25	84.43	3.33	2.03	2.4	4.31	6.04	6.44	3.73	4.5	8.87	35.41	72.99	122.27	4.63	6.01	6.48	30.19	23.62	30.5	1.33	5.87	5.83	21.52	1.33	1.04
HORVU2Hr1G004610	0.396667	0.733333	1.28	1.64	0.606667	20.4	0	2.01667	1.54	10.3967	1.73667	8.11667	2.05	1.79	0	3.58	1.09	0.25	0.51	0.72	0.59	20	27.59	13.61	0.57	0.31	0.31	0	1.77	0.43	0	2.73	1.89	5.79	12.13	13.27	0	2.59	2.62	11.77	8.32	4.26	0	0	0	6.05	0	0
HORVU2Hr1G006540	0.0733333	0.193333	0.773333	0.333333	0.166667	2.12	0.193333	0.213333	0.356667	2.25667	0.78	0.556667	1.18	0.65	0.49	0.36	0.21	0.43	0.28	0.07	0.15	3.06	1.68	1.62	0.11	0.07	0.04	0.14	0.23	0.21	0.36	0.06	0.65	1.39	2.22	3.16	0.12	1.59	0.63	0.96	0.24	0.47	0.07	0.1	0.41	0.24	0.04	0.36
HORVU2Hr1G007340	0.0166667	0	0.11	0.0633333	0.02	0.566667	0.0333333	0	0.143333	1.13667	0.196667	0.31	0.2	0.13	0	0.19	0	0	0	0.06	0	0.38	1.07	0.25	0	0	0.05	0	0	0	0.07	0.19	0.17	0.05	1.67	1.69	0.13	0.23	0.23	0.37	0.06	0.5	0.1	0	0	0	0	0
HORVU2Hr1G008140	0	0.0166667	0.03	0.05	0.0233333	0.35	0	0.02	0	0.34	0.06	0.13	0.03	0.06	0	0.03	0	0.12	0.05	0.01	0.01	0.37	0.34	0.34	0	0	0	0.05	0	0	0	0	0	0.02	0.48	0.52	0	0	0.18	0.18	0	0.21	0	0	0	0.06	0	0
HORVU2Hr1G008980	0.59	0.82	1.95667	2.12	3.15667	8.46	0.62	0.816667	1.47333	12.56	6.69333	5.15667	1.79	1.62	2.46	2.69	1.34	2.33	3.56	3.58	2.33	10.82	9.33	5.23	0.59	0.73	0.45	0.87	0.8	0.79	1.2	1.47	1.75	5.46	12.54	19.68	7.51	5.6	6.97	5.48	5.64	4.35	0.06	0.88	0.92	1.87	0.28	0.3
HORVU2Hr1G010670	0	0.03	0	0	0	0.416667	0	0	0.09	0.883333	1.85333	0	0	0	0	0	0	0	0	0	0	0.71	0.54	0	0	0	0	0	0	0.09	0.27	0	0	0	2.65	0	1.27	1.05	3.24	0	0	0	0	0	0	0	0	0
HORVU2Hr1G011530	0	0	0	0.0566667	0.456667	3.18	0	0	0.51	4.57667	1.61	0	0	0	0	0	0	0.17	0	1.19	0.18	3.43	4.93	1.18	0	0	0	0	0	0	0.68	0.17	0.68	0.51	13.22	0	2.75	0.84	1.24	0	0	0	0	0	0	0	0	0
HORVU2Hr1G012140	0.02	0.0233333	0.03	0.05	0.0366667	0.27	0.0366667	0.01	0.02	0.236667	0.01	0.0666667	0.06	0.03	0	0.06	0.03	0.06	0	0.08	0.03	0.3	0.35	0.16	0.03	0	0.03	0.04	0	0.03	0	0.03	0.03	0.12	0.18	0.41	0	0.03	0	0.04	0.08	0.08	0.11	0	0	0.03	0	0
HORVU2Hr1G012700	0	0.0633333	0	0.01	0	0.21	0.0166667	0.0633333	0	0.313333	0.02	0.01	0	0	0	0	0	0.03	0	0	0	0.19	0.19	0.25	0	0	0	0.06	0.03	0.1	0	0	0	0.03	0.8	0.11	0.03	0.03	0	0	0.03	0	0	0.03	0.02	0.16	0	0.03
HORVU2Hr1G012940	0	0	0.113333	0.03	0.06	0.523333	0.0266667	0	0.03	0.613333	0.126667	0.0933333	0.17	0.17	0	0.09	0	0	0.09	0.09	0	0.6	0.51	0.46	0	0	0	0	0	0	0	0	0.09	0.44	0.43	0.97	0.18	0.09	0.11	0	0.09	0.19	0	0	0.08	0	0	0
HORVU2Hr1G013980	0	0.02	0	0	0	0	0.0333333	0.243333	0.29	1.42333	0.0333333	1.46	0	0	0	0	0	0	0	0	0	0	0	0	0	0	0	0	0	0.06	0	0.2	0.67	2.69	0.66	0.92	0.1	0	0	2.26	0.79	1.33	0	0	0.1	0.73	0	0
HORVU2Hr1G014890	0	0	0	0.00666667	0.00666667	0.04	0.00666667	0.00666667	0.0466667	0.533333	0.08	0.39	0	0	0	0	0	0.02	0	0.02	0	0	0.06	0.06	0	0	0	0	0	0	0.06	0.04	0.04	0.31	0.64	0.65	0.08	0.1	0.06	0.52	0.28	0.37	0	0	0.02	0.02	0	0
HORVU2Hr1G024140	0.02	0.02	0.1	0.02	0.04	0.176667	0.176667	0.02	0.0333333	0.73	0.0166667	0.0833333	0.24	0.06	0	0.06	0	0	0	0	0.12	0.06	0.06	0.41	0	0.06	0	0	0	0.06	0	0	0.1	0.06	1.54	0.59	0	0	0.05	0	0.05	0.2	0	0.19	0.34	0.06	0	0
HORVU2Hr1G026590	0	0	0.09	0.0933333	0.0466667	0.393333	0	0.01	0	0.653333	0	0.113333	0.1	0.17	0	0.12	0	0.16	0	0.14	0	0.62	0.27	0.29	0	0	0	0	0	0	0	0	0	0.36	0.96	0.64	0	0	0	0.34	0	0	0	0	0	0	0	0.03
HORVU2Hr1G026790	0	0	0.0133333	0.02	0	0.183333	0	0	0.0133333	0.363333	0.04	0.0733333	0.04	0	0	0	0	0.06	0	0	0	0.12	0.35	0.08	0	0	0	0	0	0	0	0	0.04	0.04	0.47	0.58	0	0.06	0.06	0.06	0.08	0.08	0	0	0	0	0	0
HORVU2Hr1G035870	0.823333	1.26	0.733333	1.60333	0.266667	0.0733333	1.40667	4.45	0.343333	0.0533333	0.346667	1.08667	0.86	0.84	0.5	0.97	2.82	1.02	0.41	0.09	0.3	0.14	0	0.08	0.46	1.5	0.51	0.66	2.59	0.53	0.17	0.25	0.61	0.08	0	0.08	0.19	0.53	0.32	1.05	1.53	0.68	3.47	0.15	0.6	0.67	2.3	10.38
HORVU2Hr1G038150	4.87333	7.22	2.54	4.94333	2.70333	1.3	4.39667	6.68	4.48333	1.41333	2.35333	4.26333	2.32	2.8	2.5	5.3	6.7	2.83	2.96	1.5	3.65	1.43	0.99	1.48	5.09	5.1	4.43	7.78	6.37	7.51	3.85	3.95	5.65	1.98	0.71	1.55	2.58	1.67	2.81	4.6	4.42	3.77	6.46	3.47	3.26	2.72	11.34	5.98
HORVU2Hr1G041180	72.52	34.4033	32.6067	104.16	14.6933	1.94333	66.22	135.073	37.84	3.20333	6.24333	58.8367	39.54	31.25	27.03	44.81	214.86	52.81	11.63	5.39	27.06	1.98	0.71	3.14	68.61	104.87	44.08	33.25	46.65	23.31	35.52	41.77	36.23	7.21	1.25	1.15	2.65	7.44	8.64	60.18	67.06	49.27	175.57	16.56	6.53	26.77	147.83	230.62
HORVU2Hr1G041580	0	0	0.243333	0.0633333	0.846667	1.58	0	0	0.186667	1.11333	1.98667	0.226667	0.24	0.18	0.31	0	0.13	0.06	0.79	0.99	0.76	2.12	1.54	1.08	0	0	0	0	0	0	0.11	0.29	0.16	0.7	1.44	1.2	1.13	2.09	2.74	0.18	0.24	0.26	0	0	0	0	0	0
HORVU2Hr1G042370	0.0133333	0.04	0.0233333	0	0.06	0.993333	0	0.0133333	0.07	0.373333	0.206667	0.143333	0	0.07	0	0	0	0	0	0.15	0.03	1.37	1.24	0.37	0.02	0.02	0	0	0.05	0.07	0.17	0.04	0	0.06	1.04	0.02	0.09	0.08	0.45	0.14	0.14	0.15	0	0	0	0.02	0.02	0
HORVU2Hr1G044640	0.433333	0.76	1.17	1.12667	1.09667	2.30333	0.47	0.8	0.82	5.67333	0.93	2.9	0.75	1.18	1.58	0.99	0.74	1.65	1.14	0.81	1.34	2.8	2.78	1.33	0.42	0.24	0.64	0.92	0.61	0.75	0.82	0.76	0.88	3.1	6.07	7.85	1.18	0.96	0.65	3.77	2.86	2.07	0.29	0.37	0.75	1.94	0.36	0.1
HORVU2Hr1G044870	0.0333333	0.0833333	0.516667	0.266667	0.233333	2.02333	0.233333	0.08	0.493333	1.97	0.406667	0.45	0.47	0.52	0.56	0.47	0.06	0.27	0.3	0.24	0.16	1.36	1.95	2.76	0.02	0.08	0	0.06	0.07	0.12	0.42	0.48	0.58	1.05	2.3	2.56	0.09	0.69	0.44	0.36	0.3	0.69	0	0.41	0.29	0.2	0.04	0
HORVU2Hr1G044940	0	0.0333333	0.0666667	0.0666667	0.01	1.14333	0	0.0233333	0.0466667	0.846667	0.0366667	0.0433333	0.1	0.1	0	0.17	0	0.03	0	0.03	0	0.57	1.15	1.71	0	0	0	0.03	0.07	0	0.07	0	0.07	0.21	1.22	1.11	0	0.07	0.04	0.1	0.03	0	0	0	0	0.07	0	0
HORVU2Hr1G051420	0.16	0	0	0	0	0	0	0	0	0.536667	0	0	0	0	0	0	0	0	0	0	0	0	0	0	0.48	0	0	0	0	0	0	0	0	0	1.61	0	0	0	0	0	0	0	0	0	0	0	0	0
HORVU2Hr1G067700	0	0.366667	0	0.186667	0.193333	2.69333	0	0.06	0.0633333	3.84333	0.126667	0.873333	0	0	0	0.19	0.37	0	0	0.38	0.2	0.95	3.77	3.36	0	0	0	0.73	0	0.37	0	0	0.19	0.57	6.86	4.1	0.19	0.19	0	1.31	0.75	0.56	0	0	0	0.18	0	0
HORVU2Hr1G070880	0.113333	0.14	0.316667	0.403333	0.343333	1.79	0.0433333	0.25	0.31	2.18333	0.803333	0.236667	0.63	0.32	0	0.98	0	0.23	0.32	0.27	0.44	0.74	1.94	2.69	0.21	0	0.13	0.2	0	0.22	0	0.2	0.73	0.22	3.97	2.36	1.02	0.86	0.53	0.1	0.21	0.4	0	0	0.13	0.75	0	0
HORVU2Hr1G072180	0.753333	0.706667	0.926667	0.7	0.896667	2.48333	0.603333	0.763333	0.716667	3.70667	1.32667	1.15667	0.75	0.77	1.26	0.99	0.44	0.67	1.09	0.73	0.87	2.16	2.51	2.78	0.71	0.61	0.94	0.65	0.65	0.82	0.92	0.66	0.57	1.74	5.9	3.48	0.97	1.42	1.59	1.02	1.19	1.26	0	0.62	1.19	1.02	0.54	0.73
HORVU2Hr1G079890	0.06	0.02	0.466667	0.123333	0.243333	1.16333	0.303333	0.133333	0.26	1.65	1.26667	0.36	0.62	0.38	0.4	0.17	0	0.2	0.26	0.26	0.21	0.9	0.72	1.87	0	0.09	0.09	0	0.03	0.03	0.32	0.17	0.29	1.36	2.06	1.53	0.42	2.32	1.06	0.48	0.14	0.46	0	0.34	0.57	0.4	0	0
HORVU2Hr1G083130	0	0	0.0733333	0.0266667	0.0866667	0.62	0	0	0.02	0.463333	0.09	0.0366667	0.11	0.11	0	0.08	0	0	0.13	0.1	0.03	0.47	0.58	0.81	0	0	0	0	0	0	0.03	0.03	0	0.08	0.58	0.73	0.03	0.1	0.14	0.05	0.03	0.03	0	0	0	0	0	0
HORVU2Hr1G085260	0	0.0166667	0.19	0.09	0.0166667	1.04	0	0.04	0.07	0.9	0.163333	0.1	0.26	0.06	0.25	0.27	0	0	0	0.05	0	0.8	1.42	0.9	0	0	0	0.03	0	0.02	0.06	0.03	0.12	0.49	1.42	0.79	0.07	0.2	0.22	0.11	0.12	0.07	0	0	0	0.12	0	0
HORVU2Hr1G086050	0	0.0366667	0.04	0.0533333	0.0866667	0.493333	0.0166667	0.103333	0.12	0.973333	0.0966667	0.1	0.12	0	0	0.11	0	0.05	0	0.21	0.05	0.48	0.74	0.26	0	0	0	0.06	0	0.05	0.04	0.11	0.21	0.16	1.58	1.18	0.02	0.05	0.22	0.02	0.11	0.17	0	0.05	0	0.31	0	0
HORVU2Hr1G090750	20.03	15.3167	8.23667	31.23	5.40333	0.54	26.1733	49.34	12.04	1.07667	3.41667	12.5733	10.34	5.96	8.41	12.76	65.44	15.49	3.67	3.24	9.3	0.33	0.97	0.32	12.78	34.03	13.28	9.49	26.86	9.6	10.56	8.4	17.16	1.79	0.32	1.12	1.48	5.91	2.86	11.67	12.11	13.94	74.07	3.66	0.79	9.01	25.11	113.9
HORVU2Hr1G091910	0.0133333	0	0.26	0.0733333	0.15	0.806667	0	0.0633333	0.416667	0.263333	0.37	0.0433333	0	0.02	0.76	0.22	0	0	0.23	0.22	0	1.01	0.59	0.82	0	0	0.04	0	0	0	1.01	0.22	0.02	0.05	0.61	0.13	0.21	0.22	0.68	0.04	0.02	0.07	0	0	0	0.19	0	0
HORVU2Hr1G093430	0	0	0.443333	0.146667	0.196667	1.13	0	0.0466667	0.396667	1.70667	0.406667	0.146667	0.89	0.44	0	0.29	0	0.15	0	0.44	0.15	0.89	1.48	1.02	0	0	0	0	0	0	0.15	0.15	0.89	0.89	1.75	2.48	0.3	0.15	0.77	0	0.29	0.15	0	0	0	0.14	0	0
HORVU2Hr1G093950	83.1433	25.65	17.07	29.6433	11.21	0.313333	86.74	71.8967	24.0867	3.50333	16.4167	17.26	21.63	12.27	17.31	12.6	66.15	10.18	8.49	5.02	20.12	0.09	0.4	0.45	102.22	85.23	61.98	18.87	32.85	25.23	23.55	16	32.71	3.56	4.34	2.61	3.52	20.83	24.9	19.83	14.53	17.42	202.89	26.57	30.76	16.99	75.58	123.12
HORVU2Hr1G098430	0	0.106667	0.0533333	0.1	0.123333	0.216667	0	0.0533333	0.13	0.78	0.163333	0.183333	0	0.16	0	0.16	0	0.14	0.17	0.16	0.04	0.17	0.17	0.31	0	0	0	0.16	0	0.16	0.2	0	0.19	0.31	1.75	0.28	0	0.32	0.17	0.08	0.17	0.3	0	0	0	0	0.16	0
HORVU2Hr1G098980	0.116667	0.0933333	0.196667	0.233333	0.03	0.42	0.31	0.0133333	0.273333	0.62	0.0966667	0.646667	0.17	0.42	0	0.15	0.39	0.16	0.03	0.03	0.03	0.58	0.31	0.37	0.03	0.32	0	0.03	0.19	0.06	0.2	0.37	0.25	0.4	0.37	1.09	0.26	0	0.03	0.56	0.78	0.6	0.28	0.19	0.46	0	0.04	0
HORVU2Hr1G100450	0	0.02	0.31	0.273333	0.283333	1.46333	0.163333	0.146667	0.37	2.18667	0.433333	0.206667	0.8	0.13	0	0.07	0.2	0.55	0.07	0.63	0.15	2.04	0.78	1.57	0	0	0	0.06	0	0	0.41	0.24	0.46	1.77	2.33	2.46	0.47	0.41	0.42	0.38	0.24	0	0	0.42	0.07	0.44	0	0
HORVU2Hr1G101920	0.276667	0.943333	2.49667	1.48	1.27	8.44667	0.786667	1.08667	1.70333	8.54667	1.40333	2.48333	3.34	1.58	2.57	1.98	1.01	1.45	1.15	2.28	0.38	5.88	11.17	8.29	0.38	0.18	0.27	1.07	0.57	1.19	1.08	1.37	2.66	3.62	12.22	9.8	1.51	1.67	1.03	2.35	2.9	2.2	0	1.18	1.18	2.58	0.4	0.28
HORVU2Hr1G102720	0.02	0.04	0.176667	0.06	0.08	0.426667	0.02	0.0366667	0.06	0.683333	0	0.04	0.18	0.35	0	0.06	0	0.12	0.18	0.06	0	0.35	0.76	0.17	0	0	0.06	0	0	0.12	0	0.06	0.12	0.24	1.58	0.23	0	0	0	0.06	0	0.06	0	0	0.06	0.11	0	0
HORVU2Hr1G104240	0	0	0.06	0	0	1.05667	0	0	0.0466667	1.03667	0.243333	0	0.18	0	0	0	0	0	0	0	0	1.38	0.72	1.07	0	0	0	0	0	0	0	0.08	0.06	0.06	2.81	0.24	0.16	0	0.57	0	0	0	0	0	0	0	0	0
HORVU2Hr1G104610	0.00666667	0.00666667	0.0666667	0.0166667	0.0366667	0.21	0.0133333	0.0233333	0.02	0.276667	0.0366667	0.03	0.18	0.02	0	0.05	0	0	0.05	0.04	0.02	0.16	0.39	0.08	0	0.02	0	0.02	0	0	0	0	0.06	0.14	0.22	0.47	0.06	0.02	0.03	0.07	0	0.02	0	0.02	0.02	0.05	0	0.02
HORVU2Hr1G104630	0	0	0.05	0.0566667	0.17	0.556667	0.0433333	0	0.11	0.426667	0.196667	0	0	0.15	0	0.07	0.1	0	0	0.4	0.11	0.79	0.34	0.54	0	0	0	0	0	0	0.23	0.1	0	0.13	1.15	0	0.27	0	0.32	0	0	0	0	0.03	0.1	0	0	0
HORVU2Hr1G105140	20.5133	16.9	7.66667	25.2	6.41667	1.38667	16.5933	47.6467	9.05	1.79333	5.17667	5.09667	7.7	8.16	7.14	9.16	55.48	10.96	6.04	4.38	8.83	0.72	1.46	1.98	19.57	30.93	11.04	11.29	31.41	8	9.27	8.51	9.37	2.21	1.68	1.49	2.59	6.3	6.64	4.35	5.98	4.96	37.6	5.43	6.75	10.69	22.3	109.95
HORVU2Hr1G108530	0	0	0.0533333	0	0.0266667	0.1	0.01	0.01	0.02	0.0933333	0	0.0166667	0.03	0.03	0.1	0	0	0	0.03	0.03	0.02	0.12	0.05	0.13	0	0	0	0	0	0	0	0.03	0.03	0.03	0.05	0.2	0	0	0	0	0.03	0.02	0	0.03	0	0	0.03	0
HORVU2Hr1G109440	0.133333	0.533333	2.17667	1.39667	0.606667	8.11333	0.18	1.11	0.993333	10.0767	1.37667	1.47333	3.39	1.64	1.5	1.26	0.88	2.05	0.53	0.99	0.3	7.16	7.83	9.35	0.05	0.11	0.24	0.59	0.56	0.45	1.26	0.46	1.26	7.49	8.12	14.62	0.46	2.43	1.24	1.79	1.02	1.61	0.07	0.36	0.11	3.25	0	0.08
HORVU2Hr1G109470	0.113333	0.223333	1.02333	0.636667	0.486667	2.42333	0.44	0.51	0.713333	3.85667	0.71	1.21667	1.35	0.56	1.16	1.01	0.22	0.68	0.34	0.89	0.23	2.02	2.69	2.56	0.23	0	0.11	0.22	0.23	0.22	1.35	0.57	0.22	1.58	5.99	4	0.91	1.22	0	1.54	2	0.11	0	0.77	0.55	1.31	0	0.22
HORVU2Hr1G109590	0.246667	0.876667	5.68	2.92	2.89	12.6333	0.933333	1.38	3.14667	17.5333	2.18	5.18667	9.26	4.85	2.93	3.59	0.5	4.67	2.93	3.49	2.25	12.81	13.41	11.68	0.15	0.27	0.32	0.58	1.21	0.84	3.36	2.27	3.81	10.31	23.67	18.62	2.39	2.76	1.39	6	4.58	4.98	0.35	1.1	1.35	3.76	0.21	0.17
HORVU2Hr1G110080	0	0	0	0	0.08	0.14	0	0	0.04	0.32	0.243333	0.04	0	0	0	0	0	0	0	0.06	0.18	0.42	0	0	0	0	0	0	0	0	0.12	0	0	0	0.54	0.42	0.12	0.12	0.49	0	0.06	0.06	0	0	0	0	0	0
HORVU2Hr1G113120	0.0133333	0.00333333	0.00333333	0	0.00666667	0.0233333	0.00333333	0.0133333	0	0.09	0.0166667	0.0133333	0	0.01	0	0	0	0	0.01	0.01	0	0.03	0.04	0	0	0.01	0.03	0.01	0	0	0	0	0	0.03	0.14	0.1	0.01	0.01	0.03	0.04	0	0	0	0	0.01	0.04	0	0
HORVU2Hr1G114390	0	0	0.133333	0.0433333	0	1.14	0.0266667	0.02	0.243333	2.67333	0.06	0.34	0.11	0.04	0.25	0.06	0	0.07	0	0	0	1.19	1.64	0.59	0	0	0	0	0	0	0.04	0.51	0.18	0.79	5.2	2.03	0.07	0.11	0	0.29	0.34	0.39	0	0.01	0.07	0.06	0	0
HORVU2Hr1G114400	0	0	0	0	0	0.473333	0	0	0	1.13333	0	0.186667	0	0	0	0	0	0	0	0	0	0.57	0.85	0	0	0	0	0	0	0	0	0	0	0	3.12	0.28	0	0	0	0	0	0.56	0	0	0	0	0	0
HORVU2Hr1G114450	0	0.01	0.02	0	0	0.286667	0	0.01	0.0866667	0.95	0.01	0.176667	0.06	0	0	0	0	0	0	0	0	0.26	0.52	0.08	0	0	0	0	0.03	0	0.06	0.09	0.11	0.28	1.95	0.62	0	0.03	0	0.15	0.24	0.14	0	0	0	0.03	0	0
HORVU2Hr1G114480	0	0	0	0	0	0.416667	0	0	0	0.413333	0.0366667	0.07	0	0	0	0	0	0	0	0	0	0.31	0.62	0.32	0	0	0	0	0	0	0	0	0	0.49	0.51	0.24	0.11	0	0	0	0	0.21	0	0	0	0	0	0
HORVU2Hr1G115200	0.02	0.07	0.15	0	0.02	0.42	0.03	0.0333333	0.0333333	0.246667	0.0266667	0.01	0.18	0.06	0.21	0	0	0	0.03	0	0.03	0.41	0.61	0.24	0.06	0	0	0.12	0.06	0.03	0.04	0	0.06	0.28	0.22	0.24	0	0.05	0.03	0	0	0.03	0	0.09	0	0.06	0.04	0
HORVU2Hr1G117610	0	0	0.02	0.0433333	0.05	1.39333	0	0	0	0.82	0.01	0	0	0.06	0	0.13	0	0	0.03	0.06	0.06	1.18	2.49	0.51	0	0	0	0	0	0	0	0	0	0.03	1.95	0.48	0.03	0	0	0	0	0	0	0	0	0	0	0
HORVU2Hr1G118010	0	0	0	0.0166667	0	0.00666667	0.00666667	0.0233333	0.0533333	1.21	0.05	1.38667	0	0	0	0	0	0.05	0	0	0	0.01	0	0.01	0	0	0	0	0	0	0.03	0.05	0.08	0.57	1.55	1.51	0.12	0.03	0	1.85	1.27	1.04	0.01	0	0.01	0.07	0	0
HORVU2Hr1G119520	0	0	0.226667	0.04	0.156667	0.73	0	0	0.193333	1.40333	0.966667	0.0733333	0.22	0.46	0	0	0	0.12	0.12	0.11	0.24	0.24	1.15	0.8	0	0	0	0	0	0	0.35	0	0.23	0.58	1.48	2.15	0.58	1.36	0.96	0.11	0.11	0	0	0	0	0	0	0
HORVU2Hr1G120530	1.15333	1.92	7.98333	7.32333	3.10667	51.34	5.74	6.03333	3.25	66.18	3.77667	11.2867	12.9	5.92	5.13	10.58	1.68	9.71	2.81	4.54	1.97	59.52	47.71	46.79	1.39	1.03	1.04	2.55	1.95	1.26	2.55	2.25	4.95	28.67	52.09	117.78	3.99	2.93	4.41	10.89	11.14	11.83	1.25	7.56	8.41	17.36	0.32	0.42
HORVU2Hr1G122270	0	0.02	0	0.04	0.16	0.846667	0	0.0366667	0.05	0.296667	0.04	0.0766667	0	0	0	0.12	0	0	0.23	0.19	0.06	0.77	0.64	1.13	0	0	0	0	0	0.06	0.11	0.04	0	0.13	0.24	0.52	0	0	0.12	0.12	0.11	0	0	0	0	0.11	0	0
HORVU2Hr1G123050	0.03	0	0.07	0.03	0.06	0.256667	0	0.06	0.0766667	0.346667	0.0133333	0.0266667	0.05	0	0.16	0	0	0.09	0.09	0.04	0.05	0.18	0.05	0.54	0	0	0.09	0	0	0	0.14	0.05	0.04	0.14	0.72	0.18	0	0.04	0	0.04	0	0.04	0	0	0	0.18	0	0
HORVU2Hr1G125250	0	0	0	0	0	0	0.0166667	0.0133333	0.08	0.696667	0.0733333	0.31	0	0	0	0	0	0	0	0	0	0	0	0	0	0	0	0	0	0	0.08	0.1	0.06	0.04	1.38	0.67	0.12	0.03	0.07	0.34	0.23	0.36	0	0	0.05	0.04	0	0
HORVU2Hr1G125600	0	0	0.0666667	0.12	0	0.12	0.0333333	0.0633333	0.0833333	0.563333	0	0.24	0.1	0.1	0	0.16	0	0.2	0	0	0	0.16	0.1	0.1	0	0	0	0	0	0	0.1	0.1	0.05	0.32	0.79	0.58	0	0	0	0.37	0.16	0.19	0	0.1	0	0.09	0	0.1
HORVU2Hr1G126150	0.233333	0.253333	0.223333	0.716667	0.15	7.11	0.37	0.636667	0.35	3.62333	0.496667	0.73	0.31	0.18	0.18	0.31	0.42	1.42	0.11	0.23	0.11	8.73	7.92	4.68	0.16	0.23	0.31	0.27	0.26	0.23	0.39	0.09	0.57	1.21	3.87	5.79	0.46	0.63	0.4	1.2	0.3	0.69	0.08	0.46	0.57	1.78	0	0.13
HORVU2Hr1G126250	0	0	0.02	0.01	0	0.406667	0	0	0.0366667	0.256667	0.01	0.0666667	0.03	0.03	0	0.03	0	0	0	0	0	0.53	0.51	0.18	0	0	0	0	0	0	0	0	0.11	0.06	0.27	0.44	0	0.01	0.02	0.08	0.08	0.04	0	0	0	0	0	0
HORVU3Hr1G000600	0.01	0	0.0266667	0.0466667	0.02	0.236667	0.0233333	0.0133333	0.0466667	0.363333	0.03	0.0666667	0.04	0.04	0	0.03	0.03	0.08	0	0.03	0.03	0.34	0.26	0.11	0.03	0	0	0	0	0	0.03	0.03	0.08	0.06	0.66	0.37	0.04	0.05	0	0.06	0.03	0.11	0	0.04	0.03	0.04	0	0
HORVU3Hr1G002220	0.19	0.186667	0.226667	0.306667	0.226667	0.683333	0.136667	0.263333	0.0766667	1.15	0.22	0.556667	0.25	0.18	0.25	0.28	0.32	0.32	0.36	0.14	0.18	0.78	0.64	0.63	0.29	0.11	0.17	0.17	0.18	0.21	0.05	0.07	0.11	0.43	1.82	1.2	0.18	0.18	0.3	0.62	0.59	0.46	0.14	0.1	0.17	0.45	0.09	0.25
HORVU3Hr1G002660	0	0.0766667	0.406667	0.186667	0.02	0.58	0.293333	0.35	0.26	1.34333	0.0833333	0.403333	0.52	0.22	0.48	0.06	0.07	0.43	0	0.06	0	0.45	0.45	0.84	0	0	0	0.05	0.05	0.13	0.57	0.15	0.06	1.23	1.43	1.37	0.13	0.05	0.07	0.56	0.2	0.45	0	0.55	0.33	1.05	0	0
HORVU3Hr1G002900	0.103333	0.136667	0.636667	0.25	0.9	2.85	0.31	0.226667	0.45	2.49	0.623333	0.916667	0.83	0.37	0.71	0.46	0.08	0.21	0.94	0.89	0.87	2.51	4.65	1.39	0.17	0.1	0.04	0.28	0.13	0	0.69	0.27	0.39	1.94	2.35	3.18	0.42	0.34	1.11	1.35	0.63	0.77	0.11	0.12	0.7	0.5	0.09	0.09
HORVU3Hr1G004840	0	0	0.256667	0.09	0.16	1.54667	0	0.01	0.12	1.17	0.36	0.326667	0.59	0.18	0	0.09	0	0.18	0.21	0.18	0.09	1.69	1.75	1.2	0	0	0	0	0	0	0.09	0.09	0.18	0.49	2	1.02	0.37	0.18	0.53	0.29	0.3	0.39	0	0	0	0.03	0	0
HORVU3Hr1G006410	0	0	0.0133333	0	0	0.253333	0	0.04	0.0266667	0.203333	0	0.08	0.04	0	0	0	0	0	0	0	0	0.21	0.37	0.18	0	0	0	0	0	0	0	0	0.08	0.29	0.2	0.12	0	0	0	0.12	0.04	0.08	0	0	0	0.12	0	0
HORVU3Hr1G006930	0.0333333	0	0.193333	0.0566667	0.54	0.986667	0.103333	0.173333	0.23	1.73333	0.29	0.42	0.21	0	0.37	0.17	0	0	0.44	1.18	0	1.43	0.84	0.69	0	0	0.1	0	0	0	0.32	0	0.37	0.78	1.4	3.02	0.54	0.11	0.22	0.44	0.43	0.39	0	0.21	0.1	0.52	0	0
HORVU3Hr1G006940	0	0.183333	0.0866667	0.0766667	0.34	1.75667	0	0.116667	0.19	2.64	0.333333	0.423333	0	0.26	0	0.23	0	0	0.09	0.66	0.27	2.52	1.94	0.81	0	0	0	0.28	0.18	0.09	0	0.18	0.39	0.75	2.7	4.47	0.71	0	0.29	0.34	0.54	0.39	0	0	0	0.26	0	0.09
HORVU3Hr1G007420	0.0266667	0.22	0.203333	0	0	0	0	0.0333333	0.0433333	0.563333	0	0	0	0	0.61	0	0	0	0	0	0	0	0	0	0	0.08	0	0	0.66	0	0	0	0.13	1.69	0	0	0	0	0	0	0	0	0	0	0	0	0.1	0
HORVU3Hr1G007500	2.84667	2.17333	10.28	2.84667	15.5767	31.0333	0.383333	2.18667	4.37667	14.2533	5.72	2.16333	19.25	5.83	5.76	2.21	4.73	1.6	9.63	30.95	6.15	35.64	45.17	12.29	1.83	5.88	0.83	2.05	2.31	2.16	3.13	4.55	5.45	8.72	7.58	26.46	4.14	11.76	1.26	3.31	2.26	0.92	0.51	0.64	0	1.84	1.23	3.49
HORVU3Hr1G011780	0	0	0.253333	0.0833333	0.0566667	0.306667	0.0533333	0.0266667	0.253333	1	0.63	0.52	0.51	0.25	0	0.17	0	0.08	0	0.08	0.09	0.67	0	0.25	0	0	0	0	0	0	0.42	0.17	0.17	0.42	1	1.58	0.17	0.58	1.14	1.15	0.33	0.08	0	0.08	0.08	0.08	0	0
HORVU3Hr1G011820	0	0.0333333	0	0	0.0133333	0.0333333	0	0.0166667	0.0166667	0.2	0.08	0.0833333	0	0	0	0	0	0	0.04	0	0	0	0	0.1	0	0	0	0.1	0	0	0	0	0.05	0.1	0.5	0	0	0.05	0.19	0.05	0.15	0.05	0	0	0	0	0	0.05
HORVU3Hr1G013470	0.05	0.126667	0.593333	0.336667	0.196667	2.42667	0.156667	0.38	0.276667	2.53333	0.07	0.66	0.94	0.3	0.54	0.35	0.05	0.61	0.27	0.2	0.12	1.77	1.85	3.66	0	0.12	0.03	0.23	0.09	0.06	0.51	0.07	0.25	1.61	2.89	3.1	0	0.11	0.1	0.99	0.37	0.62	0	0.36	0.11	1.14	0	0
HORVU3Hr1G013490	0.19	0.19	1.69667	0.633333	0.26	5.41	0.373333	0.9	0.966667	6.4	0.156667	1.58667	2.5	0.77	1.82	0.92	0.3	0.68	0.16	0.48	0.14	5.42	3.68	7.13	0.22	0.14	0.21	0.29	0.11	0.17	1.4	0.55	0.95	4.37	6.81	8.02	0.24	0.05	0.18	2.93	0.46	1.37	0	0.65	0.47	2.57	0	0.13
HORVU3Hr1G015770	0	0	0.0233333	0.17	0	0.916667	0.0466667	0.0466667	0.0966667	1.71333	0.146667	0.546667	0.07	0	0	0.22	0	0.29	0	0	0	1.38	0.87	0.5	0	0	0	0	0	0	0	0	0.29	0.37	3.4	1.37	0.22	0.14	0.08	0.85	0.43	0.36	0	0.14	0	0.14	0	0
HORVU3Hr1G015780	0	0	0	0	0.05	0.196667	0	0.0233333	0	0.396667	0.0266667	0.146667	0	0	0	0	0	0	0	0.07	0.08	0.15	0.22	0.22	0	0	0	0	0	0	0	0	0	0.23	0.74	0.22	0.08	0	0	0.07	0.3	0.07	0	0	0	0.07	0	0
HORVU3Hr1G016590	0.456667	0.393333	0.603333	0.64	0.366667	0.353333	0.376667	1.02	0.53	0	0.363333	0.443333	0	0.65	1.16	0.31	1.06	0.55	0.51	0.59	0	0.72	0.17	0.17	0.57	0.39	0.41	0.48	0.39	0.31	0.81	0.18	0.6	0	0	0	0.48	0.29	0.32	0.46	0.59	0.28	0.57	0.11	0.45	0.17	2.44	0.45
HORVU3Hr1G016840	0	0.01	0.12	0.0433333	0.0233333	0.443333	0	0.01	0.0666667	0.66	0	0.143333	0.11	0.15	0.1	0.07	0.03	0.03	0	0	0.07	0.23	0.14	0.96	0	0	0	0	0	0.03	0.14	0	0.06	0.37	1.03	0.58	0	0	0	0.23	0.11	0.09	0	0	0	0.03	0	0
HORVU3Hr1G017080	0.27	0.533333	0.143333	0.37	0.08	0.106667	0.19	0.503333	0.17	0.0133333	0.103333	0.563333	0.12	0.31	0	0.31	0.43	0.37	0	0.08	0.16	0.16	0	0.16	0.16	0.5	0.15	0.72	0.3	0.58	0.16	0.04	0.31	0.04	0	0	0.04	0.15	0.12	0.27	0.69	0.73	0.42	0.11	0.04	0.23	0.7	0.58
HORVU3Hr1G018190	0	0	0.676667	0.233333	0.173333	3.24333	0	0.0266667	0.273333	3.15667	0.206667	0.433333	1.67	0.36	0	0.39	0	0.31	0.36	0.16	0	3.12	2.83	3.78	0	0	0	0	0	0	0.19	0.24	0.39	1.22	4.57	3.68	0	0.46	0.16	0.3	0.69	0.31	0	0	0	0	0	0.08
HORVU3Hr1G018270	0	0	0.65	0.156667	0.0333333	1.06333	0	0	0.146667	1.45	0.0666667	0.133333	0.73	0.3	0.92	0.4	0	0.07	0.1	0	0	1.27	0.91	1.01	0	0	0	0	0	0	0.24	0	0.2	0.92	1.15	2.28	0.2	0	0	0	0.07	0.33	0	0	0	0	0	0
HORVU3Hr1G024660	0.08	0.1	0.0766667	0.123333	0.0266667	1.17667	0.0533333	0.123333	0.1	1.78333	0.216667	0.303333	0	0.08	0.15	0.13	0	0.24	0.04	0	0.04	0.88	1.81	0.84	0.16	0.04	0.04	0	0.13	0.17	0	0.13	0.17	0.56	2.15	2.64	0.22	0.25	0.18	0.2	0.46	0.25	0	0.12	0.04	0.16	0	0.21
HORVU3Hr1G025950	0	0	0	0.0133333	0	0.07	0	0	0	0.16	0	0.0133333	0	0	0	0	0	0.04	0	0	0	0	0.04	0.17	0	0	0	0	0	0	0	0	0	0.09	0.13	0.26	0	0	0	0	0.04	0	0	0	0	0	0	0
HORVU3Hr1G026560	1181.15	341.78	276.91	340.157	280.823	37.92	631.523	645.373	335.473	54.4967	212.873	366.28	267.61	335.79	227.33	281.13	387.4	351.94	242.19	142.65	457.63	28.03	42.72	43.01	1073.24	1476.18	994.02	341.32	378.26	305.76	282.03	354.42	369.97	114.95	14.36	34.18	138.08	164.89	335.65	328.23	424.09	346.52	1596.24	176.16	122.17	191.81	776.56	967.75
HORVU3Hr1G037350	77.3133	31.7867	42.29	89.77	27.6867	8.79667	55.93	106.113	47.9367	10.85	24.9267	39.3033	52.44	40.62	33.81	37.99	178.03	53.29	26.3	13.23	43.53	6.57	10.58	9.24	84	87	60.94	24.79	48.22	22.35	39.8	56.14	47.87	16.64	6.78	9.13	18.11	29	27.67	35.21	41.03	41.67	131.07	21.62	15.1	25.22	131.9	161.22
HORVU3Hr1G037360	79.8267	41.24	42.7933	81.08	25.49	9.63	58.56	130.66	51.6167	10.45	25.7233	45.2033	47.93	41.5	38.95	38.43	157.26	47.55	23.89	13.9	38.68	9.48	11.27	8.14	76.41	113.76	49.31	34.85	64.15	24.72	44.38	50.49	59.98	11.96	8.77	10.62	17.43	32.12	27.62	44.24	48.6	42.77	142.83	20.47	12.38	29.23	134.84	227.91
HORVU3Hr1G047670	2.85	2.51333	0.73	2.23333	0.686667	0.33	3.1	5.40333	1.21	0.3	0.25	0.43	0.33	0.62	1.24	1.03	5.56	0.11	0.01	0.67	1.38	0.38	0.46	0.15	2.85	4.38	1.32	3.62	2.48	1.44	1.2	1.41	1.02	0.82	0	0.08	0	0	0.75	0.42	0.45	0.42	7.04	0.61	1.65	1.07	8.72	6.42
HORVU3Hr1G059480	0	0	0.166667	0.17	0.02	4.73667	0.02	0.1	0.216667	7.35333	0.196667	2.3	0.24	0.26	0	0.41	0	0.1	0	0.06	0	4.74	6.09	3.38	0	0	0	0	0	0	0	0.24	0.41	1.31	11.13	9.62	0.53	0.06	0	2.36	2.5	2.04	0	0.06	0	0.3	0	0
HORVU3Hr1G071470	0.156667	0.153333	0.473333	0.51	0.26	2.58667	0.22	0.233333	0.44	6.14333	0.266667	1.82333	0.52	0.13	0.77	0.25	0.44	0.84	0.42	0.3	0.06	3.39	2.75	1.62	0.15	0.15	0.17	0.17	0.13	0.16	0.77	0.3	0.25	1.14	9.36	7.93	0.39	0.26	0.15	2.09	2.05	1.33	0.06	0.26	0.34	0.55	0.12	0.03
HORVU3Hr1G073350	0.206667	0.37	0.24	0.336667	0.21	0.0933333	0.25	0.463333	0.34	0.0833333	0.1	0.476667	0.15	0.24	0.33	0.43	0.24	0.34	0.24	0.19	0.2	0.14	0	0.14	0.24	0.33	0.05	0.28	0.25	0.58	0.39	0.15	0.48	0.15	0.05	0.05	0.15	0.1	0.05	0.23	0.72	0.48	0.28	0.33	0.14	0.28	0.58	0.53
HORVU3Hr1G075150	0.1	0.05	0.3	0.123333	0.253333	0.893333	0.0733333	0.146667	0.1	1.73	0.326667	0.0233333	0.45	0.45	0	0.22	0	0.15	0	0.45	0.31	1.04	0.75	0.89	0.08	0.07	0.15	0	0	0.15	0	0.15	0.15	0.3	2.82	2.07	0.3	0.52	0.16	0.07	0	0	0	0	0.22	0.44	0	0
HORVU3Hr1G077950	9.09	4.16	23.5733	13.1367	18.7933	59.6133	13.17	7.91333	13.51	68.5867	27.49	21.36	29.58	18.4	22.74	14.03	6.29	19.09	19.69	17.94	18.75	56.98	46.11	75.75	8.82	8.98	9.47	3.62	4.46	4.4	12.21	10.97	17.35	28.83	94.42	82.51	9.39	39.57	33.51	23.85	20.29	19.94	3.82	15.43	20.26	21.65	1.15	0.94
HORVU3Hr1G078520	0.0166667	0.0433333	0	0.0966667	0	0.113333	0.00333333	0.02	0.0833333	0.436667	0	0.43	0	0	0	0.22	0	0.07	0	0	0	0	0.24	0.1	0	0	0.05	0	0.13	0	0	0.25	0	0	0.89	0.42	0	0	0	0	0.61	0.68	0	0	0.01	0.01	0	0.05
HORVU3Hr1G078980	0	0	0.02	0	0	0.316667	0	0	0.02	0.366667	0	0.0366667	0	0.06	0	0	0	0	0	0	0	0.21	0.43	0.31	0	0	0	0	0	0	0.06	0	0	0.34	0.31	0.45	0	0	0	0.11	0	0	0	0	0	0	0	0
HORVU3Hr1G082300	0	0	0.153333	0.00666667	0.0166667	0.71	0.0366667	0	0.0466667	0.63	0.02	0.09	0.16	0.1	0.2	0	0	0.02	0	0	0.05	0.29	1.09	0.75	0	0	0	0	0	0	0.06	0	0.08	0.02	1.41	0.46	0	0	0.06	0.11	0.05	0.11	0	0	0.11	0	0	0
HORVU3Hr1G083190	0	0	0.0633333	0.0333333	0.0766667	0.453333	0	0	0.0166667	0.26	0.22	0.03	0.09	0.1	0	0	0	0.1	0.09	0.14	0	0.37	0.63	0.36	0	0	0	0	0	0	0	0	0.05	0.1	0.32	0.36	0.1	0.37	0.19	0	0.09	0	0	0	0	0	0	0
HORVU3Hr1G083760	0	0	0	0	0	0.34	0	0	0	0.126667	0.0133333	0	0	0	0	0	0	0	0	0	0	0.53	0.45	0.04	0	0	0	0	0	0	0	0	0	0	0.34	0.04	0	0	0.04	0	0	0	0	0	0	0	0	0
HORVU3Hr1G086590	0	0	0.0333333	0.0133333	0.0133333	0.12	0.00333333	0.00666667	0.00666667	0.11	0.0266667	0.0333333	0.04	0.02	0.04	0.04	0	0	0	0.04	0	0.12	0.21	0.03	0	0	0	0	0	0	0.02	0	0	0.02	0.15	0.16	0.01	0.06	0.01	0.03	0.07	0	0.01	0	0	0.02	0	0
HORVU3Hr1G086980	0.0866667	0.05	0.243333	0.113333	0	0.606667	0.156667	0.0666667	0.106667	0.533333	0.02	0.273333	0.32	0.09	0.32	0.25	0	0.09	0	0	0	0.29	0.54	0.99	0	0.16	0.1	0.06	0.06	0.03	0.17	0.09	0.06	0.39	0.46	0.75	0.03	0	0.03	0.26	0.29	0.27	0.38	0	0.09	0.15	0.05	0
HORVU3Hr1G090110	0	0	0.0466667	0	0	0.07	0	0	0	0.583333	0	0.226667	0	0.14	0	0	0	0	0	0	0	0	0.21	0	0	0	0	0	0	0	0	0	0	0	1.47	0.28	0	0	0	0.12	0.42	0.14	0	0	0	0	0	0
HORVU3Hr1G090170	0	0.03	0.103333	0	0	0.783333	0.09	0.03	0.1	0.38	0.19	0.373333	0	0	0.31	0	0	0	0	0	0	0.68	0	1.67	0	0	0	0.09	0	0	0	0.18	0.12	0.09	1.05	0	0	0.57	0	0.39	0.36	0.37	0	0.18	0.09	0	0	0.09
HORVU3Hr1G093140	329.72	171.24	104.41	186.923	190.447	18.2233	405.25	352.367	230.94	28.4567	128.803	195.68	67.16	128.45	117.62	160.3	248.01	152.46	160.16	100.9	310.28	12.86	18.61	23.2	315.83	367.75	305.58	183.13	164.08	166.51	229.67	195.23	267.92	45.3	9.63	30.44	58.83	155.34	172.24	195.29	205.03	186.72	858.24	185.01	172.5	126.18	531.11	399.81
HORVU3Hr1G093260	13.17	5.54333	2.69667	7.43333	1.59667	0.52	11.4167	17.36	3.25	0.736667	0.966667	3.77	3.18	2.76	2.15	3.52	15.75	3.03	0.63	0.47	3.69	0.47	0.29	0.8	14.48	16.77	8.26	3.57	9.31	3.75	3.15	3.05	3.55	0.86	0.66	0.69	0.26	1.19	1.45	2.88	4.34	4.09	27.85	3.38	3.02	3.82	17.72	30.54
HORVU3Hr1G094340	0	0	0.123333	0.0233333	0.123333	1.73667	0.0433333	0.05	0.0733333	1.62667	0.156667	0.153333	0.15	0.05	0.17	0.07	0	0	0.2	0.07	0.1	1.86	1.94	1.41	0	0	0	0	0	0	0.05	0.07	0.1	0.17	2.73	1.98	0.1	0.1	0.27	0.24	0.07	0.15	0.05	0	0.08	0.15	0	0
HORVU3Hr1G095730	0.87	1.36333	5.61667	2.32667	2.53	14.8933	1.84667	2.21	3.83	17.3033	6.26667	10.1167	7.26	4.35	5.24	2.62	1.17	3.19	2.45	2.46	2.68	13.97	14.73	15.98	1.19	0.88	0.54	1.46	0.85	1.78	1.38	4.03	6.08	9.56	18.87	23.48	5.91	8.3	4.59	9.93	9.88	10.54	1.02	1.41	3.11	4.57	1.31	0.75
HORVU3Hr1G096280	0.803333	0.823333	3.50667	3.31333	1.57667	19.1233	1	2.07	3.29667	20.6733	3.67667	7.34667	4.4	2.35	3.77	3.94	0.92	5.08	1.23	1.84	1.66	18.32	18.21	20.84	0.39	0.93	1.09	0.84	0.87	0.76	2.2	1.99	5.7	8.96	22.16	30.9	2.48	4.94	3.61	9.02	5.1	7.92	0.95	0.84	1.21	4.89	0.62	0.7
HORVU3Hr1G097300	0.0233333	0.0866667	0.34	0.446667	0.2	2.02	0.0533333	0.03	0.376667	3.69333	1.41667	0.0533333	0.23	0.79	0	0	0	1.34	0.08	0.26	0.26	3.8	0.81	1.45	0	0	0.07	0.26	0	0	0.45	0.26	0.42	1.14	5.45	4.49	1.48	0.82	1.95	0.07	0	0.09	0	0	0.16	0.09	0	0
HORVU3Hr1G097530	0.00666667	0	0.0466667	0.0133333	0	0.03	0	0	0	0.133333	0	0	0	0.02	0.12	0	0	0.04	0	0	0	0.07	0	0.02	0	0	0.02	0	0	0	0	0	0	0.04	0.36	0	0	0	0	0	0	0	0	0	0	0	0	0
HORVU3Hr1G100190	0.123333	0.11	0.09	0.183333	0.0866667	1.78667	0.52	0.47	0.19	3.95	0.12	0.64	0.2	0.07	0	0.08	0.25	0.22	0.08	0.11	0.07	2.29	1.79	1.28	0.07	0	0.3	0.07	0.19	0.07	0.07	0.25	0.25	1	7.01	3.84	0.08	0.25	0.03	0.62	0.7	0.6	0.38	0.56	0.62	1.3	0.03	0.08
HORVU3Hr1G100310	0.366667	1.08667	0.55	0.383333	0.15	0.973333	0.333333	0.363333	0.403333	1.62	0.0633333	0.506667	0.81	0.51	0.33	0.45	0.06	0.64	0.29	0.13	0.03	0.57	0.8	1.55	0.1	0.41	0.59	0.71	1.44	1.11	0.61	0.29	0.31	1.94	1.12	1.8	0.03	0.16	0	0.49	0.5	0.53	0	0.62	0.38	1.09	0	0
HORVU3Hr1G108290	0	0	0	0	0	0.566667	0	0	0.19	1.17667	0.766667	0	0	0	0	0	0	0	0	0	0	0.57	0.57	0.56	0	0	0	0	0	0	0.38	0	0.19	0.38	3.15	0	0.57	0.75	0.98	0	0	0	0	0	0	0	0	0
HORVU3Hr1G108780	0	0	0	0	0.01	0.18	0.02	0.02	0.0566667	0.56	0.163333	0.14	0	0	0	0	0	0	0	0.03	0	0.17	0.11	0.26	0	0	0	0	0	0	0.11	0	0.06	0.15	0.88	0.65	0.13	0.15	0.21	0.11	0.14	0.17	0	0	0.06	0.06	0	0
HORVU3Hr1G108900	0	0	0	0.0166667	0.0366667	0.313333	0	0	0.0166667	0.84	0.11	0.193333	0	0	0	0.05	0	0	0.11	0	0	0.58	0.05	0.31	0	0	0	0	0	0	0	0.05	0	0.16	1.34	1.02	0.11	0.05	0.17	0.31	0.1	0.17	0	0	0	0	0	0
HORVU3Hr1G109350	0	0	0.0133333	0	0	2.31667	0	0.123333	0.0766667	4.99333	0.04	0.66	0.04	0	0	0	0	0	0	0	0	3.8	1.87	1.28	0	0	0	0	0	0	0.04	0.12	0.07	0.33	7.65	7	0.12	0	0	0.81	0.85	0.32	0	0	0	0.36	0.01	0
HORVU3Hr1G109430	0.0133333	0.0166667	0.12	0.03	0	0.393333	0	0.0133333	0.0333333	0.46	0.0533333	0.226667	0.05	0.02	0.29	0.04	0	0.05	0	0	0	0.52	0.08	0.58	0	0	0.04	0.05	0	0	0	0.06	0.04	0.16	0.61	0.61	0.05	0.06	0.05	0.27	0.27	0.14	0	0	0	0	0	0.04
HORVU3Hr1G115700	0	0	0	0	0	0.23	0	0	0	0.283333	0	0.0333333	0	0	0	0	0	0	0	0	0	0.35	0.27	0.07	0	0	0	0	0	0	0	0	0	0.22	0.34	0.29	0	0	0	0.08	0.02	0	0	0	0	0	0	0
HORVU4Hr1G001060	0	0	0	0	0	0	0	0	0	0.05	0.00666667	0.00333333	0	0	0	0	0	0	0	0	0	0	0	0	0	0	0	0	0	0	0	0	0	0	0.03	0.12	0.02	0	0	0	0.01	0	0	0	0	0	0	0
HORVU4Hr1G001250	0	0.193333	0.0233333	0.0133333	0.0466667	0.31	0.0466667	0.0366667	0.0233333	0.876667	0.0233333	0.166667	0.07	0	0	0	0.04	0	0	0.14	0	0.64	0.29	0	0	0	0	0.21	0.29	0.08	0.07	0	0	0.29	0.93	1.41	0	0.07	0	0.21	0.21	0.08	0	0.14	0	0.04	0.07	0
HORVU4Hr1G002640	0	0	0	0	0.08	1.80667	0.146667	0.22	0	3.03667	0.0766667	0.973333	0	0	0	0	0	0	0	0	0.24	2.28	1.8	1.34	0	0	0	0	0	0	0	0	0	0.45	1.99	6.67	0.23	0	0	0.9	0.9	1.12	0	0.22	0.22	0.66	0	0
HORVU4Hr1G003050	0.0233333	0.196667	0.176667	0.336667	0.136667	1.78	0.0666667	0.19	0.18	0.946667	0.09	0.14	0.27	0.26	0	0.39	0.04	0.58	0.2	0.07	0.14	0.97	1.46	2.91	0	0.07	0	0.19	0.4	0	0.33	0.07	0.14	0.82	0.85	1.17	0	0	0.27	0.12	0.14	0.16	0	0.16	0.04	0.57	0	0
HORVU4Hr1G006520	22.24	25.6567	11.19	15.84	4.73333	1.52667	2.76667	2.11	3.39667	0.0766667	0.216667	0.67	7	16.57	10	15.54	23.77	8.21	3.14	3.11	7.95	0.81	3.77	0	15.84	35.05	15.83	22.2	29.92	24.85	9.4	0	0.79	0	0	0.23	0.65	0	0	0.37	1.64	0	7.17	0	1.13	3.46	0	2.87
HORVU4Hr1G010490	0	0	0.186667	0.0933333	0.0233333	0.343333	0.0233333	0	0.07	0.46	0.183333	0.136667	0.35	0.21	0	0.14	0.07	0.07	0	0.07	0	0.07	0.69	0.27	0	0	0	0	0	0	0.07	0	0.14	0.35	0.48	0.55	0.14	0.27	0.14	0.2	0.14	0.07	0	0.07	0	0	0	0
HORVU4Hr1G011760	0	0	0	0.01	0	0.56	0	0	0	0.61	0	0.02	0	0	0	0	0.03	0	0	0	0	0.61	0.55	0.52	0	0	0	0	0	0	0	0	0	0	0.89	0.94	0	0	0	0.03	0	0.03	0	0	0	0	0	0
HORVU4Hr1G016590	0	0	0.23	0.163333	0.326667	1.56667	0.0633333	0	0.196667	1.04333	0.433333	0.226667	0.3	0.39	0	0.39	0	0.1	0	0.68	0.3	1.08	2.55	1.07	0	0	0	0	0	0	0.39	0.1	0.1	0.6	1.56	0.97	0.7	0.19	0.41	0.19	0.1	0.39	0	0	0.19	0	0	0
HORVU4Hr1G020320	0.0166667	0.223333	0.15	0.206667	0.346667	1.8	0.11	0.293333	0.263333	1.48333	0.31	0.55	0.34	0.11	0	0.28	0	0.34	0.11	0.61	0.32	1.34	1.79	2.27	0	0	0.05	0.22	0.06	0.39	0.22	0.21	0.36	0.28	2.4	1.77	0.06	0.44	0.43	0.54	0.5	0.61	0.11	0.11	0.11	0.44	0.22	0.22
HORVU4Hr1G050790	0.02	0	0.18	0.116667	0.103333	0.33	0.156667	0.0266667	0.143333	0.65	0.226667	0.0833333	0.13	0.2	0.21	0.25	0	0.1	0	0.25	0.06	0.22	0.25	0.52	0	0	0.06	0	0	0	0.08	0.08	0.27	0.16	0.77	1.02	0.35	0.27	0.06	0	0.19	0.06	0	0.21	0.26	0.08	0	0
HORVU4Hr1G052320	0	0	0.423333	0.08	0.0433333	1.18	0	0	0.12	0.686667	0.246667	0.04	0	0	1.27	0.12	0	0.12	0	0	0.13	1.23	0.86	1.45	0	0	0	0	0	0	0	0.12	0.24	0.12	1.09	0.85	0.25	0.24	0.25	0	0	0.12	0	0	0	0	0	0
HORVU4Hr1G053150	0.11	0.266667	1.30333	0.636667	0.29	3.11667	0.22	0.326667	0.743333	4.27	0.566667	1.58667	1.94	1.28	0.69	0.7	0.27	0.94	0.47	0.33	0.07	2.93	2.27	4.15	0.07	0.1	0.16	0.36	0.21	0.23	0.77	0.4	1.06	2.68	4.59	5.54	0.48	0.73	0.49	1.69	1.32	1.75	0	0.36	0.3	0.81	0.07	0.1
HORVU4Hr1G056530	0	0.243333	0.0433333	0	0.383333	0.143333	0.113333	0.0466667	0	0.53	0.17	0.05	0	0.13	0	0	0	0	0.23	0.6	0.32	0.14	0	0.29	0	0	0	0.31	0.15	0.27	0	0	0	0.22	0.5	0.87	0.51	0	0	0	0	0.15	0	0.12	0.22	0.14	0	0
HORVU4Hr1G056890	0	0	0	0.15	0	0.48	0	0.0733333	0.05	0.753333	0.11	0.64	0	0	0	0.3	0	0.15	0	0	0	0.86	0.29	0.29	0	0	0	0	0	0	0	0.15	0	0.15	0.91	1.2	0.25	0	0.08	1.02	0.61	0.29	0	0	0	0.15	0	0.07
HORVU4Hr1G061990	0	0	0.13	0.113333	0	0.34	0	0	0	0.533333	0.02	0.04	0	0	0.39	0.17	0	0.17	0	0	0	0.39	0.17	0.46	0	0	0	0	0	0	0	0	0	0.34	0.29	0.97	0	0.06	0	0	0.12	0	0	0	0	0	0	0
HORVU4Hr1G064070	0.0233333	0.01	0.01	0.08	0.103333	0.42	0.03	0.0333333	0.0666667	0.446667	0.01	0.08	0	0.03	0	0.17	0	0.07	0.17	0.07	0.07	0.23	0.27	0.76	0.07	0	0	0	0	0.03	0.07	0.03	0.1	0.07	1	0.27	0	0	0.03	0.1	0.07	0.07	0	0.06	0.03	0.1	0	0
HORVU4Hr1G071370	0	0.0333333	0.04	0.0366667	0.113333	1.02	0.0166667	0.106667	0.0933333	1.73	0.26	0.2	0.06	0.06	0	0.11	0	0	0.06	0.22	0.06	1.45	0.96	0.65	0	0	0	0.05	0	0.05	0.06	0.06	0.16	0.17	2.83	2.19	0.34	0.33	0.11	0.27	0.22	0.11	0	0.05	0	0.27	0	0.05
HORVU4Hr1G076750	0.0366667	0	0.246667	0.213333	0.123333	1.23	0.07	0	0.523333	2.7	0.623333	0.276667	0.48	0.26	0	0.21	0.11	0.32	0.11	0.21	0.05	0.63	1.66	1.4	0	0.11	0	0	0	0	0.42	0.58	0.57	1.14	2.8	4.16	0.75	0.52	0.6	0.46	0.21	0.16	0	0	0.21	0	0	0
HORVU4Hr1G076760	0	0	0.0466667	0.136667	0.0233333	1.46	0	0	0.0466667	0.64	0	0.113333	0.14	0	0	0.34	0	0.07	0	0.07	0	0.89	1.65	1.84	0	0	0	0	0	0	0	0	0.14	0.14	0.89	0.89	0	0	0	0.2	0.07	0.07	0	0	0	0	0	0
HORVU4Hr1G077790	0	0.0233333	0.0233333	0.0666667	0.0333333	0.476667	0	0.01	0.13	0.513333	0.0266667	0.203333	0	0.07	0	0.2	0	0	0	0.02	0.08	0.31	0.95	0.17	0	0	0	0	0	0.07	0	0.39	0	0	1.54	0	0.08	0	0	0.32	0.17	0.12	0	0	0	0.03	0	0
HORVU4Hr1G078170	0	0.463333	0.426667	0.5	0	3.16667	0.0466667	0.186667	0.533333	2.33667	0.143333	1.00333	0.58	0.7	0	0.77	0	0.73	0	0	0	2.47	4.05	2.98	0	0	0	0.23	0.44	0.72	0.15	0.44	1.01	0.73	3.57	2.71	0	0.43	0	0.57	1.01	1.43	0	0	0.14	0.56	0	0
HORVU4Hr1G078220	0.0966667	0.23	0.84	0.636667	0.313333	4.68667	0.32	0.583333	0.536667	4.33	0.413333	0.87	1.23	0.69	0.6	0.81	0.11	0.99	0.53	0.23	0.18	3.39	5.47	5.2	0.06	0	0.23	0.22	0.24	0.23	0.29	0.35	0.97	1.99	5.92	5.08	0.24	0.34	0.66	0.67	0.97	0.97	0	0.34	0.62	1.63	0.12	0
HORVU4Hr1G079620	0.06	0.346667	0.57	1.21667	0.626667	12.6333	0.723333	1.14	0.77	20.23	1.25667	4.94	0.69	0.5	0.52	1.05	0.9	1.7	0.72	0.63	0.53	13.61	14.06	10.23	0.11	0	0.07	0.25	0.23	0.56	0.23	1.13	0.95	6.27	34.85	19.57	1.27	1.84	0.66	5.48	4.75	4.59	0.22	0.52	1.43	3.23	0.19	0
HORVU4Hr1G080350	0	0	0.01	0	0	0.0866667	0	0	0.01	0.42	0.01	0.0266667	0	0.03	0	0	0	0	0	0	0	0.06	0.17	0.03	0	0	0	0	0	0	0.03	0	0	0.31	0.31	0.64	0.03	0	0	0	0.05	0.03	0	0	0	0	0	0
HORVU4Hr1G081440	0.0266667	0.0433333	0.146667	0.153333	0.12	0.306667	0.14	0.113333	0.24	1.39333	0.566667	0.643333	0.05	0.25	0.14	0.23	0	0.23	0	0.2	0.16	0.27	0.43	0.22	0	0	0.08	0	0.08	0.05	0.2	0.25	0.27	0.92	1.62	1.64	0.81	0.56	0.33	0.45	0.78	0.7	0	0.19	0.23	0.34	0	0
HORVU4Hr1G081450	0	0.0233333	0.126667	0.126667	0.0966667	0.11	0.0866667	0.0166667	0.153333	0.86	0.06	0.3	0.09	0.14	0.15	0.22	0.04	0.12	0.04	0.21	0.04	0.07	0.17	0.09	0	0	0	0	0.07	0	0.14	0.22	0.1	0.29	1.41	0.88	0.07	0.04	0.07	0.1	0.44	0.36	0	0.14	0.12	0.05	0	0
HORVU4Hr1G086470	0	0	0.0566667	0.02	0.04	0.163333	0	0	0	0.536667	0.0333333	0.24	0.07	0.02	0.08	0.04	0	0.02	0.02	0.05	0.05	0.13	0.2	0.16	0	0	0	0	0	0	0	0	0	0.11	0.94	0.56	0	0.1	0	0.25	0.34	0.13	0	0	0	0	0	0
HORVU4Hr1G087610	0	0	0.0433333	0	0.0833333	0.913333	0	0	0.103333	0.55	0.306667	0	0	0.13	0	0	0	0	0	0.25	0	1.01	1.01	0.72	0	0	0	0	0	0	0.31	0	0	0.1	1.55	0	0.26	0	0.66	0	0	0	0	0	0	0	0	0
HORVU4Hr1G089830	0	0	0.436667	0.0466667	0	1.99	0	0.0433333	0.196667	5.98	0.0466667	0.5	0.41	0.11	0.79	0.14	0	0	0	0	0	3.33	0.68	1.96	0	0	0	0	0	0	0.34	0.14	0.11	2.27	8.8	6.87	0	0	0.14	0.56	0.11	0.83	0	0	0	0.13	0	0
HORVU5Hr1G000140	1.92333	1.42333	2.59333	2.00667	3.20667	0.846667	2.97667	3.48667	1.20333	0	0	0.553333	0	4.31	3.47	0.46	4.84	0.72	4.41	0.72	4.49	1.05	1.49	0	3.67	0	2.1	0	4.27	0	3.61	0	0	0	0	0	0	0	0	1.66	0	0	3.33	4.44	1.16	1.88	5.6	2.98
HORVU5Hr1G001430	0	0	0.386667	0.153333	0.333333	1.32667	0	0.0733333	0.153333	0.95	0.466667	0.3	0.78	0.38	0	0.31	0	0.15	0.62	0.38	0	1.38	1.69	0.91	0	0	0	0	0	0	0	0.08	0.38	0.47	0.78	1.6	0.39	0.53	0.48	0.54	0.23	0.13	0	0	0	0.22	0	0
HORVU5Hr1G005210	0.0333333	0.426667	1.3	0.516667	0.303333	2.22	0.516667	0.423333	0.503333	4.18667	0.37	1.8	2.41	1.49	0	0.99	0	0.56	0.3	0.3	0.31	1.8	2.89	1.97	0.1	0	0	0.48	0.31	0.49	0.3	0.81	0.4	1.31	3.86	7.39	0.1	0.39	0.62	1.46	1.68	2.26	0.1	0.29	1.16	0.87	0.2	0.2
HORVU5Hr1G005300	0.0666667	0.136667	1.06333	0.253333	0.0666667	2.34	0.303333	0.433333	0.613333	2.73333	0.276667	0.77	0.82	0.61	1.76	0.51	0	0.25	0.1	0.1	0	3.27	2.34	1.41	0.1	0.1	0	0.2	0.21	0	0.2	1.13	0.51	0.93	2.73	4.54	0.52	0.1	0.21	0.9	0.81	0.6	0	0.5	0.41	0.89	0.41	0
HORVU5Hr1G006910	46.0733	18.3067	21.0333	26.4133	9.20667	1.97333	30.5333	27.5967	21.16	2.12333	4.53333	22.8967	23.91	18.97	20.22	25.73	22.61	30.9	7.5	2.47	17.65	0.45	1.64	3.83	35.22	61.76	41.24	19.39	17.2	18.33	22.62	14.94	25.92	5.5	0.02	0.85	2.17	5.6	5.83	18.95	26.59	23.15	77.08	9.65	4.87	7.32	40.79	34.68
HORVU5Hr1G006990	0.0233333	0.04	0.433333	0.146667	0	1.11667	0	0.0466667	0.22	0.646667	0.0433333	0.416667	0.35	0.44	0.51	0.14	0	0.3	0	0	0	0.82	1.1	1.43	0.07	0	0	0.09	0.03	0	0.44	0.15	0.07	0.54	1.12	0.28	0.03	0.1	0	0.72	0.15	0.38	0	0	0	0.14	0	0
HORVU5Hr1G016780	20.13	5.38667	3.93333	5.87	2.39667	0.416667	8.80667	12.7267	6.31667	0.276667	1.76333	5.19667	3.52	5.39	2.89	5.2	8.63	3.78	2.17	0.84	4.18	0.21	0.21	0.83	15.2	30.34	14.85	4.41	7.42	4.33	6.91	5.97	6.07	0.42	0	0.41	1.69	1.65	1.95	4.15	6.06	5.38	23.76	1.03	1.63	2.04	16.77	19.37
HORVU5Hr1G018950	0.403333	0.826667	0.673333	1.13333	0.423333	0.553333	0.506667	1.31333	0.826667	0.203333	0.866667	0.213333	0.66	0.74	0.62	1.31	0.86	1.23	0.49	0.31	0.47	0.55	0.95	0.16	0.2	0.31	0.7	0.92	1.15	0.41	0.46	0.59	1.43	0	0.19	0.42	0.41	1.3	0.89	0.31	0.27	0.06	0.69	0.45	0.38	0.59	2.07	1.28
HORVU5Hr1G047240	0	0.0233333	0	0.00666667	0.0166667	0.0633333	0.01	0.03	0.0233333	0.186667	0.0466667	0.146667	0	0	0	0.02	0	0	0	0.03	0.02	0.12	0.07	0	0	0	0	0	0.03	0.04	0	0.04	0.03	0.04	0.36	0.16	0.07	0.03	0.04	0.15	0.17	0.12	0.03	0	0	0	0.05	0.04
HORVU5Hr1G049260	0	0	0	0	0.0166667	0.166667	0	0	0.0366667	0.183333	0.0866667	0.113333	0	0	0	0	0	0	0	0.05	0	0.22	0.2	0.08	0	0	0	0	0	0	0.07	0	0.04	0	0.35	0.2	0.05	0.05	0.16	0.19	0	0.15	0	0	0	0	0	0
HORVU5Hr1G051140	0.22	0.29	0.993333	0.5	0.49	1.49333	0.223333	0.453333	0.456667	1.79667	0.57	0.666667	1.11	1.1	0.77	0.23	0.46	0.81	0.33	0.66	0.48	1.2	1.77	1.51	0.18	0.24	0.24	0.44	0.07	0.36	0.55	0.31	0.51	1.55	2.17	1.67	0.56	0.58	0.57	0.61	0.51	0.88	0.33	0.2	0.14	0.36	0.84	0.16
HORVU5Hr1G052740	0.36	0.173333	1.34667	0.53	1.34	5.52667	0.25	0.57	0.433333	4.63	3.81667	1.93	1.86	0.76	1.42	0.76	0.11	0.72	0.89	2.49	0.64	4.83	5.44	6.31	0.55	0.11	0.42	0.21	0.11	0.2	0.43	0.44	0.43	1.56	6.11	6.22	5.08	4.66	1.71	2.25	2.04	1.5	0.22	0.42	0.11	1.59	0	0.12
HORVU5Hr1G059100	0	0	0.0666667	0	0.04	0	0	0	0	0.183333	0	0	0.2	0	0	0	0	0	0	0.12	0	0	0	0	0	0	0	0	0	0	0	0	0	0	0	0.55	0	0	0	0	0	0	0	0	0	0	0	0
HORVU5Hr1G059170	0.123333	0.776667	0.273333	0.213333	0.07	0.0333333	0.3	0.266667	0.273333	0.0333333	0.243333	0.45	0.31	0.36	0.15	0.3	0.04	0.3	0.04	0.04	0.13	0	0.02	0.08	0.19	0.08	0.1	0.78	0.79	0.76	0.3	0.06	0.46	0.02	0.04	0.04	0.07	0.42	0.24	0.47	0.46	0.42	0.23	0.31	0.36	0.12	0.45	0.23
HORVU5Hr1G061930	0.0133333	0.0666667	0.213333	0.22	0.36	2.79333	0.0533333	0.11	0.453333	4.55667	1.15667	0.313333	0.3	0.2	0.14	0.22	0.1	0.34	0.23	0.54	0.31	4.59	1.97	1.82	0.04	0	0	0.13	0.04	0.03	0.35	0.36	0.65	1.1	6.66	5.91	0.41	0.55	2.51	0.31	0.31	0.32	0	0.1	0.06	0.33	0	0
HORVU5Hr1G063410	0	0	0	0	0.0166667	0.253333	0.0366667	0	0	1.02667	0.0533333	0.303333	0	0	0	0	0	0	0	0.05	0	0.34	0.22	0.2	0	0	0	0	0	0	0	0	0	0.22	1.84	1.02	0	0.11	0.05	0.54	0.22	0.15	0	0.11	0	0	0	0
HORVU5Hr1G063980	0	0.01	0.126667	0.0633333	0	0.4	0.03	0	0	0.436667	0.04	0.01	0.03	0.03	0.32	0.09	0	0.1	0	0	0	0.2	0.74	0.26	0	0	0	0	0.03	0	0	0	0	0.1	1.02	0.19	0.03	0.09	0	0.03	0	0	0	0.09	0	0	0	0
HORVU5Hr1G066260	0	0.0633333	0.31	0.156667	0.19	1.71667	0.06	0.0933333	0.283333	2.58333	0.38	0.62	0.28	0	0.65	0.19	0	0.28	0.1	0.47	0	1.13	1.88	2.14	0	0	0	0	0.19	0	0.47	0.29	0.09	0.95	3.45	3.35	0.48	0.46	0.2	0.46	0.75	0.65	0.09	0	0.09	0.28	0	0
HORVU5Hr1G066360	1.36333	1.17667	0.98	1.48	1.12333	6.01	1.07667	1.46333	1.13333	7.80333	1.54	4.69667	0.63	1.17	1.14	1.45	1.41	1.58	0.88	1.5	0.99	7.03	6.56	4.44	1.29	1.17	1.63	1.05	1.01	1.47	1.38	0.73	1.29	3.03	9.21	11.17	0.99	2.26	1.37	6.39	3.61	4.09	0.68	1.43	1.12	1.38	1.18	1.83
HORVU5Hr1G069510	0.0466667	0.123333	0.256667	0.286667	2.38	1.96	0.51	0.463333	0.79	3.47333	3.99	0.853333	0.24	0.53	0	0.24	0.14	0.48	2.84	2.41	1.89	2.33	2.09	1.46	0.05	0	0.09	0.23	0	0.14	1.09	0.67	0.61	2.27	4.8	3.35	2.82	4.7	4.45	0.92	0.47	1.17	0	0.83	0.7	1.39	0	0
HORVU5Hr1G070080	0	0.0366667	0.313333	0.04	0.0366667	0.566667	0.08	0.346667	0.153333	1.92667	0.273333	0.713333	0.11	0.11	0.72	0.12	0	0	0.11	0	0	0.97	0.12	0.61	0	0	0	0	0	0.11	0.23	0.23	0	1.13	2.89	1.76	0.13	0.46	0.23	1.53	0.33	0.28	0	0.12	0.12	0.92	0	0.12
HORVU5Hr1G073640	0	0	0	0	0	0	0	0	0	1.41333	0	0	0	0	0	0	0	0	0	0	0	0	0	0	0	0	0	0	0	0	0	0	0	0	4.24	0	0	0	0	0	0	0	0	0	0	0	0	0
HORVU5Hr1G074610	4.97333	7.35	3.55333	9.18667	0.393333	0.673333	4.29667	7.15333	1.55333	0.27	0.4	4.42	4.02	3.13	3.51	5.25	18.68	3.63	0	0.54	0.64	0.41	0.41	1.2	2.66	8.51	3.75	8.53	7.76	5.76	1.38	0.83	2.45	0.41	0	0.4	0.61	0	0.59	3.62	4.46	5.18	9.3	2	1.59	1.78	8.6	11.08
HORVU5Hr1G074980	0	0	0.116667	0.1	0	0.54	0	0.0833333	0.243333	1.12333	0.03	0.253333	0.26	0.09	0	0.3	0	0	0	0	0	0.47	0.46	0.69	0	0	0	0	0	0	0	0.09	0.64	0.22	1.73	1.42	0	0.09	0	0.25	0.51	0	0	0	0	0.25	0	0
HORVU5Hr1G075760	0	0	0.08	0	0.0666667	0.88	0	0.0266667	0.143333	1.17667	0.0266667	0.173333	0.08	0.16	0	0	0	0	0.12	0.08	0	0.77	1.43	0.44	0	0	0	0	0	0	0.08	0.23	0.12	0.21	1.22	2.1	0	0.08	0	0.12	0.16	0.24	0	0	0	0	0.08	0
HORVU5Hr1G076210	0	0	0.0966667	0.0266667	0	0.266667	0	0	0	0.663333	0.0266667	0.04	0.21	0.08	0	0.04	0	0.04	0	0	0	0.28	0.28	0.24	0	0	0	0	0	0	0	0	0	0.29	0.69	1.01	0	0.04	0.04	0	0.12	0	0	0	0	0	0	0
HORVU5Hr1G076410	0	0	0	0.01	0	0.01	0	0.01	0	0.1	0	0	0	0	0	0	0	0.03	0	0	0	0.03	0	0	0	0	0	0	0	0	0	0	0	0.03	0.2	0.07	0	0	0	0	0	0	0	0	0	0.03	0	0
HORVU5Hr1G077620	0	0	0.03	0	0	0.15	0	0	0	0.296667	0	0	0.09	0	0	0	0	0	0	0	0	0.09	0.18	0.18	0	0	0	0	0	0	0	0	0	0	0.71	0.18	0	0	0	0	0	0	0	0	0	0	0	0
HORVU5Hr1G080250	0	0	0.0766667	0.06	0.08	0.353333	0	0.0533333	0.0633333	0.313333	0.0833333	0.07	0.12	0.03	0.08	0.08	0.05	0.05	0.09	0.06	0.09	0.35	0.46	0.25	0	0	0	0	0	0	0.08	0.03	0.08	0.25	0.34	0.35	0.04	0.06	0.15	0.08	0.06	0.07	0	0	0	0	0.02	0.14
HORVU5Hr1G080790	180.303	98.65	56.2833	173.63	38.2	3.68	97.2033	318.697	68.6033	6.37333	20.3433	86.3667	59.18	66	43.67	89.94	350.96	79.99	29.85	11.38	73.37	1.49	4.44	5.11	172.82	214.12	153.97	97.83	125.05	73.07	60.43	62.61	82.77	13.27	1.86	3.99	7.94	17.6	35.49	72.43	100.98	85.69	243.72	25.85	22.04	37.1	404.43	514.56
HORVU5Hr1G088260	0.106667	0.116667	0.393333	0.2	0.27	0.686667	0.203333	0.0633333	0.233333	1.19333	0.203333	0.376667	0.59	0.33	0.26	0.3	0.02	0.28	0.23	0.25	0.33	0.65	0.67	0.74	0.13	0.12	0.07	0.1	0.18	0.07	0.3	0.25	0.15	0.48	2.48	0.62	0.15	0.15	0.31	0.51	0.37	0.25	0	0.27	0.34	0.19	0	0
HORVU5Hr1G089880	0	0	0	0	0	0	0	0	0	0.0866667	0.00333333	0.0133333	0	0	0	0	0	0	0	0	0	0	0	0	0	0	0	0	0	0	0	0	0	0.04	0.19	0.03	0	0	0.01	0	0.04	0	0	0	0	0	0	0
HORVU5Hr1G094080	0	0	0.0166667	0	0.03	0.336667	0	0.0166667	0.03	0.443333	0.03	0	0	0.05	0	0	0	0	0.05	0.04	0	0.4	0.47	0.14	0	0	0	0	0	0	0.04	0.05	0	0	1.2	0.13	0.05	0	0.04	0	0	0	0	0	0	0.05	0	0
HORVU5Hr1G094700	0.583333	1.45667	0.886667	2.06333	0.96	5.57333	1.02333	0.843333	1.83333	11.45	1.91333	6.07	0.89	1.08	0.69	2.84	1.17	2.18	1	1.27	0.61	5.01	5.1	6.61	0.5	0.29	0.96	1.32	1.2	1.85	1.97	1.29	2.24	5.26	15.98	13.11	2.2	2.62	0.92	5.38	7.4	5.43	0.19	1.44	1.44	2.2	0.14	0.19
HORVU5Hr1G094710	0.71	1.43	0.42	0.55	0.196667	1.29333	0.51	0.603333	0.453333	2.87333	0.596667	1.15333	0.2	0.39	0.67	0.58	0.48	0.59	0.2	0.19	0.2	1.17	1.17	1.54	0.79	0.67	0.67	0.56	2.09	1.64	0.39	0.49	0.48	1.18	4.35	3.09	0.6	0.48	0.71	0.95	0.97	1.54	0.1	0.38	1.05	1.52	0	0.29
HORVU5Hr1G097120	0	0	0.0833333	0	0.03	0.433333	0	0	0.0166667	1.21333	0	0.0333333	0.09	0	0.16	0	0	0	0.09	0	0	0.09	0.61	0.6	0	0	0	0	0	0	0.05	0	0	0.95	1.44	1.25	0	0	0	0	0.05	0.05	0	0	0	0	0	0
HORVU5Hr1G099460	0	0	0.01	0.0166667	0.01	0.46	0.0266667	0.04	0.0433333	1.3	0.0333333	0.226667	0	0.03	0	0.05	0	0	0	0.03	0	0.83	0.36	0.19	0	0	0	0	0	0	0	0.03	0.1	0.34	2.26	1.3	0	0.1	0	0.27	0.26	0.15	0	0.03	0.05	0.12	0	0
HORVU5Hr1G099470	0	0	0.0366667	0.0166667	0.0166667	0.35	0	0.0233333	0	0.773333	0.04	0.0566667	0.11	0	0	0.05	0	0	0	0.05	0	0.3	0.14	0.61	0	0	0	0	0	0	0	0	0	0.2	1.23	0.89	0.1	0.02	0	0.07	0.05	0.05	0	0	0	0.07	0	0
HORVU5Hr1G104370	0	0	0	0	0.05	0.956667	0	0	0	0.5	0.156667	0.05	0	0	0	0	0	0	0	0.15	0	1.21	1.06	0.6	0	0	0	0	0	0	0	0	0	0.15	0.6	0.75	0.31	0	0.16	0	0.15	0	0	0	0	0	0	0
HORVU5Hr1G104840	0	0.0266667	0	0.02	0	0	0.00666667	0.0433333	0.0233333	0.203333	0.0366667	0.133333	0	0	0	0	0.06	0	0	0	0	0	0	0	0	0	0	0.02	0.02	0.04	0	0	0.07	0.23	0.17	0.21	0	0.06	0.05	0.16	0.08	0.16	0.02	0	0	0.09	0.04	0
HORVU5Hr1G106000	0.0133333	0	0	0	0	0.163333	0	0.03	0.0133333	0.396667	0	0.13	0	0	0	0	0	0	0	0	0	0.22	0.09	0.18	0	0.04	0	0	0	0	0	0	0.04	0.18	0.75	0.26	0	0	0	0.26	0.04	0.09	0	0	0	0.09	0	0
HORVU5Hr1G106090	0	0.00666667	0.213333	0.05	0.286667	1.41	0.0366667	0.0366667	0.0533333	0.583333	0.156667	0.0533333	0	0.4	0.24	0.08	0.04	0.03	0.24	0.62	0	2.13	1.62	0.48	0	0	0	0.02	0	0	0.05	0.04	0.07	0.09	1.01	0.65	0.21	0	0.26	0.03	0.03	0.1	0	0.05	0.06	0.11	0	0
HORVU5Hr1G106960	0.0333333	0.0733333	0.09	0.04	0.143333	0.303333	0.07	0.103333	0.15	1.07	0.163333	0.37	0.12	0.15	0	0	0.09	0.03	0.2	0.23	0	0.45	0.28	0.18	0.05	0.03	0.02	0.05	0.1	0.07	0.07	0.14	0.24	0.7	0.9	1.61	0.24	0.05	0.2	0.52	0.23	0.36	0.03	0.09	0.09	0.14	0.08	0.09
HORVU5Hr1G109190	0.173333	0.473333	0.923333	0.75	0.23	3.99667	0.33	0.4	0.653333	6.58333	1.1	1.63667	1.79	0.43	0.55	1.28	0.11	0.86	0.16	0.37	0.16	3.08	4.26	4.65	0	0.26	0.26	0.62	0.38	0.42	0.21	0.54	1.21	2.21	9.04	8.5	1.47	0.89	0.94	1.76	1.63	1.52	0.1	0.26	0.63	0.99	0.05	0.16
HORVU5Hr1G111420	0.0333333	0.103333	0.313333	0.05	0.176667	0.583333	0.0333333	0	0.103333	0.68	0.0333333	0.0666667	0.94	0	0	0.05	0	0.1	0.11	0.1	0.32	0.52	0.41	0.82	0	0	0.1	0.1	0.11	0.1	0	0.1	0.21	0.31	0.92	0.81	0	0.1	0	0	0.1	0.1	0	0	0.1	0	0	0
HORVU5Hr1G113080	0	0.08	0.02	0.0633333	0.04	0.313333	0.366667	0.29	0.166667	1.18	0.13	0.39	0.06	0	0	0	0.06	0.13	0	0.12	0	0	0.19	0.75	0	0	0	0.12	0.06	0.06	0	0.13	0.37	0.57	2.78	0.19	0.19	0.13	0.07	0.49	0.37	0.31	0.06	0.12	0.92	0.49	0.19	0.19
HORVU5Hr1G113120	0	0	0.0533333	0.106667	0	0.21	0.206667	0	0.106667	1.27333	0.356667	0.316667	0.16	0	0	0.16	0.16	0	0	0	0	0	0.32	0.31	0	0	0	0	0	0	0	0	0.32	0	3.04	0.78	0.16	0.75	0.16	0.16	0.16	0.63	0	0.16	0.46	0	0	0
HORVU5Hr1G115880	0	0.05	0.843333	0.25	0.38	1.62	0.05	0.0233333	0.35	1.64333	0.663333	0.0733333	1.37	0.38	0.78	0.22	0	0.53	0.15	0.3	0.69	1.88	1.27	1.71	0	0	0	0.07	0.08	0	0.08	0.3	0.67	0.23	2.69	2.01	0.15	0.67	1.17	0	0.22	0	0	0.15	0	0.07	0	0
HORVU5Hr1G115900	0	0	0.13	0.06	0.176667	1.09667	0	0	0.203333	1.37667	0.713333	0.0866667	0	0.09	0.3	0.09	0	0.09	0.18	0.26	0.09	1.65	0.61	1.03	0	0	0	0	0	0	0.09	0	0.52	0	2.67	1.46	0.27	0.43	1.44	0.17	0.09	0	0	0	0	0	0	0
HORVU5Hr1G116920	7.32	4.29667	0.79	1.97	0.61	0.243333	15.05	9.28333	2.66667	0.49	1.22	4.89	0.54	0.96	0.87	1.37	3.14	1.4	0.36	0.29	1.18	0.17	0.36	0.2	6.51	8.21	7.24	4.03	4.69	4.17	3.17	1.55	3.28	0.65	0.5	0.32	0.37	1.87	1.42	3.49	5.06	6.12	27.43	8.27	9.45	5.25	9.15	13.45
HORVU5Hr1G122220	5.30333	4.68667	6.07	4.63333	3.36	1.82333	6.65	4.58	4.50667	0.873333	1.85667	4.64333	4.22	7.76	6.23	4.62	3.79	5.49	3.46	2.95	3.67	2	2.14	1.33	4.55	5.67	5.69	5.72	4.29	4.05	5.45	2.77	5.3	0.89	0.85	0.88	1.21	2.67	1.69	4.28	4.2	5.45	9.82	4.61	5.52	1.89	7.14	4.71
HORVU5Hr1G122530	0.0166667	0.0466667	0.64	0.15	0.276667	0.766667	0.223333	0.206667	0.213333	0.86	0.35	0.16	0.5	0.24	1.18	0.15	0	0.3	0	0.53	0.3	0.93	0.98	0.39	0	0	0.05	0.09	0.05	0	0.05	0.2	0.39	0.15	0.54	1.89	0.45	0.24	0.36	0.24	0.1	0.14	0	0.33	0.34	0.62	0	0
HORVU5Hr1G124170	0	0	0.0133333	0	0.0133333	0.113333	0	0.0133333	0.00666667	0.183333	0	0.0133333	0.04	0	0	0	0	0	0	0.04	0	0.06	0.18	0.1	0	0	0	0	0	0	0.02	0	0	0	0.39	0.16	0	0	0	0.04	0	0	0	0	0	0.04	0	0
HORVU5Hr1G125400	0	0	0.0366667	0.0366667	0	0.306667	0.0366667	0.0366667	0.0366667	0.533333	0	0.23	0	0.11	0	0.11	0	0	0	0	0	0	0.46	0.46	0	0	0	0	0	0	0	0	0.11	0.58	0.34	0.68	0	0	0	0	0.46	0.23	0	0	0.11	0.11	0	0
HORVU6Hr1G004300	0	0	0	0	0	0	0	0.07	0.293333	1.79667	0	0.506667	0	0	0	0	0	0	0	0	0	0	0	0	0	0	0	0	0	0	0.66	0	0.22	0.44	1.29	3.66	0	0	0	0.65	0.44	0.43	0	0	0	0.21	0	0
HORVU6Hr1G004560	0	0	0	0	0	0	0.0166667	0.0366667	0.08	0.473333	0.05	0.34	0	0	0	0	0	0	0	0	0	0	0	0	0	0	0	0	0	0	0.19	0	0.05	0.35	0.36	0.71	0.15	0	0	0.2	0.39	0.43	0	0	0.05	0.1	0.01	0
HORVU6Hr1G005400	0.106667	0.103333	0.223333	0.193333	0.143333	1.26333	0.0666667	0.183333	0.123333	1.47667	0.173333	0.343333	0.27	0.4	0	0.18	0.3	0.1	0.06	0.12	0.25	1.29	1.6	0.9	0.05	0.27	0	0	0.1	0.21	0.07	0.09	0.21	0.53	2.15	1.75	0.18	0.13	0.21	0.47	0.26	0.3	0	0	0.2	0.19	0.09	0.27
HORVU6Hr1G005720	0	0	0	0	0.0133333	1.46667	0	0	0	1.44667	0	0.0133333	0	0	0	0	0	0	0	0.04	0	1.61	2.01	0.78	0	0	0	0	0	0	0	0	0	0	3.24	1.1	0	0	0	0	0	0.04	0	0	0	0	0	0
HORVU6Hr1G005770	0	0	0	0.0866667	0	0.416667	0	0.0466667	0	0.73	0	0.03	0	0	0	0.09	0.17	0	0	0	0	0	0.17	1.08	0	0	0	0	0	0	0	0	0	0.12	0.51	1.56	0	0	0	0.03	0.06	0	0	0	0	0.14	0	0
HORVU6Hr1G010730	0	0	0.0266667	0.00666667	0.00666667	0.0766667	0	0.02	0.0233333	0.24	0.0233333	0.213333	0.03	0.05	0	0.02	0	0	0.02	0	0	0.07	0.11	0.05	0	0	0	0	0	0	0.03	0.02	0.02	0.2	0.21	0.31	0	0.05	0.02	0.24	0.24	0.16	0	0	0	0.06	0	0
HORVU6Hr1G013750	0	0	0.00666667	0.0133333	0.00666667	0.0666667	0.0366667	0.03	0.0133333	0.133333	0.0266667	0.0466667	0.02	0	0	0.02	0	0.02	0.02	0	0	0.11	0.09	0	0	0	0	0	0	0	0	0.04	0	0.02	0.22	0.16	0.04	0.04	0	0.02	0.07	0.05	0	0.09	0.02	0.09	0	0
HORVU6Hr1G021780	0	0	0	0	0.01	0.156667	0	0.00666667	0	0.14	0.0433333	0	0	0	0	0	0	0	0.01	0.02	0	0.2	0.2	0.07	0	0	0	0	0	0	0	0	0	0.02	0.29	0.11	0	0.11	0.02	0	0	0	0	0	0	0.02	0	0
HORVU6Hr1G021870	0	0	0.0866667	0.11	0.0133333	0.76	0	0.0833333	0	0.51	0.05	0.09	0.26	0	0	0.26	0	0.07	0	0.04	0	0.53	1.17	0.58	0	0	0	0	0	0	0	0	0	0.28	0.63	0.62	0	0.08	0.07	0.04	0	0.23	0	0	0	0.06	0	0.19
HORVU6Hr1G023370	0	0.01	0.15	0.0333333	0.0466667	0.216667	0.0466667	0	0.0566667	0.253333	0.0333333	0.08	0.03	0.07	0.35	0.1	0	0	0.07	0.07	0	0.1	0.31	0.24	0	0	0	0.03	0	0	0.11	0.03	0.03	0.14	0.48	0.14	0	0.07	0.03	0.07	0.07	0.1	0.04	0.07	0.03	0	0	0
HORVU6Hr1G025010	0.656667	2.16667	0.633333	1.56667	0.403333	0.31	0.906667	1.60667	0.71	0.133333	0.176667	0.926667	0.6	0.86	0.44	1.76	1.83	1.11	0.6	0.2	0.41	0.26	0.13	0.54	0.67	0.77	0.53	1.96	2.25	2.29	0.85	0.72	0.56	0.13	0.07	0.2	0.1	0.26	0.17	0.78	1.16	0.84	0.98	0.52	1.22	0.46	2.31	2.05
HORVU6Hr1G025340	0	0	0	0	0	0.12	0	0.00666667	0	0.0866667	0.02	0.02	0	0	0	0	0	0	0	0	0	0.08	0.14	0.14	0	0	0	0	0	0	0	0	0	0	0.16	0.1	0.02	0	0.04	0.04	0.02	0	0	0	0	0.02	0	0
HORVU6Hr1G026330	0.02	0.246667	0.256667	0.0966667	0.203333	0.91	0.0466667	0.01	0.213333	1.01333	0.263333	0.216667	0.38	0.28	0.11	0.13	0	0.16	0.27	0.21	0.13	0.97	0.81	0.95	0	0.03	0.03	0	0.71	0.03	0.46	0	0.18	0.45	1.32	1.27	0.28	0.32	0.19	0.35	0.06	0.24	0	0.14	0	0.03	0	0
HORVU6Hr1G030350	0	0	0.0166667	0	0.0166667	0.496667	0.0166667	0	0	0.496667	0.106667	0.05	0	0.05	0	0	0	0	0	0.05	0	0.38	0.52	0.59	0	0	0	0	0	0	0	0	0	0.16	0.86	0.47	0.11	0.1	0.11	0.05	0	0.1	0	0.05	0	0	0	0
HORVU6Hr1G037280	0.16	0	0	0	0	0	0	0	0	0.536667	0	0	0	0	0	0	0	0	0	0	0	0	0	0	0.48	0	0	0	0	0	0	0	0	0	1.61	0	0	0	0	0	0	0	0	0	0	0	0	0
HORVU6Hr1G046160	0.0933333	0.156667	1.03	0.486667	0.26	1.64333	0.0933333	0.34	0.44	1.89	0.196667	1.04	1.24	0.54	1.31	0.66	0.24	0.56	0.28	0.3	0.2	1.48	1.44	2.01	0.02	0.15	0.11	0.21	0.14	0.12	0.58	0.17	0.57	1.06	2.4	2.21	0.14	0.33	0.12	0.94	1.19	0.99	0.03	0.16	0.09	0.38	0.36	0.28
HORVU6Hr1G053960	0	0.04	0.103333	0.08	0.126667	0.21	0	0.08	0.116667	0.583333	0.22	0.08	0.08	0.23	0	0.04	0.09	0.11	0.11	0.19	0.08	0.3	0.15	0.18	0	0	0	0.04	0	0.08	0.2	0.11	0.04	0.13	1.17	0.45	0.31	0.07	0.28	0.13	0.04	0.07	0	0	0	0.11	0.04	0.09
HORVU6Hr1G055000	0.12	0.95	0.49	0.553333	0.283333	3.25333	0.613333	0.85	0.393333	5.88667	0.55	0.586667	0.38	0.25	0.84	0.56	0.55	0.55	0.19	0.52	0.14	3.18	3.52	3.06	0.25	0.06	0.05	0.84	1.19	0.82	0.32	0.59	0.27	0.76	7.51	9.39	0.86	0.43	0.36	0.45	0.46	0.85	0.19	0.59	1.06	1.45	0.27	0.83
HORVU6Hr1G067380	0.17	0.29	0.563333	0.5	0.68	2.57667	0.25	0.303333	0.4	1.93667	0.396667	0.95	0.61	0.5	0.58	0.43	0.1	0.97	0.47	0.96	0.61	2.79	2.5	2.44	0.26	0.1	0.15	0.25	0.21	0.41	0.23	0.38	0.59	0.83	2.1	2.88	0.47	0.3	0.42	1.39	0.6	0.86	0.03	0.37	0.35	0.73	0.1	0.08
HORVU6Hr1G067830	0.0333333	0.0533333	0.0733333	0.0866667	0.09	0.646667	0.0133333	0.0633333	0.0566667	0.34	0.05	0.233333	0.17	0.05	0	0.06	0.1	0.1	0.13	0.12	0.02	0.43	0.87	0.64	0.05	0	0.05	0.08	0.03	0.05	0.02	0.06	0.09	0.2	0.5	0.32	0	0.1	0.05	0.22	0.24	0.24	0	0.04	0	0.19	0	0
HORVU6Hr1G067910	0.0433333	0	0.0866667	0.403333	0.09	2.84333	0	0.293333	0.233333	2.03667	0.0433333	0.656667	0.26	0	0	0.26	0.26	0.69	0.27	0	0	2.66	3.69	2.18	0	0	0.13	0	0	0	0	0.53	0.17	1.04	2.9	2.17	0	0	0.13	0	0.56	1.41	0	0	0	0.88	0	0
HORVU6Hr1G070130	0	0.04	0.123333	0.04	0.21	0.243333	0.04	0.04	0.04	0.49	0.25	0.08	0.25	0.12	0	0	0.12	0	0.25	0	0.38	0.12	0.12	0.49	0	0	0	0.12	0	0	0	0	0.12	0	0.98	0.49	0.25	0.37	0.13	0.24	0	0	0	0	0.12	0.12	0	0
HORVU6Hr1G073510	3.01333	0.453333	0.643333	0.896667	0.47	7.73667	1.72333	1.56333	0.646667	7.34333	0.69	0.84	0.55	0.54	0.84	0.73	0.64	1.32	0.31	0.59	0.51	5.21	7.85	10.15	2.75	2.48	3.81	0.47	0.54	0.35	0.6	0.62	0.72	2.62	9.33	10.08	0.68	0.65	0.74	0.9	0.54	1.08	1.55	1.51	2.11	4.37	0	0.32
HORVU6Hr1G073710	0	0	0	0.02	0.02	0.203333	0	0	0.01	0.503333	0.09	0.116667	0	0	0	0.03	0.03	0	0	0	0.06	0.23	0.15	0.23	0	0	0	0	0	0	0	0.03	0	0.12	0.61	0.78	0.03	0.03	0.21	0.17	0.12	0.06	0	0	0	0	0	0
HORVU6Hr1G078880	0	0	0.12	0	0	0.136667	0	0.01	0	0.2	0	0.0866667	0	0	0.36	0	0	0	0	0	0	0.13	0.21	0.07	0	0	0	0	0	0	0	0	0	0.07	0.18	0.35	0	0	0	0.13	0.13	0	0	0	0	0.03	0	0
HORVU6Hr1G085850	6.95	12.3467	1.3	4.53	0.356667	0.0833333	10.67	16.3567	2.31	0.336667	0.756667	1.43667	0	3.02	0.88	5.57	6.23	1.79	0	0.26	0.81	0	0.25	0	6.42	10.47	3.96	11.46	10.81	14.77	2.55	1.82	2.56	0.51	0.25	0.25	0	2.01	0.26	1.52	1.53	1.26	24.53	2.51	4.97	3.73	30.31	15.03
HORVU6Hr1G086800	23.6833	8.78667	9.24667	14.1633	8.28	1.38333	12.75	28.8067	10.53	1.95667	6.43333	9.93667	10.96	10.13	6.65	7.67	23.96	10.86	5.23	3.3	16.31	1.18	1.07	1.9	24.2	27.53	19.32	8.33	12.53	5.5	10.91	10.48	10.2	2.59	1.48	1.8	3.15	9.49	6.66	9.41	10.38	10.02	31.67	4.49	2.09	4.27	33.31	48.84
HORVU6Hr1G090460	0	0	0	0.0466667	0	0.07	0	0	0.0233333	0.386667	0	0	0	0	0	0	0.07	0.07	0	0	0	0.07	0.07	0.07	0	0	0	0	0	0	0	0.07	0	0.21	0.61	0.34	0	0	0	0	0	0	0	0	0	0	0	0
HORVU6Hr1G092200	0.0133333	0.0866667	0.07	0.0733333	0	0.82	0.0233333	0.0633333	0.0533333	0.493333	0.0533333	0.193333	0.04	0.04	0.13	0	0.08	0.14	0	0	0	0.35	1.81	0.3	0.04	0	0	0.11	0.08	0.07	0.08	0	0.08	0.24	1.01	0.23	0.04	0.08	0.04	0.19	0.08	0.31	0	0.07	0	0.19	0	0
HORVU7Hr1G000530	0	0	0.0366667	0.00666667	0.02	0.303333	0	0.00666667	0.04	0.2	0	0.0533333	0	0.04	0.07	0	0	0.02	0.04	0.02	0	0.23	0.39	0.29	0	0	0	0	0	0	0.02	0.04	0.06	0.06	0.29	0.25	0	0	0	0.1	0.04	0.02	0	0	0	0.02	0	0
HORVU7Hr1G002170	0	0	0	0	0	0	0.00666667	0	0.00666667	0.13	0.146667	0	0	0	0	0	0	0	0	0	0	0	0	0	0	0	0	0	0	0	0	0.02	0	0.05	0.24	0.1	0.02	0.19	0.23	0	0	0	0.02	0	0	0	0	0
HORVU7Hr1G002740	0	0	0	0	0.0166667	0.52	0.0533333	0.0133333	0.0233333	2.04333	0.0866667	0.07	0	0	0	0	0	0	0	0	0.05	0.36	0.8	0.4	0	0	0	0	0	0	0	0	0.07	0.18	3.23	2.72	0.04	0.05	0.17	0.09	0.08	0.04	0.08	0.04	0.04	0.04	0	0
HORVU7Hr1G003630	0	0	0.0166667	0	0.02	0.16	0	0.07	0.0366667	0.436667	0.05	0.12	0	0.05	0	0	0	0	0.04	0.02	0	0.2	0.16	0.12	0	0	0	0	0	0	0	0	0.11	0.11	0.68	0.52	0	0.15	0	0.1	0.26	0	0	0	0	0	0.1	0.11
HORVU7Hr1G007690	0	0	0	0	0	0	0	0	0	1.17667	0	0	0	0	0	0	0	0	0	0	0	0	0	0	0	0	0	0	0	0	0	0	0	0	3.53	0	0	0	0	0	0	0	0	0	0	0	0	0
HORVU7Hr1G010280	0	0	0.0333333	0.08	0	0.173333	0	0	0.0166667	0.703333	0.0333333	0.0466667	0.1	0	0	0.05	0	0.19	0	0	0	0.19	0	0.33	0	0	0	0	0	0	0.05	0	0	0.33	1.08	0.7	0.05	0.05	0	0.09	0.05	0	0	0	0	0	0	0
HORVU7Hr1G010740	0.386667	0.47	0.87	1.30667	0.84	4.43333	0.5	0.81	1.50333	6.2	0.62	2.73333	0.49	1.38	0.74	1.39	1.6	0.93	0.32	1.62	0.58	4.66	5.54	3.1	0.18	0.72	0.26	0.43	0.45	0.53	1.83	1.08	1.6	3.05	6.52	9.03	0.9	0.4	0.56	3.85	2.1	2.25	0.41	0.14	0.95	1.28	0.91	0.24
HORVU7Hr1G010870	0	0	0	0	0	0.456667	0.0133333	0.0133333	0.0433333	1.36333	0.07	0.133333	0	0	0	0	0	0	0	0	0	0.57	0.48	0.32	0	0	0	0	0	0	0.05	0.08	0	0.1	3.22	0.77	0.05	0.16	0	0.09	0.09	0.22	0	0.04	0	0.04	0	0
HORVU7Hr1G010990	0	0	0.0333333	0.01	0.05	0.65	0	0.01	0.0133333	1.43	0.0933333	0.0666667	0.1	0	0	0.03	0	0	0.12	0.03	0	0.73	0.94	0.28	0	0	0	0	0	0	0	0.04	0	0.17	3.16	0.96	0.03	0.19	0.06	0.06	0.11	0.03	0	0	0	0.03	0	0
HORVU7Hr1G012180	0.0433333	0.0233333	0.103333	0.08	0.09	1.05	0.0266667	0.0666667	0.146667	0.84	0.353333	0.133333	0.07	0.07	0.17	0.14	0	0.1	0.1	0.1	0.07	0.95	0.75	1.45	0.05	0.05	0.03	0.07	0	0	0.14	0.2	0.1	0.52	0.78	1.22	0.1	0.61	0.35	0.13	0.07	0.2	0	0.05	0.03	0.13	0	0.07
HORVU7Hr1G013170	0.0766667	0.2	0.32	0.15	0.173333	0.82	0.24	0.236667	0.16	1.13333	0.15	0.596667	0.53	0.26	0.17	0.34	0.07	0.04	0.19	0.18	0.15	0.82	1.01	0.63	0.04	0.1	0.09	0.3	0.15	0.15	0.22	0.08	0.18	0.77	0.97	1.66	0.11	0.26	0.08	0.65	0.4	0.74	0.1	0.33	0.29	0.58	0.05	0.08
HORVU7Hr1G019240	0.07	0.456667	0.56	0.35	0.416667	2.54333	0.133333	0.37	0.31	2.25667	0.31	0.603333	0.32	0.2	1.16	0.52	0.53	0	0.54	0.33	0.38	2.19	2.24	3.2	0.07	0.07	0.07	0.54	0.17	0.66	0.35	0	0.58	0.92	2.55	3.3	0.23	0.33	0.37	0.53	0.46	0.82	0.07	0.07	0.26	0.31	0.6	0.2
HORVU7Hr1G019280	0.103333	0.333333	0.593333	0.276667	0.23	1.71333	0.17	0.383333	0.253333	1.58333	0.37	0.67	0.61	0.27	0.9	0.08	0.14	0.61	0.14	0.24	0.31	1.5	1.77	1.87	0.14	0.1	0.07	0.16	0.44	0.4	0.22	0.17	0.37	1.09	0.81	2.85	0.1	0.49	0.52	0.55	0.7	0.76	0.23	0.07	0.21	0.51	0.36	0.28
HORVU7Hr1G019390	0.04	0.13	0.123333	0.186667	0.22	1.96667	0.103333	0.196667	0.226667	2.56667	0.186667	0.986667	0.25	0.05	0.07	0.26	0.06	0.24	0.18	0.34	0.14	2	2.11	1.79	0.02	0.08	0.02	0.17	0.14	0.08	0.18	0.28	0.22	1.27	3.08	3.35	0.13	0.2	0.23	1.26	1.03	0.67	0.05	0.16	0.1	0.55	0.02	0.02
HORVU7Hr1G019400	0.11	0.386667	0.54	0.63	0.386667	2.75667	0.28	0.383333	0.44	2.64667	0.303333	0.786667	0.6	0.5	0.52	0.7	0.27	0.92	0.49	0.36	0.31	2.73	3.51	2.03	0.11	0.05	0.17	0.32	0.34	0.5	0.31	0.52	0.49	1.45	3.08	3.41	0.12	0.33	0.46	0.83	0.91	0.62	0.35	0.22	0.27	0.9	0.08	0.17
HORVU7Hr1G019500	0	0	0.01	0.01	0	0	0	0	0	0.113333	0.01	0	0	0.03	0	0.03	0	0	0	0	0	0	0	0	0	0	0	0	0	0	0	0	0	0.2	0.11	0.03	0.03	0	0	0	0	0	0	0	0	0	0	0
HORVU7Hr1G020190	0.476667	0.633333	1.85667	0.526667	1.58333	4.47	0.56	0.63	0.713333	3.96	2.21667	0.953333	1.9	1.88	1.79	0.57	0.23	0.78	1.66	2.09	1	4.83	4.37	4.21	0.59	0.45	0.39	0.65	0.58	0.67	0.57	0.78	0.79	1.11	8.26	2.51	2.21	1.84	2.6	0.95	0.9	1.01	0.22	0.72	0.74	1.2	0.11	0.58
HORVU7Hr1G020830	8.34667	2.43	0.64	2.28667	3.12333	0	3.60333	4.76	0.91	0.0533333	0.533333	1.51333	0.29	1.09	0.54	1.53	3.43	1.9	7.67	0.39	1.31	0	0	0	8.35	9.04	7.65	2.91	2.64	1.74	0.98	1.64	0.11	0	0	0.16	0.17	0.46	0.97	1.62	1.18	1.74	9.67	0.89	0.25	2.11	4.86	7.31
HORVU7Hr1G020840	299.847	63.0167	34.3433	64.88	43.6767	7.04333	158.67	140.377	61.5733	11.49	39.34	56.73	41.82	33.66	27.55	38.52	95.31	60.81	33.57	18.68	78.78	6.13	7.43	7.57	284.76	356.84	257.94	51.49	81.84	55.72	58.55	64.23	61.94	27.32	2.59	4.56	18.49	29.92	69.61	49.29	68.07	52.83	431.43	31.06	13.52	50.72	114.59	255.82
HORVU7Hr1G021440	0	0.01	0.27	0.09	0.343333	1.62333	0	0.01	0.26	1.70333	0.293333	0.166667	0.5	0.21	0.1	0.21	0	0.06	0.24	0.54	0.25	1.24	1.91	1.72	0	0	0	0	0	0.03	0.39	0.18	0.21	0.43	1.25	3.43	0.06	0.57	0.25	0.41	0.03	0.06	0	0	0	0.03	0	0
HORVU7Hr1G022220	0	0	0.163333	0.0766667	0.153333	4.27333	0	0	0.0333333	2.2	0.0933333	0.0166667	0.28	0.03	0.18	0.06	0	0.17	0.06	0.4	0	3.94	5.49	3.39	0	0	0	0	0	0	0.05	0	0.05	0.2	3.35	3.05	0.17	0.05	0.06	0	0.05	0	0	0	0	0	0	0
HORVU7Hr1G025340	0	0	0.116667	0.0266667	0.07	0.93	0	0	0.106667	0.583333	0.06	0.05	0.28	0.07	0	0.08	0	0	0	0.17	0.04	1.12	1.13	0.54	0	0	0	0	0	0	0.32	0	0	0.28	0.38	1.09	0	0.14	0.04	0.04	0	0.11	0	0	0	0	0	0
HORVU7Hr1G029660	0	0	0.0266667	0	0	0.0966667	0	0	0	0.113333	0	0.01	0.08	0	0	0	0	0	0	0	0	0.1	0.11	0.08	0	0	0	0	0	0	0	0	0	0.04	0.09	0.21	0	0	0	0.03	0	0	0	0	0	0	0	0
HORVU7Hr1G029680	0	0	0	0	0	0	0	0	0	0.17	0	0	0	0	0	0	0	0	0	0	0	0	0	0	0	0	0	0	0	0	0	0	0	0.17	0.09	0.25	0	0	0	0	0	0	0	0	0	0	0	0
HORVU7Hr1G033530	1.53	3.05333	38.8833	11.7333	22.11	233.413	26.5433	22.2533	32.1867	417.997	43.89	143.287	30.73	48.13	37.79	12.61	6.08	16.51	20.88	29.41	16.04	323.86	234.82	141.56	1.48	1.94	1.17	4.64	1.63	2.89	20.03	41.43	35.1	70.41	548.88	634.7	45.64	39.53	46.5	176.28	161.05	92.53	7.85	29.34	42.44	59.19	1.63	5.94
HORVU7Hr1G033620	0.94	2.20667	20.61	5.41667	11.38	124.81	14.8533	10.9567	18.0633	249.73	22.88	71.3767	16.31	24.62	20.9	4.35	3.36	8.54	10.52	14.76	8.86	168.5	124.57	81.36	0.96	1.34	0.52	3.75	0.87	2	10.32	26.59	17.28	41.97	336.65	370.57	23.91	21.18	23.55	81.08	79.97	53.08	3.85	17.75	22.96	30.27	0.6	2
HORVU7Hr1G040860	0.0966667	0	0.1	0.103333	0	1.02667	0	0	0.103333	1.92333	0.103333	0.93	0.3	0	0	0	0	0.31	0	0	0	0.63	0.62	1.83	0	0.29	0	0	0	0	0	0	0.31	0.93	2.41	2.43	0.31	0	0	0.93	1.55	0.31	0	0	0	0	0	0
HORVU7Hr1G041320	0.206667	0.45	0.573333	0.33	1.00333	1.60333	0.32	0.28	0.453333	2.24667	1.21	0.73	0.87	0	0.85	0.62	0.12	0.25	0.88	1.23	0.9	1.61	2.47	0.73	0.62	0	0	0.36	0.38	0.61	0.49	0.38	0.49	1.49	1.22	4.03	1.38	1.22	1.03	0.48	0.49	1.22	0.12	0.48	0.36	0.84	0	0
HORVU7Hr1G042890	0.0666667	0.26	0.33	0.166667	0.546667	2.22333	0.0533333	0.0966667	0.14	1.51667	0.27	0.0833333	0.87	0	0.12	0.19	0.06	0.25	0.08	1.12	0.44	1.94	2.21	2.52	0	0.05	0.15	0.23	0.22	0.33	0.21	0.1	0.11	0.15	1.76	2.64	0.18	0.27	0.36	0.07	0.11	0.07	0	0.16	0	0.2	0.09	0
HORVU7Hr1G045370	0.623333	0.94	0.33	0.923333	0.393333	0.426667	0.8	0.913333	0.673333	0.126667	0.12	0.613333	0.61	0.38	0	0.38	1.59	0.8	0.25	0.12	0.81	0.37	0.53	0.38	0.39	0.51	0.97	0.72	0.81	1.29	0.49	0.64	0.89	0.26	0.12	0	0.13	0.23	0	0.73	0.73	0.38	1.79	0.22	0.39	0.4	1.42	0.92
HORVU7Hr1G050030	0	0.0266667	0.03	0	0.06	0.12	0	0	0.0566667	0.353333	0.133333	0	0.09	0	0	0	0	0	0.07	0.07	0.04	0.09	0.13	0.14	0	0	0	0.08	0	0	0.09	0	0.08	0	0.42	0.64	0.06	0.12	0.22	0	0	0	0	0	0	0	0	0
HORVU7Hr1G050660	0.0966667	0.486667	0.57	0.386667	0.0966667	3.28333	0.0933333	0.286667	0.49	2.28333	0.2	0.77	0.85	0.86	0	0.87	0	0.29	0	0.29	0	2.35	3.49	4.01	0.29	0	0	0	1.17	0.29	0	0.3	1.17	1.45	2.26	3.14	0	0	0.6	0.87	0.29	1.15	0	0	0.28	0.57	0	0.29
HORVU7Hr1G050680	0.17	0.363333	0.423333	0.376667	0.24	2.59333	0.193333	0.466667	0.416667	2.99333	0.376667	1.55	0.59	0.32	0.36	0.5	0.2	0.43	0.13	0.26	0.33	2.49	3.25	2.04	0.1	0.25	0.16	0.4	0.26	0.43	0.24	0.39	0.62	1.66	3.83	3.49	0.43	0.22	0.48	1.94	1.28	1.43	0	0.25	0.33	1.13	0.23	0.04
HORVU7Hr1G056820	0.273333	0.57	1.70667	0.526667	5.12	1.29667	0.776667	1.01667	1.15333	4.81667	46.7433	0.71	2.09	1.84	1.19	0.31	0.63	0.64	6.28	7.74	1.34	1.28	1.12	1.49	0.33	0.3	0.19	0.55	0.41	0.75	0.76	1.67	1.03	1.45	10.69	2.31	48.25	70.77	21.21	0.74	0.66	0.73	0.19	1.07	1.07	1.21	0.32	1.52
HORVU7Hr1G072960	0	0.0266667	0.266667	0.11	0.0733333	0.373333	0.0533333	0.01	0.116667	0.473333	0.146667	0.0966667	0.31	0.11	0.38	0.16	0	0.17	0.11	0.05	0.06	0.33	0.27	0.52	0	0	0	0.05	0	0.03	0.08	0.08	0.19	0.25	0.63	0.54	0.14	0.24	0.06	0.16	0.05	0.08	0	0.13	0.03	0.03	0	0
HORVU7Hr1G075090	3.80667	0.626667	2.48667	0.99	2.20667	0	3.53333	1.04667	4.26667	0.14	1.84333	2.53333	2.31	2.95	2.2	1.27	0.63	1.07	1.1	1.27	4.25	0	0	0	2.79	3.26	5.37	1.02	0.65	0.21	5.74	2.81	4.25	0.21	0.21	0	0.64	3.35	1.54	2.95	2.76	1.89	7.48	0.84	2.28	0.41	2.1	0.63
HORVU7Hr1G075960	0	0	0.203333	0.123333	0.233333	0.596667	0.0166667	0.05	0.0533333	0.666667	0.05	0.0933333	0.32	0.11	0.18	0	0	0.37	0.18	0.52	0	0.53	0.63	0.63	0	0	0	0	0	0	0.11	0	0.05	0.11	1	0.89	0.05	0.05	0.05	0.18	0.05	0.05	0	0	0.05	0.15	0	0
HORVU7Hr1G083850	0	0	0.0766667	0.0666667	0.0233333	0.48	0	0.0666667	0.11	0.54	0.0333333	0.1	0	0	0.23	0	0.1	0.1	0.07	0	0	0.21	0.52	0.71	0	0	0	0	0	0	0.13	0.07	0.13	0.31	1.12	0.19	0	0.1	0	0.2	0.1	0	0	0	0	0.1	0.1	0
HORVU7Hr1G091860	0	0.01	0	0.02	0.0266667	2.59	0	0.06	0.0966667	4.66333	0.07	0.383333	0	0	0	0.03	0	0.03	0.03	0	0.05	2.31	4.06	1.4	0	0	0	0.03	0	0	0.16	0.05	0.08	0.35	9.6	4.04	0.08	0.05	0.08	0.66	0.26	0.23	0	0	0	0.18	0	0
HORVU7Hr1G091880	0.16	0.0533333	0.266667	0	0.0533333	0.213333	0	0.0533333	0	0.576667	0.0533333	0.106667	0.64	0.16	0	0	0	0	0	0.16	0	0.16	0.32	0.16	0.32	0	0.16	0	0.16	0	0	0	0	0.16	1.1	0.47	0	0.16	0	0.16	0.16	0	0	0	0	0.16	0	0
HORVU7Hr1G092510	1.42333	1.85	7.54333	4.99	3.46	21.5733	2.45333	3.15667	4.11	29.57	4.84667	11.4933	8.15	6.37	8.11	5.44	2.08	7.45	3.87	2.9	3.61	22.08	24.37	18.27	1.71	1.09	1.47	1.92	1.88	1.75	2.76	3.78	5.79	13.34	46.34	29.03	4.68	6.91	2.95	12.98	11.46	10.04	1	2.44	3.92	7.99	0.62	0.86
HORVU7Hr1G096870	0	0.186667	0.536667	0.22	0.376667	0.656667	0.06	0.06	0.22	0.966667	0.666667	0.183333	1.23	0.38	0	0.38	0.09	0.19	0.38	0.56	0.19	0.94	0.38	0.65	0	0	0	0.18	0.1	0.28	0.09	0.1	0.47	0.57	1.21	1.12	0.57	0.84	0.59	0.18	0	0.37	0.09	0	0.09	0.18	0	0
HORVU7Hr1G097350	0	0	0.0133333	0	0	0.17	0	0	0	0.183333	0	0.0333333	0	0.04	0	0	0	0	0	0	0	0.29	0.18	0.04	0	0	0	0	0	0	0	0	0	0.04	0.4	0.11	0	0	0	0	0.06	0.04	0	0	0	0	0	0
HORVU7Hr1G100280	0	0	0.0466667	0.02	0	0.42	0	0	0.02	0.506667	0.03	0.0333333	0.14	0	0	0.03	0	0.03	0	0	0	0.3	0.6	0.36	0	0	0	0	0	0	0.03	0.03	0	0.37	0.43	0.72	0.03	0.03	0.03	0.03	0	0.07	0	0	0	0	0	0
HORVU7Hr1G107400	0.0133333	0.05	0.306667	0.0666667	0.153333	1.05	0.01	0.0733333	0.173333	0.946667	0.516667	0.143333	0.33	0.14	0.45	0.1	0.04	0.06	0.14	0.19	0.13	1.07	1.39	0.69	0.03	0.01	0	0.14	0.01	0	0.29	0.03	0.2	0.62	0.86	1.36	0.24	0.66	0.65	0.22	0.08	0.13	0	0.03	0	0.03	0.04	0.15
HORVU7Hr1G107670	0.0766667	0.156667	0.0266667	0.186667	0.136667	0.68	0.0266667	0.103333	0.29	1.40333	0.35	0.483333	0.08	0	0	0.22	0	0.34	0.16	0	0.25	0.87	0.93	0.24	0.08	0	0.15	0.15	0.16	0.16	0.5	0.24	0.13	0.46	1.93	1.82	0.57	0.16	0.32	0.46	0.48	0.51	0	0.08	0	0.16	0.15	0
HORVU7Hr1G108280	1.09667	0.31	0.713333	0.506667	0.78	2.49667	0.756667	0.403333	0.67	4.3	2.86333	1.17	0.8	0.29	1.05	0.62	0.63	0.27	1.3	0.65	0.39	2.73	2.6	2.16	1.39	0.89	1.01	0.28	0.14	0.51	0.66	0.55	0.8	1.23	6.63	5.04	3.32	2.8	2.47	1.08	1.11	1.32	0.31	1.16	0.8	0.67	0.18	0.36
HORVU7Hr1G113080	0.03	0	0.0366667	0	0.07	0.156667	0	0	0	0.183333	0.0766667	0.01	0.11	0	0	0	0	0	0.15	0	0.06	0.33	0.11	0.03	0	0	0.09	0	0	0	0	0	0	0	0.27	0.28	0.03	0.2	0	0	0.03	0	0	0	0	0	0	0
HORVU7Hr1G113850	0	0.0333333	0.23	0.14	0.0933333	0.28	0.123333	0.153333	0.32	1.60667	0.21	1.63667	0.25	0.16	0.28	0.12	0.06	0.24	0.08	0.2	0	0.04	0.49	0.31	0	0	0	0.02	0	0.08	0.16	0.24	0.56	0.98	2.64	1.2	0.2	0.35	0.08	0.93	2.36	1.62	0	0.09	0.28	0.24	0.1	0.12
HORVU7Hr1G114950	0.41	0.26	0.213333	0.0966667	0.25	0.886667	0.0933333	0.13	0.0933333	0.66	0.11	0.14	0.12	0.12	0.4	0.11	0.06	0.12	0.29	0.23	0.23	0.29	1.03	1.34	0.54	0.06	0.63	0.17	0.43	0.18	0.11	0.06	0.11	0.24	1.17	0.57	0	0.09	0.24	0.11	0.11	0.2	0	0	0.28	0.22	0	0.17
HORVU7Hr1G115410	0	0	0	0.04	0	0.123333	0.12	0.16	0.166667	0.896667	0.336667	0.366667	0	0	0	0.12	0	0	0	0	0	0	0	0.37	0	0	0	0	0	0	0	0.25	0.25	0.25	1.71	0.73	0.25	0.37	0.39	0.73	0.25	0.12	0.12	0.24	0	0.24	0.12	0.12
HORVU7Hr1G119100	0	0.00666667	0.05	0.0366667	0.05	0.15	0.0366667	0.0533333	0.0566667	0.26	0.0566667	0.183333	0.04	0.11	0	0	0	0.11	0.05	0.04	0.06	0.18	0.16	0.11	0	0	0	0	0.02	0	0.07	0.05	0.05	0.15	0.38	0.25	0.04	0.07	0.06	0.28	0.09	0.18	0	0.02	0.09	0.12	0.02	0.02
