# Supplementary material for: Transcriptome Analysis and Functional Characterization of the HvLRR_8-1 Gene Involved in Barley Resistance to Pyrenophora graminea
Source: Plants (Basel). 2025 Jul 30;14(15):2350. doi: 10.3390/plants14152350 (PMC12348818; doi:10.3390/plants14152350)
Supplement: Supplementary file 1 [file plants-14-02350-s001.zip › Supplementary Table/Table S11 KEGG enrichment analysis of 457 DEGs related to immunity of Ganpi2 to Pyrenophora graminea.xlsx]

## Sheet: Sheet1
Table S11 KEGG enrichment analysis of 457 DEGs related to immunity of Ganpi2 to Pyrenophora graminea
Pathway ID	Pathway Name	Level 1	Level 2	Term Candidate Gene Num	Total Candidate Gene Num	Term Gene Num	Total Gene Num	Rich Ratio	P value	Q value
ko00901	Indole alkaloid biosynthesis	Metabolism	Biosynthesis of other secondary metabolites	8	227	47	23851	0.170213	1.36e-08	1.29e-06
ko00965	Betalain biosynthesis	Metabolism	Biosynthesis of other secondary metabolites	8	227	88	23851	0.0909091	1.99e-06	9.44e-05
ko00904	Diterpenoid biosynthesis	Metabolism	Metabolism of terpenoids and polyketides	9	227	156	23851	0.0576923	1.94e-05	0.000615052
ko00360	Phenylalanine metabolism	Metabolism	Amino acid metabolism	13	227	344	23851	0.0377907	2.82e-05	0.000669467
ko00945	Stilbenoid, diarylheptanoid and gingerol biosynthesis	Metabolism	Biosynthesis of other secondary metabolites	7	227	109	23851	0.0642202	8.44e-05	0.00114542
ko00950	Isoquinoline alkaloid biosynthesis	Metabolism	Biosynthesis of other secondary metabolites	8	227	144	23851	0.0555556	7.38e-05	0.00114542
ko00380	Tryptophan metabolism	Metabolism	Amino acid metabolism	15	227	511	23851	0.0293542	0.000123159	0.00146251
ko00941	Flavonoid biosynthesis	Metabolism	Biosynthesis of other secondary metabolites	9	227	211	23851	0.042654	0.000199664	0.00197063
ko04626	Plant-pathogen interaction	Organismal Systems	Environmental adaptation	27	227	1345	23851	0.0200743	0.000207435	0.00197063
ko00350	Tyrosine metabolism	Metabolism	Amino acid metabolism	8	227	242	23851	0.0330579	0.00230791	0.019932
ko00905	Brassinosteroid biosynthesis	Metabolism	Metabolism of terpenoids and polyketides	3	227	36	23851	0.0833333	0.00481903	0.0381507
ko00592	alpha-Linolenic acid metabolism	Metabolism	Lipid metabolism	6	227	193	23851	0.0310881	0.0106079	0.0775189
ko00940	Phenylpropanoid biosynthesis	Metabolism	Biosynthesis of other secondary metabolites	26	227	1752	23851	0.0148402	0.0162056	0.102636
ko04933	AGE-RAGE signaling pathway in diabetic complications	Human Diseases	Endocrine and metabolic diseases	6	227	212	23851	0.0283019	0.0162047	0.102636
ko00908	Zeatin biosynthesis	Metabolism	Metabolism of terpenoids and polyketides	3	227	63	23851	0.047619	0.0222346	0.132018
ko04016	MAPK signaling pathway - plant	Environmental Information Processing	Signal transduction	20	227	1299	23851	0.0153965	0.0236547	0.132188
ko00591	Linoleic acid metabolism	Metabolism	Lipid metabolism	4	227	147	23851	0.0272109	0.0522003	0.275502
ko03015	mRNA surveillance pathway	Genetic Information Processing	Translation	25	227	1916	23851	0.013048	0.0669125	0.334562
ko00402	Benzoxazinoid biosynthesis	Metabolism	Biosynthesis of other secondary metabolites	2	227	53	23851	0.0377358	0.0906495	0.430585
ko00909	Sesquiterpenoid and triterpenoid biosynthesis	Metabolism	Metabolism of terpenoids and polyketides	2	227	58	23851	0.0344828	0.105502	0.477272
ko00310	Lysine degradation	Metabolism	Amino acid metabolism	4	227	227	23851	0.0176211	0.171356	0.623161
ko00400	Phenylalanine, tyrosine and tryptophan biosynthesis	Metabolism	Amino acid metabolism	3	227	147	23851	0.0204082	0.165119	0.623161
ko00590	Arachidonic acid metabolism	Metabolism	Lipid metabolism	3	227	145	23851	0.0206897	0.16052	0.623161
ko00730	Thiamine metabolism	Metabolism	Metabolism of cofactors and vitamins	2	227	82	23851	0.0243902	0.183669	0.623161
ko00910	Nitrogen metabolism	Metabolism	Energy metabolism	4	227	218	23851	0.0183486	0.154983	0.623161
ko03013	RNA transport	Genetic Information Processing	Translation	31	227	2752	23851	0.0112645	0.182756	0.623161
ko04075	Plant hormone signal transduction	Environmental Information Processing	Signal transduction	16	227	1301	23851	0.0122982	0.177652	0.623161
ko02010	ABC transporters	Environmental Information Processing	Membrane transport	5	227	332	23851	0.0150602	0.210492	0.689541
ko04141	Protein processing in endoplasmic reticulum	Genetic Information Processing	Folding, sorting and degradation	12	227	982	23851	0.01222	0.227286	0.71974
ko00430	Taurine and hypotaurine metabolism	Metabolism	Metabolism of other amino acids	1	227	30	23851	0.0333333	0.249537	0.729503
ko00966	Glucosinolate biosynthesis	Metabolism	Biosynthesis of other secondary metabolites	1	227	29	23851	0.0344828	0.242317	0.729503
ko01040	Biosynthesis of unsaturated fatty acids	Metabolism	Lipid metabolism	2	227	102	23851	0.0196078	0.253406	0.729503
ko03060	Protein export	Genetic Information Processing	Folding, sorting and degradation	4	227	283	23851	0.0141343	0.283713	0.792727
ko00330	Arginine and proline metabolism	Metabolism	Amino acid metabolism	4	227	287	23851	0.0139373	0.2922	0.793114
ko00900	Terpenoid backbone biosynthesis	Metabolism	Metabolism of terpenoids and polyketides	2	227	124	23851	0.016129	0.330663	0.869417
ko04145	Phagosome	Cellular Processes	Transport and catabolism	5	227	403	23851	0.0124069	0.338615	0.869417
ko00040	Pentose and glucuronate interconversions	Metabolism	Carbohydrate metabolism	6	227	518	23851	0.011583	0.371541	0.928852
ko00480	Glutathione metabolism	Metabolism	Metabolism of other amino acids	4	227	333	23851	0.012012	0.391068	0.952603
ko00052	Galactose metabolism	Metabolism	Carbohydrate metabolism	4	227	377	23851	0.0106101	0.48383	0.98737
ko00053	Ascorbate and aldarate metabolism	Metabolism	Carbohydrate metabolism	3	227	260	23851	0.0115385	0.450881	0.98737
ko00261	Monobactam biosynthesis	Metabolism	Biosynthesis of other secondary metabolites	1	227	62	23851	0.016129	0.447703	0.98737
ko00300	Lysine biosynthesis	Metabolism	Amino acid metabolism	1	227	70	23851	0.0142857	0.488488	0.98737
ko00944	Flavone and flavonol biosynthesis	Metabolism	Biosynthesis of other secondary metabolites	1	227	70	23851	0.0142857	0.488488	0.98737
ko00970	Aminoacyl-tRNA biosynthesis	Genetic Information Processing	Translation	4	227	374	23851	0.0106952	0.477659	0.98737
ko03018	RNA degradation	Genetic Information Processing	Folding, sorting and degradation	7	227	657	23851	0.0106545	0.434988	0.98737
ko04070	Phosphatidylinositol signaling system	Environmental Information Processing	Signal transduction	3	227	256	23851	0.0117188	0.440929	0.98737
ko00010	Glycolysis / Gluconeogenesis	Metabolism	Carbohydrate metabolism	3	227	524	23851	0.00572519	0.878256	0.999199
ko00020	Citrate cycle (TCA cycle)	Metabolism	Carbohydrate metabolism	1	227	170	23851	0.00588235	0.804369	0.999199
ko00030	Pentose phosphate pathway	Metabolism	Carbohydrate metabolism	2	227	246	23851	0.00813008	0.68156	0.999199
ko00051	Fructose and mannose metabolism	Metabolism	Carbohydrate metabolism	1	227	263	23851	0.00380228	0.920265	0.999199
ko00071	Fatty acid degradation	Metabolism	Lipid metabolism	2	227	256	23851	0.0078125	0.702522	0.999199
ko00073	Cutin, suberine and wax biosynthesis	Metabolism	Lipid metabolism	1	227	166	23851	0.0060241	0.796686	0.999199
ko00100	Steroid biosynthesis	Metabolism	Lipid metabolism	1	227	128	23851	0.0078125	0.706932	0.999199
ko00130	Ubiquinone and other terpenoid-quinone biosynthesis	Metabolism	Metabolism of cofactors and vitamins	1	227	187	23851	0.00534759	0.833926	0.999199
ko00190	Oxidative phosphorylation	Metabolism	Energy metabolism	1	227	734	23851	0.0013624	0.999199	0.999199
ko00230	Purine metabolism	Metabolism	Nucleotide metabolism	1	227	396	23851	0.00252525	0.978046	0.999199
ko00260	Glycine, serine and threonine metabolism	Metabolism	Amino acid metabolism	3	227	323	23851	0.00928793	0.595926	0.999199
ko00270	Cysteine and methionine metabolism	Metabolism	Amino acid metabolism	3	227	382	23851	0.0078534	0.707173	0.999199
ko00460	Cyanoamino acid metabolism	Metabolism	Metabolism of other amino acids	3	227	407	23851	0.00737101	0.746685	0.999199
ko00500	Starch and sucrose metabolism	Metabolism	Carbohydrate metabolism	8	227	873	23851	0.0091638	0.593337	0.999199
ko00511	Other glycan degradation	Metabolism	Glycan biosynthesis and metabolism	1	227	203	23851	0.00492611	0.857668	0.999199
ko00514	Other types of O-glycan biosynthesis	Metabolism	Glycan biosynthesis and metabolism	1	227	105	23851	0.00952381	0.634439	0.999199
ko00520	Amino sugar and nucleotide sugar metabolism	Metabolism	Carbohydrate metabolism	4	227	1071	23851	0.00373483	0.992276	0.999199
ko00561	Glycerolipid metabolism	Metabolism	Lipid metabolism	2	227	318	23851	0.00628931	0.808185	0.999199
ko00563	Glycosylphosphatidylinositol (GPI)-anchor biosynthesis	Metabolism	Glycan biosynthesis and metabolism	1	227	111	23851	0.00900901	0.654914	0.999199
ko00564	Glycerophospholipid metabolism	Metabolism	Lipid metabolism	2	227	431	23851	0.00464037	0.918511	0.999199
ko00600	Sphingolipid metabolism	Metabolism	Lipid metabolism	2	227	244	23851	0.00819672	0.677226	0.999199
ko00620	Pyruvate metabolism	Metabolism	Carbohydrate metabolism	2	227	347	23851	0.00576369	0.845082	0.999199
ko00630	Glyoxylate and dicarboxylate metabolism	Metabolism	Carbohydrate metabolism	3	227	294	23851	0.0102041	0.532181	0.999199
ko00640	Propanoate metabolism	Metabolism	Carbohydrate metabolism	1	227	232	23851	0.00431035	0.892416	0.999199
ko00710	Carbon fixation in photosynthetic organisms	Metabolism	Energy metabolism	2	227	269	23851	0.00743494	0.728051	0.999199
ko00790	Folate biosynthesis	Metabolism	Metabolism of cofactors and vitamins	1	227	133	23851	0.0075188	0.720689	0.999199
ko00906	Carotenoid biosynthesis	Metabolism	Metabolism of terpenoids and polyketides	1	227	133	23851	0.0075188	0.720689	0.999199
ko00960	Tropane, piperidine and pyridine alkaloid biosynthesis	Metabolism	Biosynthesis of other secondary metabolites	1	227	94	23851	0.0106383	0.59371	0.999199
ko01200	Carbon metabolism	Metabolism	Global and overview maps	7	227	983	23851	0.00712106	0.83066	0.999199
ko01210	2-Oxocarboxylic acid metabolism	Metabolism	Global and overview maps	2	227	222	23851	0.00900901	0.626365	0.999199
ko01212	Fatty acid metabolism	Metabolism	Global and overview maps	2	227	342	23851	0.00584795	0.839216	0.999199
ko01230	Biosynthesis of amino acids	Metabolism	Global and overview maps	8	227	884	23851	0.00904977	0.607508	0.999199
ko03008	Ribosome biogenesis in eukaryotes	Genetic Information Processing	Translation	3	227	402	23851	0.00746269	0.739137	0.999199
ko03010	Ribosome	Genetic Information Processing	Translation	4	227	1301	23851	0.00307456	0.998665	0.999199
ko03020	RNA polymerase	Genetic Information Processing	Transcription	6	227	880	23851	0.00681818	0.847035	0.999199
ko03022	Basal transcription factors	Genetic Information Processing	Transcription	1	227	235	23851	0.00425532	0.895488	0.999199
ko03030	DNA replication	Genetic Information Processing	Replication and repair	1	227	353	23851	0.00283286	0.966661	0.999199
ko03040	Spliceosome	Genetic Information Processing	Transcription	9	227	1018	23851	0.00884086	0.636436	0.999199
ko03050	Proteasome	Genetic Information Processing	Folding, sorting and degradation	1	227	251	23851	0.00398406	0.910458	0.999199
ko03410	Base excision repair	Genetic Information Processing	Replication and repair	1	227	212	23851	0.00471698	0.869505	0.999199
ko03420	Nucleotide excision repair	Genetic Information Processing	Replication and repair	1	227	356	23851	0.00280899	0.967618	0.999199
ko03430	Mismatch repair	Genetic Information Processing	Replication and repair	1	227	289	23851	0.00346021	0.937999	0.999199
ko03440	Homologous recombination	Genetic Information Processing	Replication and repair	1	227	307	23851	0.00325733	0.947918	0.999199
ko04120	Ubiquitin mediated proteolysis	Genetic Information Processing	Folding, sorting and degradation	4	227	613	23851	0.00652528	0.838232	0.999199
ko04144	Endocytosis	Cellular Processes	Transport and catabolism	6	227	1198	23851	0.00500835	0.973927	0.999199
ko04146	Peroxisome	Cellular Processes	Transport and catabolism	7	227	759	23851	0.00922266	0.586752	0.999199
ko04712	Circadian rhythm - plant	Organismal Systems	Environmental adaptation	2	227	281	23851	0.00711744	0.749953	0.999199
