# Supplementary material for: Transcriptome Analysis and Functional Characterization of the HvLRR_8-1 Gene Involved in Barley Resistance to Pyrenophora graminea
Source: Plants (Basel). 2025 Jul 30;14(15):2350. doi: 10.3390/plants14152350 (PMC12348818; doi:10.3390/plants14152350)
Supplement: Supplementary file 1 [file plants-14-02350-s001.zip › Supplementary Table/Table S12 genes information of 27 DEG belonged to plant-pathogen interactions.xlsx]

## Sheet: Sheet1
Table S12 Genes information of 27 DEG belonged to plant-pathogen interactions
gene_id	Gene annotation	A_7d_CK	A_7d_T	A_14d_CK	A_14d_T	A_18d_CK	A_18d_T	G_7d_CK	G_7d_T	G_14_CK	G_14d_T	G_18d_CK	G_18d_T
HORVU1Hr1G086900	calmodulin	0	0	0.41	0.03	0.143333	2.09	0.11	0.0566667	0.423333	3.01667	0.263333	0.363333
HORVU1Hr1G094230	calmodulin	0	0	0.183333	0.06	0.28	2.71	0	0	0.12	2.08667	0.31	0.18
HORVU5Hr1G066260	calmodulin	0	0.0633333	0.31	0.156667	0.19	1.71667	0.06	0.0933333	0.283333	2.58333	0.38	0.62
HORVU3Hr1G007420	calcium-binding protein CML	0.0266667	0.22	0.203333	0	0	0	0	0.0333333	0.0433333	0.563333	0	0
HORVU7Hr1G115410	calcium-binding protein CML	0	0	0	0.04	0	0.123333	0.12	0.16	0.166667	0.896667	0.336667	0.366667
HORVU7Hr1G033530	pathogenesis-related protein 1	1.53	3.05333	38.8833	11.7333	22.11	233.413	26.5433	22.2533	32.1867	417.997	43.89	143.287
HORVU7Hr1G033620	pathogenesis-related protein 1	0.94	2.20667	20.61	5.41667	11.38	124.81	14.8533	10.9567	18.0633	249.73	22.88	71.3767
HORVU5Hr1G006990	disease resistance protein RPM1	0.0233333	0.04	0.433333	0.146667	0	1.11667	0	0.0466667	0.22	0.646667	0.0433333	0.416667
HORVU5Hr1G070080	disease resistance protein RPM1	0	0.0366667	0.313333	0.04	0.0366667	0.566667	0.08	0.346667	0.153333	1.92667	0.273333	0.713333
HORVU6Hr1G021780	disease resistance protein RPM1	0	0	0	0	0.01	0.156667	0	0.00666667	0	0.14	0.0433333	0
HORVU7Hr1G100280	disease resistance protein RPM1	0	0	0	0	0.01	0.156667	0	0.00666667	0	0.14	0.0433333	0
BGI_novel_G005168	disease resistance protein RPM1	6.89667	4.79	1.48	3.95333	4.90667	0.323333	6.43333	17.2167	3.48	0.746667	1.63	3.18667
HORVU7Hr1G075960	disease resistance protein RPS2	0	0	0.203333	0.123333	0.233333	0.596667	0.0166667	0.05	0.0533333	0.666667	0.05	0.0933333
HORVU1Hr1G045020	LRR receptor-like serine/threonine-protein kinase EFR	0.00666667	0.02	0.0433333	0.0333333	0.176667	0.316667	0.00333333	0.13	0.0333333	0.27	0.03	0.356667
HORVU2Hr1G012140	LRR receptor-like serine/threonine-protein kinase FLS2 [EC:2.7.11.1]	0.02	0.0233333	0.03	0.05	0.0366667	0.27	0.0366667	0.01	0.02	0.236667	0.01	0.0666667
HORVU2Hr1G098430	LRR receptor-like serine/threonine-protein kinase FLS2 [EC:2.7.11.1]	0	0.106667	0.0533333	0.1	0.123333	0.216667	0	0.0533333	0.13	0.78	0.163333	0.183333
HORVU2Hr1G126250	LRR receptor-like serine/threonine-protein kinase FLS2 [EC:2.7.11.1]	0	0	0.02	0.01	0	0.406667	0	0	0.0366667	0.256667	0.01	0.0666667
HORVU4Hr1G086470	LRR receptor-like serine/threonine-protein kinase FLS2 [EC:2.7.11.1]	0	0	0.0566667	0.02	0.04	0.163333	0	0	0	0.536667	0.0333333	0.24
HORVU6Hr1G010730	LRR receptor-like serine/threonine-protein kinase FLS2 [EC:2.7.11.1]	0	0	0.0266667	0.00666667	0.00666667	0.0766667	0	0.02	0.0233333	0.24	0.0233333	0.213333
HORVU6Hr1G023370	LRR receptor-like serine/threonine-protein kinase FLS2 [EC:2.7.11.1]	0	0.01	0.15	0.0333333	0.0466667	0.216667	0.0466667	0	0.0566667	0.253333	0.0333333	0.08
HORVU2Hr1G118010	receptor kinase-like protein XA21	0	0	0	0.0166667	0	0.00666667	0.00666667	0.0233333	0.0533333	1.21	0.05	1.38667
HORVU7Hr1G113850	WRKY transcription factor 1/2/33	0	0.0333333	0.23	0.14	0.0933333	0.28	0.123333	0.153333	0.32	1.60667	0.21	1.63667
HORVU1Hr1G027700	WRKY transcription factor 2/33	1.61	2.06333	2.55	1.96	3.16	9.25667	1.54	2.47	2.18667	10.2633	7.52	3.08
HORVU1Hr1G080300	WRKY transcription factor 1/2/33	0	0.0233333	0.11	0.173333	0.143333	1.05667	0.0533333	0.0933333	0.0933333	1.51333	0.07	0.17
HORVU4Hr1G001060	EIX receptor 1/2	0	0	0	0	0	0	0	0	0	0.05	0.00666667	0.00333333
BGI_novel_G006095	molecular chaperone HtpG	4.67667	3.19333	1.50333	3.64333	2.24667	0.516667	4.83667	12.0567	3.14667	0.753333	1.83667	2.34
HORVU1Hr1G090110	regulator of ribosome biosynthesis, RRS1-R	0	0.0833333	0.403333	0.156667	0.196667	1.15	0.04	0.23	0.336667	1.38	0.62	1.24667
