# Supplementary material for: Transcriptome Analysis and Functional Characterization of the HvLRR_8-1 Gene Involved in Barley Resistance to Pyrenophora graminea
Source: Plants (Basel). 2025 Jul 30;14(15):2350. doi: 10.3390/plants14152350 (PMC12348818; doi:10.3390/plants14152350)
Supplement: Supplementary file 1 [file plants-14-02350-s001.zip › Supplementary Table/Table S13 GO enrichment analysis of 457 DEGs related to immunity of Ganpi2 to Pyrenophora graminea.xlsx]

## Sheet: Sheet1
Table S13 GO enrichment analysis of 457 DEGs related to immunity of Ganpi2 to Pyrenophora graminea
GO Term ID	GO Term	Level 1	Level 2	Term Candidate Gene Num	Total Candidate Gene Num	Term Gene Num	Total Gene Num	Rich Ratio	P value	Q value
GO:0004672	protein kinase activity	molecular_function	catalytic activity	27	146	1715	24246	0.0157434	3.66589e-06	0.00313434
GO:0016773	phosphotransferase activity, alcohol group as acceptor	molecular_function	catalytic activity	27	146	1914	24246	0.0141066	2.67003e-05	0.0114144
GO:0016301	kinase activity	molecular_function	catalytic activity	27	146	2116	24246	0.0127599	0.000147045	0.0332838
GO:0031224	intrinsic component of membrane	cellular_component	membrane part	71	120	9082	21413	0.00781766	0.000155714	0.0332838
GO:0004497	monooxygenase activity	molecular_function	catalytic activity	10	146	448	24246	0.0223214	0.000397751	0.0454615
GO:0004674	protein serine/threonine kinase activity	molecular_function	catalytic activity	17	146	1096	24246	0.0155109	0.000331945	0.0454615
GO:0016020	membrane	cellular_component	membrane	79	120	10843	21413	0.00728581	0.000531714	0.0454615
GO:0016740	transferase activity	molecular_function	catalytic activity	51	146	5493	24246	0.00928454	0.000480366	0.0454615
GO:0016772	transferase activity, transferring phosphorus-containing groups	molecular_function	catalytic activity	29	146	2515	24246	0.0115308	0.0004501	0.0454615
GO:0044425	membrane part	cellular_component	membrane part	73	120	9599	21413	0.00760496	0.000296171	0.0454615
GO:0140096	catalytic activity, acting on a protein	molecular_function	catalytic activity	39	146	3872	24246	0.0100723	0.000621727	0.0483251
GO:0016021	integral component of membrane	cellular_component	membrane part	68	120	8984	21413	0.00756901	0.000795756	0.0566976
GO:0016705	oxidoreductase activity, acting on paired donors, with incorporation or reduction of molecular oxygen	molecular_function	catalytic activity	10	146	504	24246	0.0198413	0.000982955	0.0646482
GO:0071944	cell periphery	cellular_component	cell	23	120	2131	21413	0.0107931	0.00157467	0.0961671
GO:0020037	heme binding	molecular_function	binding	11	146	656	24246	0.0167683	0.00212173	0.120938
GO:0004089	carbonate dehydratase activity	molecular_function	catalytic activity	2	146	13	24246	0.153846	0.00268933	0.12102
GO:0004652	polynucleotide adenylyltransferase activity	molecular_function	catalytic activity	2	146	13	24246	0.153846	0.00268933	0.12102
GO:0015079	potassium ion transmembrane transporter activity	molecular_function	transporter activity	4	146	94	24246	0.0425532	0.0025292	0.12102
GO:0031519	PcG protein complex	cellular_component	organelle part	2	120	13	21413	0.153846	0.00233314	0.12102
GO:0008037	cell recognition	biological_process	cellular process	3	84	72	18253	0.0416667	0.00446154	0.17346
GO:0018024	histone-lysine N-methyltransferase activity	molecular_function	catalytic activity	3	146	55	24246	0.0545455	0.00446331	0.17346
GO:0048544	recognition of pollen	biological_process	multi-organism process	3	84	72	18253	0.0416667	0.00446154	0.17346
GO:0009875	pollen-pistil interaction	biological_process	multi-organism process	3	84	75	18253	0.04	0.00500178	0.176393
GO:0031123	RNA 3'-end processing	biological_process	cellular process	3	84	75	18253	0.04	0.00500178	0.176393
GO:0046906	tetrapyrrole binding	molecular_function	binding	11	146	738	24246	0.0149051	0.0051577	0.176393
GO:0005506	iron ion binding	molecular_function	binding	9	146	560	24246	0.0160714	0.00695615	0.214887
GO:0005886	plasma membrane	cellular_component	cell	18	120	1752	21413	0.010274	0.00876804	0.214887
GO:0006403	RNA localization	biological_process	localization	3	84	88	18253	0.0340909	0.00778859	0.214887
GO:0042054	histone methyltransferase activity	molecular_function	catalytic activity	3	146	66	24246	0.0454545	0.00742012	0.214887
GO:0043631	RNA polyadenylation	biological_process	cellular process	2	84	29	18253	0.0689655	0.00783823	0.214887
GO:0045229	external encapsulating structure organization	biological_process	cellular component organization or biogenesis	6	84	391	18253	0.0153453	0.00929921	0.214887
GO:0046931	pore complex assembly	biological_process	cellular component organization or biogenesis	1	84	2	18253	0.5	0.00918304	0.214887
GO:0051292	nuclear pore complex assembly	biological_process	cellular component organization or biogenesis	1	84	2	18253	0.5	0.00918304	0.214887
GO:0052863	1-deoxy-D-xylulose 5-phosphate metabolic process	biological_process	cellular process	1	84	2	18253	0.5	0.00918304	0.214887
GO:0052865	1-deoxy-D-xylulose 5-phosphate biosynthetic process	biological_process	cellular process	1	84	2	18253	0.5	0.00918304	0.214887
GO:0071555	cell wall organization	biological_process	cellular component organization or biogenesis	6	84	375	18253	0.016	0.00765509	0.214887
GO:0071669	plant-type cell wall organization or biogenesis	biological_process	cellular process	4	84	178	18253	0.0224719	0.0092093	0.214887
GO:0016278	lysine N-methyltransferase activity	molecular_function	catalytic activity	3	146	74	24246	0.0405405	0.0101517	0.222556
GO:0016279	protein-lysine N-methyltransferase activity	molecular_function	catalytic activity	3	146	74	24246	0.0405405	0.0101517	0.222556
GO:0016871	cycloartenol synthase activity	molecular_function	catalytic activity	1	146	2	24246	0.5	0.0120072	0.233322
GO:0031559	oxidosqualene cyclase activity	molecular_function	catalytic activity	1	146	2	24246	0.5	0.0120072	0.233322
GO:0042879	aldonate transmembrane transporter activity	molecular_function	transporter activity	1	146	2	24246	0.5	0.0120072	0.233322
GO:0043879	glycolate transmembrane transporter activity	molecular_function	transporter activity	1	146	2	24246	0.5	0.0120072	0.233322
GO:1901974	glycerate transmembrane transporter activity	molecular_function	transporter activity	1	146	2	24246	0.5	0.0120072	0.233322
GO:0030246	carbohydrate binding	molecular_function	binding	7	146	413	24246	0.0169492	0.0127363	0.24199
GO:0009664	plant-type cell wall organization	biological_process	cellular component organization or biogenesis	3	84	107	18253	0.0280374	0.0132377	0.246049
GO:0005744	mitochondrial inner membrane presequence translocase complex	cellular_component	organelle part	2	120	35	21413	0.0571429	0.0164256	0.28661
GO:0006468	protein phosphorylation	biological_process	cellular process	7	84	571	18253	0.0122592	0.0160953	0.28661
GO:0070566	adenylyltransferase activity	molecular_function	catalytic activity	2	146	32	24246	0.0625	0.0158708	0.28661
GO:0008661	1-deoxy-D-xylulose-5-phosphate synthase activity	molecular_function	catalytic activity	1	146	3	24246	0.333333	0.017957	0.294042
GO:0030150	protein import into mitochondrial matrix	biological_process	cellular component organization or biogenesis	2	84	45	18253	0.0444444	0.0182275	0.294042
GO:0032559	adenyl ribonucleotide binding	molecular_function	binding	33	146	3821	24246	0.00863648	0.0185711	0.294042
GO:0034508	centromere complex assembly	biological_process	cellular component organization or biogenesis	2	84	45	18253	0.0444444	0.0182275	0.294042
GO:0052381	tRNA dimethylallyltransferase activity	molecular_function	catalytic activity	1	146	3	24246	0.333333	0.017957	0.294042
GO:0030554	adenyl nucleotide binding	molecular_function	binding	33	146	3827	24246	0.00862294	0.0189686	0.294875
GO:0005576	extracellular region	cellular_component	extracellular region	8	120	603	21413	0.013267	0.0203005	0.305113
GO:0008276	protein methyltransferase activity	molecular_function	catalytic activity	3	146	96	24246	0.03125	0.0203409	0.305113
GO:0003824	catalytic activity	molecular_function	catalytic activity	104	146	15290	24246	0.00680183	0.0232107	0.313767
GO:0009061	anaerobic respiration	biological_process	cellular process	1	84	5	18253	0.2	0.0228016	0.313767
GO:0009856	pollination	biological_process	multi-organism process	3	84	133	18253	0.0225564	0.0234866	0.313767
GO:0031226	intrinsic component of plasma membrane	cellular_component	cell	5	120	283	21413	0.0176678	0.0216965	0.313767
GO:0044706	multi-multicellular organism process	biological_process	multi-organism process	3	84	133	18253	0.0225564	0.0234866	0.313767
GO:0071031	nuclear mRNA surveillance of mRNA 3'-end processing	biological_process	biological regulation	1	84	5	18253	0.2	0.0228016	0.313767
GO:0071049	nuclear retention of pre-mRNA with aberrant 3'-ends at the site of transcription	biological_process	biological regulation	1	84	5	18253	0.2	0.0228016	0.313767
GO:0016165	linoleate 13S-lipoxygenase activity	molecular_function	catalytic activity	1	146	4	24246	0.25	0.0238712	0.313998
GO:0045735	nutrient reservoir activity	molecular_function	nutrient reservoir activity	2	146	42	24246	0.047619	0.0264955	0.343238
GO:0005618	cell wall	cellular_component	cell	5	120	312	21413	0.0160256	0.0312605	0.352856
GO:0008298	intracellular mRNA localization	biological_process	localization	1	84	7	18253	0.142857	0.0317777	0.352856
GO:0015665	alcohol transmembrane transporter activity	molecular_function	transporter activity	1	146	5	24246	0.2	0.0297501	0.352856
GO:0015976	carbon utilization	biological_process	carbon utilization	1	84	7	18253	0.142857	0.0317777	0.352856
GO:0030312	external encapsulating structure	cellular_component	cell	5	120	312	21413	0.0160256	0.0312605	0.352856
GO:0043531	ADP binding	molecular_function	binding	4	146	191	24246	0.0209424	0.0285741	0.352856
GO:0046658	anchored component of plasma membrane	cellular_component	cell	3	120	117	21413	0.025641	0.0281418	0.352856
GO:0046873	metal ion transmembrane transporter activity	molecular_function	transporter activity	5	146	288	24246	0.0173611	0.0304948	0.352856
GO:0071033	nuclear retention of pre-mRNA at the site of transcription	biological_process	biological regulation	1	84	7	18253	0.142857	0.0317777	0.352856
GO:0071034	CUT catabolic process	biological_process	cellular process	1	84	7	18253	0.142857	0.0317777	0.352856
GO:0071043	CUT metabolic process	biological_process	cellular process	1	84	7	18253	0.142857	0.0317777	0.352856
GO:0017038	protein import	biological_process	localization	3	84	152	18253	0.0197368	0.033057	0.362356
GO:0043167	ion binding	molecular_function	binding	65	146	8933	24246	0.00727639	0.0337733	0.365521
GO:0016310	phosphorylation	biological_process	cellular process	8	84	823	18253	0.00972053	0.0354424	0.371926
GO:0071166	ribonucleoprotein complex localization	biological_process	localization	2	84	65	18253	0.0307692	0.0361051	0.371926
GO:0071426	ribonucleoprotein complex export from nucleus	biological_process	localization	2	84	65	18253	0.0307692	0.0361051	0.371926
GO:0102721	ubiquinol:oxygen oxidoreductase activity	molecular_function	catalytic activity	1	146	6	24246	0.166667	0.0355937	0.371926
GO:0016835	carbon-oxygen lyase activity	molecular_function	catalytic activity	4	146	208	24246	0.0192308	0.0373076	0.379738
GO:0008170	N-methyltransferase activity	molecular_function	catalytic activity	3	146	123	24246	0.0243902	0.0383584	0.385841
GO:0000055	ribosomal large subunit export from nucleus	biological_process	cellular component organization or biogenesis	1	84	10	18253	0.1	0.0450893	0.388171
GO:0000459	exonucleolytic trimming involved in rRNA processing	biological_process	cellular component organization or biogenesis	1	84	11	18253	0.0909091	0.0494862	0.388171
GO:0000467	exonucleolytic trimming to generate mature 3'-end of 5.8S rRNA from tricistronic rRNA transcript (SSU-rRNA, 5.8S rRNA, LSU-rRNA)	biological_process	cellular component organization or biogenesis	1	84	11	18253	0.0909091	0.0494862	0.388171
GO:0000776	kinetochore	cellular_component	organelle part	2	120	60	21413	0.0333333	0.0446474	0.388171
GO:0005337	nucleoside transmembrane transporter activity	molecular_function	transporter activity	1	146	8	24246	0.125	0.0471764	0.388171
GO:0009269	response to desiccation	biological_process	response to stimulus	1	84	10	18253	0.1	0.0450893	0.388171
GO:0009916	alternative oxidase activity	molecular_function	catalytic activity	1	146	8	24246	0.125	0.0471764	0.388171
GO:0015603	iron chelate transmembrane transporter activity	molecular_function	transporter activity	1	146	7	24246	0.142857	0.0414025	0.388171
GO:0016078	tRNA catabolic process	biological_process	cellular process	1	84	11	18253	0.0909091	0.0494862	0.388171
GO:0016836	hydro-lyase activity	molecular_function	catalytic activity	3	146	135	24246	0.0222222	0.048286	0.388171
GO:0043633	polyadenylation-dependent RNA catabolic process	biological_process	cellular process	1	84	11	18253	0.0909091	0.0494862	0.388171
GO:0043634	polyadenylation-dependent ncRNA catabolic process	biological_process	cellular process	1	84	11	18253	0.0909091	0.0494862	0.388171
GO:0044459	plasma membrane part	cellular_component	cell	5	120	351	21413	0.014245	0.0477689	0.388171
GO:0051169	nuclear transport	biological_process	localization	2	84	70	18253	0.0285714	0.0413099	0.388171
GO:0051980	iron-nicotianamine transmembrane transporter activity	molecular_function	transporter activity	1	146	7	24246	0.142857	0.0414025	0.388171
GO:0071029	nuclear ncRNA surveillance	biological_process	cellular process	1	84	11	18253	0.0909091	0.0494862	0.388171
GO:0071035	nuclear polyadenylation-dependent rRNA catabolic process	biological_process	cellular process	1	84	11	18253	0.0909091	0.0494862	0.388171
GO:0071038	nuclear polyadenylation-dependent tRNA catabolic process	biological_process	cellular process	1	84	11	18253	0.0909091	0.0494862	0.388171
GO:0071046	nuclear polyadenylation-dependent ncRNA catabolic process	biological_process	cellular process	1	84	11	18253	0.0909091	0.0494862	0.388171
GO:0071051	polyadenylation-dependent snoRNA 3'-end processing	biological_process	cellular process	1	84	11	18253	0.0909091	0.0494862	0.388171
GO:0071554	cell wall organization or biogenesis	biological_process	cellular process	6	84	548	18253	0.0109489	0.0405531	0.388171
GO:0090503	RNA phosphodiester bond hydrolysis, exonucleolytic	biological_process	cellular process	1	84	11	18253	0.0909091	0.0494862	0.388171
GO:1901618	organic hydroxy compound transmembrane transporter activity	molecular_function	transporter activity	1	146	7	24246	0.142857	0.0414025	0.388171
GO:1990542	mitochondrial transmembrane transport	biological_process	localization	2	84	73	18253	0.0273973	0.0445602	0.388171
GO:0016702	oxidoreductase activity, acting on single donors with incorporation of molecular oxygen, incorporation of two atoms of oxygen	molecular_function	catalytic activity	2	146	60	24246	0.0333333	0.0507979	0.391281
GO:0031225	anchored component of membrane	cellular_component	membrane part	3	120	148	21413	0.0202703	0.0506388	0.391281
GO:0004564	beta-fructofuranosidase activity	molecular_function	catalytic activity	1	146	9	24246	0.111111	0.0529159	0.394084
GO:0004575	sucrose alpha-glucosidase activity	molecular_function	catalytic activity	1	146	9	24246	0.111111	0.0529159	0.394084
GO:0006999	nuclear pore organization	biological_process	cellular component organization or biogenesis	1	84	12	18253	0.0833333	0.0538631	0.394084
GO:0048046	apoplast	cellular_component	extracellular region	3	120	150	21413	0.02	0.0523188	0.394084
GO:0050657	nucleic acid transport	biological_process	localization	2	84	82	18253	0.0243902	0.0548491	0.394084
GO:0050658	RNA transport	biological_process	localization	2	84	82	18253	0.0243902	0.0548491	0.394084
GO:0051236	establishment of RNA localization	biological_process	localization	2	84	82	18253	0.0243902	0.0548491	0.394084
GO:2000022	regulation of jasmonic acid mediated signaling pathway	biological_process	biological regulation	1	84	12	18253	0.0833333	0.0538631	0.394084
GO:0006814	sodium ion transport	biological_process	localization	1	84	13	18253	0.0769231	0.0582201	0.408018
GO:0016973	poly(A)+ mRNA export from nucleus	biological_process	localization	1	84	13	18253	0.0769231	0.0582201	0.408018
GO:0070544	histone H3-K36 demethylation	biological_process	cellular component organization or biogenesis	1	84	13	18253	0.0769231	0.0582201	0.408018
GO:0006626	protein targeting to mitochondrion	biological_process	cellular component organization or biogenesis	2	84	86	18253	0.0232558	0.0596656	0.413305
GO:0008144	drug binding	molecular_function	binding	31	146	3908	24246	0.00793245	0.0615985	0.413305
GO:0016709	oxidoreductase activity, acting on paired donors, with incorporation or reduction of molecular oxygen, NAD(P)H as one donor, and incorporation of one atom of oxygen	molecular_function	catalytic activity	3	146	150	24246	0.02	0.0622789	0.413305
GO:0030597	RNA glycosylase activity	molecular_function	catalytic activity	1	146	11	24246	0.0909091	0.0642919	0.413305
GO:0030598	rRNA N-glycosylase activity	molecular_function	catalytic activity	1	146	11	24246	0.0909091	0.0642919	0.413305
GO:0031126	snoRNA 3'-end processing	biological_process	cellular process	1	84	14	18253	0.0714286	0.0625572	0.413305
GO:0042737	drug catabolic process	biological_process	cellular process	4	84	322	18253	0.0124224	0.0612836	0.413305
GO:0070585	protein localization to mitochondrion	biological_process	localization	2	84	87	18253	0.0229885	0.0608919	0.413305
GO:0072655	establishment of protein localization to mitochondrion	biological_process	localization	2	84	87	18253	0.0229885	0.0608919	0.413305
GO:0090599	alpha-glucosidase activity	molecular_function	catalytic activity	1	146	11	24246	0.0909091	0.0642919	0.413305
GO:0090729	toxin activity	molecular_function	toxin activity	1	146	11	24246	0.0909091	0.0642919	0.413305
GO:0005524	ATP binding	molecular_function	binding	29	146	3639	24246	0.00796922	0.0667161	0.417356
GO:0034475	U4 snRNA 3'-end processing	biological_process	cellular process	1	84	15	18253	0.0666667	0.0668746	0.417356
GO:0043928	exonucleolytic nuclear-transcribed mRNA catabolic process involved in deadenylation-dependent decay	biological_process	biological regulation	1	84	15	18253	0.0666667	0.0668746	0.417356
GO:0044743	protein transmembrane import into intracellular organelle	biological_process	localization	2	84	91	18253	0.021978	0.0658827	0.417356
GO:0008028	monocarboxylic acid transmembrane transporter activity	molecular_function	transporter activity	1	146	12	24246	0.0833333	0.0699289	0.425541
GO:0009228	thiamine biosynthetic process	biological_process	cellular process	1	84	16	18253	0.0625	0.0711724	0.425541
GO:0017076	purine nucleotide binding	molecular_function	binding	33	146	4257	24246	0.00775194	0.0703334	0.425541
GO:0032555	purine ribonucleotide binding	molecular_function	binding	33	146	4251	24246	0.00776288	0.0692396	0.425541
GO:0042724	thiamine-containing compound biosynthetic process	biological_process	cellular process	1	84	16	18253	0.0625	0.0711724	0.425541
GO:0043144	snoRNA processing	biological_process	cellular process	1	84	16	18253	0.0625	0.0711724	0.425541
GO:0000775	chromosome, centromeric region	cellular_component	organelle part	2	120	85	21413	0.0235294	0.0823682	0.428175
GO:0001871	pattern binding	molecular_function	binding	3	146	162	24246	0.0185185	0.0746753	0.428175
GO:0004311	farnesyltranstransferase activity	molecular_function	catalytic activity	1	146	14	24246	0.0714286	0.081102	0.428175
GO:0005509	calcium ion binding	molecular_function	binding	5	146	379	24246	0.0131926	0.0795183	0.428175
GO:0006482	protein demethylation	biological_process	cellular process	1	84	19	18253	0.0526316	0.0839486	0.428175
GO:0006772	thiamine metabolic process	biological_process	cellular process	1	84	19	18253	0.0526316	0.0839486	0.428175
GO:0008214	protein dealkylation	biological_process	cellular process	1	84	19	18253	0.0526316	0.0839486	0.428175
GO:0009094	L-phenylalanine biosynthetic process	biological_process	cellular process	1	84	18	18253	0.0555556	0.0797093	0.428175
GO:0016074	snoRNA metabolic process	biological_process	cellular process	1	84	18	18253	0.0555556	0.0797093	0.428175
GO:0016180	snRNA processing	biological_process	cellular process	1	84	19	18253	0.0526316	0.0839486	0.428175
GO:0016491	oxidoreductase activity	molecular_function	catalytic activity	25	146	3099	24246	0.00806712	0.0772588	0.428175
GO:0016577	histone demethylation	biological_process	cellular component organization or biogenesis	1	84	17	18253	0.0588235	0.0754506	0.428175
GO:0016701	oxidoreductase activity, acting on single donors with incorporation of molecular oxygen	molecular_function	catalytic activity	2	146	79	24246	0.0253165	0.0822021	0.428175
GO:0016765	transferase activity, transferring alkyl or aryl (other than methyl) groups	molecular_function	catalytic activity	3	146	171	24246	0.0175439	0.0846333	0.428175
GO:0019748	secondary metabolic process	biological_process	metabolic process	3	84	210	18253	0.0142857	0.0727357	0.428175
GO:0030247	polysaccharide binding	molecular_function	binding	3	146	162	24246	0.0185185	0.0746753	0.428175
GO:0032553	ribonucleotide binding	molecular_function	binding	33	146	4329	24246	0.00762301	0.0844399	0.428175
GO:0034427	nuclear-transcribed mRNA catabolic process, exonucleolytic, 3'-5'	biological_process	biological regulation	1	84	19	18253	0.0526316	0.0839486	0.428175
GO:0034472	snRNA 3'-end processing	biological_process	cellular process	1	84	17	18253	0.0588235	0.0754506	0.428175
GO:0042723	thiamine-containing compound metabolic process	biological_process	cellular process	1	84	19	18253	0.0526316	0.0839486	0.428175
GO:0046975	histone methyltransferase activity (H3-K36 specific)	molecular_function	catalytic activity	1	146	14	24246	0.0714286	0.081102	0.428175
GO:0070076	histone lysine demethylation	biological_process	cellular component organization or biogenesis	1	84	17	18253	0.0588235	0.0754506	0.428175
GO:0071027	nuclear RNA surveillance	biological_process	cellular process	1	84	19	18253	0.0526316	0.0839486	0.428175
GO:0071028	nuclear mRNA surveillance	biological_process	biological regulation	1	84	19	18253	0.0526316	0.0839486	0.428175
GO:0097367	carbohydrate derivative binding	molecular_function	binding	34	146	4432	24246	0.00767148	0.0747624	0.428175
GO:1902223	erythrose 4-phosphate/phosphoenolpyruvate family amino acid biosynthetic process	biological_process	cellular process	1	84	18	18253	0.0555556	0.0797093	0.428175
GO:0009853	photorespiration	biological_process	cellular process	1	84	20	18253	0.05	0.0881687	0.429883
GO:0031407	oxylipin metabolic process	biological_process	cellular process	1	84	20	18253	0.05	0.0881687	0.429883
GO:0031408	oxylipin biosynthetic process	biological_process	cellular process	1	84	20	18253	0.05	0.0881687	0.429883
GO:0046872	metal ion binding	molecular_function	binding	32	146	4196	24246	0.00762631	0.0884532	0.429883
GO:0047769	arogenate dehydratase activity	molecular_function	catalytic activity	1	146	15	24246	0.0666667	0.0866384	0.429883
GO:0065002	intracellular protein transmembrane transport	biological_process	localization	2	84	107	18253	0.0186916	0.0871032	0.429883
GO:0071806	protein transmembrane transport	biological_process	localization	2	84	108	18253	0.0185185	0.0884906	0.429883
GO:0008299	isoprenoid biosynthetic process	biological_process	cellular process	2	84	110	18253	0.0181818	0.0912852	0.436331
GO:0016073	snRNA metabolic process	biological_process	cellular process	1	84	21	18253	0.047619	0.0923695	0.436331
GO:0018107	peptidyl-threonine phosphorylation	biological_process	cellular process	1	84	21	18253	0.047619	0.0923695	0.436331
GO:0018210	peptidyl-threonine modification	biological_process	cellular process	1	84	21	18253	0.047619	0.0923695	0.436331
GO:0043161	proteasome-mediated ubiquitin-dependent protein catabolic process	biological_process	cellular process	4	84	371	18253	0.0107817	0.0918289	0.436331
GO:0022839	ion gated channel activity	molecular_function	transporter activity	2	146	85	24246	0.0235294	0.0930934	0.437334
GO:0043169	cation binding	molecular_function	binding	32	146	4220	24246	0.00758294	0.0938142	0.438312
GO:0000177	cytoplasmic exosome (RNase complex)	cellular_component	cell	1	120	18	21413	0.0555556	0.0962453	0.446223
GO:0071025	RNA surveillance	biological_process	cellular process	1	84	22	18253	0.0454545	0.0965512	0.446223
GO:0030570	pectate lyase activity	molecular_function	catalytic activity	1	146	17	24246	0.0588235	0.0976121	0.446301
GO:0043023	ribosomal large subunit binding	molecular_function	binding	1	146	17	24246	0.0588235	0.0976121	0.446301
GO:0010498	proteasomal protein catabolic process	biological_process	cellular process	4	84	381	18253	0.0104987	0.09882	0.447043
GO:0030145	manganese ion binding	molecular_function	binding	2	146	88	24246	0.0227273	0.098688	0.447043
GO:0009095	aromatic amino acid family biosynthetic process, prephenate pathway	biological_process	cellular process	1	84	23	18253	0.0434783	0.100714	0.448492
GO:0010039	response to iron ion	biological_process	response to stimulus	1	84	23	18253	0.0434783	0.100714	0.448492
GO:0070988	demethylation	biological_process	metabolic process	1	84	23	18253	0.0434783	0.100714	0.448492
GO:0000291	nuclear-transcribed mRNA catabolic process, exonucleolytic	biological_process	biological regulation	1	84	24	18253	0.0416667	0.104858	0.450519
GO:0006829	zinc II ion transport	biological_process	localization	1	84	24	18253	0.0416667	0.104858	0.450519
GO:0009407	toxin catabolic process	biological_process	cellular process	1	84	24	18253	0.0416667	0.104858	0.450519
GO:0047372	acylglycerol lipase activity	molecular_function	catalytic activity	1	146	18	24246	0.0555556	0.10305	0.450519
GO:0051753	mannan synthase activity	molecular_function	catalytic activity	1	146	18	24246	0.0555556	0.10305	0.450519
GO:0071577	zinc II ion transmembrane transport	biological_process	localization	1	84	24	18253	0.0416667	0.104858	0.450519
GO:0090487	secondary metabolite catabolic process	biological_process	metabolic process	1	84	24	18253	0.0416667	0.104858	0.450519
GO:0015931	nucleobase-containing compound transport	biological_process	localization	2	84	120	18253	0.0166667	0.105632	0.451577
GO:0008381	mechanosensitive ion channel activity	molecular_function	transporter activity	2	146	93	24246	0.0215054	0.108215	0.454537
GO:0016075	rRNA catabolic process	biological_process	cellular process	1	84	25	18253	0.04	0.108982	0.454537
GO:0016837	carbon-oxygen lyase activity, acting on polysaccharides	molecular_function	catalytic activity	1	146	19	24246	0.0526316	0.108455	0.454537
GO:0022836	gated channel activity	molecular_function	transporter activity	2	146	93	24246	0.0215054	0.108215	0.454537
GO:0034661	ncRNA catabolic process	biological_process	cellular process	1	84	25	18253	0.04	0.108982	0.454537
GO:0046914	transition metal ion binding	molecular_function	binding	17	146	2050	24246	0.00829268	0.11057	0.45892
GO:0000176	nuclear exosome (RNase complex)	cellular_component	organelle part	1	120	21	21413	0.047619	0.111368	0.459997
GO:0003714	transcription corepressor activity	molecular_function	transcription regulator activity	1	146	20	24246	0.05	0.113828	0.465658
GO:0019187	beta-1,4-mannosyltransferase activity	molecular_function	catalytic activity	1	146	20	24246	0.05	0.113828	0.465658
GO:0000054	ribosomal subunit export from nucleus	biological_process	cellular component organization or biogenesis	1	84	27	18253	0.037037	0.117176	0.474812
GO:0033750	ribosome localization	biological_process	localization	1	84	27	18253	0.037037	0.117176	0.474812
GO:0016744	transferase activity, transferring aldehyde or ketonic groups	molecular_function	catalytic activity	1	146	21	24246	0.047619	0.119168	0.480608
GO:0006406	mRNA export from nucleus	biological_process	localization	1	84	28	18253	0.0357143	0.121245	0.482159
GO:0031125	rRNA 3'-end processing	biological_process	cellular component organization or biogenesis	1	84	28	18253	0.0357143	0.121245	0.482159
GO:0071427	mRNA-containing ribonucleoprotein complex export from nucleus	biological_process	localization	1	84	28	18253	0.0357143	0.121245	0.482159
GO:0017056	structural constituent of nuclear pore	molecular_function	structural molecule activity	1	146	22	24246	0.0454545	0.124477	0.492721
GO:0042752	regulation of circadian rhythm	biological_process	biological regulation	1	84	29	18253	0.0344828	0.125295	0.493673
GO:0006720	isoprenoid metabolic process	biological_process	cellular process	2	84	134	18253	0.0149254	0.126644	0.494434
GO:0072594	establishment of protein localization to organelle	biological_process	localization	3	84	268	18253	0.011194	0.126154	0.494434
GO:0055072	iron ion homeostasis	biological_process	biological regulation	1	84	30	18253	0.0333333	0.129327	0.502611
GO:0017144	drug metabolic process	biological_process	cellular process	7	84	921	18253	0.00760043	0.131119	0.507271
GO:0004970	ionotropic glutamate receptor activity	molecular_function	transporter activity	1	146	24	24246	0.0416667	0.134999	0.508476
GO:0005230	extracellular ligand-gated ion channel activity	molecular_function	transporter activity	1	146	24	24246	0.0416667	0.134999	0.508476
GO:0008066	glutamate receptor activity	molecular_function	signal transducer activity	1	146	24	24246	0.0416667	0.134999	0.508476
GO:0022824	transmitter-gated ion channel activity	molecular_function	transporter activity	1	146	24	24246	0.0416667	0.134999	0.508476
GO:0022835	transmitter-gated channel activity	molecular_function	transporter activity	1	146	24	24246	0.0416667	0.134999	0.508476
GO:0030594	neurotransmitter receptor activity	molecular_function	signal transducer activity	1	146	24	24246	0.0416667	0.134999	0.508476
GO:0042391	regulation of membrane potential	biological_process	biological regulation	1	84	32	18253	0.03125	0.137335	0.515007
GO:0005215	transporter activity	molecular_function	transporter activity	16	146	1976	24246	0.00809717	0.138268	0.51624
GO:0015318	inorganic molecular entity transmembrane transporter activity	molecular_function	transporter activity	9	146	982	24246	0.00916497	0.13893	0.516459
GO:0008271	secondary active sulfate transmembrane transporter activity	molecular_function	transporter activity	1	146	25	24246	0.04	0.140213	0.518969
GO:0000178	exosome (RNase complex)	cellular_component	cell	1	120	28	21413	0.0357143	0.145685	0.521173
GO:0000469	cleavage involved in rRNA processing	biological_process	cellular component organization or biogenesis	1	84	34	18253	0.0294118	0.145271	0.521173
GO:0006558	L-phenylalanine metabolic process	biological_process	cellular process	1	84	34	18253	0.0294118	0.145271	0.521173
GO:0015276	ligand-gated ion channel activity	molecular_function	transporter activity	1	146	26	24246	0.0384615	0.145395	0.521173
GO:0022834	ligand-gated channel activity	molecular_function	transporter activity	1	146	26	24246	0.0384615	0.145395	0.521173
GO:0043628	ncRNA 3'-end processing	biological_process	cellular process	1	84	34	18253	0.0294118	0.145271	0.521173
GO:1902221	erythrose 4-phosphate/phosphoenolpyruvate family amino acid metabolic process	biological_process	cellular process	1	84	34	18253	0.0294118	0.145271	0.521173
GO:1905354	exoribonuclease complex	cellular_component	macromolecular complex	1	120	28	21413	0.0357143	0.145685	0.521173
GO:0005216	ion channel activity	molecular_function	transporter activity	2	146	113	24246	0.0176991	0.148438	0.528809
GO:0098687	chromosomal region	cellular_component	organelle part	2	120	122	21413	0.0163934	0.14953	0.530491
GO:0006464	cellular protein modification process	biological_process	cellular process	10	84	1502	18253	0.00665779	0.151193	0.531705
GO:0036211	protein modification process	biological_process	metabolic process	10	84	1502	18253	0.00665779	0.151193	0.531705
GO:0044550	secondary metabolite biosynthetic process	biological_process	metabolic process	2	84	150	18253	0.0133333	0.151738	0.531705
GO:0051028	mRNA transport	biological_process	localization	1	84	36	18253	0.0277778	0.153135	0.532236
GO:0071428	rRNA-containing ribonucleoprotein complex export from nucleus	biological_process	localization	1	84	36	18253	0.0277778	0.153135	0.532236
GO:0004601	peroxidase activity	molecular_function	antioxidant activity	3	146	226	24246	0.0132743	0.155949	0.535935
GO:0007154	cell communication	biological_process	cellular process	9	84	1327	18253	0.00678222	0.155727	0.535935
GO:0007623	circadian rhythm	biological_process	rhythmic process	1	84	37	18253	0.027027	0.15704	0.535935
GO:0009505	plant-type cell wall	cellular_component	cell	2	120	126	21413	0.015873	0.157333	0.535935
GO:0015077	monovalent inorganic cation transmembrane transporter activity	molecular_function	transporter activity	5	146	472	24246	0.0105932	0.156573	0.535935
GO:0005249	voltage-gated potassium channel activity	molecular_function	transporter activity	1	146	29	24246	0.0344828	0.160758	0.539065
GO:0005680	anaphase-promoting complex	cellular_component	organelle part	1	120	32	21413	0.03125	0.164701	0.539065
GO:0006405	RNA export from nucleus	biological_process	localization	1	84	38	18253	0.0263158	0.160927	0.539065
GO:0006730	one-carbon metabolic process	biological_process	cellular process	1	84	38	18253	0.0263158	0.160927	0.539065
GO:0009611	response to wounding	biological_process	response to stimulus	1	84	39	18253	0.025641	0.164796	0.539065
GO:0015116	sulfate transmembrane transporter activity	molecular_function	transporter activity	1	146	30	24246	0.0333333	0.165818	0.539065
GO:0022843	voltage-gated cation channel activity	molecular_function	transporter activity	1	146	30	24246	0.0333333	0.165818	0.539065
GO:0022857	transmembrane transporter activity	molecular_function	transporter activity	13	146	1595	24246	0.00815047	0.164696	0.539065
GO:0043632	modification-dependent macromolecule catabolic process	biological_process	cellular process	5	84	630	18253	0.00793651	0.164498	0.539065
GO:0048511	rhythmic process	biological_process	rhythmic process	1	84	39	18253	0.025641	0.164796	0.539065
GO:0098754	detoxification	biological_process	detoxification	1	84	39	18253	0.025641	0.164796	0.539065
GO:0098782	mechanosensitived potassium channel activity	molecular_function	transporter activity	1	146	29	24246	0.0344828	0.160758	0.539065
GO:0006857	oligopeptide transport	biological_process	localization	1	84	40	18253	0.025	0.168648	0.544129
GO:0006997	nucleus organization	biological_process	cellular component organization or biogenesis	1	84	40	18253	0.025	0.168648	0.544129
GO:0000466	maturation of 5.8S rRNA from tricistronic rRNA transcript (SSU-rRNA, 5.8S rRNA, LSU-rRNA)	biological_process	cellular component organization or biogenesis	1	84	41	18253	0.0243902	0.172482	0.546194
GO:0006885	regulation of pH	biological_process	biological regulation	1	84	41	18253	0.0243902	0.172482	0.546194
GO:0033365	protein localization to organelle	biological_process	localization	3	84	309	18253	0.00970874	0.170294	0.546194
GO:0051168	nuclear export	biological_process	localization	1	84	41	18253	0.0243902	0.172482	0.546194
GO:0140135	mechanosensitive cation channel activity	molecular_function	transporter activity	1	146	31	24246	0.0322581	0.170847	0.546194
GO:0016684	oxidoreductase activity, acting on peroxide as acceptor	molecular_function	catalytic activity	3	146	239	24246	0.0125523	0.174932	0.551908
GO:0035251	UDP-glucosyltransferase activity	molecular_function	catalytic activity	3	146	240	24246	0.0125	0.176419	0.552522
GO:0045490	pectin catabolic process	biological_process	cellular process	1	84	42	18253	0.0238095	0.176299	0.552522
GO:0004693	cyclin-dependent protein serine/threonine kinase activity	molecular_function	catalytic activity	1	146	33	24246	0.030303	0.180815	0.560135
GO:0051213	dioxygenase activity	molecular_function	catalytic activity	2	146	128	24246	0.015625	0.180268	0.560135
GO:0097472	cyclin-dependent protein kinase activity	molecular_function	catalytic activity	1	146	33	24246	0.030303	0.180815	0.560135
GO:0004842	ubiquitin-protein transferase activity	molecular_function	catalytic activity	5	146	502	24246	0.00996016	0.186332	0.564941
GO:0005385	zinc ion transmembrane transporter activity	molecular_function	transporter activity	1	146	34	24246	0.0294118	0.185755	0.564941
GO:0015075	ion transmembrane transporter activity	molecular_function	transporter activity	9	146	1051	24246	0.00856327	0.183626	0.564941
GO:0035639	purine ribonucleoside triphosphate binding	molecular_function	binding	29	146	4069	24246	0.00712706	0.185749	0.564941
GO:0055080	cation homeostasis	biological_process	biological regulation	2	84	170	18253	0.0117647	0.184316	0.564941
GO:0072509	divalent inorganic cation transmembrane transporter activity	molecular_function	transporter activity	1	146	34	24246	0.0294118	0.185755	0.564941
GO:0000041	transition metal ion transport	biological_process	localization	1	84	45	18253	0.0222222	0.187645	0.566915
GO:0009404	toxin metabolic process	biological_process	cellular process	1	84	46	18253	0.0217391	0.191393	0.570273
GO:0022890	inorganic cation transmembrane transporter activity	molecular_function	transporter activity	6	146	642	24246	0.00934579	0.191425	0.570273
GO:0042744	hydrogen peroxide catabolic process	biological_process	cellular process	2	84	174	18253	0.0114943	0.190954	0.570273
GO:0098771	inorganic ion homeostasis	biological_process	biological regulation	2	84	174	18253	0.0114943	0.190954	0.570273
GO:0080043	quercetin 3-O-glucosyltransferase activity	molecular_function	catalytic activity	2	146	134	24246	0.0149254	0.193277	0.571804
GO:0080044	quercetin 7-O-glucosyltransferase activity	molecular_function	catalytic activity	2	146	134	24246	0.0149254	0.193277	0.571804
GO:0042743	hydrogen peroxide metabolic process	biological_process	cellular process	2	84	176	18253	0.0113636	0.194285	0.572169
GO:0070727	cellular macromolecule localization	biological_process	localization	5	84	669	18253	0.00747384	0.194738	0.572169
GO:0009733	response to auxin	biological_process	response to stimulus	2	84	177	18253	0.0112994	0.195954	0.573768
GO:0006839	mitochondrial transport	biological_process	localization	2	84	178	18253	0.011236	0.197624	0.576684
GO:0000152	nuclear ubiquitin ligase complex	cellular_component	organelle part	1	120	40	21413	0.025	0.201483	0.578075
GO:0004650	polygalacturonase activity	molecular_function	catalytic activity	1	146	38	24246	0.0263158	0.205219	0.578075
GO:0005199	structural constituent of cell wall	molecular_function	structural molecule activity	1	146	37	24246	0.027027	0.200397	0.578075
GO:0006026	aminoglycan catabolic process	biological_process	metabolic process	1	84	50	18253	0.02	0.206214	0.578075
GO:0006032	chitin catabolic process	biological_process	cellular process	1	84	50	18253	0.02	0.206214	0.578075
GO:0010558	negative regulation of macromolecule biosynthetic process	biological_process	biological regulation	2	84	179	18253	0.0111732	0.199296	0.578075
GO:0016722	oxidoreductase activity, oxidizing metal ions	molecular_function	catalytic activity	1	146	38	24246	0.0263158	0.205219	0.578075
GO:0019787	ubiquitin-like protein transferase activity	molecular_function	catalytic activity	5	146	516	24246	0.00968992	0.200884	0.578075
GO:0046348	amino sugar catabolic process	biological_process	metabolic process	1	84	50	18253	0.02	0.206214	0.578075
GO:0055067	monovalent inorganic cation homeostasis	biological_process	biological regulation	1	84	50	18253	0.02	0.206214	0.578075
GO:1901072	glucosamine-containing compound catabolic process	biological_process	metabolic process	1	84	50	18253	0.02	0.206214	0.578075
GO:1901682	sulfur compound transmembrane transporter activity	molecular_function	transporter activity	1	146	37	24246	0.027027	0.200397	0.578075
GO:0006606	protein import into nucleus	biological_process	localization	1	84	51	18253	0.0196078	0.209877	0.578498
GO:0009706	chloroplast inner membrane	cellular_component	organelle part	1	120	42	21413	0.0238095	0.210425	0.578498
GO:0016682	oxidoreductase activity, acting on diphenols and related substances as donors, oxygen as acceptor	molecular_function	catalytic activity	1	146	39	24246	0.025641	0.210012	0.578498
GO:0016829	lyase activity	molecular_function	catalytic activity	5	146	522	24246	0.00957854	0.207238	0.578498
GO:0050801	ion homeostasis	biological_process	biological regulation	2	84	185	18253	0.0108108	0.209365	0.578498
GO:0051170	nuclear import	biological_process	localization	1	84	51	18253	0.0196078	0.209877	0.578498
GO:0005267	potassium channel activity	molecular_function	transporter activity	1	146	40	24246	0.025	0.214777	0.584823
GO:0016114	terpenoid biosynthetic process	biological_process	cellular process	1	84	52	18253	0.0192308	0.213523	0.584823
GO:0065004	protein-DNA complex assembly	biological_process	cellular component organization or biogenesis	2	84	188	18253	0.0106383	0.21442	0.584823
GO:0072593	reactive oxygen species metabolic process	biological_process	cellular process	2	84	189	18253	0.010582	0.216107	0.586577
GO:0022838	substrate-specific channel activity	molecular_function	transporter activity	2	146	145	24246	0.0137931	0.217415	0.588258
GO:0000151	ubiquitin ligase complex	cellular_component	cell	2	120	157	21413	0.0127389	0.219853	0.592599
GO:0005261	cation channel activity	molecular_function	transporter activity	1	146	42	24246	0.0238095	0.224221	0.592599
GO:0008757	S-adenosylmethionine-dependent methyltransferase activity	molecular_function	catalytic activity	3	146	271	24246	0.0110701	0.224061	0.592599
GO:0009890	negative regulation of biosynthetic process	biological_process	biological regulation	2	84	192	18253	0.0104167	0.221178	0.592599
GO:0030001	metal ion transport	biological_process	localization	2	84	194	18253	0.0103093	0.224564	0.592599
GO:0031327	negative regulation of cellular biosynthetic process	biological_process	biological regulation	2	84	192	18253	0.0104167	0.221178	0.592599
GO:0070838	divalent metal ion transport	biological_process	localization	1	84	55	18253	0.0181818	0.224363	0.592599
GO:0072511	divalent inorganic cation transport	biological_process	localization	1	84	55	18253	0.0181818	0.224363	0.592599
GO:0009056	catabolic process	biological_process	metabolic process	12	84	2043	18253	0.00587372	0.226865	0.596829
GO:0000166	nucleotide binding	molecular_function	binding	34	146	4984	24246	0.00682183	0.233858	0.599907
GO:0000460	maturation of 5.8S rRNA	biological_process	cellular component organization or biogenesis	1	84	62	18253	0.016129	0.249084	0.599907
GO:0004499	N,N-dimethylaniline monooxygenase activity	molecular_function	catalytic activity	1	146	46	24246	0.0217391	0.242772	0.599907
GO:0005887	integral component of plasma membrane	cellular_component	cell	2	120	165	21413	0.0121212	0.236361	0.599907
GO:0006022	aminoglycan metabolic process	biological_process	metabolic process	1	84	61	18253	0.0163934	0.245601	0.599907
GO:0006030	chitin metabolic process	biological_process	cellular process	1	84	58	18253	0.0172414	0.235054	0.599907
GO:0006486	protein glycosylation	biological_process	cellular process	2	84	198	18253	0.010101	0.231348	0.599907
GO:0006886	intracellular protein transport	biological_process	localization	4	84	551	18253	0.00725953	0.248268	0.599907
GO:0006952	defense response	biological_process	response to stimulus	3	84	368	18253	0.00815217	0.240031	0.599907
GO:0009073	aromatic amino acid family biosynthetic process	biological_process	cellular process	1	84	60	18253	0.0166667	0.242101	0.599907
GO:0009101	glycoprotein biosynthetic process	biological_process	cellular process	2	84	200	18253	0.01	0.234746	0.599907
GO:0016759	cellulose synthase activity	molecular_function	catalytic activity	1	146	47	24246	0.0212766	0.24734	0.599907
GO:0016760	cellulose synthase (UDP-forming) activity	molecular_function	catalytic activity	1	146	47	24246	0.0212766	0.24734	0.599907
GO:0030244	cellulose biosynthetic process	biological_process	cellular process	1	84	62	18253	0.016129	0.249084	0.599907
GO:0030687	preribosome, large subunit precursor	cellular_component	cell	1	120	49	21413	0.0204082	0.240946	0.599907
GO:0031347	regulation of defense response	biological_process	biological regulation	1	84	62	18253	0.016129	0.249084	0.599907
GO:0034504	protein localization to nucleus	biological_process	localization	1	84	57	18253	0.0175439	0.231507	0.599907
GO:0043413	macromolecule glycosylation	biological_process	metabolic process	2	84	198	18253	0.010101	0.231348	0.599907
GO:0044248	cellular catabolic process	biological_process	cellular process	10	84	1663	18253	0.00601323	0.233139	0.599907
GO:0046527	glucosyltransferase activity	molecular_function	catalytic activity	3	146	280	24246	0.0107143	0.238353	0.599907
GO:0051187	cofactor catabolic process	biological_process	cellular process	2	84	201	18253	0.00995025	0.236446	0.599907
GO:0051656	establishment of organelle localization	biological_process	localization	1	84	60	18253	0.0166667	0.242101	0.599907
GO:0061630	ubiquitin protein ligase activity	molecular_function	catalytic activity	3	146	277	24246	0.0108303	0.233571	0.599907
GO:0061659	ubiquitin-like protein ligase activity	molecular_function	catalytic activity	3	146	280	24246	0.0107143	0.238353	0.599907
GO:0071824	protein-DNA complex subunit organization	biological_process	cellular component organization or biogenesis	2	84	207	18253	0.00966184	0.24666	0.599907
GO:0098800	inner mitochondrial membrane protein complex	cellular_component	organelle part	2	120	171	21413	0.0116959	0.248787	0.599907
GO:0140102	catalytic activity, acting on a rRNA	molecular_function	catalytic activity	1	146	47	24246	0.0212766	0.24734	0.599907
GO:1901071	glucosamine-containing compound metabolic process	biological_process	metabolic process	1	84	62	18253	0.016129	0.249084	0.599907
GO:1901265	nucleoside phosphate binding	molecular_function	binding	34	146	4984	24246	0.00682183	0.233858	0.599907
GO:1901505	carbohydrate derivative transmembrane transporter activity	molecular_function	transporter activity	1	146	46	24246	0.0217391	0.242772	0.599907
GO:0016799	hydrolase activity, hydrolyzing N-glycosyl compounds	molecular_function	catalytic activity	1	146	48	24246	0.0208333	0.251881	0.603245
GO:0070085	glycosylation	biological_process	metabolic process	2	84	210	18253	0.00952381	0.251774	0.603245
GO:0005507	copper ion binding	molecular_function	binding	2	146	161	24246	0.0124224	0.252934	0.604073
GO:0009528	plastid inner membrane	cellular_component	organelle part	1	120	52	21413	0.0192308	0.253665	0.604133
GO:0015267	channel activity	molecular_function	transporter activity	2	146	162	24246	0.0123457	0.255162	0.604331
GO:0022803	passive transmembrane transporter activity	molecular_function	transporter activity	2	146	162	24246	0.0123457	0.255162	0.604331
GO:0004568	chitinase activity	molecular_function	catalytic activity	1	146	49	24246	0.0204082	0.256395	0.605574
GO:0008324	cation transmembrane transporter activity	molecular_function	transporter activity	6	146	713	24246	0.00841515	0.260091	0.607776
GO:0009100	glycoprotein metabolic process	biological_process	cellular process	2	84	215	18253	0.00930233	0.260304	0.607776
GO:0015932	nucleobase-containing compound transmembrane transporter activity	molecular_function	transporter activity	1	146	50	24246	0.02	0.260882	0.607776
GO:0043094	cellular metabolic compound salvage	biological_process	cellular process	1	84	65	18253	0.0153846	0.259439	0.607776
GO:0090501	RNA phosphodiester bond hydrolysis	biological_process	cellular process	1	84	65	18253	0.0153846	0.259439	0.607776
GO:0000030	mannosyltransferase activity	molecular_function	catalytic activity	1	146	51	24246	0.0196078	0.265342	0.614816
GO:0008061	chitin binding	molecular_function	binding	1	146	51	24246	0.0196078	0.265342	0.614816
GO:0007005	mitochondrion organization	biological_process	cellular component organization or biogenesis	2	84	219	18253	0.00913242	0.267132	0.617292
GO:0010605	negative regulation of macromolecule metabolic process	biological_process	biological regulation	3	84	393	18253	0.00763359	0.270971	0.622796
GO:0051172	negative regulation of nitrogen compound metabolic process	biological_process	biological regulation	2	84	221	18253	0.00904977	0.270546	0.622796
GO:0015833	peptide transport	biological_process	localization	5	84	761	18253	0.0065703	0.272658	0.624993
GO:0042886	amide transport	biological_process	localization	5	84	762	18253	0.00656168	0.273544	0.625347
GO:0006605	protein targeting	biological_process	localization	2	84	226	18253	0.00884956	0.279081	0.635663
GO:0043168	anion binding	molecular_function	binding	35	146	5258	24246	0.00665652	0.279543	0.635663
GO:0010393	galacturonan metabolic process	biological_process	metabolic process	1	84	73	18253	0.0136986	0.286368	0.647737
GO:0045488	pectin metabolic process	biological_process	cellular process	1	84	73	18253	0.0136986	0.286368	0.647737
GO:0015299	solute:proton antiporter activity	molecular_function	transporter activity	1	146	56	24246	0.0178571	0.287243	0.648002
GO:0004659	prenyltransferase activity	molecular_function	catalytic activity	1	146	57	24246	0.0175439	0.291545	0.652379
GO:0006040	amino sugar metabolic process	biological_process	metabolic process	1	84	75	18253	0.0133333	0.292947	0.652379
GO:0006721	terpenoid metabolic process	biological_process	cellular process	1	84	75	18253	0.0133333	0.292947	0.652379
GO:0016209	antioxidant activity	molecular_function	antioxidant activity	3	146	312	24246	0.00961538	0.290217	0.652379
GO:0071840	cellular component organization or biogenesis	biological_process	cellular component organization or biogenesis	15	84	2780	18253	0.00539568	0.292998	0.652379
GO:0006796	phosphate-containing compound metabolic process	biological_process	cellular process	9	84	1568	18253	0.0057398	0.294263	0.653493
GO:0009057	macromolecule catabolic process	biological_process	metabolic process	7	84	1179	18253	0.00593723	0.298997	0.65499
GO:0009414	response to water deprivation	biological_process	response to stimulus	1	84	77	18253	0.012987	0.299467	0.65499
GO:0031324	negative regulation of cellular metabolic process	biological_process	biological regulation	2	84	238	18253	0.00840336	0.299534	0.65499
GO:0042364	water-soluble vitamin biosynthetic process	biological_process	cellular process	1	84	77	18253	0.012987	0.299467	0.65499
GO:0051704	multi-organism process	biological_process	multi-organism process	3	84	415	18253	0.00722892	0.298566	0.65499
GO:0098798	mitochondrial protein complex	cellular_component	organelle part	2	120	195	21413	0.0102564	0.298571	0.65499
GO:0000288	nuclear-transcribed mRNA catabolic process, deadenylation-dependent decay	biological_process	biological regulation	1	84	79	18253	0.0126582	0.305927	0.655558
GO:0005244	voltage-gated ion channel activity	molecular_function	transporter activity	1	146	60	24246	0.0166667	0.304297	0.655558
GO:0006749	glutathione metabolic process	biological_process	cellular process	1	84	79	18253	0.0126582	0.305927	0.655558
GO:0008378	galactosyltransferase activity	molecular_function	catalytic activity	1	146	60	24246	0.0166667	0.304297	0.655558
GO:0009636	response to toxic substance	biological_process	response to stimulus	1	84	78	18253	0.0128205	0.302704	0.655558
GO:0009892	negative regulation of metabolic process	biological_process	biological regulation	3	84	417	18253	0.00719424	0.301086	0.655558
GO:0022414	reproductive process	biological_process	reproductive process	4	84	607	18253	0.00658979	0.305664	0.655558
GO:0022832	voltage-gated channel activity	molecular_function	transporter activity	1	146	60	24246	0.0166667	0.304297	0.655558
GO:0006511	ubiquitin-dependent protein catabolic process	biological_process	cellular process	4	84	610	18253	0.00655738	0.30879	0.655858
GO:0009415	response to water	biological_process	response to stimulus	1	84	80	18253	0.0125	0.309135	0.655858
GO:0015298	solute:cation antiporter activity	molecular_function	transporter activity	1	146	61	24246	0.0163934	0.308496	0.655858
GO:0017148	negative regulation of translation	biological_process	biological regulation	1	84	80	18253	0.0125	0.309135	0.655858
GO:0000003	reproduction	biological_process	reproduction	4	84	612	18253	0.00653595	0.310876	0.657919
GO:0072528	pyrimidine-containing compound biosynthetic process	biological_process	cellular process	1	84	81	18253	0.0123457	0.312329	0.65936
GO:0010035	response to inorganic substance	biological_process	response to stimulus	2	84	248	18253	0.00806452	0.316514	0.662034
GO:0016043	cellular component organization	biological_process	cellular component organization or biogenesis	13	84	2416	18253	0.00538079	0.316692	0.662034
GO:0019941	modification-dependent protein catabolic process	biological_process	cellular process	4	84	617	18253	0.00648298	0.316099	0.662034
GO:0034249	negative regulation of cellular amide metabolic process	biological_process	biological regulation	1	84	82	18253	0.0121951	0.315507	0.662034
GO:0048878	chemical homeostasis	biological_process	biological regulation	2	84	249	18253	0.00803213	0.318208	0.66358
GO:0036094	small molecule binding	molecular_function	binding	35	146	5351	24246	0.00654083	0.319026	0.663667
GO:0015672	monovalent inorganic cation transport	biological_process	localization	2	84	251	18253	0.00796813	0.321593	0.667383
GO:0006767	water-soluble vitamin metabolic process	biological_process	metabolic process	1	84	86	18253	0.0116279	0.328078	0.675905
GO:0006812	cation transport	biological_process	localization	3	84	439	18253	0.00683371	0.328861	0.675905
GO:0051274	beta-glucan biosynthetic process	biological_process	cellular process	1	84	86	18253	0.0116279	0.328078	0.675905
GO:0090305	nucleic acid phosphodiester bond hydrolysis	biological_process	cellular process	1	84	86	18253	0.0116279	0.328078	0.675905
GO:0006793	phosphorus metabolic process	biological_process	cellular process	9	84	1625	18253	0.00553846	0.331323	0.679331
GO:0003993	acid phosphatase activity	molecular_function	catalytic activity	1	146	67	24246	0.0149254	0.333171	0.681485
GO:0006913	nucleocytoplasmic transport	biological_process	localization	1	84	88	18253	0.0113636	0.334277	0.682117
GO:0015926	glucosidase activity	molecular_function	catalytic activity	1	146	68	24246	0.0147059	0.337197	0.686437
GO:0004364	glutathione transferase activity	molecular_function	catalytic activity	1	146	69	24246	0.0144928	0.341199	0.689659
GO:1902679	negative regulation of RNA biosynthetic process	biological_process	biological regulation	1	84	90	18253	0.0111111	0.34042	0.689659
GO:1903507	negative regulation of nucleic acid-templated transcription	biological_process	biological regulation	1	84	90	18253	0.0111111	0.34042	0.689659
GO:0045333	cellular respiration	biological_process	cellular process	2	84	264	18253	0.00757576	0.343488	0.692648
GO:0005643	nuclear pore	cellular_component	organelle part	1	120	75	21413	0.0133333	0.34441	0.692872
GO:0046915	transition metal ion transmembrane transporter activity	molecular_function	transporter activity	1	146	71	24246	0.0140845	0.349132	0.699878
GO:0051253	negative regulation of RNA metabolic process	biological_process	biological regulation	1	84	93	18253	0.0107527	0.34953	0.699878
GO:0072527	pyrimidine-containing compound metabolic process	biological_process	cellular process	1	84	94	18253	0.0106383	0.352538	0.702611
GO:1901136	carbohydrate derivative catabolic process	biological_process	metabolic process	1	84	94	18253	0.0106383	0.352538	0.702611
GO:0006811	ion transport	biological_process	localization	4	84	658	18253	0.00607903	0.359152	0.71247
GO:0051641	cellular localization	biological_process	localization	5	84	856	18253	0.00584112	0.358929	0.71247
GO:0001135	transcription factor activity, RNA polymerase II transcription factor recruiting	molecular_function	transcription regulator activity	1	146	75	24246	0.0133333	0.364715	0.713572
GO:0004620	phospholipase activity	molecular_function	catalytic activity	1	146	74	24246	0.0135135	0.360854	0.713572
GO:0009110	vitamin biosynthetic process	biological_process	cellular process	1	84	98	18253	0.0102041	0.364437	0.713572
GO:0016679	oxidoreductase activity, acting on diphenols and related substances as donors	molecular_function	catalytic activity	1	146	75	24246	0.0133333	0.364715	0.713572
GO:0030243	cellulose metabolic process	biological_process	cellular process	1	84	97	18253	0.0103093	0.361482	0.713572
GO:0034613	cellular protein localization	biological_process	localization	4	84	663	18253	0.00603318	0.364414	0.713572
GO:0000989	transcription factor activity, transcription factor binding	molecular_function	transcription regulator activity	2	146	214	24246	0.00934579	0.369896	0.719935
GO:0018105	peptidyl-serine phosphorylation	biological_process	cellular process	1	84	100	18253	0.01	0.370304	0.719935
GO:0042592	homeostatic process	biological_process	biological regulation	3	84	472	18253	0.00635593	0.370493	0.719935
GO:0006400	tRNA modification	biological_process	cellular process	1	84	101	18253	0.00990099	0.373218	0.723587
GO:0000139	Golgi membrane	cellular_component	organelle part	2	120	233	21413	0.00858369	0.376097	0.724358
GO:0001134	transcription factor activity, transcription factor recruiting	molecular_function	transcription regulator activity	1	146	78	24246	0.0128205	0.376158	0.724358
GO:0055076	transition metal ion homeostasis	biological_process	biological regulation	1	84	102	18253	0.00980392	0.376119	0.724358
GO:0046907	intracellular transport	biological_process	localization	4	84	675	18253	0.00592593	0.377041	0.724426
GO:0018209	peptidyl-serine modification	biological_process	cellular process	1	84	103	18253	0.00970874	0.379006	0.72657
GO:0007166	cell surface receptor signaling pathway	biological_process	biological regulation	2	84	288	18253	0.00694444	0.383301	0.72759
GO:0008194	UDP-glycosyltransferase activity	molecular_function	catalytic activity	3	146	369	24246	0.00813008	0.383793	0.72759
GO:0015980	energy derivation by oxidation of organic compounds	biological_process	cellular process	2	84	288	18253	0.00694444	0.383301	0.72759
GO:0016866	intramolecular transferase activity	molecular_function	catalytic activity	1	146	80	24246	0.0125	0.383672	0.72759
GO:0033036	macromolecule localization	biological_process	localization	5	84	882	18253	0.00566893	0.382932	0.72759
GO:0044265	cellular macromolecule catabolic process	biological_process	cellular process	5	84	888	18253	0.00563063	0.388473	0.734833
GO:0006766	vitamin metabolic process	biological_process	metabolic process	1	84	107	18253	0.00934579	0.390423	0.736892
GO:0080134	regulation of response to stress	biological_process	biological regulation	1	84	108	18253	0.00925926	0.393245	0.740583
GO:0015103	inorganic anion transmembrane transporter activity	molecular_function	transporter activity	1	146	83	24246	0.0120482	0.394776	0.741832
GO:0016570	histone modification	biological_process	cellular component organization or biogenesis	1	84	109	18253	0.00917431	0.396054	0.742602
GO:0000988	transcription factor activity, protein binding	molecular_function	transcription regulator activity	2	146	229	24246	0.00873362	0.401891	0.742783
GO:0009072	aromatic amino acid family metabolic process	biological_process	cellular process	1	84	110	18253	0.00909091	0.39885	0.742783
GO:0016757	transferase activity, transferring glycosyl groups	molecular_function	catalytic activity	6	146	846	24246	0.0070922	0.400888	0.742783
GO:0032269	negative regulation of cellular protein metabolic process	biological_process	biological regulation	1	84	111	18253	0.00900901	0.401633	0.742783
GO:0045934	negative regulation of nucleobase-containing compound metabolic process	biological_process	biological regulation	1	84	111	18253	0.00900901	0.401633	0.742783
GO:0051248	negative regulation of protein metabolic process	biological_process	biological regulation	1	84	111	18253	0.00900901	0.401633	0.742783
GO:0051649	establishment of localization in cell	biological_process	localization	4	84	699	18253	0.00572246	0.402232	0.742783
GO:0051603	proteolysis involved in cellular protein catabolic process	biological_process	cellular process	4	84	702	18253	0.00569801	0.405372	0.746967
GO:0031461	cullin-RING ubiquitin ligase complex	cellular_component	cell	1	120	95	21413	0.0105263	0.414367	0.759382
GO:0044257	cellular protein catabolic process	biological_process	cellular process	4	84	711	18253	0.00562588	0.414773	0.759382
GO:0071705	nitrogen compound transport	biological_process	localization	5	84	916	18253	0.00545852	0.414295	0.759382
GO:0016798	hydrolase activity, acting on glycosyl bonds	molecular_function	catalytic activity	5	146	702	24246	0.00712251	0.416209	0.760382
GO:0098656	anion transmembrane transport	biological_process	localization	1	84	117	18253	0.00854701	0.418068	0.762149
GO:0055085	transmembrane transport	biological_process	localization	6	84	1131	18253	0.00530504	0.421098	0.766041
GO:0043412	macromolecule modification	biological_process	metabolic process	11	84	2183	18253	0.00503894	0.42292	0.76772
GO:0048037	cofactor binding	molecular_function	binding	14	146	2155	24246	0.00649652	0.424138	0.768301
GO:0015031	protein transport	biological_process	localization	4	84	721	18253	0.00554785	0.425186	0.768571
GO:0008610	lipid biosynthetic process	biological_process	metabolic process	3	84	517	18253	0.00580271	0.426492	0.768876
GO:0044455	mitochondrial membrane part	cellular_component	organelle part	2	120	259	21413	0.00772201	0.427153	0.768876
GO:0051273	beta-glucan metabolic process	biological_process	cellular process	1	84	121	18253	0.00826446	0.428775	0.770174
GO:0006399	tRNA metabolic process	biological_process	cellular process	2	84	317	18253	0.00630915	0.430012	0.770777
GO:0006396	RNA processing	biological_process	cellular process	5	84	939	18253	0.00532481	0.435408	0.778816
GO:0006790	sulfur compound metabolic process	biological_process	cellular process	2	84	323	18253	0.00619195	0.439452	0.783071
GO:0015935	small ribosomal subunit	cellular_component	organelle part	2	120	266	21413	0.0075188	0.440535	0.783071
GO:0045184	establishment of protein localization	biological_process	localization	4	84	735	18253	0.00544218	0.439691	0.783071
GO:0051276	chromosome organization	biological_process	cellular component organization or biogenesis	3	84	530	18253	0.00566038	0.442383	0.784726
GO:0015035	protein disulfide oxidoreductase activity	molecular_function	catalytic activity	1	146	97	24246	0.0103093	0.444023	0.786004
GO:0009506	plasmodesma	cellular_component	symplast	2	120	269	21413	0.00743494	0.446218	0.786632
GO:0055044	symplast	cellular_component	symplast	2	120	269	21413	0.00743494	0.446218	0.786632
GO:0005911	cell-cell junction	cellular_component	cell junction	2	120	272	21413	0.00735294	0.45187	0.787367
GO:0009250	glucan biosynthetic process	biological_process	cellular process	1	84	130	18253	0.00769231	0.45216	0.787367
GO:0009966	regulation of signal transduction	biological_process	biological regulation	1	84	129	18253	0.00775194	0.449609	0.787367
GO:0023051	regulation of signaling	biological_process	biological regulation	1	84	130	18253	0.00769231	0.45216	0.787367
GO:0030054	cell junction	cellular_component	cell junction	2	120	272	21413	0.00735294	0.45187	0.787367
GO:0044267	cellular protein metabolic process	biological_process	cellular process	16	84	3298	18253	0.00485143	0.451635	0.787367
GO:0000956	nuclear-transcribed mRNA catabolic process	biological_process	biological regulation	1	84	133	18253	0.0075188	0.459743	0.790746
GO:0004722	protein serine/threonine phosphatase activity	molecular_function	catalytic activity	1	146	103	24246	0.00970874	0.463891	0.790746
GO:0006575	cellular modified amino acid metabolic process	biological_process	cellular process	1	84	135	18253	0.00740741	0.464741	0.790746
GO:0007165	signal transduction	biological_process	biological regulation	6	84	1179	18253	0.00508906	0.460892	0.790746
GO:0009055	electron transfer activity	molecular_function	catalytic activity	3	146	420	24246	0.00714286	0.465199	0.790746
GO:0010038	response to metal ion	biological_process	response to stimulus	1	84	133	18253	0.0075188	0.459743	0.790746
GO:0010629	negative regulation of gene expression	biological_process	biological regulation	2	84	338	18253	0.00591716	0.46268	0.790746
GO:0010646	regulation of cell communication	biological_process	biological regulation	1	84	132	18253	0.00757576	0.457227	0.790746
GO:0016569	covalent chromatin modification	biological_process	cellular component organization or biogenesis	1	84	133	18253	0.0075188	0.459743	0.790746
GO:0023052	signaling	biological_process	signaling	6	84	1181	18253	0.00508044	0.462539	0.790746
GO:0042773	ATP synthesis coupled electron transport	biological_process	cellular process	1	84	133	18253	0.0075188	0.459743	0.790746
GO:0055065	metal ion homeostasis	biological_process	biological regulation	1	84	132	18253	0.00757576	0.457227	0.790746
GO:0016746	transferase activity, transferring acyl groups	molecular_function	catalytic activity	4	146	583	24246	0.00686106	0.46731	0.791189
GO:0043021	ribonucleoprotein complex binding	molecular_function	binding	1	146	104	24246	0.00961538	0.467133	0.791189
GO:0006402	mRNA catabolic process	biological_process	biological regulation	1	84	137	18253	0.00729927	0.469693	0.792085
GO:0044272	sulfur compound biosynthetic process	biological_process	cellular process	1	84	137	18253	0.00729927	0.469693	0.792085
GO:0006979	response to oxidative stress	biological_process	response to stimulus	2	84	345	18253	0.0057971	0.473331	0.793907
GO:0050661	NADP binding	molecular_function	binding	1	146	106	24246	0.00943396	0.473558	0.793907
GO:0051640	organelle localization	biological_process	localization	1	84	138	18253	0.00724638	0.472152	0.793907
GO:0006119	oxidative phosphorylation	biological_process	cellular process	1	84	140	18253	0.00714286	0.477036	0.798171
GO:0016758	transferase activity, transferring hexosyl groups	molecular_function	catalytic activity	4	146	595	24246	0.00672269	0.483043	0.806643
GO:0015144	carbohydrate transmembrane transporter activity	molecular_function	transporter activity	1	146	110	24246	0.00909091	0.48618	0.808723
GO:0016298	lipase activity	molecular_function	catalytic activity	1	146	110	24246	0.00909091	0.48618	0.808723
GO:0003712	transcription cofactor activity	molecular_function	transcription regulator activity	1	146	111	24246	0.00900901	0.489288	0.812313
GO:0005635	nuclear envelope	cellular_component	organelle part	1	120	120	21413	0.00833333	0.491488	0.812809
GO:0031969	chloroplast membrane	cellular_component	organelle part	1	120	120	21413	0.00833333	0.491488	0.812809
GO:0030163	protein catabolic process	biological_process	metabolic process	4	84	787	18253	0.00508259	0.492587	0.813054
GO:0015036	disulfide oxidoreductase activity	molecular_function	catalytic activity	1	146	113	24246	0.00884956	0.495448	0.816201
GO:0005516	calmodulin binding	molecular_function	binding	1	146	114	24246	0.00877193	0.498501	0.81965
GO:0006633	fatty acid biosynthetic process	biological_process	cellular process	1	84	150	18253	0.00666667	0.500794	0.821841
GO:1901565	organonitrogen compound catabolic process	biological_process	metabolic process	5	84	1015	18253	0.00492611	0.503856	0.825282
GO:0008033	tRNA processing	biological_process	cellular process	1	84	155	18253	0.00645161	0.51227	0.834269
GO:0008104	protein localization	biological_process	localization	4	84	806	18253	0.00496278	0.511431	0.834269
GO:0015238	drug transmembrane transporter activity	molecular_function	transporter activity	1	146	118	24246	0.00847458	0.510528	0.834269
GO:1901137	carbohydrate derivative biosynthetic process	biological_process	metabolic process	3	84	590	18253	0.00508475	0.513343	0.834427
GO:0048523	negative regulation of cellular process	biological_process	biological regulation	2	84	374	18253	0.00534759	0.516093	0.837305
GO:0019866	organelle inner membrane	cellular_component	organelle part	3	120	490	21413	0.00612245	0.520163	0.840758
GO:0048519	negative regulation of biological process	biological_process	biological regulation	3	84	596	18253	0.00503356	0.520188	0.840758
GO:0009658	chloroplast organization	biological_process	cellular component organization or biogenesis	1	84	160	18253	0.00625	0.523486	0.84208
GO:0042170	plastid membrane	cellular_component	organelle part	1	120	131	21413	0.00763359	0.522145	0.84208
GO:0098791	Golgi subcompartment	cellular_component	organelle part	2	120	312	21413	0.00641026	0.523961	0.84208
GO:0006629	lipid metabolic process	biological_process	metabolic process	5	84	1041	18253	0.00480307	0.526598	0.843654
GO:0030684	preribosome	cellular_component	cell	1	120	133	21413	0.0075188	0.527519	0.843654
GO:0033692	cellular polysaccharide biosynthetic process	biological_process	cellular process	1	84	162	18253	0.00617284	0.5279	0.843654
GO:0001076	transcription factor activity, RNA polymerase II transcription factor binding	molecular_function	transcription regulator activity	1	146	126	24246	0.00793651	0.53373	0.851379
GO:0004190	aspartic-type endopeptidase activity	molecular_function	catalytic activity	1	146	128	24246	0.0078125	0.539358	0.852405
GO:0004553	hydrolase activity, hydrolyzing O-glycosyl compounds	molecular_function	catalytic activity	4	146	638	24246	0.00626959	0.53781	0.852405
GO:0034220	ion transmembrane transport	biological_process	localization	2	84	388	18253	0.00515464	0.535917	0.852405
GO:0042221	response to chemical	biological_process	response to stimulus	5	84	1055	18253	0.00473934	0.538665	0.852405
GO:0070001	aspartic-type peptidase activity	molecular_function	catalytic activity	1	146	128	24246	0.0078125	0.539358	0.852405
GO:0016831	carboxy-lyase activity	molecular_function	catalytic activity	1	146	129	24246	0.00775194	0.542147	0.855055
GO:0022904	respiratory electron transport chain	biological_process	cellular process	1	84	169	18253	0.00591716	0.543035	0.855055
GO:0006401	RNA catabolic process	biological_process	cellular process	1	84	170	18253	0.00588235	0.545157	0.855247
GO:2000113	negative regulation of cellular macromolecule biosynthetic process	biological_process	biological regulation	1	84	170	18253	0.00588235	0.545157	0.855247
GO:0000272	polysaccharide catabolic process	biological_process	metabolic process	1	84	173	18253	0.00578035	0.551467	0.861982
GO:0005975	carbohydrate metabolic process	biological_process	metabolic process	6	84	1291	18253	0.00464756	0.550781	0.861982
GO:0045454	cell redox homeostasis	biological_process	biological regulation	1	84	174	18253	0.00574713	0.553551	0.862087
GO:1901575	organic substance catabolic process	biological_process	metabolic process	8	84	1737	18253	0.00460564	0.553442	0.862087
GO:0019538	protein metabolic process	biological_process	metabolic process	16	84	3501	18253	0.00457012	0.556401	0.864951
GO:0006996	organelle organization	biological_process	cellular component organization or biogenesis	7	84	1527	18253	0.00458415	0.561373	0.869517
GO:0065008	regulation of biological quality	biological_process	biological regulation	4	84	858	18253	0.004662	0.561353	0.869517
GO:0071702	organic substance transport	biological_process	localization	5	84	1088	18253	0.00459559	0.566561	0.875966
GO:0140110	transcription regulator activity	molecular_function	transcription regulator activity	6	146	1010	24246	0.00594059	0.571535	0.882063
GO:0044431	Golgi apparatus part	cellular_component	organelle part	2	120	342	21413	0.00584795	0.573748	0.883882
GO:0009657	plastid organization	biological_process	cellular component organization or biogenesis	1	84	185	18253	0.00540541	0.575852	0.885527
GO:0008509	anion transmembrane transporter activity	molecular_function	transporter activity	2	146	321	24246	0.00623053	0.57806	0.885748
GO:0070469	respiratory chain	cellular_component	membrane part	1	120	153	21413	0.00653595	0.578067	0.885748
GO:0005976	polysaccharide metabolic process	biological_process	metabolic process	2	84	422	18253	0.00473934	0.581744	0.888199
GO:0008168	methyltransferase activity	molecular_function	catalytic activity	3	146	499	24246	0.00601202	0.580891	0.888199
GO:0006820	anion transport	biological_process	localization	1	84	190	18253	0.00526316	0.585621	0.892524
GO:0006417	regulation of translation	biological_process	biological regulation	1	84	191	18253	0.0052356	0.587548	0.892752
GO:0015291	secondary active transmembrane transporter activity	molecular_function	transporter activity	2	146	331	24246	0.0060423	0.594801	0.892752
GO:0016747	transferase activity, transferring acyl groups other than amino-acyl groups	molecular_function	catalytic activity	3	146	509	24246	0.00589391	0.594389	0.892752
GO:0022804	active transmembrane transporter activity	molecular_function	transporter activity	4	146	685	24246	0.00583942	0.594211	0.892752
GO:0034248	regulation of cellular amide metabolic process	biological_process	biological regulation	1	84	195	18253	0.00512821	0.595168	0.892752
GO:0035556	intracellular signal transduction	biological_process	biological regulation	2	84	428	18253	0.0046729	0.589485	0.892752
GO:0042626	ATPase activity, coupled to transmembrane movement of substances	molecular_function	transporter activity	2	146	330	24246	0.00606061	0.593149	0.892752
GO:0050896	response to stimulus	biological_process	response to stimulus	15	84	3347	18253	0.00448163	0.589709	0.892752
GO:1901135	carbohydrate derivative metabolic process	biological_process	metabolic process	5	84	1118	18253	0.00447227	0.591191	0.892752
GO:0005681	spliceosomal complex	cellular_component	organelle part	1	120	163	21413	0.00613497	0.601292	0.898784
GO:0032501	multicellular organismal process	biological_process	multicellular organismal process	4	84	901	18253	0.00443951	0.600547	0.898784
GO:0016042	lipid catabolic process	biological_process	metabolic process	1	84	199	18253	0.00502513	0.602649	0.898798
GO:0034470	ncRNA processing	biological_process	cellular process	2	84	439	18253	0.00455581	0.603403	0.898798
GO:0000271	polysaccharide biosynthetic process	biological_process	metabolic process	1	84	201	18253	0.00497512	0.606338	0.900033
GO:0003700	DNA binding transcription factor activity	molecular_function	transcription regulator activity	5	146	871	24246	0.00574053	0.605778	0.900033
GO:0006351	transcription, DNA-templated	biological_process	cellular process	6	84	1370	18253	0.00437956	0.610152	0.902561
GO:0097659	nucleic acid-templated transcription	biological_process	cellular process	6	84	1370	18253	0.00437956	0.610152	0.902561
GO:0032774	RNA biosynthetic process	biological_process	cellular process	6	84	1373	18253	0.00436999	0.612325	0.90421
GO:0051179	localization	biological_process	localization	13	84	2952	18253	0.00440379	0.614704	0.906158
GO:0043492	ATPase activity, coupled to movement of substances	molecular_function	catalytic activity	2	146	344	24246	0.00581395	0.615821	0.906243
GO:0016741	transferase activity, transferring one-carbon groups	molecular_function	catalytic activity	3	146	527	24246	0.0056926	0.617974	0.907849
GO:0072330	monocarboxylic acid biosynthetic process	biological_process	cellular process	1	84	210	18253	0.0047619	0.622524	0.912964
GO:0016667	oxidoreductase activity, acting on a sulfur group of donors	molecular_function	catalytic activity	1	146	162	24246	0.00617284	0.625335	0.913407
GO:0034637	cellular carbohydrate biosynthetic process	biological_process	cellular process	1	84	212	18253	0.00471698	0.626031	0.913407
GO:0048316	seed development	biological_process	multicellular organismal process	1	84	212	18253	0.00471698	0.626031	0.913407
GO:0006508	proteolysis	biological_process	metabolic process	4	84	937	18253	0.00426894	0.631749	0.919136
GO:0015297	antiporter activity	molecular_function	transporter activity	1	146	165	24246	0.00606061	0.632108	0.919136
GO:0000398	mRNA splicing, via spliceosome	biological_process	cellular process	1	84	219	18253	0.00456621	0.638052	0.919288
GO:0000981	RNA polymerase II transcription factor activity, sequence-specific DNA binding	molecular_function	transcription regulator activity	2	146	359	24246	0.00557103	0.639034	0.919288
GO:0010154	fruit development	biological_process	multicellular organismal process	1	84	220	18253	0.00454545	0.639738	0.919288
GO:0015399	primary active transmembrane transporter activity	molecular_function	transporter activity	2	146	357	24246	0.00560224	0.636003	0.919288
GO:0015405	P-P-bond-hydrolysis-driven transmembrane transporter activity	molecular_function	transporter activity	2	146	357	24246	0.00560224	0.636003	0.919288
GO:0034655	nucleobase-containing compound catabolic process	biological_process	cellular process	1	84	219	18253	0.00456621	0.638052	0.919288
GO:0044255	cellular lipid metabolic process	biological_process	cellular process	3	84	710	18253	0.00422535	0.63969	0.919288
GO:0008152	metabolic process	biological_process	metabolic process	57	84	12602	18253	0.00452309	0.642888	0.922264
GO:0006073	cellular glucan metabolic process	biological_process	cellular process	1	84	225	18253	0.00444444	0.648052	0.925811
GO:0010608	posttranscriptional regulation of gene expression	biological_process	biological regulation	1	84	226	18253	0.00442478	0.649692	0.925811
GO:0016779	nucleotidyltransferase activity	molecular_function	catalytic activity	2	146	366	24246	0.00546448	0.649487	0.925811
GO:0044283	small molecule biosynthetic process	biological_process	metabolic process	3	84	718	18253	0.00417827	0.647265	0.925811
GO:0098662	inorganic cation transmembrane transport	biological_process	localization	1	84	230	18253	0.00434783	0.656176	0.933495
GO:0000375	RNA splicing, via transesterification reactions	biological_process	cellular process	1	84	244	18253	0.00409836	0.677951	0.939904
GO:0000377	RNA splicing, via transesterification reactions with bulged adenosine as nucleophile	biological_process	cellular process	1	84	240	18253	0.00416667	0.671873	0.939904
GO:0003954	NADH dehydrogenase activity	molecular_function	catalytic activity	1	146	188	24246	0.00531915	0.680149	0.939904
GO:0006631	fatty acid metabolic process	biological_process	cellular process	1	84	235	18253	0.00425532	0.664115	0.939904
GO:0006810	transport	biological_process	localization	12	84	2828	18253	0.00424328	0.666188	0.939904
GO:0008137	NADH dehydrogenase (ubiquinone) activity	molecular_function	catalytic activity	1	146	183	24246	0.00546448	0.670266	0.939904
GO:0009725	response to hormone	biological_process	response to stimulus	2	84	507	18253	0.00394477	0.681664	0.939904
GO:0016071	mRNA metabolic process	biological_process	cellular process	2	84	509	18253	0.00392927	0.683766	0.939904
GO:0016830	carbon-carbon lyase activity	molecular_function	catalytic activity	1	146	180	24246	0.00555556	0.664191	0.939904
GO:0018193	peptidyl-amino acid modification	biological_process	cellular process	1	84	245	18253	0.00408163	0.679453	0.939904
GO:0019843	rRNA binding	molecular_function	binding	2	146	386	24246	0.00518135	0.67804	0.939904
GO:0034622	cellular macromolecular complex assembly	biological_process	cellular component organization or biogenesis	3	84	743	18253	0.00403769	0.670225	0.939904
GO:0042254	ribosome biogenesis	biological_process	cellular component organization or biogenesis	2	84	508	18253	0.00393701	0.682717	0.939904
GO:0044042	glucan metabolic process	biological_process	metabolic process	1	84	237	18253	0.00421941	0.66724	0.939904
GO:0050136	NADH dehydrogenase (quinone) activity	molecular_function	catalytic activity	1	146	185	24246	0.00540541	0.674255	0.939904
GO:0051186	cofactor metabolic process	biological_process	cellular process	3	84	756	18253	0.00396825	0.681735	0.939904
GO:0051234	establishment of localization	biological_process	localization	12	84	2859	18253	0.00419727	0.68151	0.939904
GO:0052689	carboxylic ester hydrolase activity	molecular_function	catalytic activity	1	146	187	24246	0.00534759	0.678196	0.939904
GO:0060089	molecular transducer activity	molecular_function	molecular transducer activity	2	146	378	24246	0.00529101	0.666851	0.939904
GO:0098655	cation transmembrane transport	biological_process	localization	1	84	244	18253	0.00409836	0.677951	0.939904
GO:0098660	inorganic ion transmembrane transport	biological_process	localization	1	84	247	18253	0.00404858	0.682437	0.939904
GO:0009719	response to endogenous stimulus	biological_process	response to stimulus	2	84	511	18253	0.00391389	0.685857	0.941264
GO:0005342	organic acid transmembrane transporter activity	molecular_function	transporter activity	1	146	193	24246	0.00518135	0.689738	0.942054
GO:0046943	carboxylic acid transmembrane transporter activity	molecular_function	transporter activity	1	146	192	24246	0.00520833	0.687843	0.942054
GO:1901564	organonitrogen compound metabolic process	biological_process	metabolic process	22	84	5125	18253	0.00429268	0.689272	0.942054
GO:0016791	phosphatase activity	molecular_function	catalytic activity	2	146	398	24246	0.00502513	0.694252	0.946708
GO:0005794	Golgi apparatus	cellular_component	cell	3	120	637	21413	0.00470958	0.696905	0.947362
GO:0048583	regulation of response to stimulus	biological_process	biological regulation	1	84	257	18253	0.00389105	0.696948	0.947362
GO:0005743	mitochondrial inner membrane	cellular_component	organelle part	2	120	435	21413	0.0045977	0.703685	0.950114
GO:0016053	organic acid biosynthetic process	biological_process	cellular process	2	84	535	18253	0.00373832	0.710085	0.950114
GO:0030170	pyridoxal phosphate binding	molecular_function	binding	1	146	202	24246	0.0049505	0.706284	0.950114
GO:0043623	cellular protein complex assembly	biological_process	cellular component organization or biogenesis	1	84	264	18253	0.00378788	0.706714	0.950114
GO:0044264	cellular polysaccharide metabolic process	biological_process	cellular process	1	84	265	18253	0.00377358	0.708083	0.950114
GO:0044428	nuclear part	cellular_component	organelle part	7	120	1445	21413	0.00484429	0.707882	0.950114
GO:0046394	carboxylic acid biosynthetic process	biological_process	cellular process	2	84	535	18253	0.00373832	0.710085	0.950114
GO:0065003	macromolecular complex assembly	biological_process	cellular component organization or biogenesis	3	84	784	18253	0.00382653	0.705527	0.950114
GO:0065007	biological regulation	biological_process	biological regulation	18	84	4273	18253	0.0042125	0.706338	0.950114
GO:0070279	vitamin B6 binding	molecular_function	binding	1	146	202	24246	0.0049505	0.706284	0.950114
GO:0010468	regulation of gene expression	biological_process	biological regulation	7	84	1764	18253	0.00396825	0.714179	0.950522
GO:0016853	isomerase activity	molecular_function	catalytic activity	2	146	413	24246	0.00484262	0.713571	0.950522
GO:0030154	cell differentiation	biological_process	cellular process	1	84	270	18253	0.0037037	0.714837	0.950522
GO:1901607	alpha-amino acid biosynthetic process	biological_process	cellular process	1	84	268	18253	0.00373134	0.712154	0.950522
GO:0004721	phosphoprotein phosphatase activity	molecular_function	catalytic activity	1	146	209	24246	0.00478469	0.718545	0.953969
GO:0004252	serine-type endopeptidase activity	molecular_function	catalytic activity	1	146	212	24246	0.00471698	0.723643	0.958367
GO:2000112	regulation of cellular macromolecule biosynthetic process	biological_process	biological regulation	6	84	1543	18253	0.00388853	0.7241	0.958367
GO:0001101	response to acid chemical	biological_process	response to stimulus	1	84	278	18253	0.00359712	0.725322	0.958502
GO:0006950	response to stress	biological_process	response to stimulus	7	84	1792	18253	0.00390625	0.72973	0.96015
GO:0010556	regulation of macromolecule biosynthetic process	biological_process	biological regulation	6	84	1553	18253	0.00386349	0.729939	0.96015
GO:0046700	heterocycle catabolic process	biological_process	cellular process	1	84	280	18253	0.00357143	0.727884	0.96015
GO:0001067	regulatory region nucleic acid binding	molecular_function	binding	1	146	224	24246	0.00446429	0.743133	0.963235
GO:0006355	regulation of transcription, DNA-templated	biological_process	biological regulation	5	84	1334	18253	0.00374813	0.744093	0.963235
GO:0006357	regulation of transcription from RNA polymerase II promoter	biological_process	biological regulation	1	84	295	18253	0.00338983	0.746356	0.963235
GO:0006364	rRNA processing	biological_process	cellular component organization or biogenesis	1	84	287	18253	0.00348432	0.736664	0.963235
GO:0009889	regulation of biosynthetic process	biological_process	biological regulation	6	84	1585	18253	0.00378549	0.748056	0.963235
GO:0016052	carbohydrate catabolic process	biological_process	metabolic process	1	84	296	18253	0.00337838	0.747542	0.963235
GO:0016655	oxidoreductase activity, acting on NAD(P)H, quinone or similar compound as acceptor	molecular_function	catalytic activity	1	146	226	24246	0.00442478	0.746246	0.963235
GO:0019438	aromatic compound biosynthetic process	biological_process	cellular process	8	84	2045	18253	0.00391198	0.737827	0.963235
GO:0031326	regulation of cellular biosynthetic process	biological_process	biological regulation	6	84	1577	18253	0.00380469	0.743608	0.963235
GO:0044212	transcription regulatory region DNA binding	molecular_function	binding	1	146	224	24246	0.00446429	0.743133	0.963235
GO:0044270	cellular nitrogen compound catabolic process	biological_process	cellular process	1	84	286	18253	0.0034965	0.735427	0.963235
GO:0140101	catalytic activity, acting on a tRNA	molecular_function	catalytic activity	1	146	220	24246	0.00454545	0.736793	0.963235
GO:1903506	regulation of nucleic acid-templated transcription	biological_process	biological regulation	5	84	1339	18253	0.00373413	0.747085	0.963235
GO:2001141	regulation of RNA biosynthetic process	biological_process	biological regulation	5	84	1339	18253	0.00373413	0.747085	0.963235
GO:0008514	organic anion transmembrane transporter activity	molecular_function	transporter activity	1	146	229	24246	0.00436681	0.750845	0.96421
GO:0016072	rRNA metabolic process	biological_process	cellular process	1	84	299	18253	0.00334448	0.751069	0.96421
GO:0006461	protein complex assembly	biological_process	cellular component organization or biogenesis	1	84	305	18253	0.00327869	0.757976	0.965803
GO:0008380	RNA splicing	biological_process	cellular process	1	84	308	18253	0.00324675	0.761359	0.965803
GO:0019439	aromatic compound catabolic process	biological_process	cellular process	1	84	303	18253	0.00330033	0.755695	0.965803
GO:0022900	electron transport chain	biological_process	cellular process	1	84	309	18253	0.00323625	0.762476	0.965803
GO:0043933	macromolecular complex subunit organization	biological_process	cellular component organization or biogenesis	3	84	855	18253	0.00350877	0.759837	0.965803
GO:0044427	chromosomal part	cellular_component	organelle part	2	120	486	21413	0.00411523	0.759974	0.965803
GO:0070271	protein complex biogenesis	biological_process	cellular component organization or biogenesis	1	84	309	18253	0.00323625	0.762476	0.965803
GO:0097159	organic cyclic compound binding	molecular_function	binding	61	146	10743	24246	0.00567812	0.757537	0.965803
GO:1901363	heterocyclic compound binding	molecular_function	binding	61	146	10742	24246	0.00567864	0.757223	0.965803
GO:0008652	cellular amino acid biosynthetic process	biological_process	cellular process	1	84	311	18253	0.00321543	0.764694	0.96718
GO:0016051	carbohydrate biosynthetic process	biological_process	metabolic process	1	84	316	18253	0.00316456	0.770152	0.969758
GO:0034660	ncRNA metabolic process	biological_process	cellular process	2	84	604	18253	0.00331126	0.771269	0.969758
GO:0051252	regulation of RNA metabolic process	biological_process	biological regulation	5	84	1380	18253	0.00362319	0.770679	0.969758
GO:1901361	organic cyclic compound catabolic process	biological_process	metabolic process	1	84	315	18253	0.0031746	0.76907	0.969758
GO:0044877	macromolecular complex binding	molecular_function	binding	1	146	244	24246	0.00409836	0.772629	0.970041
GO:0004888	transmembrane signaling receptor activity	molecular_function	signal transducer activity	1	146	246	24246	0.00406504	0.775387	0.970653
GO:0099600	transmembrane receptor activity	molecular_function	molecular transducer activity	1	146	246	24246	0.00406504	0.775387	0.970653
GO:0055114	oxidation-reduction process	biological_process	metabolic process	2	84	613	18253	0.00326264	0.778375	0.972968
GO:0006325	chromatin organization	biological_process	cellular component organization or biogenesis	1	84	326	18253	0.00306748	0.780694	0.974443
GO:0019725	cellular homeostasis	biological_process	biological regulation	1	84	330	18253	0.0030303	0.784776	0.976687
GO:0050789	regulation of biological process	biological_process	biological regulation	15	84	3794	18253	0.00395361	0.784675	0.976687
GO:0048869	cellular developmental process	biological_process	cellular process	1	84	334	18253	0.00299401	0.788783	0.980247
GO:0004871	signal transducer activity	molecular_function	signal transducer activity	2	146	485	24246	0.00412371	0.792608	0.983233
GO:0006091	generation of precursor metabolites and energy	biological_process	cellular process	2	84	633	18253	0.00315956	0.793486	0.983233
GO:0031966	mitochondrial membrane	cellular_component	organelle part	2	120	525	21413	0.00380952	0.796607	0.984247
GO:0044085	cellular component biogenesis	biological_process	cellular component organization or biogenesis	5	84	1427	18253	0.00350385	0.795674	0.984247
GO:0010467	gene expression	biological_process	metabolic process	14	84	3611	18253	0.00387704	0.801965	0.98659
GO:0022613	ribonucleoprotein complex biogenesis	biological_process	cellular component organization or biogenesis	2	84	643	18253	0.00311042	0.800701	0.98659
GO:0071822	protein complex subunit organization	biological_process	cellular component organization or biogenesis	1	84	347	18253	0.00288184	0.801303	0.98659
GO:0006397	mRNA processing	biological_process	cellular process	1	84	353	18253	0.00283286	0.806831	0.986897
GO:0019219	regulation of nucleobase-containing compound metabolic process	biological_process	biological regulation	5	84	1446	18253	0.00345781	0.805169	0.986897
GO:0042578	phosphoric ester hydrolase activity	molecular_function	catalytic activity	2	146	500	24246	0.004	0.806449	0.986897
GO:0050794	regulation of cellular process	biological_process	biological regulation	13	84	3386	18253	0.00383934	0.805146	0.986897
GO:0048608	reproductive structure development	biological_process	multicellular organismal process	1	84	357	18253	0.00280112	0.810432	0.987858
GO:0061458	reproductive system development	biological_process	multicellular organismal process	1	84	357	18253	0.00280112	0.810432	0.987858
GO:1901362	organic cyclic compound biosynthetic process	biological_process	metabolic process	8	84	2206	18253	0.00362647	0.811083	0.987858
GO:0006520	cellular amino acid metabolic process	biological_process	cellular process	2	84	664	18253	0.00301205	0.815138	0.990114
GO:0008237	metallopeptidase activity	molecular_function	catalytic activity	1	146	278	24246	0.00359712	0.815252	0.990114
GO:0005694	chromosome	cellular_component	cell	2	120	550	21413	0.00363636	0.817432	0.991354
GO:0005740	mitochondrial envelope	cellular_component	organelle part	2	120	554	21413	0.00361011	0.820583	0.993766
GO:0010033	response to organic substance	biological_process	response to stimulus	2	84	676	18253	0.00295858	0.822967	0.994305
GO:0046034	ATP metabolic process	biological_process	cellular process	1	84	372	18253	0.00268817	0.823354	0.994305
GO:0022607	cellular component assembly	biological_process	cellular component organization or biogenesis	3	84	960	18253	0.003125	0.825241	0.995177
GO:0004175	endopeptidase activity	molecular_function	catalytic activity	2	146	527	24246	0.00379507	0.829318	0.998051
GO:0032268	regulation of cellular protein metabolic process	biological_process	biological regulation	1	84	386	18253	0.00259067	0.834628	0.998051
GO:0034654	nucleobase-containing compound biosynthetic process	biological_process	cellular process	6	84	1763	18253	0.00340329	0.833244	0.998051
GO:0044262	cellular carbohydrate metabolic process	biological_process	cellular process	1	84	381	18253	0.00262467	0.830685	0.998051
GO:0060255	regulation of macromolecule metabolic process	biological_process	biological regulation	7	84	2011	18253	0.00348086	0.831709	0.998051
GO:1990234	transferase complex	cellular_component	macromolecular complex	2	120	572	21413	0.0034965	0.834173	0.998051
GO:0009144	purine nucleoside triphosphate metabolic process	biological_process	cellular process	1	84	397	18253	0.00251889	0.842984	0.998271
GO:0009205	purine ribonucleoside triphosphate metabolic process	biological_process	cellular process	1	84	396	18253	0.00252525	0.842242	0.998271
GO:0018130	heterocycle biosynthetic process	biological_process	cellular process	7	84	2039	18253	0.00343306	0.8423	0.998271
GO:0031967	organelle envelope	cellular_component	organelle part	4	120	1040	21413	0.00384615	0.840338	0.998271
GO:0031975	envelope	cellular_component	cell	4	120	1040	21413	0.00384615	0.840338	0.998271
GO:0043170	macromolecule metabolic process	biological_process	metabolic process	31	84	7605	18253	0.00407627	0.840808	0.998271
GO:0051171	regulation of nitrogen compound metabolic process	biological_process	biological regulation	6	84	1780	18253	0.00337079	0.840048	0.998271
GO:0003006	developmental process involved in reproduction	biological_process	reproductive process	1	84	415	18253	0.00240964	0.855767	1
GO:0003676	nucleic acid binding	molecular_function	binding	15	146	5494	24246	0.00273025	0.999969	1
GO:0003677	DNA binding	molecular_function	binding	8	146	2308	24246	0.0034662	0.9728	1
GO:0003723	RNA binding	molecular_function	binding	6	146	2347	24246	0.00255646	0.996411	1
GO:0003735	structural constituent of ribosome	molecular_function	structural molecule activity	2	146	996	24246	0.00200803	0.984329	1
GO:0004872	receptor activity	molecular_function	molecular transducer activity	1	146	344	24246	0.00290698	0.876631	1
GO:0005198	structural molecule activity	molecular_function	structural molecule activity	4	146	1168	24246	0.00342466	0.925547	1
GO:0005488	binding	molecular_function	binding	83	146	15031	24246	0.00552192	0.91386	1
GO:0005515	protein binding	molecular_function	binding	2	146	2037	24246	0.000981836	0.999962	1
GO:0005622	intracellular	cellular_component	cell	42	120	13638	21413	0.00307963	1	1
GO:0005623	cell	cellular_component	cell	67	120	15190	21413	0.0044108	0.999853	1
GO:0005634	nucleus	cellular_component	cell	19	120	4631	21413	0.00410279	0.955502	1
GO:0005654	nucleoplasm	cellular_component	organelle part	1	120	389	21413	0.00257069	0.889884	1
GO:0005737	cytoplasm	cellular_component	cell	17	120	8889	21413	0.00191248	1	1
GO:0005739	mitochondrion	cellular_component	cell	4	120	1482	21413	0.00269906	0.970174	1
GO:0005840	ribosome	cellular_component	cell	2	120	1080	21413	0.00185185	0.985376	1
GO:0006082	organic acid metabolic process	biological_process	cellular process	3	84	1241	18253	0.00241741	0.931107	1
GO:0006139	nucleobase-containing compound metabolic process	biological_process	cellular process	12	84	4733	18253	0.00253539	0.996704	1
GO:0006163	purine nucleotide metabolic process	biological_process	cellular process	1	84	469	18253	0.0021322	0.888262	1
GO:0006412	translation	biological_process	cellular process	2	84	1236	18253	0.00161812	0.980537	1
GO:0006518	peptide metabolic process	biological_process	cellular process	3	84	1361	18253	0.00220426	0.955055	1
GO:0006725	cellular aromatic compound metabolic process	biological_process	cellular process	14	84	5136	18253	0.00272586	0.995123	1
GO:0006753	nucleoside phosphate metabolic process	biological_process	cellular process	1	84	616	18253	0.00162338	0.944449	1
GO:0006807	nitrogen compound metabolic process	biological_process	metabolic process	33	84	8806	18253	0.00374744	0.961023	1
GO:0007275	multicellular organism development	biological_process	multicellular organismal process	1	84	789	18253	0.00126743	0.975776	1
GO:0008233	peptidase activity	molecular_function	catalytic activity	3	146	1138	24246	0.0026362	0.970036	1
GO:0008236	serine-type peptidase activity	molecular_function	catalytic activity	1	146	335	24246	0.00298507	0.869639	1
GO:0008270	zinc ion binding	molecular_function	binding	4	146	1173	24246	0.00341006	0.927038	1
GO:0009058	biosynthetic process	biological_process	metabolic process	18	84	5223	18253	0.0034463	0.946597	1
GO:0009059	macromolecule biosynthetic process	biological_process	metabolic process	11	84	3342	18253	0.00329144	0.921234	1
GO:0009117	nucleotide metabolic process	biological_process	cellular process	1	84	614	18253	0.00162866	0.943916	1
GO:0009123	nucleoside monophosphate metabolic process	biological_process	cellular process	1	84	436	18253	0.00229358	0.869385	1
GO:0009126	purine nucleoside monophosphate metabolic process	biological_process	cellular process	1	84	412	18253	0.00242718	0.85371	1
GO:0009141	nucleoside triphosphate metabolic process	biological_process	cellular process	1	84	415	18253	0.00240964	0.855767	1
GO:0009150	purine ribonucleotide metabolic process	biological_process	cellular process	1	84	462	18253	0.0021645	0.884497	1
GO:0009161	ribonucleoside monophosphate metabolic process	biological_process	cellular process	1	84	435	18253	0.00229885	0.868767	1
GO:0009167	purine ribonucleoside monophosphate metabolic process	biological_process	cellular process	1	84	412	18253	0.00242718	0.85371	1
GO:0009199	ribonucleoside triphosphate metabolic process	biological_process	cellular process	1	84	407	18253	0.002457	0.850218	1
GO:0009259	ribonucleotide metabolic process	biological_process	cellular process	1	84	484	18253	0.00206612	0.895925	1
GO:0009451	RNA modification	biological_process	cellular process	1	84	652	18253	0.00153374	0.953229	1
GO:0009507	chloroplast	cellular_component	cell	6	120	2233	21413	0.00268697	0.988977	1
GO:0009526	plastid envelope	cellular_component	organelle part	1	120	375	21413	0.00266667	0.8807	1
GO:0009532	plastid stroma	cellular_component	organelle part	1	120	498	21413	0.00200803	0.941091	1
GO:0009536	plastid	cellular_component	cell	6	120	2283	21413	0.00262812	0.990985	1
GO:0009570	chloroplast stroma	cellular_component	organelle part	1	120	491	21413	0.00203666	0.93867	1
GO:0009628	response to abiotic stimulus	biological_process	response to stimulus	1	84	624	18253	0.00160256	0.946531	1
GO:0009791	post-embryonic development	biological_process	multicellular organismal process	1	84	446	18253	0.00224215	0.875416	1
GO:0009941	chloroplast envelope	cellular_component	organelle part	1	120	361	21413	0.00277008	0.870757	1
GO:0009987	cellular process	biological_process	cellular process	57	84	13338	18253	0.0042735	0.884255	1
GO:0012505	endomembrane system	cellular_component	cell	5	120	1581	21413	0.00316256	0.947139	1
GO:0015078	hydrogen ion transmembrane transporter activity	molecular_function	transporter activity	1	146	375	24246	0.00266667	0.897985	1
GO:0016070	RNA metabolic process	biological_process	cellular process	11	84	3083	18253	0.00356795	0.860775	1
GO:0016462	pyrophosphatase activity	molecular_function	catalytic activity	2	146	1372	24246	0.00145773	0.998064	1
GO:0016651	oxidoreductase activity, acting on NAD(P)H	molecular_function	catalytic activity	1	146	355	24246	0.0028169	0.884674	1
GO:0016787	hydrolase activity	molecular_function	catalytic activity	18	146	5685	24246	0.00316623	0.999772	1
GO:0016788	hydrolase activity, acting on ester bonds	molecular_function	catalytic activity	5	146	1627	24246	0.00307314	0.971113	1
GO:0016817	hydrolase activity, acting on acid anhydrides	molecular_function	catalytic activity	2	146	1406	24246	0.00142248	0.998406	1
GO:0016818	hydrolase activity, acting on acid anhydrides, in phosphorus-containing anhydrides	molecular_function	catalytic activity	2	146	1394	24246	0.00143472	0.998293	1
GO:0016887	ATPase activity	molecular_function	catalytic activity	2	146	764	24246	0.0026178	0.946841	1
GO:0017111	nucleoside-triphosphatase activity	molecular_function	catalytic activity	2	146	1328	24246	0.00150602	0.997513	1
GO:0017171	serine hydrolase activity	molecular_function	catalytic activity	1	146	335	24246	0.00298507	0.869639	1
GO:0019222	regulation of metabolic process	biological_process	biological regulation	7	84	2115	18253	0.00330969	0.868442	1
GO:0019637	organophosphate metabolic process	biological_process	cellular process	2	84	939	18253	0.00212993	0.934651	1
GO:0019693	ribose phosphate metabolic process	biological_process	cellular process	1	84	520	18253	0.00192308	0.912262	1
GO:0019752	carboxylic acid metabolic process	biological_process	cellular process	3	84	1211	18253	0.00247729	0.923538	1
GO:0019842	vitamin binding	molecular_function	binding	1	146	320	24246	0.003125	0.8571	1
GO:0030529	intracellular ribonucleoprotein complex	cellular_component	cell part	4	120	1637	21413	0.00244349	0.9845	1
GO:0031090	organelle membrane	cellular_component	organelle part	5	120	1316	21413	0.00379939	0.867428	1
GO:0031323	regulation of cellular metabolic process	biological_process	biological regulation	6	84	1831	18253	0.0032769	0.859154	1
GO:0031974	membrane-enclosed lumen	cellular_component	membrane-enclosed lumen	2	120	1230	21413	0.00162602	0.993237	1
GO:0031981	nuclear lumen	cellular_component	organelle part	2	120	999	21413	0.002002	0.978009	1
GO:0031984	organelle subcompartment	cellular_component	organelle part	2	120	1303	21413	0.00153492	0.995384	1
GO:0032502	developmental process	biological_process	developmental process	2	84	1032	18253	0.00193798	0.954899	1
GO:0032787	monocarboxylic acid metabolic process	biological_process	cellular process	1	84	458	18253	0.00218341	0.88229	1
GO:0032991	macromolecular complex	cellular_component	macromolecular complex	14	120	4487	21413	0.00312012	0.99734	1
GO:0034641	cellular nitrogen compound metabolic process	biological_process	cellular process	16	84	6199	18253	0.00258106	0.999185	1
GO:0034645	cellular macromolecule biosynthetic process	biological_process	cellular process	11	84	3277	18253	0.00335673	0.90856	1
GO:0038023	signaling receptor activity	molecular_function	signal transducer activity	1	146	332	24246	0.00301205	0.867222	1
GO:0042623	ATPase activity, coupled	molecular_function	catalytic activity	2	146	630	24246	0.0031746	0.895898	1
GO:0043043	peptide biosynthetic process	biological_process	cellular process	2	84	1244	18253	0.00160772	0.981181	1
GO:0043226	organelle	cellular_component	organelle	36	120	11237	21413	0.0032037	1	1
GO:0043227	membrane-bounded organelle	cellular_component	organelle	34	120	10282	21413	0.00330675	0.999997	1
GO:0043228	non-membrane-bounded organelle	cellular_component	organelle	4	120	2460	21413	0.00162602	0.999681	1
GO:0043229	intracellular organelle	cellular_component	cell	36	120	11224	21413	0.00320741	1	1
GO:0043231	intracellular membrane-bounded organelle	cellular_component	cell	34	120	10135	21413	0.00335471	0.999993	1
GO:0043232	intracellular non-membrane-bounded organelle	cellular_component	cell	4	120	2460	21413	0.00162602	0.999681	1
GO:0043233	organelle lumen	cellular_component	organelle part	2	120	1230	21413	0.00162602	0.993237	1
GO:0043234	protein complex	cellular_component	macromolecular complex	7	120	2288	21413	0.00305944	0.97748	1
GO:0043436	oxoacid metabolic process	biological_process	cellular process	3	84	1234	18253	0.00243112	0.929404	1
GO:0043565	sequence-specific DNA binding	molecular_function	binding	1	146	551	24246	0.00181488	0.965486	1
GO:0043603	cellular amide metabolic process	biological_process	cellular process	3	84	1472	18253	0.00203804	0.970129	1
GO:0043604	amide biosynthetic process	biological_process	cellular process	2	84	1313	18253	0.00152323	0.985948	1
GO:0044237	cellular metabolic process	biological_process	cellular process	42	84	10586	18253	0.0039675	0.944362	1
GO:0044238	primary metabolic process	biological_process	metabolic process	41	84	10350	18253	0.00396135	0.941671	1
GO:0044249	cellular biosynthetic process	biological_process	cellular process	15	84	4834	18253	0.00310302	0.976426	1
GO:0044260	cellular macromolecule metabolic process	biological_process	cellular process	28	84	7230	18253	0.00387275	0.902676	1
GO:0044271	cellular nitrogen compound biosynthetic process	biological_process	cellular process	9	84	3238	18253	0.00277949	0.972992	1
GO:0044281	small molecule metabolic process	biological_process	metabolic process	6	84	2179	18253	0.00275356	0.945606	1
GO:0044391	ribosomal subunit	cellular_component	organelle part	2	120	594	21413	0.003367	0.849527	1
GO:0044422	organelle part	cellular_component	organelle part	17	120	5422	21413	0.00313537	0.99902	1
GO:0044424	intracellular part	cellular_component	cell	39	120	13182	21413	0.00295858	1	1
GO:0044429	mitochondrial part	cellular_component	organelle part	2	120	721	21413	0.00277393	0.91559	1
GO:0044434	chloroplast part	cellular_component	organelle part	2	120	1217	21413	0.00164339	0.992764	1
GO:0044435	plastid part	cellular_component	organelle part	2	120	1233	21413	0.00162206	0.993342	1
GO:0044444	cytoplasmic part	cellular_component	cell	14	120	7234	21413	0.00193531	1	1
GO:0044446	intracellular organelle part	cellular_component	organelle part	17	120	5418	21413	0.00313769	0.999006	1
GO:0044464	cell part	cellular_component	cell	66	120	15092	21413	0.00437318	0.999889	1
GO:0046483	heterocycle metabolic process	biological_process	cellular process	13	84	5058	18253	0.00257019	0.997278	1
GO:0046983	protein dimerization activity	molecular_function	binding	1	146	569	24246	0.00175747	0.969121	1
GO:0048731	system development	biological_process	multicellular organismal process	1	84	535	18253	0.00186916	0.918296	1
GO:0048856	anatomical structure development	biological_process	developmental process	1	84	884	18253	0.00113122	0.984697	1
GO:0050660	flavin adenine dinucleotide binding	molecular_function	binding	1	146	368	24246	0.00271739	0.893509	1
GO:0050662	coenzyme binding	molecular_function	binding	3	146	1039	24246	0.00288739	0.952422	1
GO:0051246	regulation of protein metabolic process	biological_process	biological regulation	1	84	415	18253	0.00240964	0.855767	1
GO:0051716	cellular response to stimulus	biological_process	cellular process	6	84	2020	18253	0.0029703	0.914521	1
GO:0055086	nucleobase-containing small molecule metabolic process	biological_process	cellular process	1	84	756	18253	0.00132275	0.971603	1
GO:0070011	peptidase activity, acting on L-amino acid peptides	molecular_function	catalytic activity	3	146	1012	24246	0.00296443	0.946168	1
GO:0070013	intracellular organelle lumen	cellular_component	organelle part	2	120	1230	21413	0.00162602	0.993237	1
GO:0071704	organic substance metabolic process	biological_process	metabolic process	43	84	10980	18253	0.00391621	0.962572	1
GO:0072521	purine-containing compound metabolic process	biological_process	cellular process	1	84	520	18253	0.00192308	0.912262	1
GO:0080090	regulation of primary metabolic process	biological_process	biological regulation	6	84	1806	18253	0.00332226	0.850029	1
GO:0090304	nucleic acid metabolic process	biological_process	cellular process	11	84	3981	18253	0.00276312	0.985265	1
GO:0090407	organophosphate biosynthetic process	biological_process	cellular process	1	84	503	18253	0.00198807	0.90489	1
GO:0098588	bounding membrane of organelle	cellular_component	organelle part	2	120	761	21413	0.00262812	0.930017	1
GO:0098796	membrane protein complex	cellular_component	macromolecular complex	2	120	837	21413	0.00238949	0.951284	1
GO:0140098	catalytic activity, acting on RNA	molecular_function	catalytic activity	2	146	711	24246	0.00281294	0.930416	1
GO:1901360	organic cyclic compound metabolic process	biological_process	metabolic process	14	84	5277	18253	0.00265302	0.996867	1
GO:1901566	organonitrogen compound biosynthetic process	biological_process	metabolic process	6	84	2396	18253	0.00250417	0.971883	1
GO:1901576	organic substance biosynthetic process	biological_process	metabolic process	15	84	4901	18253	0.0030606	0.980211	1
GO:1901605	alpha-amino acid metabolic process	biological_process	cellular process	1	84	411	18253	0.00243309	0.853018	1
GO:1901700	response to oxygen-containing compound	biological_process	response to stimulus	1	84	419	18253	0.00238663	0.858465	1
GO:1902494	catalytic complex	cellular_component	macromolecular complex	3	120	1099	21413	0.00272975	0.949477	1
GO:1990904	ribonucleoprotein complex	cellular_component	macromolecular complex	4	120	1637	21413	0.00244349	0.9845	1
