# Supplementary material for: Transcriptome Analysis and Functional Characterization of the HvLRR_8-1 Gene Involved in Barley Resistance to Pyrenophora graminea
Source: Plants (Basel). 2025 Jul 30;14(15):2350. doi: 10.3390/plants14152350 (PMC12348818; doi:10.3390/plants14152350)
Supplement: Supplementary file 1 [file plants-14-02350-s001.zip › Supplementary Table/Table S14 Resistance gene prediction in the study.xlsx]

## Sheet: Sheet1
Table S14 Resistance gene prediction in the study
Query ID	Subject ID	Identity	Align Length	Mismatch	Gap	Query Start	Query End	Subject Start	Subject End	Evalue	Score	Name	Type	Species	Domain Class	GeneBank ID	GeneBank Locus	Description
AGP50802	PRGDB00182943	56.2	89	39	0	604	870	1194	1282	1.6e-19	97.8	GSVIVT01004101001	Putative_R-Genes,_predicted_from_Pythozome	Vitis vinifera	NL			NB-ARC domain-containing disease resistance protein (best arabidopsis hit)
BGI_novel_G000006	PRGDB00189941	44.6	148	77	2	2	445	280	422	7.2e-23	106.7	Hv.36705	Putative_R-Genes,_predicted_from_NCBI_UniGene	Hordeum vulgare	NL	326499779	AK359516	Hordeum vulgare subsp. vulgare mRNA for predicted protein, complete cds, clone: NIASHv1098H07
BGI_novel_G000015	PRGDB00204832	35.5	124	73	3	711	1070	44	164	2.1e-11	70.1	GRMZM2G104425_T01	Putative_R-Genes,_predicted_from_Pythozome	Zea mays	RLP
BGI_novel_G000024	PRGDB00203998	48.8	123	56	3	84	431	722	844	5.9e-24	110.9	Bradi4g02625.1	Putative_R-Genes,_predicted_from_Pythozome	Brachypodium distachyon	CNL
BGI_novel_G000030	PRGDB00198783	95.5	44	2	0	233	364	127	170	8.4e-18	90.5	Pavirv00042373m	Putative_R-Genes,_predicted_from_Pythozome	Panicum virgatum	N
BGI_novel_G000044	PRGDB00075483	46.2	210	112	1	2	628	53	262	1.1e-48	193	Pth.17643	Putative_R-Genes,_predicted_from_NCBI_UniGene	Populus trichocarpa	N	105922962	DQ513233	Populus trichocarpa clone 177919 NBS type disease resistance protein mRNA, complete cds
BGI_novel_G000077	PRGDB00206821	42.5	40	23	0	435	554	1864	1903	0.63	35.8	LOC_Os10g04290.1	Putative_R-Genes,_predicted_from_Pythozome	Oryza sativa	NL
BGI_novel_G000136	PRGDB00214960	27.9	287	201	3	972	1826	1	283	4.3e-28	126.7	MDP0000608268	Putative_R-Genes,_predicted_from_Pythozome	Malus x domestica	RLP
BGI_novel_G000137	PRGDB00214960	27.9	287	201	3	979	1833	1	283	4.3e-28	126.7	MDP0000608268	Putative_R-Genes,_predicted_from_Pythozome	Malus x domestica	RLP
BGI_novel_G000140	PRGDB00072811	33.1	130	67	3	2715	2380	1153	1280	1.2e-08	62.8	Os.57318	Putative_R-Genes,_predicted_from_NCBI_UniGene	Oryza sativa Japonica Group	NL	32984776	AK099567	Oryza sativa Japonica Group cDNA clone:J013034N02, full insert sequence
BGI_novel_G000157	PRGDB00072466	67.2	64	21	0	346	537	518	581	1.6e-16	87.8	Os.49171	Putative_R-Genes,_predicted_from_NCBI_UniGene	Oryza sativa Japonica Group	RLP	32985226	AK100017	Oryza sativa Japonica Group cDNA clone:J013144J12, full insert sequence
BGI_novel_G000159	PRGDB00192459	54.8	62	28	0	426	611	312	373	2e-11	71.2	Mtr.22577	Putative_R-Genes,_predicted_from_NCBI_UniGene	Medicago truncatula	CNL	357509266	XM_003624874	Medicago truncatula NB-LRR type disease resistance protein (MTR_7g089080) mRNA, complete cds
BGI_novel_G000161	PRGDB00192459	54.8	62	28	0	395	580	312	373	1.4e-11	71.2	Mtr.22577	Putative_R-Genes,_predicted_from_NCBI_UniGene	Medicago truncatula	CNL	357509266	XM_003624874	Medicago truncatula NB-LRR type disease resistance protein (MTR_7g089080) mRNA, complete cds
BGI_novel_G000163	PRGDB00192459	54.8	62	28	0	396	581	312	373	1.7e-11	71.2	Mtr.22577	Putative_R-Genes,_predicted_from_NCBI_UniGene	Medicago truncatula	CNL	357509266	XM_003624874	Medicago truncatula NB-LRR type disease resistance protein (MTR_7g089080) mRNA, complete cds
BGI_novel_G000165	PRGDB00168557	71.9	135	38	0	420	824	449	583	1.8e-45	184.1	LOC_Os01g07630.1	Putative_R-Genes,_predicted_from_Pythozome	Oryza sativa	RLP			NSP-interacting kinase 3 (best arabidopsis hit)
BGI_novel_G000166	PRGDB00072466	67.2	64	21	0	412	603	518	581	2.3e-16	87.8	Os.49171	Putative_R-Genes,_predicted_from_NCBI_UniGene	Oryza sativa Japonica Group	RLP	32985226	AK100017	Oryza sativa Japonica Group cDNA clone:J013144J12, full insert sequence
BGI_novel_G000167	PRGDB00072466	67.2	64	21	0	412	603	518	581	1.6e-16	87.8	Os.49171	Putative_R-Genes,_predicted_from_NCBI_UniGene	Oryza sativa Japonica Group	RLP	32985226	AK100017	Oryza sativa Japonica Group cDNA clone:J013144J12, full insert sequence
BGI_novel_G000168	PRGDB00192459	54.8	62	28	0	418	603	312	373	1.1e-11	71.2	Mtr.22577	Putative_R-Genes,_predicted_from_NCBI_UniGene	Medicago truncatula	CNL	357509266	XM_003624874	Medicago truncatula NB-LRR type disease resistance protein (MTR_7g089080) mRNA, complete cds
BGI_novel_G000169	PRGDB00168557	72	132	37	0	423	818	452	583	2.9e-44	180.3	LOC_Os01g07630.1	Putative_R-Genes,_predicted_from_Pythozome	Oryza sativa	RLP			NSP-interacting kinase 3 (best arabidopsis hit)
BGI_novel_G000170	PRGDB00192459	54.8	62	28	0	421	606	312	373	2e-11	71.2	Mtr.22577	Putative_R-Genes,_predicted_from_NCBI_UniGene	Medicago truncatula	CNL	357509266	XM_003624874	Medicago truncatula NB-LRR type disease resistance protein (MTR_7g089080) mRNA, complete cds
BGI_novel_G000171	PRGDB00192459	54.8	62	28	0	421	606	312	373	1.1e-11	71.2	Mtr.22577	Putative_R-Genes,_predicted_from_NCBI_UniGene	Medicago truncatula	CNL	357509266	XM_003624874	Medicago truncatula NB-LRR type disease resistance protein (MTR_7g089080) mRNA, complete cds
BGI_novel_G000172	PRGDB00168557	72	132	37	0	433	828	452	583	3.9e-44	180.3	LOC_Os01g07630.1	Putative_R-Genes,_predicted_from_Pythozome	Oryza sativa	RLP			NSP-interacting kinase 3 (best arabidopsis hit)
BGI_novel_G000173	PRGDB00168557	72	132	37	0	441	836	452	583	2.6e-44	180.3	LOC_Os01g07630.1	Putative_R-Genes,_predicted_from_Pythozome	Oryza sativa	RLP			NSP-interacting kinase 3 (best arabidopsis hit)
BGI_novel_G000190	PRGDB00184231	42.5	113	61	2	10	336	118	230	1.3e-16	86.7	GSVIVT01032740001	Putative_R-Genes,_predicted_from_Pythozome	Vitis vinifera	RLP			inflorescence meristem receptor-like kinase 2 (best arabidopsis hit)
BGI_novel_G000191	PRGDB00184408	33.3	87	52	1	1378	1638	1902	1982	4.4e-10	67	GRMZM2G002656_T01	Putative_R-Genes,_predicted_from_Pythozome	Zea mays	CNL			NB-ARC domain-containing disease resistance protein (best arabidopsis hit); mla1, putative (best rice hit)
BGI_novel_G000206	PRGDB00206819	43.8	128	67	2	2380	2748	221	348	6.3e-18	94	LOC_Os10g17724.1	Putative_R-Genes,_predicted_from_Pythozome	Oryza sativa	NL
BGI_novel_G000230	PRGDB00050298	33.5	212	128	5	59	691	2654	2853	7.5e-21	100.9	Os11g0708900	Putative_R-Genes,_collected_from_NCBI_Protein	Oryza sativa Japonica Group	CNL	58531198	AP008217	Oryza sativa (japonica cultivar-group) genomic DNA, chromosome 11.
BGI_novel_G000236	PRGDB00186672	44.2	240	129	4	584	1291	1068	1306	3.6e-46	186.8		Putative_R-Genes,_collected_from_NCBI_Protein	Arachis hypogaea	NL	342365827	HQ637178	Arachis hypogaea clone AHF-205D04 NBS-LRR gene cluster, complete sequence.
BGI_novel_G000242	PRGDB00206941	38.2	110	68	0	2259	2588	1018	1127	2.1e-15	85.1	LOC_Os05g17050.1	Putative_R-Genes,_predicted_from_Pythozome	Oryza sativa	RLP
BGI_novel_G000243	PRGDB00206941	38.2	110	68	0	2258	2587	1018	1127	2.1e-15	85.1	LOC_Os05g17050.1	Putative_R-Genes,_predicted_from_Pythozome	Oryza sativa	RLP
BGI_novel_G000244	PRGDB00206941	38.2	110	68	0	2569	2898	1018	1127	2.2e-15	85.1	LOC_Os05g17050.1	Putative_R-Genes,_predicted_from_Pythozome	Oryza sativa	RLP
BGI_novel_G000245	PRGDB00206941	38.2	110	68	0	2569	2898	1018	1127	2.2e-15	85.1	LOC_Os05g17050.1	Putative_R-Genes,_predicted_from_Pythozome	Oryza sativa	RLP
BGI_novel_G000247	PRGDB00206941	38.2	110	68	0	2230	2559	1018	1127	2.1e-15	85.1	LOC_Os05g17050.1	Putative_R-Genes,_predicted_from_Pythozome	Oryza sativa	RLP
BGI_novel_G000248	PRGDB00206941	38.2	110	68	0	2230	2559	1018	1127	2e-15	85.1	LOC_Os05g17050.1	Putative_R-Genes,_predicted_from_Pythozome	Oryza sativa	RLP
BGI_novel_G000280	PRGDB00206973	41	373	168	6	60	1136	295	629	4.7e-62	240	LOC_Os11g42720.1	Putative_R-Genes,_predicted_from_Pythozome	Oryza sativa	NL
BGI_novel_G000283	PRGWK00001790	28.9	121	84	1	711	1073	7	125	9.8e-07	55.5	Sotub06g019720.1.1	Contributed_R-Genes	Solanum tuberosum	TN
BGI_novel_G000284	PRGWK00001790	28.9	121	84	1	734	1096	7	125	9.9e-07	55.5	Sotub06g019720.1.1	Contributed_R-Genes	Solanum tuberosum	TN
BGI_novel_G000311	PRGDB00179555	59	1120	345	20	1287	4517	1	1049	0	1155.6	Sb07g001420.1	Putative_R-Genes,_predicted_from_Pythozome	Sorghum bicolor	NL			NB-ARC domain-containing disease resistance protein (best arabidopsis hit); expressed protein (best rice hit)
BGI_novel_G000315	PRGDB00061522	50	86	42	1	3	257	666	751	9.4e-19	92.4	disease resistance protein	Putative_R-Genes,_collected_from_NCBI_Protein	Brassica rapa subsp. pekinensis	NL	227438216	FJ842817	Brassica rapa subsp. pekinensis isolate BrNL12 disease resistance protein gene, complete cds.
BGI_novel_G000364	PRGDB00213421	53.8	93	40	3	717	995	44	133	1.4e-20	100.5	MDP0000280399	Putative_R-Genes,_predicted_from_Pythozome	Malus x domestica	RLP
BGI_novel_G000389	PRGDB00189941	62.5	40	15	0	160	279	554	593	1.2e-09	65.9	Hv.36705	Putative_R-Genes,_predicted_from_NCBI_UniGene	Hordeum vulgare	NL	326499779	AK359516	Hordeum vulgare subsp. vulgare mRNA for predicted protein, complete cds, clone: NIASHv1098H07
BGI_novel_G000391	PRGDB00189941	67.3	49	16	0	160	306	554	602	2.2e-15	85.1	Hv.36705	Putative_R-Genes,_predicted_from_NCBI_UniGene	Hordeum vulgare	NL	326499779	AK359516	Hordeum vulgare subsp. vulgare mRNA for predicted protein, complete cds, clone: NIASHv1098H07
BGI_novel_G000392	PRGDB00189941	62.5	40	15	0	160	279	554	593	1.3e-09	65.9	Hv.36705	Putative_R-Genes,_predicted_from_NCBI_UniGene	Hordeum vulgare	NL	326499779	AK359516	Hordeum vulgare subsp. vulgare mRNA for predicted protein, complete cds, clone: NIASHv1098H07
BGI_novel_G000415	PRGDB00206908	29.9	472	291	9	2	1378	246	690	2.4e-52	206.5	LOC_Os02g02660.1	Putative_R-Genes,_predicted_from_Pythozome	Oryza sativa	CNL
BGI_novel_G000416	PRGDB00189941	97.9	47	1	0	186	46	557	603	1.1e-23	109	Hv.36705	Putative_R-Genes,_predicted_from_NCBI_UniGene	Hordeum vulgare	NL	326499779	AK359516	Hordeum vulgare subsp. vulgare mRNA for predicted protein, complete cds, clone: NIASHv1098H07
BGI_novel_G000494	PRGDB00071999	78.9	38	8	0	1851	1738	259	296	1.9e-08	60.8	Os.11189	Putative_R-Genes,_predicted_from_NCBI_UniGene	Oryza sativa Japonica Group	RLP	32979380	AK069356	Oryza sativa Japonica Group cDNA clone:J023018C17, full insert sequence
BGI_novel_G000610	PRGDB00201975	38.3	107	57	4	262	564	36	139	1.2e-09	63.9	Bra036845	Putative_R-Genes,_predicted_from_Pythozome	Brassica rapa	CNL
BGI_novel_G000618	PRGDB00189941	95.7	47	2	0	214	74	557	603	2.3e-22	104.8	Hv.36705	Putative_R-Genes,_predicted_from_NCBI_UniGene	Hordeum vulgare	NL	326499779	AK359516	Hordeum vulgare subsp. vulgare mRNA for predicted protein, complete cds, clone: NIASHv1098H07
BGI_novel_G000634	PRGDB00070070	77.6	576	126	2	1411	3135	75	648	6.2e-260	897.5	Hv.27550	Putative_R-Genes,_predicted_from_NCBI_UniGene	Hordeum vulgare	CNL	151418629	AK249980	Hordeum vulgare subsp. vulgare cDNA clone: FLbaf63b01, mRNA sequence
BGI_novel_G000642	PRGDB00189168	32.9	216	130	5	965	1597	95	300	1.9e-25	117.5	Gma.63188	Putative_R-Genes,_predicted_from_NCBI_UniGene	Glycine max	RLP	356523477	XM_003530317	PREDICTED: Glycine max protein STRUBBELIG-RECEPTOR FAMILY 5-like (LOC100785529), mRNA
BGI_novel_G000662	PRGDB00193004	68.8	497	134	4	1384	2817	56	550	2.6e-192	672.2	Ta.44174	Putative_R-Genes,_predicted_from_NCBI_UniGene	Triticum aestivum	CNL	312469606	HP616875	TSA: Triticum aestivum cultivar Bobwhite isotig07688.flagleaf mRNA sequence
BGI_novel_G000679	PRGDB00193282	75.5	690	169	0	8	2077	218	907	1.2e-304	1045	Ta.77023	Putative_R-Genes,_predicted_from_NCBI_UniGene	Triticum aestivum	CNL	312464087	HP611356	TSA: Triticum aestivum cultivar Bobwhite isotig02213.flagleaf mRNA sequence
BGI_novel_G000680	PRGDB00170871	68.8	215	66	1	3	647	867	1080	1.2e-82	306.6	LOC_Os06g51460.1	Putative_R-Genes,_predicted_from_Pythozome	Oryza sativa	N			ABC transporter family protein (best arabidopsis hit)
BGI_novel_G000688	PRGDB00204247	77.8	252	52	1	3	758	790	1037	7.6e-111	399.8	Bradi5g03977.1	Putative_R-Genes,_predicted_from_Pythozome	Brachypodium distachyon	RLP
BGI_novel_G000700	PRGDB00069987	82.4	68	12	0	218	421	5	72	5.4e-25	113.6	Hv.21134	Putative_R-Genes,_predicted_from_NCBI_UniGene	Hordeum vulgare	Mlo-like	46405142	AY581255	Hordeum vulgare subsp. vulgare Mlo3 (Mlo3) mRNA, complete cds
BGI_novel_G000711	PRGDB00206908	29.8	459	283	8	1554	217	250	682	1.5e-48	193.7	LOC_Os02g02660.1	Putative_R-Genes,_predicted_from_Pythozome	Oryza sativa	CNL
BGI_novel_G000726	PRGWK00000978	30.9	139	59	4	80	469	500	610	3.6e-06	52.8	Solyc10g050470.1.1	Contributed_R-Genes	Solanum lycopersicum	RLP
BGI_novel_G000745	PRGDB00206816	69.3	101	27	2	2860	2558	126	222	2.6e-30	134	LOC_Os10g21950.1	Putative_R-Genes,_predicted_from_Pythozome	Oryza sativa	NL
BGI_novel_G000746	PRGDB00206816	70.5	88	22	2	1354	1091	126	209	3.4e-25	115.9	LOC_Os10g21950.1	Putative_R-Genes,_predicted_from_Pythozome	Oryza sativa	NL
BGI_novel_G000747	PRGDB00206816	70.5	88	22	2	1478	1215	126	209	3.8e-25	115.9	LOC_Os10g21950.1	Putative_R-Genes,_predicted_from_Pythozome	Oryza sativa	NL
BGI_novel_G000748	PRGDB00206816	70.1	87	22	2	1392	1132	126	208	2.3e-24	113.2	LOC_Os10g21950.1	Putative_R-Genes,_predicted_from_Pythozome	Oryza sativa	NL
BGI_novel_G000854	PRGDB00206876	38.2	89	53	1	1525	1785	1570	1658	1.7e-10	67.8	LOC_Os01g33260.1	Putative_R-Genes,_predicted_from_Pythozome	Oryza sativa	N
BGI_novel_G000897	PRGDB00206816	50.6	168	68	2	558	1061	844	996	2.3e-37	156	LOC_Os10g21950.1	Putative_R-Genes,_predicted_from_Pythozome	Oryza sativa	NL
BGI_novel_G000899	PRGDB00193121	50	90	44	1	749	1018	933	1021	1.2e-15	84	Ta.71864	Putative_R-Genes,_predicted_from_NCBI_UniGene	Triticum aestivum	CNL	312469343	HP616612	TSA: Triticum aestivum cultivar Bobwhite isotig07427.flagleaf mRNA sequence
BGI_novel_G000900	PRGDB00193121	50	90	44	1	1901	2170	933	1021	2.4e-15	84	Ta.71864	Putative_R-Genes,_predicted_from_NCBI_UniGene	Triticum aestivum	CNL	312469343	HP616612	TSA: Triticum aestivum cultivar Bobwhite isotig07427.flagleaf mRNA sequence
BGI_novel_G000919	PRGDB00072425	48.1	108	55	1	173	493	1004	1111	4e-23	110.2	Os.46735	Putative_R-Genes,_predicted_from_NCBI_UniGene	Oryza sativa Japonica Group	NL	37990072	AK120449	Oryza sativa Japonica Group cDNA clone:J013101D04, full insert sequence
BGI_novel_G000959	PRGDB00201508	36.6	93	39	3	837	1061	186	276	2.6e-06	53.1	Bra021474	Putative_R-Genes,_predicted_from_Pythozome	Brassica rapa	RLP
BGI_novel_G000960	PRGDB00201508	36.6	93	39	3	1339	1563	186	276	3.6e-06	53.1	Bra021474	Putative_R-Genes,_predicted_from_Pythozome	Brassica rapa	RLP
BGI_novel_G000961	PRGDB00201508	36.6	93	39	3	952	1176	186	276	2.8e-06	53.1	Bra021474	Putative_R-Genes,_predicted_from_Pythozome	Brassica rapa	RLP
BGI_novel_G000962	PRGDB00201508	36.6	93	39	3	802	1026	186	276	2.5e-06	53.1	Bra021474	Putative_R-Genes,_predicted_from_Pythozome	Brassica rapa	RLP
BGI_novel_G000963	PRGDB00201508	36.6	93	39	3	1860	2084	186	276	4.6e-06	53.1	Bra021474	Putative_R-Genes,_predicted_from_Pythozome	Brassica rapa	RLP
BGI_novel_G000964	PRGDB00201508	36.6	93	39	3	818	1042	186	276	2.5e-06	53.1	Bra021474	Putative_R-Genes,_predicted_from_Pythozome	Brassica rapa	RLP
BGI_novel_G000965	PRGDB00201508	36.6	93	39	3	781	1005	186	276	2.5e-06	53.1	Bra021474	Putative_R-Genes,_predicted_from_Pythozome	Brassica rapa	RLP
BGI_novel_G000966	PRGDB00201508	36.6	93	39	3	1359	1583	186	276	3.6e-06	53.1	Bra021474	Putative_R-Genes,_predicted_from_Pythozome	Brassica rapa	RLP
BGI_novel_G000967	PRGDB00201508	36.6	93	39	3	1854	2078	186	276	4.6e-06	53.1	Bra021474	Putative_R-Genes,_predicted_from_Pythozome	Brassica rapa	RLP
BGI_novel_G000968	PRGDB00201508	36.6	93	39	3	998	1222	186	276	2.9e-06	53.1	Bra021474	Putative_R-Genes,_predicted_from_Pythozome	Brassica rapa	RLP
BGI_novel_G000969	PRGDB00201508	36.6	93	39	3	787	1011	186	276	2.5e-06	53.1	Bra021474	Putative_R-Genes,_predicted_from_Pythozome	Brassica rapa	RLP
BGI_novel_G000970	PRGDB00201508	36.6	93	39	3	961	1185	186	276	2.8e-06	53.1	Bra021474	Putative_R-Genes,_predicted_from_Pythozome	Brassica rapa	RLP
BGI_novel_G000971	PRGDB00201508	36.6	93	39	3	797	1021	186	276	2.5e-06	53.1	Bra021474	Putative_R-Genes,_predicted_from_Pythozome	Brassica rapa	RLP
BGI_novel_G000972	PRGDB00201508	36.6	93	39	3	899	1123	186	276	2.7e-06	53.1	Bra021474	Putative_R-Genes,_predicted_from_Pythozome	Brassica rapa	RLP
BGI_novel_G000973	PRGDB00201508	36.6	93	39	3	1011	1235	186	276	2.9e-06	53.1	Bra021474	Putative_R-Genes,_predicted_from_Pythozome	Brassica rapa	RLP
BGI_novel_G000974	PRGDB00201508	38.2	89	35	3	1953	2165	190	276	2.2e-06	54.3	Bra021474	Putative_R-Genes,_predicted_from_Pythozome	Brassica rapa	RLP
BGI_novel_G000975	PRGDB00201508	36.6	93	39	3	1528	1752	186	276	4e-06	53.1	Bra021474	Putative_R-Genes,_predicted_from_Pythozome	Brassica rapa	RLP
BGI_novel_G000976	PRGDB00201508	36.6	93	39	3	1030	1254	186	276	3e-06	53.1	Bra021474	Putative_R-Genes,_predicted_from_Pythozome	Brassica rapa	RLP
BGI_novel_G000977	PRGDB00201508	36.6	93	39	3	1525	1749	186	276	4e-06	53.1	Bra021474	Putative_R-Genes,_predicted_from_Pythozome	Brassica rapa	RLP
BGI_novel_G000982	PRGDB00206816	46.5	254	124	3	3	731	340	592	9.1e-57	219.9	LOC_Os10g21950.1	Putative_R-Genes,_predicted_from_Pythozome	Oryza sativa	NL
BGI_novel_G000985	PRGDB00186672	58.3	84	35	0	254	3	537	620	1.3e-21	101.7		Putative_R-Genes,_collected_from_NCBI_Protein	Arachis hypogaea	NL	342365827	HQ637178	Arachis hypogaea clone AHF-205D04 NBS-LRR gene cluster, complete sequence.
BGI_novel_G001010	PRGDB00189785	77.1	35	8	0	696	800	577	611	1.7e-06	53.5	Hv.33854	Putative_R-Genes,_predicted_from_NCBI_UniGene	Hordeum vulgare	NL	326507385	AK371888	Hordeum vulgare subsp. vulgare mRNA for predicted protein, complete cds, clone: NIASHv2142N02
BGI_novel_G001014	PRGDB00215267	35.2	364	227	5	257	1336	670	1028	8.5e-52	206.5	MDP0000256952	Putative_R-Genes,_predicted_from_Pythozome	Malus x domestica	RLP
BGI_novel_G001015	PRGDB00215267	35.2	364	227	5	386	1465	670	1028	8.4e-52	206.5	MDP0000256952	Putative_R-Genes,_predicted_from_Pythozome	Malus x domestica	RLP
BGI_novel_G001016	PRGDB00215267	35.2	364	227	5	256	1335	670	1028	8.2e-52	206.5	MDP0000256952	Putative_R-Genes,_predicted_from_Pythozome	Malus x domestica	RLP
BGI_novel_G001017	PRGDB00215267	35.2	364	227	5	384	1463	670	1028	8.7e-52	206.5	MDP0000256952	Putative_R-Genes,_predicted_from_Pythozome	Malus x domestica	RLP
BGI_novel_G001018	PRGDB00215267	35.8	282	174	4	1279	2112	670	948	7.8e-39	163.7	MDP0000256952	Putative_R-Genes,_predicted_from_Pythozome	Malus x domestica	RLP
BGI_novel_G001019	PRGDB00215267	35.8	282	174	4	255	1088	670	948	6.7e-39	163.7	MDP0000256952	Putative_R-Genes,_predicted_from_Pythozome	Malus x domestica	RLP
BGI_novel_G001020	PRGDB00215267	35.2	364	227	5	384	1463	670	1028	8.6e-52	206.5	MDP0000256952	Putative_R-Genes,_predicted_from_Pythozome	Malus x domestica	RLP
BGI_novel_G001021	PRGDB00215267	35.2	364	227	5	384	1463	670	1028	9e-52	206.5	MDP0000256952	Putative_R-Genes,_predicted_from_Pythozome	Malus x domestica	RLP
BGI_novel_G001022	PRGDB00215267	35.2	364	227	5	255	1334	670	1028	8.5e-52	206.5	MDP0000256952	Putative_R-Genes,_predicted_from_Pythozome	Malus x domestica	RLP
BGI_novel_G001023	PRGDB00215267	35.2	364	227	5	384	1463	670	1028	1e-51	206.5	MDP0000256952	Putative_R-Genes,_predicted_from_Pythozome	Malus x domestica	RLP
BGI_novel_G001024	PRGDB00215267	35.2	364	227	5	384	1463	670	1028	8.7e-52	206.5	MDP0000256952	Putative_R-Genes,_predicted_from_Pythozome	Malus x domestica	RLP
BGI_novel_G001025	PRGDB00215267	35.2	364	227	5	1278	2357	670	1028	9.7e-52	206.5	MDP0000256952	Putative_R-Genes,_predicted_from_Pythozome	Malus x domestica	RLP
BGI_novel_G001026	PRGDB00215267	35.2	364	227	5	1278	2357	670	1028	1e-51	206.5	MDP0000256952	Putative_R-Genes,_predicted_from_Pythozome	Malus x domestica	RLP
BGI_novel_G001027	PRGDB00215267	35.8	282	174	4	1278	2111	670	948	7.6e-39	163.7	MDP0000256952	Putative_R-Genes,_predicted_from_Pythozome	Malus x domestica	RLP
BGI_novel_G001028	PRGDB00215267	35.2	364	227	5	1273	2352	670	1028	9.9e-52	206.5	MDP0000256952	Putative_R-Genes,_predicted_from_Pythozome	Malus x domestica	RLP
BGI_novel_G001029	PRGDB00215267	35.2	364	227	5	384	1463	670	1028	8.7e-52	206.5	MDP0000256952	Putative_R-Genes,_predicted_from_Pythozome	Malus x domestica	RLP
BGI_novel_G001031	PRGDB00146004	79.3	179	37	0	462	998	164	342	1.5e-78	293.1	Bradi1g17060.1	Putative_R-Genes,_predicted_from_Pythozome	Ricinus communis	N			Protein kinase family protein with ARM repeat domain (best arabidopsis hit); expressed protein (best rice hit)
BGI_novel_G001032	PRGDB00146004	73.9	153	40	0	1123	1581	190	342	2.1e-60	233.4	Bradi1g17060.1	Putative_R-Genes,_predicted_from_Pythozome	Ricinus communis	N			Protein kinase family protein with ARM repeat domain (best arabidopsis hit); expressed protein (best rice hit)
BGI_novel_G001050	PRGDB00206941	26.3	228	133	6	2705	3328	1179	1391	2.4e-10	68.6	LOC_Os05g17050.1	Putative_R-Genes,_predicted_from_Pythozome	Oryza sativa	RLP
BGI_novel_G001051	PRGDB00206941	26.3	228	133	6	3620	4243	1179	1391	2.9e-10	68.6	LOC_Os05g17050.1	Putative_R-Genes,_predicted_from_Pythozome	Oryza sativa	RLP
BGI_novel_G001054	PRGDB00216650	28.7	230	140	8	101	769	1041	1253	2.6e-21	102.8	MDP0000252094	Putative_R-Genes,_predicted_from_Pythozome	Malus x domestica	RLP
BGI_novel_G001055	PRGDB00216650	28.7	230	140	8	107	775	1041	1253	2.6e-21	102.8	MDP0000252094	Putative_R-Genes,_predicted_from_Pythozome	Malus x domestica	RLP
BGI_novel_G001061	PRGDB00184408	27.3	88	64	0	418	681	1896	1983	9.1e-06	50.4	GRMZM2G002656_T01	Putative_R-Genes,_predicted_from_Pythozome	Zea mays	CNL			NB-ARC domain-containing disease resistance protein (best arabidopsis hit); mla1, putative (best rice hit)
BGI_novel_G001062	PRGDB00206819	48.7	113	57	1	2182	2517	226	338	2.2e-22	109	LOC_Os10g17724.1	Putative_R-Genes,_predicted_from_Pythozome	Oryza sativa	NL
BGI_novel_G001071	PRGDB00184757	35.2	128	80	2	1607	1224	356	480	5.8e-10	65.9	GRMZM2G577191_T01	Putative_R-Genes,_predicted_from_Pythozome	Zea mays	RLP			Leucine-rich repeat protein kinase family protein (best arabidopsis hit); leucine-rich repeat family protein, putative, expressed (best rice hit)
BGI_novel_G001088	PRGDB00215267	34.9	192	107	5	4041	4604	698	875	1.2e-24	116.3	MDP0000256952	Putative_R-Genes,_predicted_from_Pythozome	Malus x domestica	RLP
BGI_novel_G001090	PRGDB00215267	34.9	192	107	5	611	1174	698	875	5.3e-25	116.3	MDP0000256952	Putative_R-Genes,_predicted_from_Pythozome	Malus x domestica	RLP
BGI_novel_G001095	PRGDB00206828	68.4	19	6	0	2815	2759	929	947	45	30.4	LOC_Os08g05800.1	Putative_R-Genes,_predicted_from_Pythozome	Oryza sativa	CNL
BGI_novel_G001096	PRGDB00206828	68.4	19	6	0	2815	2759	929	947	45	30.4	LOC_Os08g05800.1	Putative_R-Genes,_predicted_from_Pythozome	Oryza sativa	CNL
BGI_novel_G001097	PRGDB00206828	68.4	19	6	0	2815	2759	929	947	45	30.4	LOC_Os08g05800.1	Putative_R-Genes,_predicted_from_Pythozome	Oryza sativa	CNL
BGI_novel_G001098	PRGDB00206908	46.8	154	82	0	4465	4004	257	410	2.1e-34	148.3	LOC_Os02g02660.1	Putative_R-Genes,_predicted_from_Pythozome	Oryza sativa	CNL
BGI_novel_G001100	PRGDB00206903	48.3	240	120	2	2583	3290	413	652	1.2e-58	228.4	LOC_Os02g16090.1	Putative_R-Genes,_predicted_from_Pythozome	Oryza sativa	CN
BGI_novel_G001131	PRGDB00061511	47.4	492	244	4	5248	3785	1717	2197	2e-129	464.9	disease resistance protein	Putative_R-Genes,_collected_from_NCBI_Protein	Brassica rapa subsp. pekinensis	TNL	227438238	FJ842828	Brassica rapa subsp. pekinensis isolate BrTNL10 disease resistance protein gene, complete cds.
BGI_novel_G001132	PRGDB00061511	47.4	492	244	4	5264	3801	1717	2197	2e-129	464.9	disease resistance protein	Putative_R-Genes,_collected_from_NCBI_Protein	Brassica rapa subsp. pekinensis	TNL	227438238	FJ842828	Brassica rapa subsp. pekinensis isolate BrTNL10 disease resistance protein gene, complete cds.
BGI_novel_G001133	PRGDB00061511	47.4	492	244	4	4812	3349	1717	2197	1.9e-129	464.9	disease resistance protein	Putative_R-Genes,_collected_from_NCBI_Protein	Brassica rapa subsp. pekinensis	TNL	227438238	FJ842828	Brassica rapa subsp. pekinensis isolate BrTNL10 disease resistance protein gene, complete cds.
BGI_novel_G001135	PRGDB00061511	47.4	492	244	4	4893	3430	1717	2197	1.9e-129	464.9	disease resistance protein	Putative_R-Genes,_collected_from_NCBI_Protein	Brassica rapa subsp. pekinensis	TNL	227438238	FJ842828	Brassica rapa subsp. pekinensis isolate BrTNL10 disease resistance protein gene, complete cds.
BGI_novel_G001136	PRGDB00061511	47.4	492	244	4	5161	3698	1717	2197	2e-129	464.9	disease resistance protein	Putative_R-Genes,_collected_from_NCBI_Protein	Brassica rapa subsp. pekinensis	TNL	227438238	FJ842828	Brassica rapa subsp. pekinensis isolate BrTNL10 disease resistance protein gene, complete cds.
BGI_novel_G001137	PRGDB00061511	47.4	492	244	4	4980	3517	1717	2197	1.9e-129	464.9	disease resistance protein	Putative_R-Genes,_collected_from_NCBI_Protein	Brassica rapa subsp. pekinensis	TNL	227438238	FJ842828	Brassica rapa subsp. pekinensis isolate BrTNL10 disease resistance protein gene, complete cds.
BGI_novel_G001138	PRGDB00061511	47.4	492	244	4	5193	3730	1717	2197	1.9e-129	464.9	disease resistance protein	Putative_R-Genes,_collected_from_NCBI_Protein	Brassica rapa subsp. pekinensis	TNL	227438238	FJ842828	Brassica rapa subsp. pekinensis isolate BrTNL10 disease resistance protein gene, complete cds.
BGI_novel_G001140	PRGDB00061511	47.4	492	244	4	4898	3435	1717	2197	1.9e-129	464.9	disease resistance protein	Putative_R-Genes,_collected_from_NCBI_Protein	Brassica rapa subsp. pekinensis	TNL	227438238	FJ842828	Brassica rapa subsp. pekinensis isolate BrTNL10 disease resistance protein gene, complete cds.
BGI_novel_G001150	PRGDB00189864	49.2	120	61	0	60	419	1044	1163	1.3e-30	134.4	Hv.35067	Putative_R-Genes,_predicted_from_NCBI_UniGene	Hordeum vulgare	NL	326524336	AK369350	Hordeum vulgare subsp. vulgare mRNA for predicted protein, complete cds, clone: NIASHv2089K17
BGI_novel_G001170	PRGDB00180209	72.2	36	9	1	1500	1604	670	705	6.7e-07	57	Si000049m	Putative_R-Genes,_predicted_from_Pythozome	Setaria italica	N			pleiotropic drug resistance 4 (best arabidopsis hit); pleiotropic drug resistance protein, putative, expressed (best rice hit)
BGI_novel_G001172	PRGDB00180209	72.2	36	9	1	1262	1366	670	705	6.4e-07	57	Si000049m	Putative_R-Genes,_predicted_from_Pythozome	Setaria italica	N			pleiotropic drug resistance 4 (best arabidopsis hit); pleiotropic drug resistance protein, putative, expressed (best rice hit)
BGI_novel_G001173	PRGDB00180209	72.2	36	9	1	1207	1311	670	705	4.4e-07	57	Si000049m	Putative_R-Genes,_predicted_from_Pythozome	Setaria italica	N			pleiotropic drug resistance 4 (best arabidopsis hit); pleiotropic drug resistance protein, putative, expressed (best rice hit)
BGI_novel_G001174	PRGDB00206819	45.5	112	61	0	10450	10785	227	338	5.3e-21	105.5	LOC_Os10g17724.1	Putative_R-Genes,_predicted_from_Pythozome	Oryza sativa	NL
BGI_novel_G001175	PRGDB00206821	57.7	97	41	0	3865	3575	1528	1624	5.3e-29	130.2	LOC_Os10g04290.1	Putative_R-Genes,_predicted_from_Pythozome	Oryza sativa	NL
BGI_novel_G001182	PRGDB00077825	38.3	264	152	5	3	785	1254	1509	6.4e-44	179.1	Ta.43524	Putative_R-Genes,_predicted_from_NCBI_UniGene	Triticum aestivum	CNL	241987454	AK334711	Triticum aestivum cDNA, clone: WT010_M17, cultivar: Chinese Spring
BGI_novel_G001203	PRGDB00206923	37.8	502	263	10	473	1954	732	1192	8.9e-83	307.8	LOC_Os06g41690.1	Putative_R-Genes,_predicted_from_Pythozome	Oryza sativa	CNL
BGI_novel_G001204	PRGDB00047385	50.4	464	227	3	6	1394	22	483	2.6e-132	471.9	NBS type disease resistance protein	Putative_R-Genes,_collected_from_NCBI_Protein	Populus trichocarpa	N	105922962	DQ513233	Populus trichocarpa clone 177919 NBS type disease resistance protein mRNA, complete cds.
BGI_novel_G001214	PRGDB00217252	35.1	174	96	2	1396	1908	1325	1484	5.6e-21	102.4	MDP0000284128	Putative_R-Genes,_predicted_from_Pythozome	Malus x domestica	RLP
BGI_novel_G001215	PRGDB00217252	33.5	170	96	2	1376	1876	1325	1480	1.8e-18	94.4	MDP0000284128	Putative_R-Genes,_predicted_from_Pythozome	Malus x domestica	RLP
BGI_novel_G001216	PRGDB00184757	41.9	93	54	0	450	728	356	448	1.6e-12	73.2	GRMZM2G577191_T01	Putative_R-Genes,_predicted_from_Pythozome	Zea mays	RLP			Leucine-rich repeat protein kinase family protein (best arabidopsis hit); leucine-rich repeat family protein, putative, expressed (best rice hit)
BGI_novel_G001227	PRGDB00206828	46.3	136	71	2	571	975	984	1118	7.4e-29	128.3	LOC_Os08g05800.1	Putative_R-Genes,_predicted_from_Pythozome	Oryza sativa	CNL
BGI_novel_G001228	PRGDB00206828	46.3	136	71	2	364	768	984	1118	6.4e-29	128.3	LOC_Os08g05800.1	Putative_R-Genes,_predicted_from_Pythozome	Oryza sativa	CNL
BGI_novel_G001229	PRGDB00206828	46.3	136	71	2	581	985	984	1118	7.5e-29	128.3	LOC_Os08g05800.1	Putative_R-Genes,_predicted_from_Pythozome	Oryza sativa	CNL
BGI_novel_G001290	PRGDB00200844	52.6	390	162	7	99	1211	9	394	3.3e-105	382.1	Bra008427	Putative_R-Genes,_predicted_from_Pythozome	Brassica rapa	RLP
BGI_novel_G001291	PRGDB00200844	50.8	197	88	4	18	590	53	246	1.4e-45	182.6	Bra008427	Putative_R-Genes,_predicted_from_Pythozome	Brassica rapa	RLP
BGI_novel_G001297	PRGDB00079096	28.2	124	87	2	4	369	2429	2552	2.8e-06	53.1	Vvi.25563	Putative_R-Genes,_predicted_from_NCBI_UniGene	Vitis vinifera	CNL	225460216	XM_002277805	PREDICTED: Vitis vinifera hypothetical protein LOC100251634 (LOC100251634), mRNA
BGI_novel_G001318	PRGDB00216779	52.5	61	25	2	1527	1706	1139	1196	3.7e-07	56.6	MDP0000600203	Putative_R-Genes,_predicted_from_Pythozome	Malus x domestica	RLP
BGI_novel_G001319	PRGDB00216779	52.5	61	25	2	2439	2618	1139	1196	5.3e-07	56.6	MDP0000600203	Putative_R-Genes,_predicted_from_Pythozome	Malus x domestica	RLP
BGI_novel_G001321	PRGDB00216779	52.5	61	25	2	849	1028	1139	1196	2.4e-07	56.6	MDP0000600203	Putative_R-Genes,_predicted_from_Pythozome	Malus x domestica	RLP
BGI_novel_G001322	PRGDB00216779	52.5	61	25	2	1765	1944	1139	1196	4.1e-07	56.6	MDP0000600203	Putative_R-Genes,_predicted_from_Pythozome	Malus x domestica	RLP
BGI_novel_G001323	PRGDB00192208	37.4	107	55	1	2217	2501	631	737	5.4e-11	70.1	Mtr.7453	Putative_R-Genes,_predicted_from_NCBI_UniGene	Medicago truncatula	RLP	357463788	XM_003602128	Medicago truncatula Leucine-rich repeat receptor-like protein kinase (MTR_3g090660) mRNA, complete cds
BGI_novel_G001324	PRGDB00192208	37.4	107	55	1	1169	885	631	737	5.4e-11	70.1	Mtr.7453	Putative_R-Genes,_predicted_from_NCBI_UniGene	Medicago truncatula	RLP	357463788	XM_003602128	Medicago truncatula Leucine-rich repeat receptor-like protein kinase (MTR_3g090660) mRNA, complete cds
BGI_novel_G001351	PRGDB00186217	28.7	293	192	6	2032	2886	1494	1777	9.8e-26	119.4	GRMZM2G381429_T01	Putative_R-Genes,_predicted_from_Pythozome	Zea mays	NL			NB-ARC domain-containing disease resistance protein (best arabidopsis hit); resistance protein, putative, expressed (best rice hit)
BGI_novel_G001352	PRGDB00186217	28.7	293	192	6	1930	2784	1494	1777	9.6e-26	119.4	GRMZM2G381429_T01	Putative_R-Genes,_predicted_from_Pythozome	Zea mays	NL			NB-ARC domain-containing disease resistance protein (best arabidopsis hit); resistance protein, putative, expressed (best rice hit)
BGI_novel_G001353	PRGDB00186217	28.7	293	192	6	2628	3482	1494	1777	1.1e-25	119.4	GRMZM2G381429_T01	Putative_R-Genes,_predicted_from_Pythozome	Zea mays	NL			NB-ARC domain-containing disease resistance protein (best arabidopsis hit); resistance protein, putative, expressed (best rice hit)
BGI_novel_G001354	PRGDB00186217	28.7	293	192	6	2001	2855	1494	1777	9.7e-26	119.4	GRMZM2G381429_T01	Putative_R-Genes,_predicted_from_Pythozome	Zea mays	NL			NB-ARC domain-containing disease resistance protein (best arabidopsis hit); resistance protein, putative, expressed (best rice hit)
BGI_novel_G001355	PRGDB00186217	28.7	293	192	6	2160	3014	1494	1777	1e-25	119.4	GRMZM2G381429_T01	Putative_R-Genes,_predicted_from_Pythozome	Zea mays	NL			NB-ARC domain-containing disease resistance protein (best arabidopsis hit); resistance protein, putative, expressed (best rice hit)
BGI_novel_G001356	PRGDB00186217	28.7	293	192	6	1704	2558	1494	1777	9e-26	119.4	GRMZM2G381429_T01	Putative_R-Genes,_predicted_from_Pythozome	Zea mays	NL			NB-ARC domain-containing disease resistance protein (best arabidopsis hit); resistance protein, putative, expressed (best rice hit)
BGI_novel_G001357	PRGDB00186217	28.7	293	192	6	2254	3108	1494	1777	1e-25	119.4	GRMZM2G381429_T01	Putative_R-Genes,_predicted_from_Pythozome	Zea mays	NL			NB-ARC domain-containing disease resistance protein (best arabidopsis hit); resistance protein, putative, expressed (best rice hit)
BGI_novel_G001359	PRGDB00186217	28.7	293	192	6	1761	2615	1494	1777	9.2e-26	119.4	GRMZM2G381429_T01	Putative_R-Genes,_predicted_from_Pythozome	Zea mays	NL			NB-ARC domain-containing disease resistance protein (best arabidopsis hit); resistance protein, putative, expressed (best rice hit)
BGI_novel_G001360	PRGDB00186217	28.7	293	192	6	1613	2467	1494	1777	8.8e-26	119.4	GRMZM2G381429_T01	Putative_R-Genes,_predicted_from_Pythozome	Zea mays	NL			NB-ARC domain-containing disease resistance protein (best arabidopsis hit); resistance protein, putative, expressed (best rice hit)
BGI_novel_G001361	PRGDB00186217	28.7	293	192	6	1912	2766	1494	1777	9.5e-26	119.4	GRMZM2G381429_T01	Putative_R-Genes,_predicted_from_Pythozome	Zea mays	NL			NB-ARC domain-containing disease resistance protein (best arabidopsis hit); resistance protein, putative, expressed (best rice hit)
BGI_novel_G001362	PRGDB00186217	28.7	293	192	6	1932	2786	1494	1777	9.6e-26	119.4	GRMZM2G381429_T01	Putative_R-Genes,_predicted_from_Pythozome	Zea mays	NL			NB-ARC domain-containing disease resistance protein (best arabidopsis hit); resistance protein, putative, expressed (best rice hit)
BGI_novel_G001364	PRGDB00186217	28.7	293	192	6	1970	2824	1494	1777	9.6e-26	119.4	GRMZM2G381429_T01	Putative_R-Genes,_predicted_from_Pythozome	Zea mays	NL			NB-ARC domain-containing disease resistance protein (best arabidopsis hit); resistance protein, putative, expressed (best rice hit)
BGI_novel_G001366	PRGDB00186217	28.7	293	192	6	2249	3103	1494	1777	1e-25	119.4	GRMZM2G381429_T01	Putative_R-Genes,_predicted_from_Pythozome	Zea mays	NL			NB-ARC domain-containing disease resistance protein (best arabidopsis hit); resistance protein, putative, expressed (best rice hit)
BGI_novel_G001370	PRGDB00186217	28.7	293	192	6	2246	3100	1494	1777	1e-25	119.4	GRMZM2G381429_T01	Putative_R-Genes,_predicted_from_Pythozome	Zea mays	NL			NB-ARC domain-containing disease resistance protein (best arabidopsis hit); resistance protein, putative, expressed (best rice hit)
BGI_novel_G001373	PRGDB00186217	28.7	293	192	6	2022	2876	1494	1777	9.8e-26	119.4	GRMZM2G381429_T01	Putative_R-Genes,_predicted_from_Pythozome	Zea mays	NL			NB-ARC domain-containing disease resistance protein (best arabidopsis hit); resistance protein, putative, expressed (best rice hit)
BGI_novel_G001374	PRGDB00186217	28.7	293	192	6	1868	2722	1494	1777	9.4e-26	119.4	GRMZM2G381429_T01	Putative_R-Genes,_predicted_from_Pythozome	Zea mays	NL			NB-ARC domain-containing disease resistance protein (best arabidopsis hit); resistance protein, putative, expressed (best rice hit)
BGI_novel_G001376	PRGDB00186217	28.7	293	192	6	2023	2877	1494	1777	9.8e-26	119.4	GRMZM2G381429_T01	Putative_R-Genes,_predicted_from_Pythozome	Zea mays	NL			NB-ARC domain-containing disease resistance protein (best arabidopsis hit); resistance protein, putative, expressed (best rice hit)
BGI_novel_G001377	PRGDB00186217	28.7	293	192	6	2310	3164	1494	1777	1e-25	119.4	GRMZM2G381429_T01	Putative_R-Genes,_predicted_from_Pythozome	Zea mays	NL			NB-ARC domain-containing disease resistance protein (best arabidopsis hit); resistance protein, putative, expressed (best rice hit)
BGI_novel_G001378	PRGDB00186217	28.7	293	192	6	1881	2735	1494	1777	9.4e-26	119.4	GRMZM2G381429_T01	Putative_R-Genes,_predicted_from_Pythozome	Zea mays	NL			NB-ARC domain-containing disease resistance protein (best arabidopsis hit); resistance protein, putative, expressed (best rice hit)
BGI_novel_G001379	PRGDB00186217	28.7	293	192	6	1776	2630	1494	1777	9.2e-26	119.4	GRMZM2G381429_T01	Putative_R-Genes,_predicted_from_Pythozome	Zea mays	NL			NB-ARC domain-containing disease resistance protein (best arabidopsis hit); resistance protein, putative, expressed (best rice hit)
BGI_novel_G001380	PRGDB00186217	41.4	58	34	0	2634	2807	1494	1551	8.7e-07	55.8	GRMZM2G381429_T01	Putative_R-Genes,_predicted_from_Pythozome	Zea mays	NL			NB-ARC domain-containing disease resistance protein (best arabidopsis hit); resistance protein, putative, expressed (best rice hit)
BGI_novel_G001381	PRGDB00186217	28.7	293	192	6	1682	2536	1494	1777	9e-26	119.4	GRMZM2G381429_T01	Putative_R-Genes,_predicted_from_Pythozome	Zea mays	NL			NB-ARC domain-containing disease resistance protein (best arabidopsis hit); resistance protein, putative, expressed (best rice hit)
BGI_novel_G001382	PRGDB00186217	28.7	293	192	6	2534	3388	1494	1777	1.1e-25	119.4	GRMZM2G381429_T01	Putative_R-Genes,_predicted_from_Pythozome	Zea mays	NL			NB-ARC domain-containing disease resistance protein (best arabidopsis hit); resistance protein, putative, expressed (best rice hit)
BGI_novel_G001400	PRGDB00214960	28.4	194	128	2	1020	1601	112	294	1.9e-16	88.6	MDP0000608268	Putative_R-Genes,_predicted_from_Pythozome	Malus x domestica	RLP
BGI_novel_G001411	PRGDB00206923	50.2	333	136	2	5072	6070	1541	1843	5.2e-86	320.5	LOC_Os06g41690.1	Putative_R-Genes,_predicted_from_Pythozome	Oryza sativa	CNL
BGI_novel_G001412	PRGDB00206923	50.2	333	136	2	4778	5776	1541	1843	5e-86	320.5	LOC_Os06g41690.1	Putative_R-Genes,_predicted_from_Pythozome	Oryza sativa	CNL
BGI_novel_G001413	PRGDB00206923	50.2	333	136	2	5068	6066	1541	1843	5.2e-86	320.5	LOC_Os06g41690.1	Putative_R-Genes,_predicted_from_Pythozome	Oryza sativa	CNL
BGI_novel_G001414	PRGDB00206923	50.2	333	136	2	4180	5178	1541	1843	4.6e-86	320.5	LOC_Os06g41690.1	Putative_R-Genes,_predicted_from_Pythozome	Oryza sativa	CNL
BGI_novel_G001415	PRGDB00206923	50.2	333	136	2	4440	5438	1541	1843	4.8e-86	320.5	LOC_Os06g41690.1	Putative_R-Genes,_predicted_from_Pythozome	Oryza sativa	CNL
BGI_novel_G001416	PRGDB00206923	50.2	333	136	2	4374	5372	1541	1843	4.8e-86	320.5	LOC_Os06g41690.1	Putative_R-Genes,_predicted_from_Pythozome	Oryza sativa	CNL
BGI_novel_G001417	PRGDB00206923	50.2	333	136	2	4447	5445	1541	1843	4.8e-86	320.5	LOC_Os06g41690.1	Putative_R-Genes,_predicted_from_Pythozome	Oryza sativa	CNL
BGI_novel_G001425	PRGDB00206816	44.4	81	45	0	84	326	13	93	2.6e-17	88.6	LOC_Os10g21950.1	Putative_R-Genes,_predicted_from_Pythozome	Oryza sativa	NL
BGI_novel_G001432	PRGDB00147235	68.7	99	24	1	3	278	12	110	1.1e-28	128.6	Bradi4g28270.1	Putative_R-Genes,_predicted_from_Pythozome	Ricinus communis	N			pleiotropic drug resistance 12 (best arabidopsis hit); pleiotropic drug resistance protein, putative, expressed (best rice hit)
BGI_novel_G001433	PRGDB00072636	75.3	73	12	1	5	205	60	132	4.5e-22	106.7	Os.52550	Putative_R-Genes,_predicted_from_NCBI_UniGene	Oryza sativa Japonica Group	N	187756722	EU682752	Oryza sativa Japonica Group PDR20 mRNA, complete cds
BGI_novel_G001436	PRGDB00078883	41.8	98	57	0	3087	3380	175	272	7.6e-13	76.6	Vvi.16557	Putative_R-Genes,_predicted_from_NCBI_UniGene	Vitis vinifera	RLP	225441697	XM_002277255	PREDICTED: Vitis vinifera hypothetical protein LOC100262317 (LOC100262317), mRNA
BGI_novel_G001437	PRGDB00078883	41.8	98	57	0	3432	3725	175	272	8.2e-13	76.6	Vvi.16557	Putative_R-Genes,_predicted_from_NCBI_UniGene	Vitis vinifera	RLP	225441697	XM_002277255	PREDICTED: Vitis vinifera hypothetical protein LOC100262317 (LOC100262317), mRNA
BGI_novel_G001518	PRGDB00211657	61.8	55	21	0	493	657	670	724	5.4e-14	77.8	Eucgr.H02157.1	Putative_R-Genes,_predicted_from_Pythozome	Eucalyptus grandis	TNL
BGI_novel_G001521	PRGDB00213640	54.4	90	41	0	715	984	948	1037	3.6e-24	112.1	MDP0000484925	Putative_R-Genes,_predicted_from_Pythozome	Malus x domestica	NL
BGI_novel_G001524	PRGDB00183352	29.1	422	275	9	854	2086	1146	1554	3.8e-41	170.2	GSVIVT01015461001	Putative_R-Genes,_predicted_from_Pythozome	Vitis vinifera	N			pleiotropic drug resistance 12 (best arabidopsis hit)
BGI_novel_G001563	PRGDB00171198	32.1	109	71	1	224	541	1261	1369	4.3e-08	58.2	LOC_Os08g07950.1	Putative_R-Genes,_predicted_from_Pythozome	Oryza sativa	NL			TTF-type zinc finger protein with HAT dimerisation domain (best arabidopsis hit)
BGI_novel_G001605	PRGDB00077826	92.3	65	5	0	2	196	671	735	5.3e-28	123.6	Ta.43882	Putative_R-Genes,_predicted_from_NCBI_UniGene	Triticum aestivum	CN	241984818	AK332078	Triticum aestivum cDNA, clone: WT003_B12, cultivar: Chinese Spring
BGI_novel_G001612	PRGDB00206828	29.3	150	100	3	79	519	990	1136	5e-10	66.6	LOC_Os08g05800.1	Putative_R-Genes,_predicted_from_Pythozome	Oryza sativa	CNL
BGI_novel_G001639	PRGDB00214610	63.4	101	37	0	940	1242	1556	1656	9.8e-32	138.3	MDP0000288298	Putative_R-Genes,_predicted_from_Pythozome	Malus x domestica	TNL
BGI_novel_G001640	PRGDB00214610	63.4	101	37	0	1108	806	1556	1656	9.8e-32	138.3	MDP0000288298	Putative_R-Genes,_predicted_from_Pythozome	Malus x domestica	TNL
BGI_novel_G001678	PRGDB00189941	70.8	48	14	0	201	344	556	603	7.8e-17	87	Hv.36705	Putative_R-Genes,_predicted_from_NCBI_UniGene	Hordeum vulgare	NL	326499779	AK359516	Hordeum vulgare subsp. vulgare mRNA for predicted protein, complete cds, clone: NIASHv1098H07
BGI_novel_G001696	PRGDB00078682	52.7	74	34	1	81	302	779	851	2.8e-15	82.4	Vvi.8276	Putative_R-Genes,_predicted_from_NCBI_UniGene	Vitis vinifera	NL	225452519	XM_002275052	PREDICTED: Vitis vinifera hypothetical protein LOC100250803 (LOC100250803), mRNA
BGI_novel_G001742	PRGDB00193002	98.7	150	2	0	1	450	865	1014	5.1e-78	290.4	Ta.43990	Putative_R-Genes,_predicted_from_NCBI_UniGene	Triticum aestivum	RLP	312474879	HP622148	TSA: Triticum aestivum cultivar Bobwhite isotig12936.flagleaf mRNA sequence
BGI_novel_G001745	PRGDB00078883	39.4	132	80	0	4127	4522	271	402	3.3e-24	115.2	Vvi.16557	Putative_R-Genes,_predicted_from_NCBI_UniGene	Vitis vinifera	RLP	225441697	XM_002277255	PREDICTED: Vitis vinifera hypothetical protein LOC100262317 (LOC100262317), mRNA
BGI_novel_G001748	PRGDB00078883	36.8	133	79	1	1815	2213	275	402	4.4e-20	100.9	Vvi.16557	Putative_R-Genes,_predicted_from_NCBI_UniGene	Vitis vinifera	RLP	225441697	XM_002277255	PREDICTED: Vitis vinifera hypothetical protein LOC100262317 (LOC100262317), mRNA
BGI_novel_G001764	PRGDB00206816	34.9	83	54	0	860	612	967	1049	1.7e-08	60.1	LOC_Os10g21950.1	Putative_R-Genes,_predicted_from_Pythozome	Oryza sativa	NL
BGI_novel_G001765	PRGDB00206816	34.9	83	54	0	1127	879	967	1049	2.1e-08	60.1	LOC_Os10g21950.1	Putative_R-Genes,_predicted_from_Pythozome	Oryza sativa	NL
BGI_novel_G001766	PRGDB00206816	36.9	65	41	0	882	688	967	1031	4.7e-06	52	LOC_Os10g21950.1	Putative_R-Genes,_predicted_from_Pythozome	Oryza sativa	NL
BGI_novel_G001903	PRGDB00075417	55.1	178	59	2	762	1295	15	171	5.5e-45	182.2	Pth.16040	Putative_R-Genes,_predicted_from_NCBI_UniGene	Populus trichocarpa	TNL	105923234	DQ513251	Populus trichocarpa clone 806367 TIR-NBS-LRR type disease resistance protein mRNA, complete cds
BGI_novel_G001915	PRGDB00147092	68.3	284	88	2	1	849	140	422	9.8e-109	393.3	Bradi4g10180.3	Putative_R-Genes,_predicted_from_Pythozome	Ricinus communis	CNL			NB-ARC domain-containing disease resistance protein (best arabidopsis hit); NBS-LRR disease resistance protein, putative (best rice hit)
BGI_novel_G001925	PRGDB00164261	24.1	585	362	16	875	2557	1519	2045	1.1e-39	165.2	Glyma16g23790.1	Putative_R-Genes,_predicted_from_Pythozome	Glycine max	CNL			transmembrane receptors;ATP binding (best arabidopsis hit)
BGI_novel_G001949	PRGDB00146383	95	239	12	0	833	1549	396	634	4.3e-127	454.9	Bradi2g04420.1	Putative_R-Genes,_predicted_from_Pythozome	Ricinus communis	RLP			NSP-interacting kinase 3 (best arabidopsis hit); BRASSINOSTEROID INSENSITIVE 1-associated receptor kinase 1 precursor, putative, expressed (best rice hit)
BGI_novel_G001952	PRGDB00200675	36.6	194	110	5	1799	2359	778	965	2e-27	124.4	Bra018448	Putative_R-Genes,_predicted_from_Pythozome	Brassica rapa	CNL
BGI_novel_G001954	PRGDB00200675	36.6	194	110	5	1333	1893	778	965	1.7e-27	124.4	Bra018448	Putative_R-Genes,_predicted_from_Pythozome	Brassica rapa	CNL
BGI_novel_G001971	PRGDB00061511	38.5	1094	623	10	3758	6928	1612	2692	3.1e-198	693.7	disease resistance protein	Putative_R-Genes,_collected_from_NCBI_Protein	Brassica rapa subsp. pekinensis	TNL	227438238	FJ842828	Brassica rapa subsp. pekinensis isolate BrTNL10 disease resistance protein gene, complete cds.
BGI_novel_G002017	PRGDB00206819	43.8	89	50	0	1581	1847	250	338	4.1e-15	84.7	LOC_Os10g17724.1	Putative_R-Genes,_predicted_from_Pythozome	Oryza sativa	NL
BGI_novel_G002037	PRGDB00206876	26.8	473	329	6	766	2160	1635	2098	2e-48	194.1	LOC_Os01g33260.1	Putative_R-Genes,_predicted_from_Pythozome	Oryza sativa	N
BGI_novel_G002041	PRGDB00192208	45	80	44	0	3239	3478	661	740	6.7e-12	73.2	Mtr.7453	Putative_R-Genes,_predicted_from_NCBI_UniGene	Medicago truncatula	RLP	357463788	XM_003602128	Medicago truncatula Leucine-rich repeat receptor-like protein kinase (MTR_3g090660) mRNA, complete cds
BGI_novel_G002053	PRGDB00206903	50.5	103	51	0	819	1127	833	935	6.2e-26	120.9	LOC_Os02g16090.1	Putative_R-Genes,_predicted_from_Pythozome	Oryza sativa	CN
BGI_novel_G002112	PRGDB00206973	60.9	243	95	0	67	795	387	629	9.5e-81	301.6	LOC_Os11g42720.1	Putative_R-Genes,_predicted_from_Pythozome	Oryza sativa	NL
BGI_novel_G002113	PRGDB00206973	53.6	509	178	2	197	1723	179	629	1.2e-145	517.7	LOC_Os11g42720.1	Putative_R-Genes,_predicted_from_Pythozome	Oryza sativa	NL
BGI_novel_G002114	PRGDB00206973	53.6	509	178	2	3152	1626	179	629	9.7e-146	517.7	LOC_Os11g42720.1	Putative_R-Genes,_predicted_from_Pythozome	Oryza sativa	NL
BGI_novel_G002162	PRGDB00206923	72.5	327	65	3	3897	2923	977	1280	2.9e-128	461.1	LOC_Os06g41690.1	Putative_R-Genes,_predicted_from_Pythozome	Oryza sativa	CNL
BGI_novel_G002163	PRGDB00206923	72.5	327	65	3	5050	6024	977	1280	2.9e-128	461.1	LOC_Os06g41690.1	Putative_R-Genes,_predicted_from_Pythozome	Oryza sativa	CNL
BGI_novel_G002202	PRGDB00073503	38.9	732	405	10	187	2295	1368	2086	4.5e-145	515.4	Os.99749	Putative_R-Genes,_predicted_from_NCBI_UniGene	Oryza sativa Japonica Group	CN	297720030	NM_001185448	Oryza sativa Japonica Group Os01g0516800 (Os01g0516800) mRNA, complete cds
BGI_novel_G002203	PRGDB00073503	38.9	732	405	10	153	2261	1368	2086	5.1e-145	515.4	Os.99749	Putative_R-Genes,_predicted_from_NCBI_UniGene	Oryza sativa Japonica Group	CN	297720030	NM_001185448	Oryza sativa Japonica Group Os01g0516800 (Os01g0516800) mRNA, complete cds
BGI_novel_G002204	PRGDB00073503	38.9	732	405	10	153	2261	1368	2086	4.4e-145	515.4	Os.99749	Putative_R-Genes,_predicted_from_NCBI_UniGene	Oryza sativa Japonica Group	CN	297720030	NM_001185448	Oryza sativa Japonica Group Os01g0516800 (Os01g0516800) mRNA, complete cds
BGI_novel_G002234	PRGDB00206908	37.8	344	211	1	4375	5406	286	626	3.6e-69	265	LOC_Os02g02660.1	Putative_R-Genes,_predicted_from_Pythozome	Oryza sativa	CNL
BGI_novel_G002237	PRGDB00214960	37.3	209	129	2	1425	2051	89	295	3.4e-31	137.1	MDP0000608268	Putative_R-Genes,_predicted_from_Pythozome	Malus x domestica	RLP
BGI_novel_G002238	PRGDB00214960	37.3	209	129	2	974	1600	89	295	2.8e-31	137.1	MDP0000608268	Putative_R-Genes,_predicted_from_Pythozome	Malus x domestica	RLP
BGI_novel_G002258	PRGDB00213363	47.4	97	50	1	2886	3176	1607	1702	1.6e-18	95.1	MDP0000265619	Putative_R-Genes,_predicted_from_Pythozome	Malus x domestica	N
BGI_novel_G002340	PRGDB00186672	93.3	15	1	0	834	878	1035	1049	1.1	35		Putative_R-Genes,_collected_from_NCBI_Protein	Arachis hypogaea	NL	342365827	HQ637178	Arachis hypogaea clone AHF-205D04 NBS-LRR gene cluster, complete sequence.
BGI_novel_G002341	PRGDB00215435	78.3	23	5	0	526	594	852	874	2.2e-06	53.1	MDP0000253531	Putative_R-Genes,_predicted_from_Pythozome	Malus x domestica	NL
BGI_novel_G002367	PRGDB00065877	77.8	36	8	0	572	679	627	662	9.7e-10	65.5	At.3076	Putative_R-Genes,_predicted_from_NCBI_UniGene	Arabidopsis thaliana	TNL	186511686	NM_001125496	Arabidopsis thaliana WRKY19; transcription factor (WRKY19) mRNA, complete cds
BGI_novel_G002376	PRGDB00206816	43.1	392	188	6	841	1977	682	1051	3.9e-75	283.1	LOC_Os10g21950.1	Putative_R-Genes,_predicted_from_Pythozome	Oryza sativa	NL
BGI_novel_G002403	PRGDB00215527	39.5	147	89	0	961	1401	1109	1255	8.7e-25	115.2	MDP0000553601	Putative_R-Genes,_predicted_from_Pythozome	Malus x domestica	TNL
BGI_novel_G002410	PRGDB00171198	56.6	83	36	0	1	249	1331	1413	1.5e-19	95.9	LOC_Os08g07950.1	Putative_R-Genes,_predicted_from_Pythozome	Oryza sativa	NL			TTF-type zinc finger protein with HAT dimerisation domain (best arabidopsis hit)
BGI_novel_G002412	PRGDB00206923	72.7	645	133	3	8842	6944	1280	1893	1.3e-265	918.3	LOC_Os06g41690.1	Putative_R-Genes,_predicted_from_Pythozome	Oryza sativa	CNL
BGI_novel_G002423	PRGDB00206973	48.6	70	36	0	2	211	556	625	1.3e-12	72.4	LOC_Os11g42720.1	Putative_R-Genes,_predicted_from_Pythozome	Oryza sativa	NL
BGI_novel_G002464	PRGDB00191790	49.5	186	93	1	1923	2480	295	479	9.9e-55	215.3	Lsa.51071	Putative_R-Genes,_predicted_from_NCBI_UniGene	Lactuca sativa	N	329678974	JI581480	TSA: Lactuca sativa Letassy_X1_20535 mRNA sequence
BGI_novel_G002485	PRGDB00186672	55.3	94	42	0	2	283	628	721	6.9e-29	125.9		Putative_R-Genes,_collected_from_NCBI_Protein	Arachis hypogaea	NL	342365827	HQ637178	Arachis hypogaea clone AHF-205D04 NBS-LRR gene cluster, complete sequence.
BGI_novel_G002487	PRGDB00206893	42	81	47	0	53	295	969	1049	2.7e-14	79	LOC_Os01g42330.1	Putative_R-Genes,_predicted_from_Pythozome	Oryza sativa	CNL
BGI_novel_G002494	PRGDB00206819	34.5	84	55	0	11	262	257	340	7.4e-07	53.5	LOC_Os10g17724.1	Putative_R-Genes,_predicted_from_Pythozome	Oryza sativa	NL
BGI_novel_G002569	PRGDB00146657	80	932	186	0	314	3109	7	938	0	1488.8	Bradi2g53400.1	Putative_R-Genes,_predicted_from_Pythozome	Ricinus communis	RLP			Leucine-rich repeat protein kinase family protein (best arabidopsis hit); expressed protein (best rice hit)
BGI_novel_G002570	PRGDB00146657	80	938	188	0	361	3174	1	938	0	1495.3	Bradi2g53400.1	Putative_R-Genes,_predicted_from_Pythozome	Ricinus communis	RLP			Leucine-rich repeat protein kinase family protein (best arabidopsis hit); expressed protein (best rice hit)
BGI_novel_G002617	PRGDB00215267	36.1	180	99	4	632	1165	710	875	5e-25	115.5	MDP0000256952	Putative_R-Genes,_predicted_from_Pythozome	Malus x domestica	RLP
BGI_novel_G002620	PRGDB00077825	42.4	271	144	4	283	1095	1206	1464	1.3e-50	200.7	Ta.43524	Putative_R-Genes,_predicted_from_NCBI_UniGene	Triticum aestivum	CNL	241987454	AK334711	Triticum aestivum cDNA, clone: WT010_M17, cultivar: Chinese Spring
BGI_novel_G002641	PRGDB00206923	48.7	78	36	2	18	245	1340	1415	3.3e-12	71.2	LOC_Os06g41690.1	Putative_R-Genes,_predicted_from_Pythozome	Oryza sativa	CNL
BGI_novel_G002650	PRGDB00201109	32.4	293	169	8	54	911	94	364	1.7e-34	146.7	Bra015449	Putative_R-Genes,_predicted_from_Pythozome	Brassica rapa	RLP
BGI_novel_G002658	PRGDB00061532	59.4	32	13	0	490	585	1052	1083	2.3e-05	50.4	disease resistance protein	Putative_R-Genes,_collected_from_NCBI_Protein	Brassica rapa subsp. pekinensis	TNL	227438196	FJ842807	Brassica rapa subsp. pekinensis isolate BrTNL50 disease resistance protein gene, complete cds.
BGI_novel_G002676	PRGDB00073503	28	125	86	1	191	565	1368	1488	2.7e-09	64.3	Os.99749	Putative_R-Genes,_predicted_from_NCBI_UniGene	Oryza sativa Japonica Group	CN	297720030	NM_001185448	Oryza sativa Japonica Group Os01g0516800 (Os01g0516800) mRNA, complete cds
BGI_novel_G002677	PRGDB00073503	51.4	142	64	2	659	1069	1542	1683	9.2e-35	149.1	Os.99749	Putative_R-Genes,_predicted_from_NCBI_UniGene	Oryza sativa Japonica Group	CN	297720030	NM_001185448	Oryza sativa Japonica Group Os01g0516800 (Os01g0516800) mRNA, complete cds
BGI_novel_G002678	PRGDB00073503	51.4	142	64	2	659	1069	1542	1683	1e-34	149.1	Os.99749	Putative_R-Genes,_predicted_from_NCBI_UniGene	Oryza sativa Japonica Group	CN	297720030	NM_001185448	Oryza sativa Japonica Group Os01g0516800 (Os01g0516800) mRNA, complete cds
BGI_novel_G002679	PRGDB00073503	28	125	86	1	191	565	1368	1488	3.1e-09	64.3	Os.99749	Putative_R-Genes,_predicted_from_NCBI_UniGene	Oryza sativa Japonica Group	CN	297720030	NM_001185448	Oryza sativa Japonica Group Os01g0516800 (Os01g0516800) mRNA, complete cds
BGI_novel_G002736	PRGDB00165191	29.2	154	108	1	1136	1597	797	949	1.8e-19	97.4	mgv1a000858m	Putative_R-Genes,_predicted_from_Pythozome	Cucumis x hytivus	NL			NB-ARC domain-containing disease resistance protein (best arabidopsis hit)
BGI_novel_G002746	PRGDB00146426	84.2	304	48	0	495	1406	378	681	1.9e-146	518.8	Bradi2g12900.1	Putative_R-Genes,_predicted_from_Pythozome	Ricinus communis	RLK-GNK2			cysteine-rich RLK (RECEPTOR-like protein kinase) 25 (best arabidopsis hit); TKL_IRAK_DUF26-lh.1 - DUF26 kinases have homology to DUF26 containing loci, expressed (best rice hit)
BGI_novel_G002754	PRGDB00189853	73.6	636	163	3	851	2752	331	963	2.3e-265	914.8	Hv.34906	Putative_R-Genes,_predicted_from_NCBI_UniGene	Hordeum vulgare	CNL	326526396	AK366012	Hordeum vulgare subsp. vulgare mRNA for predicted protein, complete cds, clone: NIASHv2039M04
BGI_novel_G002755	PRGDB00189853	74.9	934	229	3	161	2956	33	963	0	1363.6	Hv.34906	Putative_R-Genes,_predicted_from_NCBI_UniGene	Hordeum vulgare	CNL	326526396	AK366012	Hordeum vulgare subsp. vulgare mRNA for predicted protein, complete cds, clone: NIASHv2039M04
BGI_novel_G002769	PRGDB00206816	46.1	217	111	2	37	672	728	943	8.2e-52	203.4	LOC_Os10g21950.1	Putative_R-Genes,_predicted_from_Pythozome	Oryza sativa	NL
BGI_novel_G002777	PRGDB00072425	41.2	136	80	0	416	9	983	1118	4.8e-31	134.4	Os.46735	Putative_R-Genes,_predicted_from_NCBI_UniGene	Oryza sativa Japonica Group	NL	37990072	AK120449	Oryza sativa Japonica Group cDNA clone:J013101D04, full insert sequence
BGI_novel_G002783	PRGDB00077588	69.8	149	37	4	883	1320	58	201	1.1e-47	190.7	Ta.21535	Putative_R-Genes,_predicted_from_NCBI_UniGene	Triticum aestivum	RLP	241986170	AK333431	Triticum aestivum cDNA, clone: WT006_H08, cultivar: Chinese Spring
BGI_novel_G002784	PRGDB00077588	71.9	128	28	4	864	1238	58	180	2.3e-42	173.3	Ta.21535	Putative_R-Genes,_predicted_from_NCBI_UniGene	Triticum aestivum	RLP	241986170	AK333431	Triticum aestivum cDNA, clone: WT006_H08, cultivar: Chinese Spring
BGI_novel_G002844	PRGDB00206841	53.5	499	175	7	307	1713	102	573	4.8e-149	527.7	LOC_Os04g53040.1	Putative_R-Genes,_predicted_from_Pythozome	Oryza sativa	NL
BGI_novel_G002865	PRGDB00216455	36.3	113	60	2	1	303	1313	1425	1.2e-10	65.5	MDP0000196909	Putative_R-Genes,_predicted_from_Pythozome	Malus x domestica	TNL
BGI_novel_G002886	PRGDB00164261	23.2	599	402	12	545	2314	1495	2044	8.2e-42	172.2	Glyma16g23790.1	Putative_R-Genes,_predicted_from_Pythozome	Glycine max	CNL			transmembrane receptors;ATP binding (best arabidopsis hit)
BGI_novel_G002936	PRGDB00215267	41	122	71	1	8	370	431	552	1.6e-23	108.6	MDP0000256952	Putative_R-Genes,_predicted_from_Pythozome	Malus x domestica	RLP
BGI_novel_G002939	PRGDB00186672	57.2	283	116	3	4	843	1095	1375	1.3e-90	332.8		Putative_R-Genes,_collected_from_NCBI_Protein	Arachis hypogaea	NL	342365827	HQ637178	Arachis hypogaea clone AHF-205D04 NBS-LRR gene cluster, complete sequence.
BGI_novel_G002940	PRGDB00189785	74.3	35	9	0	795	899	577	611	1.7e-06	53.5	Hv.33854	Putative_R-Genes,_predicted_from_NCBI_UniGene	Hordeum vulgare	NL	326507385	AK371888	Hordeum vulgare subsp. vulgare mRNA for predicted protein, complete cds, clone: NIASHv2142N02
BGI_novel_G002945	PRGDB00189646	92.7	1054	77	0	3	3164	6	1059	0	1941.8	Hv.30288	Putative_R-Genes,_predicted_from_NCBI_UniGene	Hordeum vulgare	RLP	326519784	AK369063	Hordeum vulgare subsp. vulgare mRNA for predicted protein, complete cds, clone: NIASHv2084L23
BGI_novel_G002975	PRGDB00206822	32.6	387	224	16	5999	7078	1468	1844	7.9e-37	157.1	LOC_Os10g07574.1	Putative_R-Genes,_predicted_from_Pythozome	Oryza sativa	NL
BGI_novel_G002979	PRGDB00206822	32.6	387	224	16	4307	5386	1468	1844	6.2e-37	157.1	LOC_Os10g07574.1	Putative_R-Genes,_predicted_from_Pythozome	Oryza sativa	NL
BGI_novel_G002980	PRGDB00206822	32.6	387	224	16	1846	2925	1468	1844	3.8e-37	157.1	LOC_Os10g07574.1	Putative_R-Genes,_predicted_from_Pythozome	Oryza sativa	NL
BGI_novel_G002982	PRGDB00206822	32.6	387	224	16	1900	2979	1468	1844	3.8e-37	157.1	LOC_Os10g07574.1	Putative_R-Genes,_predicted_from_Pythozome	Oryza sativa	NL
BGI_novel_G002983	PRGDB00206822	32.6	387	224	16	3733	4812	1468	1844	5.7e-37	157.1	LOC_Os10g07574.1	Putative_R-Genes,_predicted_from_Pythozome	Oryza sativa	NL
BGI_novel_G002984	PRGDB00206822	32.6	387	224	16	3800	4879	1468	1844	5.7e-37	157.1	LOC_Os10g07574.1	Putative_R-Genes,_predicted_from_Pythozome	Oryza sativa	NL
BGI_novel_G002985	PRGDB00206822	32.6	387	224	16	1405	2484	1468	1844	3.4e-37	157.1	LOC_Os10g07574.1	Putative_R-Genes,_predicted_from_Pythozome	Oryza sativa	NL
BGI_novel_G002986	PRGDB00206822	32.6	387	224	16	5695	6774	1468	1844	7.6e-37	157.1	LOC_Os10g07574.1	Putative_R-Genes,_predicted_from_Pythozome	Oryza sativa	NL
BGI_novel_G002988	PRGDB00077825	59	300	112	4	401	1294	1200	1490	1.7e-88	326.6	Ta.43524	Putative_R-Genes,_predicted_from_NCBI_UniGene	Triticum aestivum	CNL	241987454	AK334711	Triticum aestivum cDNA, clone: WT010_M17, cultivar: Chinese Spring
BGI_novel_G002989	PRGDB00164261	38	276	169	2	797	1621	1626	1900	1.9e-51	204.1	Glyma16g23790.1	Putative_R-Genes,_predicted_from_Pythozome	Glycine max	CNL			transmembrane receptors;ATP binding (best arabidopsis hit)
BGI_novel_G003042	PRGDB00063797	36.9	157	97	2	376	846	208	362	1.9e-21	104.4	hypothetical protein	Putative_R-Genes,_collected_from_NCBI_Protein	Sorghum bicolor	T	242047787	XM_002461595	Sorghum bicolor hypothetical protein, mRNA.
BGI_novel_G003046	PRGDB00206923	76.8	401	62	2	2250	3452	1482	1851	5.2e-170	598.6	LOC_Os06g41690.1	Putative_R-Genes,_predicted_from_Pythozome	Oryza sativa	CNL
BGI_novel_G003047	PRGDB00206923	76.8	401	62	2	414	1616	1482	1851	2.7e-170	598.6	LOC_Os06g41690.1	Putative_R-Genes,_predicted_from_Pythozome	Oryza sativa	CNL
BGI_novel_G003053	PRGDB00186672	48.1	81	40	1	7	243	911	991	3.3e-14	77		Putative_R-Genes,_collected_from_NCBI_Protein	Arachis hypogaea	NL	342365827	HQ637178	Arachis hypogaea clone AHF-205D04 NBS-LRR gene cluster, complete sequence.
BGI_novel_G003096	PRGDB00199964	40	75	40	2	2127	1915	926	999	1.1e-06	55.5	Pavirv00054895m	Putative_R-Genes,_predicted_from_Pythozome	Panicum virgatum	RLP
BGI_novel_G003098	PRGDB00186672	54.6	141	57	1	3542	3141	460	600	1.6e-32	142.5		Putative_R-Genes,_collected_from_NCBI_Protein	Arachis hypogaea	NL	342365827	HQ637178	Arachis hypogaea clone AHF-205D04 NBS-LRR gene cluster, complete sequence.
BGI_novel_G003101	PRGDB00186672	54.6	141	57	1	3726	3325	460	600	1.6e-32	142.5		Putative_R-Genes,_collected_from_NCBI_Protein	Arachis hypogaea	NL	342365827	HQ637178	Arachis hypogaea clone AHF-205D04 NBS-LRR gene cluster, complete sequence.
BGI_novel_G003168	PRGDB00184757	38.7	93	57	0	1317	1039	356	448	4.7e-10	67.4	GRMZM2G577191_T01	Putative_R-Genes,_predicted_from_Pythozome	Zea mays	RLP			Leucine-rich repeat protein kinase family protein (best arabidopsis hit); leucine-rich repeat family protein, putative, expressed (best rice hit)
BGI_novel_G003169	PRGDB00184757	38.7	93	57	0	1317	1039	356	448	4.5e-10	67.4	GRMZM2G577191_T01	Putative_R-Genes,_predicted_from_Pythozome	Zea mays	RLP			Leucine-rich repeat protein kinase family protein (best arabidopsis hit); leucine-rich repeat family protein, putative, expressed (best rice hit)
BGI_novel_G003170	PRGDB00184757	38.7	93	57	0	1317	1039	356	448	4.5e-10	67.4	GRMZM2G577191_T01	Putative_R-Genes,_predicted_from_Pythozome	Zea mays	RLP			Leucine-rich repeat protein kinase family protein (best arabidopsis hit); leucine-rich repeat family protein, putative, expressed (best rice hit)
BGI_novel_G003172	PRGDB00206941	27.3	399	241	11	4	1164	1673	2034	3.2e-27	122.5	LOC_Os05g17050.1	Putative_R-Genes,_predicted_from_Pythozome	Oryza sativa	RLP
BGI_novel_G003178	PRGDB00050298	75	36	9	0	3816	3923	2091	2126	4.7e-08	61.6	Os11g0708900	Putative_R-Genes,_collected_from_NCBI_Protein	Oryza sativa Japonica Group	CNL	58531198	AP008217	Oryza sativa (japonica cultivar-group) genomic DNA, chromosome 11.
BGI_novel_G003188	PRGDB00206923	87.5	72	9	0	222	437	1903	1974	6.5e-28	123.6	LOC_Os06g41690.1	Putative_R-Genes,_predicted_from_Pythozome	Oryza sativa	CNL
BGI_novel_G003197	PRGDB00061511	55.9	288	127	0	2621	3484	1762	2049	7.6e-85	315.8	disease resistance protein	Putative_R-Genes,_collected_from_NCBI_Protein	Brassica rapa subsp. pekinensis	TNL	227438238	FJ842828	Brassica rapa subsp. pekinensis isolate BrTNL10 disease resistance protein gene, complete cds.
BGI_novel_G003206	PRGDB00191296	30.7	163	85	8	1810	2289	344	481	0.00031	47.8	Lsa.44031	Putative_R-Genes,_predicted_from_NCBI_UniGene	Lactuca sativa	N	329679120	JI581626	TSA: Lactuca sativa CLC_LTR_V1A_17001 mRNA sequence
BGI_novel_G003231	PRGDB00206841	54.9	206	86	2	597	1205	96	297	3.3e-64	245.4	LOC_Os04g53040.1	Putative_R-Genes,_predicted_from_Pythozome	Oryza sativa	NL
BGI_novel_G003308	PRGDB00186217	36.2	116	67	1	674	1000	1509	1624	4.1e-14	80.1	GRMZM2G381429_T01	Putative_R-Genes,_predicted_from_Pythozome	Zea mays	NL			NB-ARC domain-containing disease resistance protein (best arabidopsis hit); resistance protein, putative, expressed (best rice hit)
BGI_novel_G003310	PRGDB00186217	36.2	116	67	1	379	705	1509	1624	3.4e-14	80.1	GRMZM2G381429_T01	Putative_R-Genes,_predicted_from_Pythozome	Zea mays	NL			NB-ARC domain-containing disease resistance protein (best arabidopsis hit); resistance protein, putative, expressed (best rice hit)
BGI_novel_G003311	PRGDB00186217	35.3	116	65	1	672	989	1509	1624	1e-12	75.5	GRMZM2G381429_T01	Putative_R-Genes,_predicted_from_Pythozome	Zea mays	NL			NB-ARC domain-containing disease resistance protein (best arabidopsis hit); resistance protein, putative, expressed (best rice hit)
BGI_novel_G003312	PRGDB00186217	36.2	116	67	1	671	997	1509	1624	4.2e-14	80.1	GRMZM2G381429_T01	Putative_R-Genes,_predicted_from_Pythozome	Zea mays	NL			NB-ARC domain-containing disease resistance protein (best arabidopsis hit); resistance protein, putative, expressed (best rice hit)
BGI_novel_G003313	PRGDB00186217	35.3	116	65	1	671	988	1509	1624	1e-12	75.5	GRMZM2G381429_T01	Putative_R-Genes,_predicted_from_Pythozome	Zea mays	NL			NB-ARC domain-containing disease resistance protein (best arabidopsis hit); resistance protein, putative, expressed (best rice hit)
BGI_novel_G003314	PRGDB00186217	35.3	116	65	1	374	691	1509	1624	8.2e-13	75.5	GRMZM2G381429_T01	Putative_R-Genes,_predicted_from_Pythozome	Zea mays	NL			NB-ARC domain-containing disease resistance protein (best arabidopsis hit); resistance protein, putative, expressed (best rice hit)
BGI_novel_G003316	PRGDB00186217	36.2	116	67	1	370	696	1509	1624	3.3e-14	80.1	GRMZM2G381429_T01	Putative_R-Genes,_predicted_from_Pythozome	Zea mays	NL			NB-ARC domain-containing disease resistance protein (best arabidopsis hit); resistance protein, putative, expressed (best rice hit)
BGI_novel_G003317	PRGDB00186217	35.3	116	65	1	364	681	1509	1624	9.5e-13	75.5	GRMZM2G381429_T01	Putative_R-Genes,_predicted_from_Pythozome	Zea mays	NL			NB-ARC domain-containing disease resistance protein (best arabidopsis hit); resistance protein, putative, expressed (best rice hit)
BGI_novel_G003336	PRGDB00206973	45.9	680	304	10	1888	3900	5	629	1.6e-151	538.1	LOC_Os11g42720.1	Putative_R-Genes,_predicted_from_Pythozome	Oryza sativa	NL
BGI_novel_G003355	PRGDB00072844	68.6	70	21	1	154	363	151	219	1.5e-16	86.7	Os.59025	Putative_R-Genes,_predicted_from_NCBI_UniGene	Oryza sativa Japonica Group	RLP	297725360	NM_001188115	Oryza sativa Japonica Group Os07g0134600 (Os07g0134600) mRNA, complete cds
BGI_novel_G003356	PRGDB00072844	67.5	83	26	1	185	433	151	232	7e-20	98.6	Os.59025	Putative_R-Genes,_predicted_from_NCBI_UniGene	Oryza sativa Japonica Group	RLP	297725360	NM_001188115	Oryza sativa Japonica Group Os07g0134600 (Os07g0134600) mRNA, complete cds
BGI_novel_G003368	PRGDB00189470	90.8	617	57	0	747	2597	225	841	0	1094	Hv.15695	Putative_R-Genes,_predicted_from_NCBI_UniGene	Hordeum vulgare	RLP	326491462	AK363005	Hordeum vulgare subsp. vulgare mRNA for predicted protein, complete cds, clone: NIASHv2012D01
BGI_novel_G003390	PRGDB00206941	35.2	128	75	2	2113	2475	1530	1656	3.5e-12	73.9	LOC_Os05g17050.1	Putative_R-Genes,_predicted_from_Pythozome	Oryza sativa	RLP
BGI_novel_G003427	PRGDB00206941	66	147	49	1	1269	1709	674	819	1e-56	221.5	LOC_Os05g17050.1	Putative_R-Genes,_predicted_from_Pythozome	Oryza sativa	RLP
BGI_novel_G003464	PRGDB00186672	70	30	8	1	883	969	1020	1049	0.0018	44.7		Putative_R-Genes,_collected_from_NCBI_Protein	Arachis hypogaea	NL	342365827	HQ637178	Arachis hypogaea clone AHF-205D04 NBS-LRR gene cluster, complete sequence.
BGI_novel_G003469	PRGDB00215527	52.9	34	16	0	4477	4578	1208	1241	0.24	38.5	MDP0000553601	Putative_R-Genes,_predicted_from_Pythozome	Malus x domestica	TNL
BGI_novel_G003470	PRGDB00215527	52.9	34	16	0	1049	1150	1208	1241	0.059	38.5	MDP0000553601	Putative_R-Genes,_predicted_from_Pythozome	Malus x domestica	TNL
BGI_novel_G003473	PRGDB00206903	56	91	40	0	338	610	324	414	1.2e-25	116.3	LOC_Os02g16090.1	Putative_R-Genes,_predicted_from_Pythozome	Oryza sativa	CN
BGI_novel_G003487	PRGDB00217072	48.9	88	45	0	35	298	1364	1451	1.4e-15	83.2	MDP0000261726	Putative_R-Genes,_predicted_from_Pythozome	Malus x domestica	RLP
BGI_novel_G003488	PRGDB00217072	47.8	186	96	1	2	559	1267	1451	1.8e-42	172.9	MDP0000261726	Putative_R-Genes,_predicted_from_Pythozome	Malus x domestica	RLP
BGI_novel_G003505	PRGDB00078883	39.5	76	46	0	10333	10560	310	385	5.6e-08	62	Vvi.16557	Putative_R-Genes,_predicted_from_NCBI_UniGene	Vitis vinifera	RLP	225441697	XM_002277255	PREDICTED: Vitis vinifera hypothetical protein LOC100262317 (LOC100262317), mRNA
BGI_novel_G003506	PRGDB00078883	39.5	76	46	0	9156	9383	310	385	5.1e-08	62	Vvi.16557	Putative_R-Genes,_predicted_from_NCBI_UniGene	Vitis vinifera	RLP	225441697	XM_002277255	PREDICTED: Vitis vinifera hypothetical protein LOC100262317 (LOC100262317), mRNA
BGI_novel_G003520	PRGDB00215267	46.2	91	48	1	187	456	319	409	1.1e-17	90.1	MDP0000256952	Putative_R-Genes,_predicted_from_Pythozome	Malus x domestica	RLP
BGI_novel_G003525	PRGDB00204518	39.1	115	67	2	5513	5169	356	467	2.6e-11	72	GRMZM2G577191_T01	Putative_R-Genes,_predicted_from_Pythozome	Zea mays	RLP
BGI_novel_G003526	PRGDB00204518	39.1	115	67	2	5644	5300	356	467	2.6e-11	72	GRMZM2G577191_T01	Putative_R-Genes,_predicted_from_Pythozome	Zea mays	RLP
BGI_novel_G003596	PRGDB00215793	54.1	61	27	1	705	887	986	1045	6.1e-13	76.3	MDP0000281804	Putative_R-Genes,_predicted_from_Pythozome	Malus x domestica	CNL
BGI_novel_G003634	PRGDB00189785	84.8	33	5	0	237	335	579	611	1.3e-08	59.7	Hv.33854	Putative_R-Genes,_predicted_from_NCBI_UniGene	Hordeum vulgare	NL	326507385	AK371888	Hordeum vulgare subsp. vulgare mRNA for predicted protein, complete cds, clone: NIASHv2142N02
BGI_novel_G003640	PRGDB00194455	51.4	140	66	1	14	433	100	237	6.4e-38	157.9	Pgl.16581	Putative_R-Genes,_predicted_from_NCBI_UniGene	Picea glauca	Other	270147230	BT114182	Picea glauca clone GQ03509_N06 mRNA sequence
BGI_novel_G003641	PRGDB00189850	52.9	153	67	2	153	596	79	231	8.5e-45	180.6	Hv.34869	Putative_R-Genes,_predicted_from_NCBI_UniGene	Hordeum vulgare	Other	326526852	AK369614	Hordeum vulgare subsp. vulgare mRNA for predicted protein, complete cds, clone: NIASHv2094G16
BGI_novel_G003647	PRGDB00201252	35.6	101	60	1	232	519	849	949	1.5e-09	65.5	Bra018936	Putative_R-Genes,_predicted_from_Pythozome	Brassica rapa	RLP
BGI_novel_G003648	PRGDB00201252	35.6	101	60	1	238	525	849	949	1.8e-09	65.5	Bra018936	Putative_R-Genes,_predicted_from_Pythozome	Brassica rapa	RLP
BGI_novel_G003653	PRGDB00203992	50	60	27	1	2	172	1030	1089	1.5e-10	66.6	Bradi0023s00220.2	Putative_R-Genes,_predicted_from_Pythozome	Brachypodium distachyon	CNL
BGI_novel_G003667	PRGDB00204832	57.1	91	34	2	504	764	74	163	1.1e-18	94.4	GRMZM2G104425_T01	Putative_R-Genes,_predicted_from_Pythozome	Zea mays	RLP
BGI_novel_G003668	PRGDB00204832	55.5	164	66	3	711	1184	1	163	2.5e-39	163.3	GRMZM2G104425_T01	Putative_R-Genes,_predicted_from_Pythozome	Zea mays	RLP
BGI_novel_G003670	PRGDB00204832	55.5	164	66	3	767	1240	1	163	2.6e-39	163.3	GRMZM2G104425_T01	Putative_R-Genes,_predicted_from_Pythozome	Zea mays	RLP
BGI_novel_G003671	PRGDB00204832	57.1	91	34	2	504	764	74	163	1.1e-18	94.4	GRMZM2G104425_T01	Putative_R-Genes,_predicted_from_Pythozome	Zea mays	RLP
BGI_novel_G003673	PRGDB00204832	57.1	91	34	2	607	867	74	163	1.2e-18	94.4	GRMZM2G104425_T01	Putative_R-Genes,_predicted_from_Pythozome	Zea mays	RLP
BGI_novel_G003674	PRGDB00204832	55.5	164	66	3	788	1261	1	163	2.6e-39	163.3	GRMZM2G104425_T01	Putative_R-Genes,_predicted_from_Pythozome	Zea mays	RLP
BGI_novel_G003677	PRGDB00181791	38.9	252	136	4	449	1198	275	510	4.7e-42	171.8	Si025953m	Putative_R-Genes,_predicted_from_Pythozome	Setaria italica	CNL			NB-ARC domain-containing disease resistance protein (best arabidopsis hit); MLA10, putative, expressed (best rice hit)
BGI_novel_G003705	PRGDB00147013	61.2	678	231	9	2170	4197	40	687	1.5e-224	780	Bradi4g02220.1	Putative_R-Genes,_predicted_from_Pythozome	Ricinus communis	RLK-GNK2			Concanavalin A-like lectin protein kinase family protein (best arabidopsis hit); cysteine-rich receptor-like protein kinase 8 precursor, putative, expressed (best rice hit)
BGI_novel_G003706	PRGDB00147013	61.2	678	231	9	1381	3408	40	687	1.3e-224	780	Bradi4g02220.1	Putative_R-Genes,_predicted_from_Pythozome	Ricinus communis	RLK-GNK2			Concanavalin A-like lectin protein kinase family protein (best arabidopsis hit); cysteine-rich receptor-like protein kinase 8 precursor, putative, expressed (best rice hit)
BGI_novel_G003739	PRGDB00213640	48.1	158	81	1	900	1370	911	1068	1.3e-35	150.6	MDP0000484925	Putative_R-Genes,_predicted_from_Pythozome	Malus x domestica	NL
BGI_novel_G003762	PRGDB00215095	26.6	538	318	9	112	1605	34	534	2.5e-39	163.3	MDP0000319352	Putative_R-Genes,_predicted_from_Pythozome	Malus x domestica	TNL
BGI_novel_G003768	PRGDB00206821	36.7	109	60	3	262	585	1988	2088	1.3e-11	70.5	LOC_Os10g04290.1	Putative_R-Genes,_predicted_from_Pythozome	Oryza sativa	NL
BGI_novel_G003775	PRGDB00063797	34.3	99	61	3	1697	1987	230	326	5.1e-08	60.5	hypothetical protein	Putative_R-Genes,_collected_from_NCBI_Protein	Sorghum bicolor	T	242047787	XM_002461595	Sorghum bicolor hypothetical protein, mRNA.
BGI_novel_G003777	PRGDB00063797	34.3	99	61	3	1697	1987	230	326	7e-08	60.5	hypothetical protein	Putative_R-Genes,_collected_from_NCBI_Protein	Sorghum bicolor	T	242047787	XM_002461595	Sorghum bicolor hypothetical protein, mRNA.
BGI_novel_G003797	PRGDB00206816	60.8	130	47	2	529	918	120	245	2.1e-37	156	LOC_Os10g21950.1	Putative_R-Genes,_predicted_from_Pythozome	Oryza sativa	NL
BGI_novel_G003798	PRGDB00206903	48.7	39	20	0	742	858	609	647	0.00027	47.4	LOC_Os02g16090.1	Putative_R-Genes,_predicted_from_Pythozome	Oryza sativa	CN
BGI_novel_G003799	PRGDB00206903	48.7	39	20	0	745	861	609	647	0.00027	47.4	LOC_Os02g16090.1	Putative_R-Genes,_predicted_from_Pythozome	Oryza sativa	CN
BGI_novel_G003800	PRGDB00206903	48.7	39	20	0	931	1047	609	647	0.00029	47.4	LOC_Os02g16090.1	Putative_R-Genes,_predicted_from_Pythozome	Oryza sativa	CN
BGI_novel_G003801	PRGDB00206903	48.7	39	20	0	961	1077	609	647	0.0003	47.4	LOC_Os02g16090.1	Putative_R-Genes,_predicted_from_Pythozome	Oryza sativa	CN
BGI_novel_G003802	PRGDB00206903	48.7	39	20	0	826	942	609	647	0.00028	47.4	LOC_Os02g16090.1	Putative_R-Genes,_predicted_from_Pythozome	Oryza sativa	CN
BGI_novel_G003803	PRGDB00206903	48.7	39	20	0	1012	1128	609	647	0.0003	47.4	LOC_Os02g16090.1	Putative_R-Genes,_predicted_from_Pythozome	Oryza sativa	CN
BGI_novel_G003804	PRGDB00206903	48.7	39	20	0	1077	1193	609	647	0.00031	47.4	LOC_Os02g16090.1	Putative_R-Genes,_predicted_from_Pythozome	Oryza sativa	CN
BGI_novel_G003861	PRGDB00206819	41.2	97	57	0	188	478	226	322	9.2e-14	76.6	LOC_Os10g17724.1	Putative_R-Genes,_predicted_from_Pythozome	Oryza sativa	NL
BGI_novel_G003862	PRGDB00206819	40.4	94	56	0	283	2	226	319	9.5e-12	72.8	LOC_Os10g17724.1	Putative_R-Genes,_predicted_from_Pythozome	Oryza sativa	NL
BGI_novel_G003895	PRGDB00206973	50	562	222	3	2199	3884	179	681	3.1e-143	509.6	LOC_Os11g42720.1	Putative_R-Genes,_predicted_from_Pythozome	Oryza sativa	NL
BGI_novel_G003941	PRGDB00211657	53.6	56	25	1	409	576	666	720	1.8e-09	64.3	Eucgr.H02157.1	Putative_R-Genes,_predicted_from_Pythozome	Eucalyptus grandis	TNL
BGI_novel_G003942	PRGDB00211657	53.6	56	25	1	297	464	666	720	1.7e-09	64.3	Eucgr.H02157.1	Putative_R-Genes,_predicted_from_Pythozome	Eucalyptus grandis	TNL
BGI_novel_G003943	PRGDB00211657	53.6	56	25	1	1240	1407	666	720	2.5e-09	64.3	Eucgr.H02157.1	Putative_R-Genes,_predicted_from_Pythozome	Eucalyptus grandis	TNL
BGI_novel_G003944	PRGDB00211657	53.6	56	25	1	1249	1416	666	720	2.5e-09	64.3	Eucgr.H02157.1	Putative_R-Genes,_predicted_from_Pythozome	Eucalyptus grandis	TNL
BGI_novel_G003945	PRGDB00211657	53.6	56	25	1	1268	1435	666	720	2.5e-09	64.3	Eucgr.H02157.1	Putative_R-Genes,_predicted_from_Pythozome	Eucalyptus grandis	TNL
BGI_novel_G003946	PRGDB00206816	43.2	241	125	3	730	41	301	540	7.6e-47	189.9	LOC_Os10g21950.1	Putative_R-Genes,_predicted_from_Pythozome	Oryza sativa	NL
BGI_novel_G003948	PRGDB00061522	52.8	72	33	1	6	218	680	751	5.2e-16	82.8	disease resistance protein	Putative_R-Genes,_collected_from_NCBI_Protein	Brassica rapa subsp. pekinensis	NL	227438216	FJ842817	Brassica rapa subsp. pekinensis isolate BrNL12 disease resistance protein gene, complete cds.
BGI_novel_G003962	PRGDB00061511	42.6	1210	641	14	3545	24	1506	2697	7.8e-274	943.7	disease resistance protein	Putative_R-Genes,_collected_from_NCBI_Protein	Brassica rapa subsp. pekinensis	TNL	227438238	FJ842828	Brassica rapa subsp. pekinensis isolate BrTNL10 disease resistance protein gene, complete cds.
BGI_novel_G003964	PRGDB00202140	50.8	59	29	0	146	322	628	686	1.5e-08	59.7	Bra027791	Putative_R-Genes,_predicted_from_Pythozome	Brassica rapa	TNL
BGI_novel_G003965	PRGDB00202140	50.8	59	29	0	146	322	628	686	3.7e-08	59.7	Bra027791	Putative_R-Genes,_predicted_from_Pythozome	Brassica rapa	TNL
BGI_novel_G003985	PRGDB00216062	49.1	53	27	0	160	318	4	56	8.5e-08	57.8	MDP0000255546	Putative_R-Genes,_predicted_from_Pythozome	Malus x domestica	NL
BGI_novel_G004012	PRGDB00217533	59.2	201	80	2	2	604	32	230	6.3e-64	245.4	Thhalv10011182m	Putative_R-Genes,_predicted_from_Pythozome	Eutrema halophilum	CN
BGI_novel_G004014	PRGDB00214154	77	479	110	0	242	1678	1294	1772	1.8e-220	765.8	MDP0000259421	Putative_R-Genes,_predicted_from_Pythozome	Malus x domestica	N
BGI_novel_G004018	PRGDB00213363	38.1	97	57	1	11	301	1596	1689	4.4e-13	73.9	MDP0000265619	Putative_R-Genes,_predicted_from_Pythozome	Malus x domestica	N
BGI_novel_G004019	PRGDB00146828	61.1	54	20	1	535	696	62	114	2.6e-10	68.2	Bradi3g17760.2	Putative_R-Genes,_predicted_from_Pythozome	Ricinus communis	RLP			Pyridoxal phosphate (PLP)-dependent transferases superfamily protein (best arabidopsis hit); SHR5-receptor-like kinase, putative (best rice hit)
BGI_novel_G004042	PRGDB00063736	33.6	128	82	2	564	181	1569	1693	6.9e-15	83.6	Os04g0621500	Putative_R-Genes,_collected_from_NCBI_Protein	Oryza sativa Japonica Group	NL	255675107	AP008210	Oryza sativa Japonica Group DNA, chromosome 4, complete sequence, cultivar: Nipponbare.
BGI_novel_G004057	PRGDB00189838	99.6	246	1	0	2	739	388	633	2e-138	491.9	Hv.34616	Putative_R-Genes,_predicted_from_NCBI_UniGene	Hordeum vulgare	NL	326530114	AK377143	Hordeum vulgare subsp. vulgare mRNA for predicted protein, partial cds, clone: NIASHv3149K09
BGI_novel_G004081	PRGDB00206923	66.2	539	140	3	2297	3907	678	1176	1.3e-193	677.9	LOC_Os06g41690.1	Putative_R-Genes,_predicted_from_Pythozome	Oryza sativa	CNL
BGI_novel_G004125	PRGDB00206903	53.1	179	81	1	1040	1567	503	681	9.2e-46	185.7	LOC_Os02g16090.1	Putative_R-Genes,_predicted_from_Pythozome	Oryza sativa	CN
BGI_novel_G004178	PRGDB00178714	71.8	344	86	4	313	1335	829	1164	6.3e-140	497.3	Sb02g022180.1	Putative_R-Genes,_predicted_from_Pythozome	Sorghum bicolor	NL			Domain of unknown function (DUF220) (best arabidopsis hit); OBP32pep, putative, expressed (best rice hit)
BGI_novel_G004187	PRGDB00216589	54.2	48	19	1	394	537	131	175	6.6e-08	58.9	MDP0000272916	Putative_R-Genes,_predicted_from_Pythozome	Malus x domestica	TNL
BGI_novel_G004188	PRGDB00216589	52.3	44	21	0	428	559	132	175	4.3e-07	56.2	MDP0000272916	Putative_R-Genes,_predicted_from_Pythozome	Malus x domestica	TNL
BGI_novel_G004189	PRGDB00204832	50	156	73	3	306	758	25	180	1.6e-32	140.2	GRMZM2G104425_T01	Putative_R-Genes,_predicted_from_Pythozome	Zea mays	RLP
BGI_novel_G004191	PRGDB00063797	34.3	102	66	1	994	1296	230	331	1.2e-07	59.3	hypothetical protein	Putative_R-Genes,_collected_from_NCBI_Protein	Sorghum bicolor	T	242047787	XM_002461595	Sorghum bicolor hypothetical protein, mRNA.
BGI_novel_G004192	PRGDB00063797	34.3	102	66	1	1817	2119	230	331	1.4e-07	59.3	hypothetical protein	Putative_R-Genes,_collected_from_NCBI_Protein	Sorghum bicolor	T	242047787	XM_002461595	Sorghum bicolor hypothetical protein, mRNA.
BGI_novel_G004193	PRGDB00063797	34.3	102	66	1	988	1290	230	331	1.2e-07	59.3	hypothetical protein	Putative_R-Genes,_collected_from_NCBI_Protein	Sorghum bicolor	T	242047787	XM_002461595	Sorghum bicolor hypothetical protein, mRNA.
BGI_novel_G004194	PRGDB00063797	34.3	102	66	1	2184	2486	230	331	1.5e-07	59.3	hypothetical protein	Putative_R-Genes,_collected_from_NCBI_Protein	Sorghum bicolor	T	242047787	XM_002461595	Sorghum bicolor hypothetical protein, mRNA.
BGI_novel_G004230	PRGDB00146532	64.7	665	188	6	32	1966	1	638	1.2e-235	815.8	Bradi2g38810.1	Putative_R-Genes,_predicted_from_Pythozome	Ricinus communis	CNL			Disease resistance protein (CC-NBS-LRR class) family (best arabidopsis hit); resistance protein, putative, expressed (best rice hit)
BGI_novel_G004232	PRGDB00146532	64.2	664	192	5	32	1966	1	637	2.5e-234	812.4	Bradi2g38810.1	Putative_R-Genes,_predicted_from_Pythozome	Ricinus communis	CNL			Disease resistance protein (CC-NBS-LRR class) family (best arabidopsis hit); resistance protein, putative, expressed (best rice hit)
BGI_novel_G004249	PRGDB00213544	71.1	45	13	0	1222	1088	479	523	2.6e-11	70.1	MDP0000508796	Putative_R-Genes,_predicted_from_Pythozome	Malus x domestica	CN
BGI_novel_G004281	PRGDB00063717	24.6	301	202	9	809	1699	3	282	1.6e-13	78.2	Os09g0314100	Putative_R-Genes,_collected_from_NCBI_Protein	Oryza sativa Japonica Group	NL	255678666	AP008215	Oryza sativa Japonica Group DNA, chromosome 9, complete sequence, cultivar: Nipponbare.
BGI_novel_G004290	PRGDB00186672	73.6	53	14	0	5	163	997	1049	3.4e-18	90.9		Putative_R-Genes,_collected_from_NCBI_Protein	Arachis hypogaea	NL	342365827	HQ637178	Arachis hypogaea clone AHF-205D04 NBS-LRR gene cluster, complete sequence.
BGI_novel_G004343	PRGDB00206819	28.2	163	108	3	1516	1989	227	385	3.5e-08	60.1	LOC_Os10g17724.1	Putative_R-Genes,_predicted_from_Pythozome	Oryza sativa	NL
BGI_novel_G004344	PRGDB00061511	39	159	78	2	12	488	1806	1945	8.2e-20	96.7	disease resistance protein	Putative_R-Genes,_collected_from_NCBI_Protein	Brassica rapa subsp. pekinensis	TNL	227438238	FJ842828	Brassica rapa subsp. pekinensis isolate BrTNL10 disease resistance protein gene, complete cds.
BGI_novel_G004352	PRGDB00078525	51.5	338	128	5	85	1092	14	317	1.1e-90	333.6	Vvi.774	Putative_R-Genes,_predicted_from_NCBI_UniGene	Vitis vinifera	RLP	225469427	XM_002267128	PREDICTED: Vitis vinifera hypothetical protein LOC100251471 (LOC100251471), mRNA
BGI_novel_G004377	PRGDB00164261	25.9	548	371	12	1329	2933	1520	2045	3.3e-49	196.8	Glyma16g23790.1	Putative_R-Genes,_predicted_from_Pythozome	Glycine max	CNL			transmembrane receptors;ATP binding (best arabidopsis hit)
BGI_novel_G004378	PRGDB00164261	27.9	419	278	8	1373	2599	1641	2045	5.2e-46	186	Glyma16g23790.1	Putative_R-Genes,_predicted_from_Pythozome	Glycine max	CNL			transmembrane receptors;ATP binding (best arabidopsis hit)
BGI_novel_G004389	PRGDB00189941	95.7	47	2	0	320	180	557	603	7.7e-23	106.7	Hv.36705	Putative_R-Genes,_predicted_from_NCBI_UniGene	Hordeum vulgare	NL	326499779	AK359516	Hordeum vulgare subsp. vulgare mRNA for predicted protein, complete cds, clone: NIASHv1098H07
BGI_novel_G004392	PRGDB00206923	60	75	30	0	2	226	1182	1256	3.2e-23	107.5	LOC_Os06g41690.1	Putative_R-Genes,_predicted_from_Pythozome	Oryza sativa	CNL
BGI_novel_G004496	PRGDB00214760	58.2	67	28	0	10	210	376	442	3e-21	100.1	MDP0000289234	Putative_R-Genes,_predicted_from_Pythozome	Malus x domestica	N
BGI_novel_G004505	PRGDB00072527	48.6	111	55	1	949	1281	944	1052	1.1e-23	111.7	Os.49895	Putative_R-Genes,_predicted_from_NCBI_UniGene	Oryza sativa Japonica Group	NL	37988925	AK119302	Oryza sativa Japonica Group cDNA clone:001-130-F02, full insert sequence
BGI_novel_G004524	PRGDB00186217	32.2	292	178	6	624	1469	1496	1777	3.6e-35	150.2	GRMZM2G381429_T01	Putative_R-Genes,_predicted_from_Pythozome	Zea mays	NL			NB-ARC domain-containing disease resistance protein (best arabidopsis hit); resistance protein, putative, expressed (best rice hit)
BGI_novel_G004525	PRGDB00186217	37.8	148	84	2	624	1049	1496	1641	7.4e-23	109	GRMZM2G381429_T01	Putative_R-Genes,_predicted_from_Pythozome	Zea mays	NL			NB-ARC domain-containing disease resistance protein (best arabidopsis hit); resistance protein, putative, expressed (best rice hit)
BGI_novel_G004529	PRGDB00206876	24.3	506	372	7	1076	2575	1598	2098	4.9e-41	169.9	LOC_Os01g33260.1	Putative_R-Genes,_predicted_from_Pythozome	Oryza sativa	N
BGI_novel_G004542	PRGDB00213640	44.9	178	98	0	2614	2081	915	1092	1.8e-42	174.9	MDP0000484925	Putative_R-Genes,_predicted_from_Pythozome	Malus x domestica	NL
BGI_novel_G004546	PRGDB00189941	95.7	47	2	0	302	162	557	603	1.3e-22	105.9	Hv.36705	Putative_R-Genes,_predicted_from_NCBI_UniGene	Hordeum vulgare	NL	326499779	AK359516	Hordeum vulgare subsp. vulgare mRNA for predicted protein, complete cds, clone: NIASHv1098H07
BGI_novel_G004559	PRGDB00189785	84.8	33	5	0	250	348	579	611	1.2e-08	59.7	Hv.33854	Putative_R-Genes,_predicted_from_NCBI_UniGene	Hordeum vulgare	NL	326507385	AK371888	Hordeum vulgare subsp. vulgare mRNA for predicted protein, complete cds, clone: NIASHv2142N02
BGI_novel_G004562	PRGDB00079067	50.7	69	24	2	139	345	940	998	1.6e-11	69.3	Vvi.24747	Putative_R-Genes,_predicted_from_NCBI_UniGene	Vitis vinifera	NL	225424433	XM_002281516	PREDICTED: Vitis vinifera hypothetical protein LOC100249092 (LOC100249092), mRNA
BGI_novel_G004571	PRGWK00002402	23.6	246	165	7	296	1018	9	236	2.3e-09	64.3	Sotub12g022560.1.1	Contributed_R-Genes	Solanum tuberosum	RLP
BGI_novel_G004576	PRGDB00206841	60.3	179	68	1	2	529	120	298	3.3e-64	244.2	LOC_Os04g53040.1	Putative_R-Genes,_predicted_from_Pythozome	Oryza sativa	NL
BGI_novel_G004581	PRGDB00189370	63.8	80	28	1	1099	860	666	744	4.5e-18	92	Hv.11435	Putative_R-Genes,_predicted_from_NCBI_UniGene	Hordeum vulgare	NL	326507541	AK371966	Hordeum vulgare subsp. vulgare mRNA for predicted protein, complete cds, clone: NIASHv2144C21
BGI_novel_G004587	PRGDB00214278	26.2	237	147	9	1533	2183	885	1113	6.5e-05	50.1	MDP0000399716	Putative_R-Genes,_predicted_from_Pythozome	Malus x domestica	TNL
BGI_novel_G004588	PRGDB00182817	45.9	146	76	2	1419	1856	300	442	3.6e-28	126.3	GSVIVT01000641001	Putative_R-Genes,_predicted_from_Pythozome	Vitis vinifera	NL			NB-ARC domain-containing disease resistance protein (best arabidopsis hit)
BGI_novel_G004589	PRGDB00182817	44	218	117	4	56	706	229	442	4.8e-43	174.5	GSVIVT01000641001	Putative_R-Genes,_predicted_from_Pythozome	Vitis vinifera	NL			NB-ARC domain-containing disease resistance protein (best arabidopsis hit)
BGI_novel_G004646	PRGDB00193568	87.1	31	4	0	73	165	710	740	7.1e-08	57.4	Ta.87831	Putative_R-Genes,_predicted_from_NCBI_UniGene	Triticum aestivum	CNL	312488358	HP635622	TSA: Triticum aestivum cultivar Bobwhite isotig26417.flagleaf mRNA sequence
BGI_novel_G004698	PRGDB00189646	92.7	1058	77	0	984	4157	2	1059	0	1951.8	Hv.30288	Putative_R-Genes,_predicted_from_NCBI_UniGene	Hordeum vulgare	RLP	326519784	AK369063	Hordeum vulgare subsp. vulgare mRNA for predicted protein, complete cds, clone: NIASHv2084L23
BGI_novel_G004738	PRGDB00184757	40	80	48	0	1229	990	355	434	4.9e-09	62.4	GRMZM2G577191_T01	Putative_R-Genes,_predicted_from_Pythozome	Zea mays	RLP			Leucine-rich repeat protein kinase family protein (best arabidopsis hit); leucine-rich repeat family protein, putative, expressed (best rice hit)
BGI_novel_G004739	PRGDB00179296	64.2	137	48	1	537	947	868	1003	7e-44	178.3	Sb05g008160.1	Putative_R-Genes,_predicted_from_Pythozome	Sorghum bicolor	NL			MAP kinase kinase 5 (best arabidopsis hit); resistance protein, putative, expressed (best rice hit)
BGI_novel_G004770	PRGDB00171198	30	50	35	0	3400	3549	1349	1398	0.2	38.9	LOC_Os08g07950.1	Putative_R-Genes,_predicted_from_Pythozome	Oryza sativa	NL			TTF-type zinc finger protein with HAT dimerisation domain (best arabidopsis hit)
BGI_novel_G004809	PRGDB00164261	25.1	589	359	16	879	2585	1519	2045	1.4e-34	148.3	Glyma16g23790.1	Putative_R-Genes,_predicted_from_Pythozome	Glycine max	CNL			transmembrane receptors;ATP binding (best arabidopsis hit)
BGI_novel_G004910	PRGDB00171198	50.8	130	58	1	1400	1011	1213	1336	2e-29	131	LOC_Os08g07950.1	Putative_R-Genes,_predicted_from_Pythozome	Oryza sativa	NL			TTF-type zinc finger protein with HAT dimerisation domain (best arabidopsis hit)
BGI_novel_G004911	PRGDB00171198	50.8	130	58	1	1711	1322	1213	1336	2.2e-29	131	LOC_Os08g07950.1	Putative_R-Genes,_predicted_from_Pythozome	Oryza sativa	NL			TTF-type zinc finger protein with HAT dimerisation domain (best arabidopsis hit)
BGI_novel_G004916	PRGDB00186672	44.9	167	80	2	3885	4349	1075	1241	2.4e-35	151.4		Putative_R-Genes,_collected_from_NCBI_Protein	Arachis hypogaea	NL	342365827	HQ637178	Arachis hypogaea clone AHF-205D04 NBS-LRR gene cluster, complete sequence.
BGI_novel_G004955	PRGDB00186217	52.4	82	39	0	584	829	1486	1567	1.2e-16	88.2	GRMZM2G381429_T01	Putative_R-Genes,_predicted_from_Pythozome	Zea mays	NL			NB-ARC domain-containing disease resistance protein (best arabidopsis hit); resistance protein, putative, expressed (best rice hit)
BGI_novel_G004956	PRGDB00186217	52.4	82	39	0	341	586	1486	1567	1.1e-16	88.2	GRMZM2G381429_T01	Putative_R-Genes,_predicted_from_Pythozome	Zea mays	NL			NB-ARC domain-containing disease resistance protein (best arabidopsis hit); resistance protein, putative, expressed (best rice hit)
BGI_novel_G004967	PRGDB00206923	88.7	53	6	0	5	163	1922	1974	1.9e-18	95.1	LOC_Os06g41690.1	Putative_R-Genes,_predicted_from_Pythozome	Oryza sativa	CNL
BGI_novel_G004968	PRGDB00206923	63.3	147	31	2	2	442	1009	1132	2.5e-41	167.9	LOC_Os06g41690.1	Putative_R-Genes,_predicted_from_Pythozome	Oryza sativa	CNL
BGI_novel_G004970	PRGDB00206923	65.1	63	22	0	2	190	1504	1566	5.8e-15	82	LOC_Os06g41690.1	Putative_R-Genes,_predicted_from_Pythozome	Oryza sativa	CNL
BGI_novel_G004980	PRGDB00073503	47.9	163	79	3	1006	1476	1542	1704	2.7e-35	149.8	Os.99749	Putative_R-Genes,_predicted_from_NCBI_UniGene	Oryza sativa Japonica Group	CN	297720030	NM_001185448	Oryza sativa Japonica Group Os01g0516800 (Os01g0516800) mRNA, complete cds
BGI_novel_G004981	PRGDB00073503	44.8	554	290	7	1059	2699	1542	2086	1.9e-133	476.9	Os.99749	Putative_R-Genes,_predicted_from_NCBI_UniGene	Oryza sativa Japonica Group	CN	297720030	NM_001185448	Oryza sativa Japonica Group Os01g0516800 (Os01g0516800) mRNA, complete cds
BGI_novel_G004984	PRGDB00204891	41.7	108	55	3	496	819	1024	1123	2e-16	87.4	Lus10020500	Putative_R-Genes,_predicted_from_Pythozome	Linum usitatissimum	RLP
BGI_novel_G004985	PRGDB00204891	41.7	108	55	3	426	749	1024	1123	1.9e-16	87.4	Lus10020500	Putative_R-Genes,_predicted_from_Pythozome	Linum usitatissimum	RLP
BGI_novel_G004986	PRGDB00204891	43.4	113	56	3	429	767	1024	1128	5.5e-19	95.9	Lus10020500	Putative_R-Genes,_predicted_from_Pythozome	Linum usitatissimum	RLP
BGI_novel_G004998	PRGDB00047385	63	138	50	1	933	1343	20	157	1.6e-45	184.1	NBS type disease resistance protein	Putative_R-Genes,_collected_from_NCBI_Protein	Populus trichocarpa	N	105922962	DQ513233	Populus trichocarpa clone 177919 NBS type disease resistance protein mRNA, complete cds.
BGI_novel_G005008	PRGDB00217533	46.9	64	34	0	2627	2818	167	230	3.6e-10	68.2	Thhalv10011182m	Putative_R-Genes,_predicted_from_Pythozome	Eutrema halophilum	CN
BGI_novel_G005017	PRGDB00206941	25.4	205	122	5	4220	4786	1207	1396	2.9e-10	68.9	LOC_Os05g17050.1	Putative_R-Genes,_predicted_from_Pythozome	Oryza sativa	RLP
BGI_novel_G005021	PRGDB00072811	59.5	42	14	1	7654	7529	1152	1190	9.6e-08	60.8	Os.57318	Putative_R-Genes,_predicted_from_NCBI_UniGene	Oryza sativa Japonica Group	NL	32984776	AK099567	Oryza sativa Japonica Group cDNA clone:J013034N02, full insert sequence
BGI_novel_G005081	PRGDB00186672	54.3	140	62	2	1770	2183	909	1048	6.8e-33	142.5		Putative_R-Genes,_collected_from_NCBI_Protein	Arachis hypogaea	NL	342365827	HQ637178	Arachis hypogaea clone AHF-205D04 NBS-LRR gene cluster, complete sequence.
BGI_novel_G005082	PRGDB00186672	54.3	140	62	2	1832	2245	909	1048	6.9e-33	142.5		Putative_R-Genes,_collected_from_NCBI_Protein	Arachis hypogaea	NL	342365827	HQ637178	Arachis hypogaea clone AHF-205D04 NBS-LRR gene cluster, complete sequence.
BGI_novel_G005087	PRGDB00050298	25.8	229	157	7	5679	6350	2400	2620	1.2e-08	63.9	Os11g0708900	Putative_R-Genes,_collected_from_NCBI_Protein	Oryza sativa Japonica Group	CNL	58531198	AP008217	Oryza sativa (japonica cultivar-group) genomic DNA, chromosome 11.
BGI_novel_G005088	PRGDB00050298	25.8	229	157	7	5057	4386	2400	2620	1.2e-08	63.9	Os11g0708900	Putative_R-Genes,_collected_from_NCBI_Protein	Oryza sativa Japonica Group	CNL	58531198	AP008217	Oryza sativa (japonica cultivar-group) genomic DNA, chromosome 11.
BGI_novel_G005156	PRGDB00177064	46.2	65	33	1	870	1058	366	430	2e-11	70.1	29912.m005281	Putative_R-Genes,_predicted_from_Pythozome	Oryza barthii	N			Flavin-binding monooxygenase family protein (best arabidopsis hit)
BGI_novel_G005200	PRGDB00186217	36.8	136	79	2	113	499	1494	1629	8.5e-19	93.6	GRMZM2G381429_T01	Putative_R-Genes,_predicted_from_Pythozome	Zea mays	NL			NB-ARC domain-containing disease resistance protein (best arabidopsis hit); resistance protein, putative, expressed (best rice hit)
BGI_novel_G005201	PRGDB00186217	36.8	136	79	2	76	462	1494	1629	8e-19	93.6	GRMZM2G381429_T01	Putative_R-Genes,_predicted_from_Pythozome	Zea mays	NL			NB-ARC domain-containing disease resistance protein (best arabidopsis hit); resistance protein, putative, expressed (best rice hit)
BGI_novel_G005207	PRGDB00079067	37.7	167	93	2	178	648	932	1097	2.4e-28	125.9	Vvi.24747	Putative_R-Genes,_predicted_from_NCBI_UniGene	Vitis vinifera	NL	225424433	XM_002281516	PREDICTED: Vitis vinifera hypothetical protein LOC100249092 (LOC100249092), mRNA
BGI_novel_G005230	PRGDB00206903	45.4	388	211	1	4512	5672	341	728	4.9e-94	347.4	LOC_Os02g16090.1	Putative_R-Genes,_predicted_from_Pythozome	Oryza sativa	CN
BGI_novel_G005232	PRGDB00186672	54.1	320	146	1	6030	6986	1056	1375	3.7e-96	354.4		Putative_R-Genes,_collected_from_NCBI_Protein	Arachis hypogaea	NL	342365827	HQ637178	Arachis hypogaea clone AHF-205D04 NBS-LRR gene cluster, complete sequence.
BGI_novel_G005233	PRGDB00186672	54.1	320	146	1	6034	6990	1056	1375	3.7e-96	354.4		Putative_R-Genes,_collected_from_NCBI_Protein	Arachis hypogaea	NL	342365827	HQ637178	Arachis hypogaea clone AHF-205D04 NBS-LRR gene cluster, complete sequence.
BGI_novel_G005234	PRGDB00186672	54.1	320	146	1	8995	9951	1056	1375	6.6e-96	354.4		Putative_R-Genes,_collected_from_NCBI_Protein	Arachis hypogaea	NL	342365827	HQ637178	Arachis hypogaea clone AHF-205D04 NBS-LRR gene cluster, complete sequence.
BGI_novel_G005235	PRGDB00186672	54.1	320	146	1	8996	9952	1056	1375	5e-96	354.4		Putative_R-Genes,_collected_from_NCBI_Protein	Arachis hypogaea	NL	342365827	HQ637178	Arachis hypogaea clone AHF-205D04 NBS-LRR gene cluster, complete sequence.
BGI_novel_G005236	PRGDB00186672	54.1	320	146	1	9008	9964	1056	1375	5e-96	354.4		Putative_R-Genes,_collected_from_NCBI_Protein	Arachis hypogaea	NL	342365827	HQ637178	Arachis hypogaea clone AHF-205D04 NBS-LRR gene cluster, complete sequence.
BGI_novel_G005241	PRGDB00215527	37.3	51	31	1	992	1141	1314	1364	0.16	37.4	MDP0000553601	Putative_R-Genes,_predicted_from_Pythozome	Malus x domestica	TNL
BGI_novel_G005289	PRGWK00001141	65.2	69	24	0	204	410	924	992	4.1e-24	110.9	Solyc12g100010.1.1	Contributed_R-Genes	Solanum lycopersicum	RLP
BGI_novel_G005357	PRGDB00078970	39.9	268	145	5	969	1739	1099	1361	3.5e-40	166.4	Vvi.20745	Putative_R-Genes,_predicted_from_NCBI_UniGene	Vitis vinifera	CNL	225447515	XM_002268092	PREDICTED: Vitis vinifera hypothetical protein LOC100252764 (LOC100252764), mRNA
BGI_novel_G005367	PRGDB00189956	100	200	0	0	52	651	2	201	1.1e-114	412.1	Hv.36951	Putative_R-Genes,_predicted_from_NCBI_UniGene	Hordeum vulgare	NL	326496842	AK367245	Hordeum vulgare subsp. vulgare mRNA for predicted protein, complete cds, clone: NIASHv2053G10
BGI_novel_G005371	PRGDB00204287	68.1	1050	328	5	1173	4310	306	1352	0	1390.9	Bradi3g60337.1	Putative_R-Genes,_predicted_from_Pythozome	Brachypodium distachyon	CNL
BGI_novel_G005372	PRGDB00204287	68.1	1050	328	5	1063	4200	306	1352	0	1390.9	Bradi3g60337.1	Putative_R-Genes,_predicted_from_Pythozome	Brachypodium distachyon	CNL
BGI_novel_G005413	PRGDB00206908	30.5	370	232	5	13	1113	276	623	8.6e-47	187.6	LOC_Os02g02660.1	Putative_R-Genes,_predicted_from_Pythozome	Oryza sativa	CNL
BGI_novel_G005416	PRGDB00198064	52.4	212	95	2	4	627	320	529	1.4e-46	186.4	Pavirv00005510m	Putative_R-Genes,_predicted_from_Pythozome	Panicum virgatum	NL
BGI_novel_G005417	PRGDB00069799	95.2	1014	49	0	108	3149	1	1014	0	1882.5	Hv.8716	Putative_R-Genes,_predicted_from_NCBI_UniGene	Hordeum vulgare	NL	28555898	AJ507094	Hordeum vulgare mRNA for NBS-LRR disease resistance protein homologue (rga S-9202 gene)
BGI_novel_G005434	PRGDB00072425	31.9	116	78	1	3	347	1026	1141	6.7e-17	87	Os.46735	Putative_R-Genes,_predicted_from_NCBI_UniGene	Oryza sativa Japonica Group	NL	37990072	AK120449	Oryza sativa Japonica Group cDNA clone:J013101D04, full insert sequence
BGI_novel_G005436	PRGDB00164261	24.2	417	266	7	1037	2266	1519	1892	8.5e-32	138.7	Glyma16g23790.1	Putative_R-Genes,_predicted_from_Pythozome	Glycine max	CNL			transmembrane receptors;ATP binding (best arabidopsis hit)
BGI_novel_G005437	PRGDB00164261	24.2	417	266	7	1093	2322	1519	1892	1.2e-31	138.7	Glyma16g23790.1	Putative_R-Genes,_predicted_from_Pythozome	Glycine max	CNL			transmembrane receptors;ATP binding (best arabidopsis hit)
BGI_novel_G005438	PRGDB00164261	24.2	417	266	7	1880	3109	1519	1892	1.2e-31	138.7	Glyma16g23790.1	Putative_R-Genes,_predicted_from_Pythozome	Glycine max	CNL			transmembrane receptors;ATP binding (best arabidopsis hit)
BGI_novel_G005449	PRGDB00157816	68.8	240	72	2	459	1175	94	331	1.7e-90	333.2	orange1.1g002673m	Putative_R-Genes,_predicted_from_Pythozome	Citrus sinensis	RLP			Leucine-rich receptor-like protein kinase family protein (best arabidopsis hit)
BGI_novel_G005467	PRGDB00204808	78.8	33	7	0	28	126	1866	1898	2.8e-10	65.9	GRMZM2G060054_T03	Putative_R-Genes,_predicted_from_Pythozome	Zea mays	CNL
BGI_novel_G005489	PRGDB00189725	76.6	47	11	0	439	579	84	130	2.9e-12	73.2	Hv.32965	Putative_R-Genes,_predicted_from_NCBI_UniGene	Hordeum vulgare	CN	326512501	AK368403	Hordeum vulgare subsp. vulgare mRNA for predicted protein, partial cds, clone: NIASHv2073B12
BGI_novel_G005490	PRGDB00189725	92.1	38	3	0	1310	1423	93	130	4.5e-12	73.2	Hv.32965	Putative_R-Genes,_predicted_from_NCBI_UniGene	Hordeum vulgare	CN	326512501	AK368403	Hordeum vulgare subsp. vulgare mRNA for predicted protein, partial cds, clone: NIASHv2073B12
BGI_novel_G005491	PRGDB00189725	92.1	38	3	0	1310	1423	93	130	4.5e-12	73.2	Hv.32965	Putative_R-Genes,_predicted_from_NCBI_UniGene	Hordeum vulgare	CN	326512501	AK368403	Hordeum vulgare subsp. vulgare mRNA for predicted protein, partial cds, clone: NIASHv2073B12
BGI_novel_G005492	PRGDB00189725	76.6	47	11	0	439	579	84	130	1.8e-12	73.2	Hv.32965	Putative_R-Genes,_predicted_from_NCBI_UniGene	Hordeum vulgare	CN	326512501	AK368403	Hordeum vulgare subsp. vulgare mRNA for predicted protein, partial cds, clone: NIASHv2073B12
BGI_novel_G005501	PRGDB00048590	44.3	183	80	6	519	1067	519	679	1e-26	120.9	Disease resistance protein I2, putative	Putative_R-Genes,_collected_from_NCBI_Protein	Solanum demissum	RLP	53749428	AC151801	Solanum demissum chromosome 11 clone PGEC591C22, complete sequence.
BGI_novel_G005543	PRGDB00072425	35.5	62	40	0	6	191	1062	1123	5.1e-07	53.5	Os.46735	Putative_R-Genes,_predicted_from_NCBI_UniGene	Oryza sativa Japonica Group	NL	37990072	AK120449	Oryza sativa Japonica Group cDNA clone:J013101D04, full insert sequence
BGI_novel_G005547	PRGDB00189753	48.9	92	21	1	1635	1910	106	171	8.8e-13	77	Hv.33499	Putative_R-Genes,_predicted_from_NCBI_UniGene	Hordeum vulgare	RLP	326522543	AK376539	Hordeum vulgare subsp. vulgare mRNA for predicted protein, complete cds, clone: NIASHv3127B19
BGI_novel_G005548	PRGDB00189753	48.9	92	21	1	853	1128	106	171	7.8e-13	77	Hv.33499	Putative_R-Genes,_predicted_from_NCBI_UniGene	Hordeum vulgare	RLP	326522543	AK376539	Hordeum vulgare subsp. vulgare mRNA for predicted protein, complete cds, clone: NIASHv3127B19
BGI_novel_G005550	PRGDB00189753	48.9	92	21	1	1539	1814	106	171	9e-13	77	Hv.33499	Putative_R-Genes,_predicted_from_NCBI_UniGene	Hordeum vulgare	RLP	326522543	AK376539	Hordeum vulgare subsp. vulgare mRNA for predicted protein, complete cds, clone: NIASHv3127B19
BGI_novel_G005552	PRGDB00189753	48.9	92	21	1	807	1082	106	171	8.1e-13	77	Hv.33499	Putative_R-Genes,_predicted_from_NCBI_UniGene	Hordeum vulgare	RLP	326522543	AK376539	Hordeum vulgare subsp. vulgare mRNA for predicted protein, complete cds, clone: NIASHv3127B19
BGI_novel_G005554	PRGDB00189753	48.9	92	21	1	814	1089	106	171	8.1e-13	77	Hv.33499	Putative_R-Genes,_predicted_from_NCBI_UniGene	Hordeum vulgare	RLP	326522543	AK376539	Hordeum vulgare subsp. vulgare mRNA for predicted protein, complete cds, clone: NIASHv3127B19
BGI_novel_G005556	PRGDB00189753	48.9	92	21	1	861	1136	106	171	8.2e-13	77	Hv.33499	Putative_R-Genes,_predicted_from_NCBI_UniGene	Hordeum vulgare	RLP	326522543	AK376539	Hordeum vulgare subsp. vulgare mRNA for predicted protein, complete cds, clone: NIASHv3127B19
BGI_novel_G005557	PRGDB00189753	48.9	92	21	1	721	996	106	171	8e-13	77	Hv.33499	Putative_R-Genes,_predicted_from_NCBI_UniGene	Hordeum vulgare	RLP	326522543	AK376539	Hordeum vulgare subsp. vulgare mRNA for predicted protein, complete cds, clone: NIASHv3127B19
BGI_novel_G005559	PRGDB00189753	48.9	92	21	1	770	1045	106	171	8e-13	77	Hv.33499	Putative_R-Genes,_predicted_from_NCBI_UniGene	Hordeum vulgare	RLP	326522543	AK376539	Hordeum vulgare subsp. vulgare mRNA for predicted protein, complete cds, clone: NIASHv3127B19
BGI_novel_G005659	PRGDB00184757	32.8	128	83	2	764	381	356	480	2.8e-11	69.3	GRMZM2G577191_T01	Putative_R-Genes,_predicted_from_Pythozome	Zea mays	RLP			Leucine-rich repeat protein kinase family protein (best arabidopsis hit); leucine-rich repeat family protein, putative, expressed (best rice hit)
BGI_novel_G005660	PRGDB00186672	90	20	2	0	1	60	1030	1049	0.00045	45.1		Putative_R-Genes,_collected_from_NCBI_Protein	Arachis hypogaea	NL	342365827	HQ637178	Arachis hypogaea clone AHF-205D04 NBS-LRR gene cluster, complete sequence.
BGI_novel_G005662	PRGDB00215527	38.1	247	132	2	2587	3264	1109	1355	5.8e-40	166.4	MDP0000553601	Putative_R-Genes,_predicted_from_Pythozome	Malus x domestica	TNL
BGI_novel_G005671	PRGDB00061511	47	100	53	0	440	739	2063	2162	8.3e-21	100.5	disease resistance protein	Putative_R-Genes,_collected_from_NCBI_Protein	Brassica rapa subsp. pekinensis	TNL	227438238	FJ842828	Brassica rapa subsp. pekinensis isolate BrTNL10 disease resistance protein gene, complete cds.
BGI_novel_G005709	PRGDB00206819	48.3	58	29	1	3188	3358	282	339	9.9e-08	60.5	LOC_Os10g17724.1	Putative_R-Genes,_predicted_from_Pythozome	Oryza sativa	NL
BGI_novel_G005714	PRGDB00206876	23.7	232	176	1	1652	2347	1581	1811	1.6e-17	91.3	LOC_Os01g33260.1	Putative_R-Genes,_predicted_from_Pythozome	Oryza sativa	N
BGI_novel_G005715	PRGDB00206876	23.7	232	176	1	1052	1747	1581	1811	1.2e-17	91.3	LOC_Os01g33260.1	Putative_R-Genes,_predicted_from_Pythozome	Oryza sativa	N
BGI_novel_G005716	PRGDB00206876	23.7	232	176	1	1123	1818	1581	1811	1.2e-17	91.3	LOC_Os01g33260.1	Putative_R-Genes,_predicted_from_Pythozome	Oryza sativa	N
BGI_novel_G005771	PRGDB00186672	61.9	21	8	0	1436	1498	959	979	49	29.6		Putative_R-Genes,_collected_from_NCBI_Protein	Arachis hypogaea	NL	342365827	HQ637178	Arachis hypogaea clone AHF-205D04 NBS-LRR gene cluster, complete sequence.
BGI_novel_G005804	PRGDB00167217	43.4	76	42	1	1048	1275	964	1038	2.8e-12	73.6	mgv1a020513m	Putative_R-Genes,_predicted_from_Pythozome	Cucumis x hytivus	CNL			NB-ARC domain-containing disease resistance protein (best arabidopsis hit)
BGI_novel_G005847	PRGDB00206816	49.3	67	34	0	202	2	794	860	1.1e-11	73.2	LOC_Os10g21950.1	Putative_R-Genes,_predicted_from_Pythozome	Oryza sativa	NL
BGI_novel_G005866	PRGDB00198914	36.6	101	59	3	1789	1496	693	791	3.7e-11	69.7	Pavirv00048482m	Putative_R-Genes,_predicted_from_Pythozome	Panicum virgatum	NL
BGI_novel_G005867	PRGDB00198914	36.6	101	59	3	10	303	693	791	3.7e-11	69.7	Pavirv00048482m	Putative_R-Genes,_predicted_from_Pythozome	Panicum virgatum	NL
BGI_novel_G005883	PRGDB00186672	55	149	66	1	3	446	1113	1261	2.4e-44	177.9		Putative_R-Genes,_collected_from_NCBI_Protein	Arachis hypogaea	NL	342365827	HQ637178	Arachis hypogaea clone AHF-205D04 NBS-LRR gene cluster, complete sequence.
BGI_novel_G005915	PRGDB00206819	45.6	114	61	1	2818	2480	226	339	1.3e-19	98.6	LOC_Os10g17724.1	Putative_R-Genes,_predicted_from_Pythozome	Oryza sativa	NL
BGI_novel_G005949	PRGDB00176268	36.7	98	62	0	353	646	330	427	4.1e-16	85.5	29656.m000483	Putative_R-Genes,_predicted_from_Pythozome	Oryza barthii	Mlo-like			Seven transmembrane MLO family protein (best arabidopsis hit)
BGI_novel_G006032	PRGDB00213363	48.4	128	66	0	1356	1739	1325	1452	1.5e-26	121.7	MDP0000265619	Putative_R-Genes,_predicted_from_Pythozome	Malus x domestica	N
BGI_novel_G006033	PRGDB00213363	46.4	194	89	3	481	1026	1074	1264	8.6e-38	159.1	MDP0000265619	Putative_R-Genes,_predicted_from_Pythozome	Malus x domestica	N
BGI_novel_G006051	PRGDB00164261	25.6	589	356	16	1037	2743	1519	2045	1.2e-40	168.7	Glyma16g23790.1	Putative_R-Genes,_predicted_from_Pythozome	Glycine max	CNL			transmembrane receptors;ATP binding (best arabidopsis hit)
BGI_novel_G006052	PRGDB00164261	26.6	440	274	14	1062	2321	1635	2045	5.1e-27	123.2	Glyma16g23790.1	Putative_R-Genes,_predicted_from_Pythozome	Glycine max	CNL			transmembrane receptors;ATP binding (best arabidopsis hit)
BGI_novel_G006053	PRGDB00164261	25.6	589	356	16	670	2376	1519	2045	1.1e-40	168.7	Glyma16g23790.1	Putative_R-Genes,_predicted_from_Pythozome	Glycine max	CNL			transmembrane receptors;ATP binding (best arabidopsis hit)
BGI_novel_G006054	PRGDB00164261	25.6	589	356	16	670	2376	1519	2045	1.1e-40	168.7	Glyma16g23790.1	Putative_R-Genes,_predicted_from_Pythozome	Glycine max	CNL			transmembrane receptors;ATP binding (best arabidopsis hit)
BGI_novel_G006103	PRGDB00171198	37.1	178	107	2	1986	2519	1213	1385	8.8e-22	106.3	LOC_Os08g07950.1	Putative_R-Genes,_predicted_from_Pythozome	Oryza sativa	NL			TTF-type zinc finger protein with HAT dimerisation domain (best arabidopsis hit)
BGI_novel_G006104	PRGDB00171198	28.3	46	33	0	1643	1780	1497	1542	5.3	33.9	LOC_Os08g07950.1	Putative_R-Genes,_predicted_from_Pythozome	Oryza sativa	NL			TTF-type zinc finger protein with HAT dimerisation domain (best arabidopsis hit)
BGI_novel_G006105	PRGDB00171198	27.6	105	75	1	1643	1957	1497	1600	2.6e-07	58.9	LOC_Os08g07950.1	Putative_R-Genes,_predicted_from_Pythozome	Oryza sativa	NL			TTF-type zinc finger protein with HAT dimerisation domain (best arabidopsis hit)
BGI_novel_G006106	PRGDB00171198	37.4	147	70	2	567	1001	1321	1447	1.5e-17	92	LOC_Os08g07950.1	Putative_R-Genes,_predicted_from_Pythozome	Oryza sativa	NL			TTF-type zinc finger protein with HAT dimerisation domain (best arabidopsis hit)
BGI_novel_G006107	PRGDB00171198	30.2	53	37	0	1661	1819	1490	1542	0.37	37.7	LOC_Os08g07950.1	Putative_R-Genes,_predicted_from_Pythozome	Oryza sativa	NL			TTF-type zinc finger protein with HAT dimerisation domain (best arabidopsis hit)
BGI_novel_G006108	PRGDB00171198	36.7	60	30	2	513	692	1320	1371	1	35.8	LOC_Os08g07950.1	Putative_R-Genes,_predicted_from_Pythozome	Oryza sativa	NL			TTF-type zinc finger protein with HAT dimerisation domain (best arabidopsis hit)
BGI_novel_G006109	PRGDB00171198	28.3	46	33	0	1653	1790	1497	1542	5.4	33.9	LOC_Os08g07950.1	Putative_R-Genes,_predicted_from_Pythozome	Oryza sativa	NL			TTF-type zinc finger protein with HAT dimerisation domain (best arabidopsis hit)
BGI_novel_G006110	PRGDB00171198	28.3	46	33	0	1653	1790	1497	1542	8.3	33.9	LOC_Os08g07950.1	Putative_R-Genes,_predicted_from_Pythozome	Oryza sativa	NL			TTF-type zinc finger protein with HAT dimerisation domain (best arabidopsis hit)
BGI_novel_G006111	PRGDB00171198	37.3	177	106	2	1633	2163	1213	1384	1.1e-21	105.9	LOC_Os08g07950.1	Putative_R-Genes,_predicted_from_Pythozome	Oryza sativa	NL			TTF-type zinc finger protein with HAT dimerisation domain (best arabidopsis hit)
BGI_novel_G006112	PRGDB00171198	27.6	105	75	1	1656	1970	1497	1600	2.5e-07	58.9	LOC_Os08g07950.1	Putative_R-Genes,_predicted_from_Pythozome	Oryza sativa	NL			TTF-type zinc finger protein with HAT dimerisation domain (best arabidopsis hit)
BGI_novel_G006115	PRGDB00171198	37.3	177	106	2	2519	3049	1213	1384	1.3e-21	105.9	LOC_Os08g07950.1	Putative_R-Genes,_predicted_from_Pythozome	Oryza sativa	NL			TTF-type zinc finger protein with HAT dimerisation domain (best arabidopsis hit)
BGI_novel_G006117	PRGDB00171198	37.3	177	106	2	2546	3076	1213	1384	1.3e-21	105.9	LOC_Os08g07950.1	Putative_R-Genes,_predicted_from_Pythozome	Oryza sativa	NL			TTF-type zinc finger protein with HAT dimerisation domain (best arabidopsis hit)
BGI_novel_G006118	PRGDB00171198	34.8	273	153	3	2584	3402	1213	1460	1.8e-32	142.5	LOC_Os08g07950.1	Putative_R-Genes,_predicted_from_Pythozome	Oryza sativa	NL			TTF-type zinc finger protein with HAT dimerisation domain (best arabidopsis hit)
BGI_novel_G006119	PRGDB00171198	37.1	178	107	2	2565	3098	1213	1385	9.9e-22	106.3	LOC_Os08g07950.1	Putative_R-Genes,_predicted_from_Pythozome	Oryza sativa	NL			TTF-type zinc finger protein with HAT dimerisation domain (best arabidopsis hit)
BGI_novel_G006120	PRGDB00171198	34.8	273	153	3	2665	3483	1213	1460	1.8e-32	142.5	LOC_Os08g07950.1	Putative_R-Genes,_predicted_from_Pythozome	Oryza sativa	NL			TTF-type zinc finger protein with HAT dimerisation domain (best arabidopsis hit)
BGI_novel_G006121	PRGDB00171198	37.1	178	107	2	2074	2607	1213	1385	9e-22	106.3	LOC_Os08g07950.1	Putative_R-Genes,_predicted_from_Pythozome	Oryza sativa	NL			TTF-type zinc finger protein with HAT dimerisation domain (best arabidopsis hit)
BGI_novel_G006165	PRGDB00062304	40	90	53	1	168	437	1511	1599	1.4e-07	57	Disease resistance protein RPS5, putative	Putative_R-Genes,_collected_from_NCBI_Protein	Ricinus communis	NL	223538071	EQ973897	Ricinus communis genomic scaffold scf_1106159291728, whole genome shotgun sequence.
BGI_novel_G006166	PRGDB00062304	40.4	89	53	0	167	433	1511	1599	2.4e-08	59.7	Disease resistance protein RPS5, putative	Putative_R-Genes,_collected_from_NCBI_Protein	Ricinus communis	NL	223538071	EQ973897	Ricinus communis genomic scaffold scf_1106159291728, whole genome shotgun sequence.
BGI_novel_G006173	PRGDB00063797	31.8	132	82	4	538	909	229	360	1.6e-06	54.3	hypothetical protein	Putative_R-Genes,_collected_from_NCBI_Protein	Sorghum bicolor	T	242047787	XM_002461595	Sorghum bicolor hypothetical protein, mRNA.
BGI_novel_G006179	PRGDB00072527	39.4	241	126	5	722	1402	815	1049	7.6e-38	158.3	Os.49895	Putative_R-Genes,_predicted_from_NCBI_UniGene	Oryza sativa Japonica Group	NL	37988925	AK119302	Oryza sativa Japonica Group cDNA clone:001-130-F02, full insert sequence
BGI_novel_G006189	PRGDB00078883	35.4	79	51	0	36	272	168	246	4.5e-08	58.5	Vvi.16557	Putative_R-Genes,_predicted_from_NCBI_UniGene	Vitis vinifera	RLP	225441697	XM_002277255	PREDICTED: Vitis vinifera hypothetical protein LOC100262317 (LOC100262317), mRNA
BGI_novel_G006242	PRGDB00189588	54	137	49	5	1425	1823	594	720	3.5e-25	116.3	Hv.25159	Putative_R-Genes,_predicted_from_NCBI_UniGene	Hordeum vulgare	RLP	326501639	AK371411	Hordeum vulgare subsp. vulgare mRNA for predicted protein, complete cds, clone: NIASHv2133D15
BGI_novel_G006243	PRGDB00189588	54	137	49	5	1462	1860	594	720	3.6e-25	116.3	Hv.25159	Putative_R-Genes,_predicted_from_NCBI_UniGene	Hordeum vulgare	RLP	326501639	AK371411	Hordeum vulgare subsp. vulgare mRNA for predicted protein, complete cds, clone: NIASHv2133D15
BGI_novel_G006244	PRGDB00189588	54	137	49	5	1327	1725	594	720	3.4e-25	116.3	Hv.25159	Putative_R-Genes,_predicted_from_NCBI_UniGene	Hordeum vulgare	RLP	326501639	AK371411	Hordeum vulgare subsp. vulgare mRNA for predicted protein, complete cds, clone: NIASHv2133D15
BGI_novel_G006262	PRGDB00206219	60	45	16	1	436	564	20	64	6.1e-10	65.1	Lus10043428	Putative_R-Genes,_predicted_from_Pythozome	Linum usitatissimum	N
BGI_novel_G006263	PRGDB00215055	45.9	74	39	1	510	731	758	830	1.7e-12	73.6	MDP0000248164	Putative_R-Genes,_predicted_from_Pythozome	Malus x domestica	NL
BGI_novel_G006264	PRGDB00215055	45.9	74	39	1	678	457	758	830	1.7e-12	73.6	MDP0000248164	Putative_R-Genes,_predicted_from_Pythozome	Malus x domestica	NL
BGI_novel_G006266	PRGDB00178977	67.9	56	18	0	299	466	27	82	9.1e-18	89.7	Sb03g025670.1	Putative_R-Genes,_predicted_from_Pythozome	Sorghum bicolor	Other			S-domain-2 5 (best arabidopsis hit); expressed protein (best rice hit)
BGI_novel_G006277	PRGDB00143462	29.1	182	100	6	22	534	1245	1408	2.5e-10	67	493465	Putative_R-Genes,_predicted_from_Pythozome	Arabidopsis lyrata	TNL			Regulator of chromosome condensation (RCC1) family protein (best arabidopsis hit)
BGI_novel_G006283	PRGDB00217252	31.4	283	153	5	1554	2315	1249	1519	7.4e-31	136	MDP0000284128	Putative_R-Genes,_predicted_from_Pythozome	Malus x domestica	RLP
BGI_novel_G006284	PRGDB00217252	31.4	283	153	5	1665	2426	1249	1519	7.6e-31	136	MDP0000284128	Putative_R-Genes,_predicted_from_Pythozome	Malus x domestica	RLP
BGI_novel_G006289	PRGDB00189311	83.7	676	110	0	194	2221	38	713	0	1097	Hv.7605	Putative_R-Genes,_predicted_from_NCBI_UniGene	Hordeum vulgare	RLP	326487345	AK358444	Hordeum vulgare subsp. vulgare mRNA for predicted protein, complete cds, clone: NIASHv1076M05
BGI_novel_G006305	PRGDB00189578	92.8	975	70	0	256	3180	73	1047	0	1788.5	Hv.24459	Putative_R-Genes,_predicted_from_NCBI_UniGene	Hordeum vulgare	RLP	326507645	AK372018	Hordeum vulgare subsp. vulgare mRNA for predicted protein, partial cds, clone: NIASHv2144P23
BGI_novel_G006306	PRGDB00189578	81.2	160	3	1	2621	2142	802	934	4.1e-65	249.6	Hv.24459	Putative_R-Genes,_predicted_from_NCBI_UniGene	Hordeum vulgare	RLP	326507645	AK372018	Hordeum vulgare subsp. vulgare mRNA for predicted protein, partial cds, clone: NIASHv2144P23
BGI_novel_G006325	PRGDB00216326	32	100	67	1	48	347	771	869	7.6e-09	60.1	MDP0000255780	Putative_R-Genes,_predicted_from_Pythozome	Malus x domestica	RLP
BGI_novel_G006392	PRGDB00214205	76	121	19	1	25	387	1510	1620	1e-46	187.6	MDP0000293207	Putative_R-Genes,_predicted_from_Pythozome	Malus x domestica	CNL
BGI_novel_G006427	PRGDB00216650	30.2	348	185	11	235	1242	939	1240	6.1e-37	155.2	MDP0000252094	Putative_R-Genes,_predicted_from_Pythozome	Malus x domestica	RLP
BGI_novel_G006448	PRGDB00204891	39	123	65	4	1039	1401	1023	1137	1.1e-15	86.3	Lus10020500	Putative_R-Genes,_predicted_from_Pythozome	Linum usitatissimum	RLP
BGI_novel_G006452	PRGDB00189831	32.5	166	103	7	750	1238	1240	1399	7.2e-12	72.8	Hv.34567	Putative_R-Genes,_predicted_from_NCBI_UniGene	Hordeum vulgare	NL	326530731	AK369963	Hordeum vulgare subsp. vulgare mRNA for predicted protein, complete cds, clone: NIASHv2102D06
BGI_novel_G006453	PRGDB00189526	93.4	331	22	0	3	995	662	992	7.4e-174	609.4	Hv.19228	Putative_R-Genes,_predicted_from_NCBI_UniGene	Hordeum vulgare	NL	326516091	AK356854	Hordeum vulgare subsp. vulgare mRNA for predicted protein, complete cds, clone: NIASHv1041C02
BGI_novel_G006464	PRGDB00073072	44.4	36	20	0	515	622	219	254	2.1	35.4	Os.80143	Putative_R-Genes,_predicted_from_NCBI_UniGene	Oryza sativa Japonica Group	CNL	32975074	AK065056	Oryza sativa Japonica Group cDNA clone:J013001J06, full insert sequence
BGI_novel_G006473	PRGWK00000444	75.5	49	12	0	3	149	1796	1844	1.6e-13	75.1	Solyc01g102880.1.1	Contributed_R-Genes	Solanum lycopersicum	TNL-OT
BGI_novel_G006477	PRGDB00214960	36.8	95	57	3	1354	1073	207	299	1.1e-07	57.8	MDP0000608268	Putative_R-Genes,_predicted_from_Pythozome	Malus x domestica	RLP
BGI_novel_G006479	PRGDB00186672	48.6	173	89	0	3071	3589	1079	1251	5.1e-45	183.7		Putative_R-Genes,_collected_from_NCBI_Protein	Arachis hypogaea	NL	342365827	HQ637178	Arachis hypogaea clone AHF-205D04 NBS-LRR gene cluster, complete sequence.
BGI_novel_G006480	PRGDB00204832	54.3	164	68	3	778	1251	1	163	1.3e-38	161	GRMZM2G104425_T01	Putative_R-Genes,_predicted_from_Pythozome	Zea mays	RLP
BGI_novel_G006481	PRGDB00204832	54.3	164	68	3	1292	1765	1	163	1.7e-38	161	GRMZM2G104425_T01	Putative_R-Genes,_predicted_from_Pythozome	Zea mays	RLP
BGI_novel_G006482	PRGDB00204832	54.3	164	68	3	1039	1512	1	163	1.5e-38	161	GRMZM2G104425_T01	Putative_R-Genes,_predicted_from_Pythozome	Zea mays	RLP
BGI_novel_G006483	PRGDB00186672	48.6	173	89	0	2867	3385	1079	1251	4.9e-45	183.7		Putative_R-Genes,_collected_from_NCBI_Protein	Arachis hypogaea	NL	342365827	HQ637178	Arachis hypogaea clone AHF-205D04 NBS-LRR gene cluster, complete sequence.
BGI_novel_G006484	PRGDB00204832	54.3	164	68	3	566	1039	1	163	1.2e-38	161	GRMZM2G104425_T01	Putative_R-Genes,_predicted_from_Pythozome	Zea mays	RLP
BGI_novel_G006497	PRGDB00164261	26.2	560	352	12	1124	2794	1516	2017	2.1e-50	201.1	Glyma16g23790.1	Putative_R-Genes,_predicted_from_Pythozome	Glycine max	CNL			transmembrane receptors;ATP binding (best arabidopsis hit)
BGI_novel_G006503	PRGDB00192459	58.3	48	20	0	510	653	313	360	1.6e-09	63.5	Mtr.22577	Putative_R-Genes,_predicted_from_NCBI_UniGene	Medicago truncatula	CNL	357509266	XM_003624874	Medicago truncatula NB-LRR type disease resistance protein (MTR_7g089080) mRNA, complete cds
BGI_novel_G006543	PRGDB00072425	38.5	109	64	3	1377	1051	982	1087	2.3e-12	73.9	Os.46735	Putative_R-Genes,_predicted_from_NCBI_UniGene	Oryza sativa Japonica Group	NL	37990072	AK120449	Oryza sativa Japonica Group cDNA clone:J013101D04, full insert sequence
BGI_novel_G006564	PRGDB00181876	67.8	301	90	3	167	1054	1	299	1.6e-111	402.5	Si032792m	Putative_R-Genes,_predicted_from_Pythozome	Setaria italica	Mlo-like			Seven transmembrane MLO family protein (best arabidopsis hit); MLO domain containing protein, putative (best rice hit)
BGI_novel_G006565	PRGDB00069987	99	200	2	0	26	625	303	502	8e-112	402.9	Hv.21134	Putative_R-Genes,_predicted_from_NCBI_UniGene	Hordeum vulgare	Mlo-like	46405142	AY581255	Hordeum vulgare subsp. vulgare Mlo3 (Mlo3) mRNA, complete cds
BGI_novel_G006609	PRGDB00202169	51.5	134	65	0	408	809	7	140	2.1e-33	143.3	Bra007015	Putative_R-Genes,_predicted_from_Pythozome	Brassica rapa	RLP
BGI_novel_G006621	PRGDB00050665	49.4	241	108	3	161	880	2	229	8.7e-59	227.6	F12M16.25	Putative_R-Genes,_collected_from_NCBI_Protein	Arabidopsis thaliana	CNL	7769847	AC008007	Genomic sequence for Arabidopsis thaliana BAC F12M16 from chromosome I, complete sequence.
BGI_novel_G006622	PRGDB00050665	69	87	27	0	293	553	230	316	3.3e-28	125.6	F12M16.25	Putative_R-Genes,_collected_from_NCBI_Protein	Arabidopsis thaliana	CNL	7769847	AC008007	Genomic sequence for Arabidopsis thaliana BAC F12M16 from chromosome I, complete sequence.
BGI_novel_G006624	PRGDB00184447	64.5	62	21	1	1659	1474	1035	1095	7.2e-16	85.5	GSVIVT01036582001	Putative_R-Genes,_predicted_from_Pythozome	Vitis vinifera	NL			LRR and NB-ARC domains-containing disease resistance protein (best arabidopsis hit)
BGI_novel_G006625	PRGDB00184447	64.5	62	21	1	2993	2808	1035	1095	1.2e-15	85.5	GSVIVT01036582001	Putative_R-Genes,_predicted_from_Pythozome	Vitis vinifera	NL			LRR and NB-ARC domains-containing disease resistance protein (best arabidopsis hit)
BGI_novel_G006626	PRGDB00184447	64.5	62	21	1	1725	1540	1035	1095	7.5e-16	85.5	GSVIVT01036582001	Putative_R-Genes,_predicted_from_Pythozome	Vitis vinifera	NL			LRR and NB-ARC domains-containing disease resistance protein (best arabidopsis hit)
BGI_novel_G006627	PRGDB00184447	67.2	58	19	0	236	409	1038	1095	6.7e-16	84	GSVIVT01036582001	Putative_R-Genes,_predicted_from_Pythozome	Vitis vinifera	NL			LRR and NB-ARC domains-containing disease resistance protein (best arabidopsis hit)
BGI_novel_G006648	PRGWK00001406	61	41	15	1	1307	1429	201	240	6.5e-06	52.8	Sotub03g020700.1.1	Contributed_R-Genes	Solanum tuberosum	RLK
BGI_novel_G006669	PRGDB00192459	46.7	424	181	7	307	1476	58	470	1.3e-89	330.5	Mtr.22577	Putative_R-Genes,_predicted_from_NCBI_UniGene	Medicago truncatula	CNL	357509266	XM_003624874	Medicago truncatula NB-LRR type disease resistance protein (MTR_7g089080) mRNA, complete cds
BGI_novel_G006670	PRGDB00184271	89.4	47	4	1	394	534	662	707	2.1e-17	90.5	GRMZM2G162531_T01	Putative_R-Genes,_predicted_from_Pythozome	Zea mays	RLP			STRUBBELIG-receptor family 8 (best arabidopsis hit); STRUBBELIG-RECEPTOR FAMILY 7 precursor, putative, expressed (best rice hit)
BGI_novel_G006671	PRGDB00070731	49.4	77	34	1	306	521	12	88	1.3e-13	77.4	Mdo.689	Putative_R-Genes,_predicted_from_NCBI_UniGene	Malus x domestica	T	292668962	GU732467	Malus x domestica AP2 domain class transcription factor (AP2D43) mRNA, complete cds
BGI_novel_G006676	PRGDB00047347	55.7	70	31	0	468	677	1105	1174	9.6e-14	77	AT4g11210	Putative_R-Genes,_collected_from_NCBI_Protein	Arabidopsis thaliana	TNL	4850281	AL049876	Arabidopsis thaliana DNA chromosome 4, BAC clone T22B4 (ESSA project).
BGI_novel_G006688	PRGDB00047385	36.7	166	103	1	8	505	311	474	2.2e-28	125.9	NBS type disease resistance protein	Putative_R-Genes,_collected_from_NCBI_Protein	Populus trichocarpa	N	105922962	DQ513233	Populus trichocarpa clone 177919 NBS type disease resistance protein mRNA, complete cds.
BGI_novel_G006692	PRGDB00181545	34.4	154	82	5	19	459	1209	1350	1.4e-13	77.4	440019	Putative_R-Genes,_predicted_from_Pythozome	Selaginella moellendorffii	RLP			DEAD/DEAH box helicase, putative (best arabidopsis hit)
BGI_novel_G006696	PRGDB00047347	55.7	70	31	0	1138	1347	1105	1174	5.4e-13	77	AT4g11210	Putative_R-Genes,_collected_from_NCBI_Protein	Arabidopsis thaliana	TNL	4850281	AL049876	Arabidopsis thaliana DNA chromosome 4, BAC clone T22B4 (ESSA project).
BGI_novel_G006697	PRGDB00047347	55.7	70	31	0	3007	2798	1105	1174	6.3e-13	77	AT4g11210	Putative_R-Genes,_collected_from_NCBI_Protein	Arabidopsis thaliana	TNL	4850281	AL049876	Arabidopsis thaliana DNA chromosome 4, BAC clone T22B4 (ESSA project).
BGI_novel_G006716	PRGDB00216446	31	197	115	7	441	1010	1090	1272	8.1e-21	101.7	MDP0000196862	Putative_R-Genes,_predicted_from_Pythozome	Malus x domestica	RLP
BGI_novel_G006717	PRGDB00216446	29.9	174	103	6	308	808	1111	1272	1.2e-15	84.3	MDP0000196862	Putative_R-Genes,_predicted_from_Pythozome	Malus x domestica	RLP
BGI_novel_G006721	PRGDB00189664	45.9	98	42	5	259	540	601	691	2.7e-11	71.2	Hv.31767	Putative_R-Genes,_predicted_from_NCBI_UniGene	Hordeum vulgare	NL	326501247	AK367652	Hordeum vulgare subsp. vulgare mRNA for predicted protein, complete cds, clone: NIASHv2059P21
BGI_novel_G006725	PRGDB00186672	50.6	405	187	3	3130	4320	650	1049	7.2e-115	416.4		Putative_R-Genes,_collected_from_NCBI_Protein	Arachis hypogaea	NL	342365827	HQ637178	Arachis hypogaea clone AHF-205D04 NBS-LRR gene cluster, complete sequence.
BGI_novel_G006726	PRGDB00186672	50.6	405	187	3	4793	3603	650	1049	6.2e-115	416.4		Putative_R-Genes,_collected_from_NCBI_Protein	Arachis hypogaea	NL	342365827	HQ637178	Arachis hypogaea clone AHF-205D04 NBS-LRR gene cluster, complete sequence.
BGI_novel_G006752	PRGDB00214154	45.8	491	257	3	155	1627	1292	1773	1.3e-126	453.4	MDP0000259421	Putative_R-Genes,_predicted_from_Pythozome	Malus x domestica	N
BGI_novel_G006759	PRGDB00181876	71.4	482	124	5	45	1460	1	478	5.6e-195	680.2	Si032792m	Putative_R-Genes,_predicted_from_Pythozome	Setaria italica	Mlo-like			Seven transmembrane MLO family protein (best arabidopsis hit); MLO domain containing protein, putative (best rice hit)
BGI_novel_G006760	PRGDB00077647	63.5	353	63	6	713	1768	143	430	1.5e-113	409.8	Ta.27345	Putative_R-Genes,_predicted_from_NCBI_UniGene	Triticum aestivum	Mlo-like	32128993	BT009442	Triticum aestivum clone wlmk4.pk0025.f7:fis, full insert mRNA sequence
BGI_novel_G006780	PRGDB00147188	78.3	915	193	2	337	3081	1	909	0	1431	Bradi4g21890.1	Putative_R-Genes,_predicted_from_Pythozome	Ricinus communis	NL			NB-ARC domain-containing disease resistance protein (best arabidopsis hit); NB-ARC domain containing protein, expressed (best rice hit)
BGI_novel_G006781	PRGDB00147188	78.3	915	193	2	337	3081	1	909	0	1431	Bradi4g21890.1	Putative_R-Genes,_predicted_from_Pythozome	Ricinus communis	NL			NB-ARC domain-containing disease resistance protein (best arabidopsis hit); NB-ARC domain containing protein, expressed (best rice hit)
BGI_novel_G006782	PRGDB00189526	97.6	916	22	0	1242	3989	77	992	0	1770	Hv.19228	Putative_R-Genes,_predicted_from_NCBI_UniGene	Hordeum vulgare	NL	326516091	AK356854	Hordeum vulgare subsp. vulgare mRNA for predicted protein, complete cds, clone: NIASHv1041C02
BGI_novel_G006784	PRGDB00062544	70.4	54	16	0	1127	1288	991	1044	3.5e-14	80.1	cc-nbs-lrr resistance protein	Putative_R-Genes,_collected_from_NCBI_Protein	Populus trichocarpa	NL	116047840	CM000338	Populus trichocarpa linkage group II, whole genome shotgun sequence.
BGI_novel_G006790	PRGDB00047347	57.6	66	28	0	2420	2617	1109	1174	1.6e-12	75.1	AT4g11210	Putative_R-Genes,_collected_from_NCBI_Protein	Arabidopsis thaliana	TNL	4850281	AL049876	Arabidopsis thaliana DNA chromosome 4, BAC clone T22B4 (ESSA project).
BGI_novel_G006803	PRGDB00169101	80.6	31	6	0	1270	1362	1268	1298	3e-07	56.6	LOC_Os02g04530.1	Putative_R-Genes,_predicted_from_Pythozome	Oryza sativa	CNL			LRR and NB-ARC domains-containing disease resistance protein (best arabidopsis hit)
BGI_novel_G006808	PRGDB00204891	39	123	65	4	1576	1938	1023	1137	1.2e-15	86.3	Lus10020500	Putative_R-Genes,_predicted_from_Pythozome	Linum usitatissimum	RLP
BGI_novel_G006809	PRGDB00204891	44.2	77	36	2	3913	3683	1068	1137	3.7e-10	67.8	Lus10020500	Putative_R-Genes,_predicted_from_Pythozome	Linum usitatissimum	RLP
BGI_novel_G006811	PRGDB00197357	46.4	140	68	1	190	588	42	181	2.6e-28	126.7	Pavirv00060718m	Putative_R-Genes,_predicted_from_Pythozome	Panicum virgatum	RLP
BGI_novel_G006848	PRGDB00062544	70.4	54	16	0	963	1124	991	1044	3.3e-14	80.1	cc-nbs-lrr resistance protein	Putative_R-Genes,_collected_from_NCBI_Protein	Populus trichocarpa	NL	116047840	CM000338	Populus trichocarpa linkage group II, whole genome shotgun sequence.
BGI_novel_G006851	PRGDB00047347	57.6	66	28	0	2872	2675	1109	1174	2e-12	75.1	AT4g11210	Putative_R-Genes,_collected_from_NCBI_Protein	Arabidopsis thaliana	TNL	4850281	AL049876	Arabidopsis thaliana DNA chromosome 4, BAC clone T22B4 (ESSA project).
BGI_novel_G006856	PRGDB00047347	57.6	66	28	0	1158	1355	1109	1174	9.5e-13	75.1	AT4g11210	Putative_R-Genes,_collected_from_NCBI_Protein	Arabidopsis thaliana	TNL	4850281	AL049876	Arabidopsis thaliana DNA chromosome 4, BAC clone T22B4 (ESSA project).
BGI_novel_G006857	PRGDB00213544	71.1	45	13	0	387	521	479	523	2.4e-11	70.1	MDP0000508796	Putative_R-Genes,_predicted_from_Pythozome	Malus x domestica	CN
BGI_novel_G006864	PRGDB00047347	57.6	66	28	0	1302	1499	1109	1174	9.4e-13	75.1	AT4g11210	Putative_R-Genes,_collected_from_NCBI_Protein	Arabidopsis thaliana	TNL	4850281	AL049876	Arabidopsis thaliana DNA chromosome 4, BAC clone T22B4 (ESSA project).
BGI_novel_G006886	PRGDB00047347	57.6	66	28	0	1137	1334	1109	1174	9.2e-13	75.1	AT4g11210	Putative_R-Genes,_collected_from_NCBI_Protein	Arabidopsis thaliana	TNL	4850281	AL049876	Arabidopsis thaliana DNA chromosome 4, BAC clone T22B4 (ESSA project).
BGI_novel_G006937	PRGDB00206876	22.7	450	330	9	572	1891	1637	2078	2.3e-26	120.6	LOC_Os01g33260.1	Putative_R-Genes,_predicted_from_Pythozome	Oryza sativa	N
HORVU0Hr1G000020	PRGDB00193881	73.1	1065	261	2	157	3279	47	1110	0	1480.3	Ta.90499	Putative_R-Genes,_predicted_from_NCBI_UniGene	Triticum aestivum	RLP	312461874	HP609143	TSA: Triticum aestivum cultivar Bobwhite isotig00170.flagleaf mRNA sequence
HORVU0Hr1G000130	PRGDB00189829	97.8	231	5	0	85	777	108	338	1.6e-127	455.3	Hv.34483	Putative_R-Genes,_predicted_from_NCBI_UniGene	Hordeum vulgare	CNL	326531661	AK366632	Hordeum vulgare subsp. vulgare mRNA for predicted protein, complete cds, clone: NIASHv2045B19
HORVU0Hr1G000160	PRGDB00216455	43.5	69	39	0	1453	1247	1354	1422	1e-08	62	MDP0000196909	Putative_R-Genes,_predicted_from_Pythozome	Malus x domestica	TNL
HORVU0Hr1G000270	PRGDB00186276	34.3	143	88	3	403	819	24	164	3.5e-15	82.4	GRMZM2G104425_T01	Putative_R-Genes,_predicted_from_Pythozome	Zea mays	RLP			BRI1-like 3 (best arabidopsis hit); phytosulfokine receptor precursor, putative, expressed (best rice hit)
HORVU0Hr1G000320	PRGDB00216844	68.2	44	14	0	988	1119	83	126	2.2e-12	73.6	MDP0000704959	Putative_R-Genes,_predicted_from_Pythozome	Malus x domestica	TNL
HORVU0Hr1G000630	PRGDB00177091	46.2	160	80	4	31	501	240	396	4.2e-32	137.9	POPTR_0818s00195.1	Putative_R-Genes,_predicted_from_Pythozome	Populus trichocarpa	T			NAC domain containing protein 17 (best arabidopsis hit)
HORVU0Hr1G000660	PRGDB00216446	36.4	176	96	4	1	480	929	1104	5.1e-27	120.6	MDP0000196862	Putative_R-Genes,_predicted_from_Pythozome	Malus x domestica	RLP
HORVU0Hr1G001050	PRGDB00213184	67.8	143	35	1	460	888	1	132	3.8e-49	194.9	MDP0000285888	Putative_R-Genes,_predicted_from_Pythozome	Malus x domestica	CNL
HORVU0Hr1G001070	PRGDB00189578	92.4	966	73	0	255	3152	82	1047	0	1765.7	Hv.24459	Putative_R-Genes,_predicted_from_NCBI_UniGene	Hordeum vulgare	RLP	326507645	AK372018	Hordeum vulgare subsp. vulgare mRNA for predicted protein, partial cds, clone: NIASHv2144P23
HORVU0Hr1G001110	PRGDB00214306	45.8	118	27	3	1	330	118	206	6.5e-18	90.1	MDP0000240942	Putative_R-Genes,_predicted_from_Pythozome	Malus x domestica	CNL
HORVU0Hr1G001230	PRGDB00211657	50	56	28	0	280	447	670	725	2.1e-11	69.3	Eucgr.H02157.1	Putative_R-Genes,_predicted_from_Pythozome	Eucalyptus grandis	TNL
HORVU0Hr1G001270	PRGDB00217736	65.6	61	21	0	142	324	185	245	3.7e-16	84	Thhalv10027748m	Putative_R-Genes,_predicted_from_Pythozome	Eutrema halophilum	TNL
HORVU0Hr1G001280	PRGDB00217773	34.1	82	50	1	214	447	166	247	0.00095	43.1	Thhalv10027754m	Putative_R-Genes,_predicted_from_Pythozome	Eutrema halophilum	TNL
HORVU0Hr1G001300	PRGDB00213184	67.8	143	35	1	460	888	1	132	3.8e-49	194.9	MDP0000285888	Putative_R-Genes,_predicted_from_Pythozome	Malus x domestica	CNL
HORVU0Hr1G001430	PRGDB00144072	43.3	67	27	3	74	271	1166	1222	8.2e-07	53.5	915648	Putative_R-Genes,_predicted_from_Pythozome	Arabidopsis lyrata	NL			Disease resistance protein (TIR-NBS-LRR class) (best arabidopsis hit)
HORVU0Hr1G001680	PRGDB00192459	50	322	143	4	1	912	141	462	8.5e-79	293.5	Mtr.22577	Putative_R-Genes,_predicted_from_NCBI_UniGene	Medicago truncatula	CNL	357509266	XM_003624874	Medicago truncatula NB-LRR type disease resistance protein (MTR_7g089080) mRNA, complete cds
HORVU0Hr1G001690	PRGDB00192459	56.8	190	75	3	10	561	227	415	2.5e-55	214.9	Mtr.22577	Putative_R-Genes,_predicted_from_NCBI_UniGene	Medicago truncatula	CNL	357509266	XM_003624874	Medicago truncatula NB-LRR type disease resistance protein (MTR_7g089080) mRNA, complete cds
HORVU0Hr1G001770	PRGDB00189709	91.7	677	56	0	148	2178	64	740	0	1173.3	Hv.32708	Putative_R-Genes,_predicted_from_NCBI_UniGene	Hordeum vulgare	RLP	326494877	AK363354	Hordeum vulgare subsp. vulgare mRNA for predicted protein, partial cds, clone: NIASHv2014L20
HORVU0Hr1G001780	PRGDB00193004	82.1	653	117	0	1	1959	90	742	2.3e-310	1063.9	Ta.44174	Putative_R-Genes,_predicted_from_NCBI_UniGene	Triticum aestivum	CNL	312469606	HP616875	TSA: Triticum aestivum cultivar Bobwhite isotig07688.flagleaf mRNA sequence
HORVU0Hr1G003000	PRGDB00215055	53.4	73	29	2	226	429	755	827	3.9e-16	85.1	MDP0000248164	Putative_R-Genes,_predicted_from_Pythozome	Malus x domestica	NL
HORVU0Hr1G003340	PRGDB00065877	67.6	37	12	0	331	441	625	661	5.5e-10	63.9	At.3076	Putative_R-Genes,_predicted_from_NCBI_UniGene	Arabidopsis thaliana	TNL	186511686	NM_001125496	Arabidopsis thaliana WRKY19; transcription factor (WRKY19) mRNA, complete cds
HORVU0Hr1G003520	PRGDB00073444	33.6	107	68	3	978	1292	243	348	1.6e-08	62	Os.98907	Putative_R-Genes,_predicted_from_NCBI_UniGene	Oryza sativa Japonica Group	NL	297726794	NM_001188832	Oryza sativa Japonica Group Os09g0314100 (Os09g0314100) mRNA, complete cds
HORVU0Hr1G003810	PRGDB00079067	50.5	97	42	3	23	304	936	1029	4e-22	105.5	Vvi.24747	Putative_R-Genes,_predicted_from_NCBI_UniGene	Vitis vinifera	NL	225424433	XM_002281516	PREDICTED: Vitis vinifera hypothetical protein LOC100249092 (LOC100249092), mRNA
HORVU0Hr1G005020	PRGDB00216033	45.6	125	60	3	280	633	50	173	6.2e-25	114.4	MDP0000314577	Putative_R-Genes,_predicted_from_Pythozome	Malus x domestica	RLP
HORVU0Hr1G005100	PRGDB00211657	55.8	52	23	0	103	258	670	721	1.7e-11	69.3	Eucgr.H02157.1	Putative_R-Genes,_predicted_from_Pythozome	Eucalyptus grandis	TNL
HORVU0Hr1G005720	PRGDB00078114	78.6	336	72	0	163	1170	317	652	1.1e-149	530	Ta.68593	Putative_R-Genes,_predicted_from_NCBI_UniGene	Triticum aestivum	CNL	241988024	AK335281	Triticum aestivum cDNA, clone: WT012_I02, cultivar: Chinese Spring
HORVU0Hr1G005840	PRGDB00218468	27.1	155	95	3	22	432	174	328	1.2e-06	53.1	Thhalv10012962m	Putative_R-Genes,_predicted_from_Pythozome	Eutrema halophilum	N
HORVU0Hr1G006410	PRGDB00198914	35.6	90	53	2	1	261	695	782	1.8e-10	64.7	Pavirv00048482m	Putative_R-Genes,_predicted_from_Pythozome	Panicum virgatum	NL
HORVU0Hr1G006810	PRGDB00211657	64.4	45	16	0	241	375	670	714	5.8e-12	71.2	Eucgr.H02157.1	Putative_R-Genes,_predicted_from_Pythozome	Eucalyptus grandis	TNL
HORVU0Hr1G006930	PRGDB00167710	51.5	66	30	2	139	333	1282	1346	9.4e-10	64.7	Medtr2g047020.1	Putative_R-Genes,_predicted_from_Pythozome	Medicago truncatula	TNL			heat shock cognate protein 70-1 (best arabidopsis hit)
HORVU0Hr1G007130	PRGDB00142544	63.6	657	222	3	49	1971	68	723	1.8e-237	821.6	AcoGoldSmith_v1.001368m	Putative_R-Genes,_predicted_from_Pythozome	Gossypium arboreum	N			ABC-2 type transporter family protein (best arabidopsis hit)
HORVU0Hr1G007620	PRGDB00193674	73.1	858	204	3	58	2622	374	1207	0	1221.5	Ta.89224	Putative_R-Genes,_predicted_from_NCBI_UniGene	Triticum aestivum	RLP	312481332	HP628601	TSA: Triticum aestivum cultivar Bobwhite isotig19379.flagleaf mRNA sequence
HORVU0Hr1G008550	PRGDB00068820	37.2	43	27	0	1363	1491	69	111	5.9	32.3	Gma.7643	Putative_R-Genes,_predicted_from_NCBI_UniGene	Glycine max	NL	210144184	AK286966	Glycine max cDNA, clone: GMFL01-41-C06
HORVU0Hr1G008580	PRGDB00146290	73	928	239	6	1	2751	1	927	0	1311.2	Bradi1g67840.1	Putative_R-Genes,_predicted_from_Pythozome	Ricinus communis	CNL			NB-ARC domain-containing disease resistance protein (best arabidopsis hit); NB-ARC/LRR disease resistance protein, putative, expressed (best rice hit)
HORVU0Hr1G008750	PRGDB00215435	91.3	23	2	0	133	201	852	874	6.7e-08	56.2	MDP0000253531	Putative_R-Genes,_predicted_from_Pythozome	Malus x domestica	NL
HORVU0Hr1G008830	PRGDB00069987	91.8	498	41	0	13	1506	5	502	2.2e-267	920.6	Hv.21134	Putative_R-Genes,_predicted_from_NCBI_UniGene	Hordeum vulgare	Mlo-like	46405142	AY581255	Hordeum vulgare subsp. vulgare Mlo3 (Mlo3) mRNA, complete cds
HORVU0Hr1G008990	PRGDB00171284	28	150	88	6	130	534	617	761	4e-10	64.7	LOC_Os08g30634.1	Putative_R-Genes,_predicted_from_Pythozome	Oryza sativa	NL			NB-ARC domain-containing disease resistance protein (best arabidopsis hit)
HORVU0Hr1G009310	PRGDB00189917	95.6	734	32	0	85	2286	420	1153	0	1390.9	Hv.36123	Putative_R-Genes,_predicted_from_NCBI_UniGene	Hordeum vulgare	RLP	326508121	AK368125	Hordeum vulgare subsp. vulgare mRNA for predicted protein, complete cds, clone: NIASHv2068J22
HORVU0Hr1G009390	PRGDB00182795	55.6	207	85	3	235	849	1070	1271	4.1e-54	211.5	GSVIVT01000058001	Putative_R-Genes,_predicted_from_Pythozome	Vitis vinifera	RLP			Leucine-rich repeat protein kinase family protein (best arabidopsis hit)
HORVU0Hr1G009410	PRGDB00182795	59.7	181	68	2	130	672	1096	1271	3.4e-53	208	GSVIVT01000058001	Putative_R-Genes,_predicted_from_Pythozome	Vitis vinifera	RLP			Leucine-rich repeat protein kinase family protein (best arabidopsis hit)
HORVU0Hr1G009440	PRGWK00000444	59.4	175	53	5	52	528	1672	1844	4.1e-46	184.1	Solyc01g102880.1.1	Contributed_R-Genes	Solanum lycopersicum	TNL-OT
HORVU0Hr1G009460	PRGDB00182795	59.6	183	69	2	10	558	1094	1271	2.2e-53	208.4	GSVIVT01000058001	Putative_R-Genes,_predicted_from_Pythozome	Vitis vinifera	RLP			Leucine-rich repeat protein kinase family protein (best arabidopsis hit)
HORVU0Hr1G009470	PRGDB00182795	52.7	205	58	4	121	633	1072	1271	1.7e-49	196.1	GSVIVT01000058001	Putative_R-Genes,_predicted_from_Pythozome	Vitis vinifera	RLP			Leucine-rich repeat protein kinase family protein (best arabidopsis hit)
HORVU0Hr1G010230	PRGDB00201406	69.6	79	23	1	311	544	1145	1223	1e-24	113.6	Bra003867	Putative_R-Genes,_predicted_from_Pythozome	Brassica rapa	TNL
HORVU0Hr1G010530	PRGDB00206841	39.8	83	47	1	2472	2711	121	203	3e-13	77.4	LOC_Os04g53040.1	Putative_R-Genes,_predicted_from_Pythozome	Oryza sativa	NL
HORVU0Hr1G010920	PRGDB00213428	33.8	71	40	1	1	213	1084	1147	2e-07	56.6	MDP0000525273	Putative_R-Genes,_predicted_from_Pythozome	Malus x domestica	CNL
HORVU0Hr1G011460	PRGDB00215055	60.9	46	18	0	331	468	785	830	1.2e-11	70.1	MDP0000248164	Putative_R-Genes,_predicted_from_Pythozome	Malus x domestica	NL
HORVU0Hr1G012890	PRGDB00213456	26.1	238	151	4	19	684	602	830	1.1e-17	90.9	MDP0000287771	Putative_R-Genes,_predicted_from_Pythozome	Malus x domestica	RLP
HORVU0Hr1G012910	PRGDB00215055	34.3	350	178	12	70	1017	665	996	3.2e-42	172.2	MDP0000248164	Putative_R-Genes,_predicted_from_Pythozome	Malus x domestica	NL
HORVU0Hr1G012920	PRGDB00189372	89.8	502	51	0	1	1506	192	693	2.5e-250	864	Hv.11575	Putative_R-Genes,_predicted_from_NCBI_UniGene	Hordeum vulgare	RLP	326495105	AK354430	Hordeum vulgare subsp. vulgare mRNA for predicted protein, complete cds, clone: NIASHv1007E09
HORVU0Hr1G013220	PRGDB00186672	58	50	20	1	2289	2140	1079	1127	1.4e-06	55.5		Putative_R-Genes,_collected_from_NCBI_Protein	Arachis hypogaea	NL	342365827	HQ637178	Arachis hypogaea clone AHF-205D04 NBS-LRR gene cluster, complete sequence.
HORVU0Hr1G014460	PRGDB00144080	37.5	112	66	2	916	1239	237	348	4.2e-17	89.4	907240	Putative_R-Genes,_predicted_from_Pythozome	Arabidopsis lyrata	CNL			Disease resistance protein (CC-NBS-LRR class) family (best arabidopsis hit)
HORVU0Hr1G014510	PRGDB00047310	73	1465	277	19	174	4286	1	1440	0	1959.9	rga S-197-4	Putative_R-Genes,_collected_from_NCBI_Protein	Hordeum vulgare	NL	28555883	AJ507089	Hordeum vulgare partial mRNA for NBS-LRR disease resistance protein homologue (rga S-197-4 gene).
HORVU0Hr1G015160	PRGDB00204304	54	700	302	11	262	2343	195	880	1.2e-190	666.4	Bradi3g15277.1	Putative_R-Genes,_predicted_from_Pythozome	Brachypodium distachyon	CNL
HORVU0Hr1G015190	PRGDB00204023	58.1	186	68	4	70	609	1	182	1.2e-46	186	Bradi4g03005.1	Putative_R-Genes,_predicted_from_Pythozome	Brachypodium distachyon	NL
HORVU0Hr1G015230	PRGDB00193568	86	644	87	2	1	1932	47	687	0	1083.6	Ta.87831	Putative_R-Genes,_predicted_from_NCBI_UniGene	Triticum aestivum	CNL	312488358	HP635622	TSA: Triticum aestivum cultivar Bobwhite isotig26417.flagleaf mRNA sequence
HORVU0Hr1G015280	PRGDB00189823	75.9	904	182	5	16	2718	50	920	0	1320.4	Hv.34358	Putative_R-Genes,_predicted_from_NCBI_UniGene	Hordeum vulgare	RLP	326533241	AK362389	Hordeum vulgare subsp. vulgare mRNA for predicted protein, complete cds, clone: NIASHv2004K13
HORVU0Hr1G015570	PRGDB00078803	43.1	471	256	2	10	1422	789	1247	9.1e-101	367.1	Vvi.12916	Putative_R-Genes,_predicted_from_NCBI_UniGene	Vitis vinifera	N	225452756	XM_002283015	PREDICTED: Vitis vinifera hypothetical protein LOC100262734 (LOC100262734), mRNA
HORVU0Hr1G015590	PRGDB00185736	70.7	648	171	6	1	1923	1	636	1.4e-253	875.2	GRMZM2G353659_T01	Putative_R-Genes,_predicted_from_Pythozome	Zea mays	RLP			Leucine-rich repeat protein kinase family protein (best arabidopsis hit); inactive receptor kinase At2g26730 precursor, putative, expressed (best rice hit)
HORVU0Hr1G015630	PRGDB00183352	39.9	293	169	3	466	1332	1602	1891	8.5e-56	217.6	GSVIVT01015461001	Putative_R-Genes,_predicted_from_Pythozome	Vitis vinifera	N			pleiotropic drug resistance 12 (best arabidopsis hit)
HORVU0Hr1G015960	PRGDB00061911	29	214	107	7	469	1017	642	841	9.4e-10	64.3	NBS-LRR disease resistance protein family-1	Putative_R-Genes,_collected_from_NCBI_Protein	Oryza brachyantha	NL	221327723	FJ266021	Oryza brachyantha clone OB__Ba045I08, complete sequence.
HORVU0Hr1G016060	PRGDB00198914	38.9	95	53	2	1	276	699	791	7.7e-15	79.3	Pavirv00048482m	Putative_R-Genes,_predicted_from_Pythozome	Panicum virgatum	NL
HORVU0Hr1G016370	PRGDB00070731	37.3	83	46	2	229	459	13	95	2.5e-09	62.4	Mdo.689	Putative_R-Genes,_predicted_from_NCBI_UniGene	Malus x domestica	T	292668962	GU732467	Malus x domestica AP2 domain class transcription factor (AP2D43) mRNA, complete cds
HORVU0Hr1G016480	PRGDB00183040	52.1	48	22	1	253	396	604	650	1.1e-07	56.2	GSVIVT01007793001	Putative_R-Genes,_predicted_from_Pythozome	Vitis vinifera	NL			RING/U-box superfamily protein (best arabidopsis hit)
HORVU0Hr1G016510	PRGDB00078682	52	50	24	0	345	494	806	855	1.8e-11	70.1	Vvi.8276	Putative_R-Genes,_predicted_from_NCBI_UniGene	Vitis vinifera	NL	225452519	XM_002275052	PREDICTED: Vitis vinifera hypothetical protein LOC100250803 (LOC100250803), mRNA
HORVU0Hr1G017160	PRGDB00217119	44.9	158	75	3	670	1137	105	252	4.6e-31	135.2	MDP0000320460	Putative_R-Genes,_predicted_from_Pythozome	Malus x domestica	RLP
HORVU0Hr1G017490	PRGDB00177091	40.3	134	66	4	43	441	240	360	7.4e-19	94.4	POPTR_0818s00195.1	Putative_R-Genes,_predicted_from_Pythozome	Populus trichocarpa	T			NAC domain containing protein 17 (best arabidopsis hit)
HORVU0Hr1G017670	PRGDB00213803	74.2	89	23	0	34	300	927	1015	1.9e-34	145.2	MDP0000322059	Putative_R-Genes,_predicted_from_Pythozome	Malus x domestica	RLP
HORVU0Hr1G017790	PRGDB00189896	98.1	646	12	0	151	2088	336	981	0	1272.3	Hv.35641	Putative_R-Genes,_predicted_from_NCBI_UniGene	Hordeum vulgare	NL	326516723	AK365151	Hordeum vulgare subsp. vulgare mRNA for predicted protein, partial cds, clone: NIASHv2031H14
HORVU0Hr1G017960	PRGDB00189896	100	274	0	0	1	822	62	335	4.2e-151	533.5	Hv.35641	Putative_R-Genes,_predicted_from_NCBI_UniGene	Hordeum vulgare	NL	326516723	AK365151	Hordeum vulgare subsp. vulgare mRNA for predicted protein, partial cds, clone: NIASHv2031H14
HORVU0Hr1G018280	PRGDB00070731	57.8	64	26	1	148	339	26	88	2.9e-14	78.6	Mdo.689	Putative_R-Genes,_predicted_from_NCBI_UniGene	Malus x domestica	T	292668962	GU732467	Malus x domestica AP2 domain class transcription factor (AP2D43) mRNA, complete cds
HORVU0Hr1G018390	PRGDB00070030	95.4	951	44	0	175	3027	34	984	0	1807.7	Hv.26272	Putative_R-Genes,_predicted_from_NCBI_UniGene	Hordeum vulgare	RLP	151418491	AK249842	Hordeum vulgare subsp. vulgare cDNA clone: FLbaf58k02, mRNA sequence
HORVU0Hr1G018590	PRGDB00064549	66.5	212	46	1	4	564	251	462	1.7e-74	278.5	Zm.136979	Putative_R-Genes,_predicted_from_NCBI_UniGene	Zea mays	RLP	195625747	EU962586	Zea mays clone 243998 mRNA sequence
HORVU0Hr1G018690	PRGDB00147190	59.4	352	138	3	4	1044	717	1068	2.6e-112	405.2	Bradi4g21950.1	Putative_R-Genes,_predicted_from_Pythozome	Ricinus communis	CNL			Disease resistance protein (CC-NBS-LRR class) family (best arabidopsis hit); resistance protein, putative, expressed (best rice hit)
HORVU0Hr1G018710	PRGDB00189537	95.7	626	27	0	1	1878	1	626	0	1203	Hv.20406	Putative_R-Genes,_predicted_from_NCBI_UniGene	Hordeum vulgare	CNL	326519936	AK372696	Hordeum vulgare subsp. vulgare mRNA for predicted protein, complete cds, clone: NIASHv3009K09
HORVU0Hr1G018730	PRGDB00049562	80.9	188	36	0	74	637	1215	1402	1e-89	329.7	mob1/phocein family protein	Putative_R-Genes,_collected_from_NCBI_Protein	Arabidopsis thaliana	NL	18415227	NM_118023	Arabidopsis thaliana mob1/phocein family protein (AT4G19050) mRNA, complete cds.
HORVU0Hr1G018890	PRGDB00187911	44.9	236	115	7	40	741	905	1127	1.8e-44	179.1	Ta.74193	Putative_R-Genes,_predicted_from_NCBI_UniGene	Triticum aestivum	RLP	241988090	AK335347	Triticum aestivum cDNA, clone: WT012_K21, cultivar: Chinese Spring
HORVU0Hr1G019650	PRGDB00062347	44	50	28	0	529	678	208	257	4.6e-08	58.5	E3 ligase	Putative_R-Genes,_collected_from_NCBI_Protein	Oryza sativa Japonica Group	N	324029072	HQ123582	Oryza sativa Japonica Group cultivar Taipei 309 E3 ligase (BBI1) gene, complete cds.
HORVU0Hr1G020210	PRGDB00145569	42.5	73	36	1	652	870	753	819	1.9e-07	58.2	AT5G51270.1	Putative_R-Genes,_predicted_from_Pythozome	Arabidopsis thaliana	N			serine threonine kinase, putative, expressed (best arabidopsis hit)
HORVU0Hr1G020340	PRGDB00189711	89.5	276	29	0	1	828	50	325	4.6e-137	486.9	Hv.32729	Putative_R-Genes,_predicted_from_NCBI_UniGene	Hordeum vulgare	RLP	326528698	AK366168	Hordeum vulgare subsp. vulgare mRNA for predicted protein, complete cds, clone: NIASHv2040N07
HORVU0Hr1G020360	PRGDB00146861	26.4	242	156	6	10	693	6	239	8.4e-10	64.3	Bradi3g29120.1	Putative_R-Genes,_predicted_from_Pythozome	Ricinus communis	RLK-GNK2			cysteine-rich RLK (RECEPTOR-like protein kinase) 2 (best arabidopsis hit); TKL_IRAK_DUF26-lf.4 - DUF26 kinases have homology to DUF26 containing loci, expressed (best rice hit)
HORVU0Hr1G020400	PRGDB00187911	50	40	20	0	618	737	1057	1096	1.3e-05	50.1	Ta.74193	Putative_R-Genes,_predicted_from_NCBI_UniGene	Triticum aestivum	RLP	241988090	AK335347	Triticum aestivum cDNA, clone: WT012_K21, cultivar: Chinese Spring
HORVU0Hr1G020750	PRGDB00204891	39.4	99	53	3	1219	1512	1046	1138	1.2e-13	77.8	Lus10020500	Putative_R-Genes,_predicted_from_Pythozome	Linum usitatissimum	RLP
HORVU0Hr1G021390	PRGDB00145022	57.4	108	46	0	25	348	19	126	1.8e-30	132.5	AT1G51270.3	Putative_R-Genes,_predicted_from_Pythozome	Arabidopsis thaliana	T			MSP domain containing protein, expressed (best arabidopsis hit)
HORVU0Hr1G021400	PRGDB00078682	50.7	69	33	1	409	612	780	848	5.8e-13	74.3	Vvi.8276	Putative_R-Genes,_predicted_from_NCBI_UniGene	Vitis vinifera	NL	225452519	XM_002275052	PREDICTED: Vitis vinifera hypothetical protein LOC100250803 (LOC100250803), mRNA
HORVU0Hr1G021410	PRGDB00177064	57.1	49	21	0	367	513	387	435	4.2e-12	72	29912.m005281	Putative_R-Genes,_predicted_from_Pythozome	Oryza barthii	N			Flavin-binding monooxygenase family protein (best arabidopsis hit)
HORVU0Hr1G021450	PRGDB00215055	67.9	28	9	0	1	84	800	827	1.7e-07	53.9	MDP0000248164	Putative_R-Genes,_predicted_from_Pythozome	Malus x domestica	NL
HORVU0Hr1G021460	PRGDB00215055	65.5	29	10	0	949	863	799	827	6.6e-07	54.7	MDP0000248164	Putative_R-Genes,_predicted_from_Pythozome	Malus x domestica	NL
HORVU0Hr1G022140	PRGDB00182795	43.2	199	105	4	64	639	1074	1271	4.5e-39	161	GSVIVT01000058001	Putative_R-Genes,_predicted_from_Pythozome	Vitis vinifera	RLP			Leucine-rich repeat protein kinase family protein (best arabidopsis hit)
HORVU0Hr1G022440	PRGDB00216620	81.8	66	12	0	532	729	319	384	8.8e-25	114	MDP0000287465	Putative_R-Genes,_predicted_from_Pythozome	Malus x domestica	N
HORVU0Hr1G022450	PRGDB00070030	51.9	316	125	3	76	1020	34	323	1.3e-80	299.7	Hv.26272	Putative_R-Genes,_predicted_from_NCBI_UniGene	Hordeum vulgare	RLP	151418491	AK249842	Hordeum vulgare subsp. vulgare cDNA clone: FLbaf58k02, mRNA sequence
HORVU0Hr1G022670	PRGDB00170864	67.9	1003	293	12	226	3213	15	995	0	1273.1	LOC_Os06g50340.1	Putative_R-Genes,_predicted_from_Pythozome	Oryza sativa	RLP			Leucine-rich receptor-like protein kinase family protein (best arabidopsis hit)
HORVU0Hr1G023300	PRGDB00213497	60.9	128	46	2	415	795	48	172	1.1e-35	150.2	MDP0000439417	Putative_R-Genes,_predicted_from_Pythozome	Malus x domestica	RLP
HORVU0Hr1G025220	PRGDB00182943	56.2	89	39	0	604	870	1194	1282	1.6e-19	97.8	GSVIVT01004101001	Putative_R-Genes,_predicted_from_Pythozome	Vitis vinifera	NL			NB-ARC domain-containing disease resistance protein (best arabidopsis hit)
HORVU0Hr1G025290	PRGDB00206828	67.4	43	14	0	13	141	1099	1141	5.6e-12	69.3	LOC_Os08g05800.1	Putative_R-Genes,_predicted_from_Pythozome	Oryza sativa	CNL
HORVU0Hr1G026010	PRGDB00192459	46.7	424	181	7	136	1305	58	470	6.7e-90	330.9	Mtr.22577	Putative_R-Genes,_predicted_from_NCBI_UniGene	Medicago truncatula	CNL	357509266	XM_003624874	Medicago truncatula NB-LRR type disease resistance protein (MTR_7g089080) mRNA, complete cds
HORVU0Hr1G026030	PRGDB00184271	89.4	47	4	1	190	330	662	707	1.5e-17	90.5	GRMZM2G162531_T01	Putative_R-Genes,_predicted_from_Pythozome	Zea mays	RLP			STRUBBELIG-receptor family 8 (best arabidopsis hit); STRUBBELIG-RECEPTOR FAMILY 7 precursor, putative, expressed (best rice hit)
HORVU0Hr1G026710	PRGDB00181545	34.4	154	82	5	2242	2682	1209	1350	5.8e-13	77.4	440019	Putative_R-Genes,_predicted_from_Pythozome	Selaginella moellendorffii	RLP			DEAD/DEAH box helicase, putative (best arabidopsis hit)
HORVU0Hr1G027900	PRGDB00216779	84.2	57	9	0	1528	1698	1103	1159	2.7e-19	97.4	MDP0000600203	Putative_R-Genes,_predicted_from_Pythozome	Malus x domestica	RLP
HORVU0Hr1G029480	PRGDB00077568	79.5	117	24	0	1	351	199	315	3.5e-46	183.7	Ta.16287	Putative_R-Genes,_predicted_from_NCBI_UniGene	Triticum aestivum	RLP	241987633	AK334890	Triticum aestivum cDNA, clone: WT011_G10, cultivar: Chinese Spring
HORVU0Hr1G029960	PRGDB00047347	57.6	66	28	0	61	258	1109	1174	1.6e-13	75.1	AT4g11210	Putative_R-Genes,_collected_from_NCBI_Protein	Arabidopsis thaliana	TNL	4850281	AL049876	Arabidopsis thaliana DNA chromosome 4, BAC clone T22B4 (ESSA project).
HORVU0Hr1G030200	PRGDB00184310	59	156	64	0	436	903	884	1039	2.6e-50	200.3	GSVIVT01034283001	Putative_R-Genes,_predicted_from_Pythozome	Vitis vinifera	NL			receptor like protein 14 (best arabidopsis hit)
HORVU0Hr1G030830	PRGDB00181917	48.3	60	31	0	394	573	1030	1089	4.4e-11	68.2	Si028710m	Putative_R-Genes,_predicted_from_Pythozome	Setaria italica	NL			NB-ARC domain-containing disease resistance protein (best arabidopsis hit); RGH2B, putative, expressed (best rice hit)
HORVU0Hr1G031070	PRGDB00146449	75.9	684	161	2	223	2274	452	1131	1.3e-295	1015.4	Bradi2g21360.1	Putative_R-Genes,_predicted_from_Pythozome	Ricinus communis	CNL			NB-ARC domain-containing disease resistance protein (best arabidopsis hit); disease resistance RPP13-like protein 1, putative, expressed (best rice hit)
HORVU0Hr1G031760	PRGDB00204891	41	122	62	4	1189	1545	1023	1137	4e-18	92.8	Lus10020500	Putative_R-Genes,_predicted_from_Pythozome	Linum usitatissimum	RLP
HORVU0Hr1G032220	PRGDB00213743	58.8	80	32	1	10	249	1285	1363	1.8e-20	97.8	MDP0000457940	Putative_R-Genes,_predicted_from_Pythozome	Malus x domestica	TNL
HORVU0Hr1G032250	PRGDB00146449	79.9	1131	227	0	238	3630	1	1131	0	1797.7	Bradi2g21360.1	Putative_R-Genes,_predicted_from_Pythozome	Ricinus communis	CNL			NB-ARC domain-containing disease resistance protein (best arabidopsis hit); disease resistance RPP13-like protein 1, putative, expressed (best rice hit)
HORVU0Hr1G032400	PRGDB00050665	54.6	328	135	3	172	1152	2	316	2.7e-95	348.6	F12M16.25	Putative_R-Genes,_collected_from_NCBI_Protein	Arabidopsis thaliana	CNL	7769847	AC008007	Genomic sequence for Arabidopsis thaliana BAC F12M16 from chromosome I, complete sequence.
HORVU0Hr1G035820	PRGDB00216620	81.8	66	12	0	814	1011	319	384	1.2e-24	114	MDP0000287465	Putative_R-Genes,_predicted_from_Pythozome	Malus x domestica	N
HORVU0Hr1G036330	PRGDB00182943	56.2	89	39	0	604	870	1194	1282	1.6e-19	97.8	GSVIVT01004101001	Putative_R-Genes,_predicted_from_Pythozome	Vitis vinifera	NL			NB-ARC domain-containing disease resistance protein (best arabidopsis hit)
HORVU0Hr1G037720	PRGDB00189537	96.2	400	15	0	91	1290	143	542	9e-225	778.9	Hv.20406	Putative_R-Genes,_predicted_from_NCBI_UniGene	Hordeum vulgare	CNL	326519936	AK372696	Hordeum vulgare subsp. vulgare mRNA for predicted protein, complete cds, clone: NIASHv3009K09
HORVU0Hr1G039050	PRGDB00165191	55.6	63	28	0	22	210	797	859	2.5e-14	77.8	mgv1a000858m	Putative_R-Genes,_predicted_from_Pythozome	Cucumis x hytivus	NL			NB-ARC domain-containing disease resistance protein (best arabidopsis hit)
HORVU0Hr1G039970	PRGDB00170823	63.6	845	294	6	4	2496	154	998	2.6e-292	1004.2	LOC_Os06g45630.1	Putative_R-Genes,_predicted_from_Pythozome	Oryza sativa	RLP			Leucine-rich repeat protein kinase family protein (best arabidopsis hit)
HORVU1Hr1G000290	PRGDB00065877	50.5	91	41	2	43	315	304	390	8.6e-17	89	At.3076	Putative_R-Genes,_predicted_from_NCBI_UniGene	Arabidopsis thaliana	TNL	186511686	NM_001125496	Arabidopsis thaliana WRKY19; transcription factor (WRKY19) mRNA, complete cds
HORVU1Hr1G000560	PRGDB00193218	72.5	760	209	0	1	2280	71	830	0	1084.3	Ta.75512	Putative_R-Genes,_predicted_from_NCBI_UniGene	Triticum aestivum	RLP	312461864	HP609133	TSA: Triticum aestivum cultivar Bobwhite isotig00160.flagleaf mRNA sequence
HORVU1Hr1G000660	PRGDB00193878	74.7	1052	239	3	379	3534	2	1026	0	1497.6	Ta.90496	Putative_R-Genes,_predicted_from_NCBI_UniGene	Triticum aestivum	RLP	312461909	HP609178	TSA: Triticum aestivum cultivar Bobwhite isotig00205.flagleaf mRNA sequence
HORVU1Hr1G000710	PRGDB00217154	60.4	53	20	1	307	462	51	103	1.3e-08	59.7	MDP0000385217	Putative_R-Genes,_predicted_from_Pythozome	Malus x domestica	RLP
HORVU1Hr1G000830	PRGDB00048269	78.7	1414	285	6	1	4224	1	1404	0	2174.8	Pm3b-like disease resistance protein 2Q9	Putative_R-Genes,_collected_from_NCBI_Protein	Triticum aestivum	NL	134290435	EF157985	Triticum aestivum Pm3b-like disease resistance protein 2Q9 gene, complete cds.
HORVU1Hr1G000860	PRGDB00048269	73.9	1389	313	8	1	4029	1	1385	0	2002.3	Pm3b-like disease resistance protein 2Q9	Putative_R-Genes,_collected_from_NCBI_Protein	Triticum aestivum	NL	134290435	EF157985	Triticum aestivum Pm3b-like disease resistance protein 2Q9 gene, complete cds.
HORVU1Hr1G000900	PRGDB00048273	72.4	1411	335	11	1	4083	1	1407	0	1975.3	Pm3b-like disease resistance protein 2Q2	Putative_R-Genes,_collected_from_NCBI_Protein	Triticum aestivum	NL	134290426	EF157980	Triticum aestivum Pm3b-like disease resistance protein 2Q2 gene, complete cds.
HORVU1Hr1G000910	PRGDB00062280	69.1	1296	332	7	1	3756	126	1396	0	1708	Pm3b-like disease resistance protein	Putative_R-Genes,_collected_from_NCBI_Protein	Triticum aestivum	NL	225904231	FJ794606	Triticum aestivum cultivar Yumai 13 Pm3b-like disease resistance protein (PM3) gene, complete cds.
HORVU1Hr1G001460	PRGDB00048269	76.8	1249	268	6	79	3798	172	1407	0	1882.8	Pm3b-like disease resistance protein 2Q9	Putative_R-Genes,_collected_from_NCBI_Protein	Triticum aestivum	NL	134290435	EF157985	Triticum aestivum Pm3b-like disease resistance protein 2Q9 gene, complete cds.
HORVU1Hr1G001490	PRGDB00189767	93	924	65	0	1	2772	1	924	0	1699.1	Hv.33692	Putative_R-Genes,_predicted_from_NCBI_UniGene	Hordeum vulgare	CNL	326494569	AK363200	Hordeum vulgare subsp. vulgare mRNA for predicted protein, complete cds, clone: NIASHv2013G21
HORVU1Hr1G001510	PRGDB00189767	85.2	54	8	0	7	168	24	77	8.1e-20	95.1	Hv.33692	Putative_R-Genes,_predicted_from_NCBI_UniGene	Hordeum vulgare	CNL	326494569	AK363200	Hordeum vulgare subsp. vulgare mRNA for predicted protein, complete cds, clone: NIASHv2013G21
HORVU1Hr1G001630	PRGDB00189767	79.7	924	187	1	1	2769	1	924	0	1444.9	Hv.33692	Putative_R-Genes,_predicted_from_NCBI_UniGene	Hordeum vulgare	CNL	326494569	AK363200	Hordeum vulgare subsp. vulgare mRNA for predicted protein, complete cds, clone: NIASHv2013G21
HORVU1Hr1G001810	PRGDB00203924	68.3	726	217	5	4	2157	197	917	6e-274	943	Bradi2g39847.1	Putative_R-Genes,_predicted_from_Pythozome	Brachypodium distachyon	CNL
HORVU1Hr1G002110	PRGDB00147345	64.1	515	175	7	31	1569	1	507	1.1e-179	629.4	Bradi5g01480.1	Putative_R-Genes,_predicted_from_Pythozome	Ricinus communis	N			NB-ARC domain-containing disease resistance protein (best arabidopsis hit); NB-ARC domain containing protein, expressed (best rice hit)
HORVU1Hr1G002440	PRGDB00061438	72.9	1420	333	9	109	4233	1	1413	0	1966.8	Pm3	Reference_R-Genes,_manually_curated	Triticum aestivum	CNL	37624723	AY325736	Triticum aestivum powdery mildew resistance protein PM3b (Pm3) gene, Pm3-b allele, complete cds.
HORVU1Hr1G002500	PRGDB00204808	52.3	65	28	2	106	294	1747	1810	3.7e-07	54.3	GRMZM2G060054_T03	Putative_R-Genes,_predicted_from_Pythozome	Zea mays	CNL
HORVU1Hr1G002540	PRGDB00189919	85.3	307	45	0	1	921	1	307	1.1e-150	532.3	Hv.36150	Putative_R-Genes,_predicted_from_NCBI_UniGene	Hordeum vulgare	NL	326507593	AK371992	Hordeum vulgare subsp. vulgare mRNA for predicted protein, complete cds, clone: NIASHv2144K12
HORVU1Hr1G002620	PRGDB00189767	78.2	482	100	4	4	1440	445	924	7e-202	703	Hv.33692	Putative_R-Genes,_predicted_from_NCBI_UniGene	Hordeum vulgare	CNL	326494569	AK363200	Hordeum vulgare subsp. vulgare mRNA for predicted protein, complete cds, clone: NIASHv2013G21
HORVU1Hr1G002640	PRGDB00193235	68.6	919	288	1	7	2763	1	918	0	1231.5	Ta.75713	Putative_R-Genes,_predicted_from_NCBI_UniGene	Triticum aestivum	NL	312488329	HP635593	TSA: Triticum aestivum cultivar Bobwhite isotig26388.flagleaf mRNA sequence
HORVU1Hr1G002680	PRGDB00203888	57	651	268	9	37	1956	274	923	3e-187	654.8	Bradi2g39537.1	Putative_R-Genes,_predicted_from_Pythozome	Brachypodium distachyon	NL
HORVU1Hr1G002690	PRGDB00203888	61.6	276	104	1	1	828	1	274	3.4e-87	321.2	Bradi2g39537.1	Putative_R-Genes,_predicted_from_Pythozome	Brachypodium distachyon	NL
HORVU1Hr1G002710	PRGDB00197357	55.6	99	37	3	49	330	43	139	7e-23	108.2	Pavirv00060718m	Putative_R-Genes,_predicted_from_Pythozome	Panicum virgatum	RLP
HORVU1Hr1G002850	PRGDB00189972	77.8	1238	249	5	31	3735	48	1262	0	1841.2	Hv.37273	Putative_R-Genes,_predicted_from_NCBI_UniGene	Hordeum vulgare	CNL	326489904	AK362822	Hordeum vulgare subsp. vulgare mRNA for predicted protein, complete cds, clone: NIASHv2010F18
HORVU1Hr1G002900	PRGDB00171794	38.2	469	244	11	4	1359	37	476	3.3e-79	295.4	LOC_Os11g06220.1	Putative_R-Genes,_predicted_from_Pythozome	Oryza sativa	N			NB-ARC domain-containing disease resistance protein (best arabidopsis hit)
HORVU1Hr1G002920	PRGDB00203983	55.3	506	153	9	1	1302	328	832	3.3e-134	478	Bradi2g39547.1	Putative_R-Genes,_predicted_from_Pythozome	Brachypodium distachyon	NL
HORVU1Hr1G002990	PRGDB00214278	47.5	61	26	3	1	177	2460	2516	0.023	40	MDP0000399716	Putative_R-Genes,_predicted_from_Pythozome	Malus x domestica	TNL
HORVU1Hr1G003010	PRGDB00203885	57.9	1240	452	17	1	3585	1	1215	0	1307	Bradi2g39517.1	Putative_R-Genes,_predicted_from_Pythozome	Brachypodium distachyon	CNL
HORVU1Hr1G003100	PRGDB00141877	27	200	134	6	1555	2121	344	542	1.9e-05	51.6	AcoGoldSmith_v1.025136m	Putative_R-Genes,_predicted_from_Pythozome	Gossypium arboreum	NL			NB-ARC domain-containing disease resistance protein (best arabidopsis hit)
HORVU1Hr1G003140	PRGDB00189941	54.3	46	21	0	1744	1607	558	603	8.5e-09	62.4	Hv.36705	Putative_R-Genes,_predicted_from_NCBI_UniGene	Hordeum vulgare	NL	326499779	AK359516	Hordeum vulgare subsp. vulgare mRNA for predicted protein, complete cds, clone: NIASHv1098H07
HORVU1Hr1G003260	PRGDB00204832	29.2	195	125	8	433	999	6	193	5.6e-11	68.6	GRMZM2G104425_T01	Putative_R-Genes,_predicted_from_Pythozome	Zea mays	RLP
HORVU1Hr1G003320	PRGDB00204832	32.9	140	87	4	652	1056	26	163	3.1e-10	66.2	GRMZM2G104425_T01	Putative_R-Genes,_predicted_from_Pythozome	Zea mays	RLP
HORVU1Hr1G003330	PRGDB00214154	51.3	359	172	2	94	1170	1289	1644	3e-103	375.2	MDP0000259421	Putative_R-Genes,_predicted_from_Pythozome	Malus x domestica	N
HORVU1Hr1G003340	PRGDB00214154	59.3	135	54	1	16	420	1506	1639	3.2e-41	168.7	MDP0000259421	Putative_R-Genes,_predicted_from_Pythozome	Malus x domestica	N
HORVU1Hr1G003700	PRGDB00147361	68.8	565	170	3	1315	3000	286	847	5.9e-214	744.2	Bradi5g03140.1	Putative_R-Genes,_predicted_from_Pythozome	Ricinus communis	NL			NB-ARC domain-containing disease resistance protein (best arabidopsis hit); NB-ARC domain containing protein, expressed (best rice hit)
HORVU1Hr1G004080	PRGDB00070058	83.3	724	121	0	422	2593	60	783	0	1179.1	Hv.27163	Putative_R-Genes,_predicted_from_NCBI_UniGene	Hordeum vulgare	NL	151418412	AK249764	Hordeum vulgare subsp. vulgare cDNA clone: FLbaf49c17, mRNA sequence
HORVU1Hr1G004720	PRGDB00215095	30.7	544	322	10	28	1605	2	508	9.3e-60	231.1	MDP0000319352	Putative_R-Genes,_predicted_from_Pythozome	Malus x domestica	TNL
HORVU1Hr1G004880	PRGDB00204018	75.7	206	49	1	1	618	332	536	3.2e-84	311.2	Bradi4g02552.1	Putative_R-Genes,_predicted_from_Pythozome	Brachypodium distachyon	NL
HORVU1Hr1G004890	PRGDB00203998	63.8	47	14	2	12	152	158	201	5e-06	51.2	Bradi4g02625.1	Putative_R-Genes,_predicted_from_Pythozome	Brachypodium distachyon	CNL
HORVU1Hr1G005180	PRGDB00193144	79.5	616	115	2	172	2004	2	611	5e-280	963.4	Ta.73560	Putative_R-Genes,_predicted_from_NCBI_UniGene	Triticum aestivum	NL	312479424	HP626693	TSA: Triticum aestivum cultivar Bobwhite isotig17472.flagleaf mRNA sequence
HORVU1Hr1G005470	PRGDB00078113	78.9	932	191	3	1	2781	66	996	0	1433.7	Ta.68590	Putative_R-Genes,_predicted_from_NCBI_UniGene	Triticum aestivum	CNL	241988068	AK335325	Triticum aestivum cDNA, clone: WT012_J22, cultivar: Chinese Spring
HORVU1Hr1G005510	PRGDB00078113	81.5	661	112	3	285	2240	335	994	2.8e-306	1050.4	Ta.68590	Putative_R-Genes,_predicted_from_NCBI_UniGene	Triticum aestivum	CNL	241988068	AK335325	Triticum aestivum cDNA, clone: WT012_J22, cultivar: Chinese Spring
HORVU1Hr1G005760	PRGDB00213092	45.4	229	117	5	97	774	53	276	8.9e-50	196.8	MDP0000278380	Putative_R-Genes,_predicted_from_Pythozome	Malus x domestica	Other
HORVU1Hr1G006020	PRGDB00165602	52.4	208	92	3	130	738	282	487	2.9e-50	198.4	mgv1a002850m	Putative_R-Genes,_predicted_from_Pythozome	Cucumis x hytivus	RLP			somatic embryogenesis receptor-like kinase 2 (best arabidopsis hit)
HORVU1Hr1G006290	PRGDB00181540	67.2	457	149	1	166	1533	1	457	1.7e-179	629.8	Si025827m	Putative_R-Genes,_predicted_from_Pythozome	Setaria italica	NL			NB-ARC domain-containing disease resistance protein (best arabidopsis hit); powdery mildew resistance protein PM3b, putative (best rice hit)
HORVU1Hr1G006940	PRGDB00214355	30.8	182	106	6	640	1179	744	907	6.1e-10	65.5	MDP0000310183	Putative_R-Genes,_predicted_from_Pythozome	Malus x domestica	CNL
HORVU1Hr1G007630	PRGDB00216446	48.6	111	57	0	508	840	915	1025	2.6e-30	132.5	MDP0000196862	Putative_R-Genes,_predicted_from_Pythozome	Malus x domestica	RLP
HORVU1Hr1G008810	PRGDB00211657	53.6	56	25	1	178	345	666	720	5.2e-10	64.7	Eucgr.H02157.1	Putative_R-Genes,_predicted_from_Pythozome	Eucalyptus grandis	TNL
HORVU1Hr1G008830	PRGDB00164261	28.8	52	37	0	3683	3838	1516	1567	1.7	36.2	Glyma16g23790.1	Putative_R-Genes,_predicted_from_Pythozome	Glycine max	CNL			transmembrane receptors;ATP binding (best arabidopsis hit)
HORVU1Hr1G008900	PRGDB00204832	32.9	143	90	3	460	876	24	164	2.6e-13	76.3	GRMZM2G104425_T01	Putative_R-Genes,_predicted_from_Pythozome	Zea mays	RLP
HORVU1Hr1G009030	PRGDB00186276	34.3	143	88	3	691	1107	24	164	4e-15	82.4	GRMZM2G104425_T01	Putative_R-Genes,_predicted_from_Pythozome	Zea mays	RLP			BRI1-like 3 (best arabidopsis hit); phytosulfokine receptor precursor, putative, expressed (best rice hit)
HORVU1Hr1G009050	PRGDB00213322	39.4	99	57	1	82	378	794	889	1.9e-16	85.1	MDP0000279719	Putative_R-Genes,_predicted_from_Pythozome	Malus x domestica	NL
HORVU1Hr1G009590	PRGDB00061468	69.8	106	30	1	1	318	1	104	2.8e-35	149.1	Lr21	Reference_R-Genes,_manually_curated	Triticum aestivum	CNL	226424825	FJ876280	Triticum aestivum Lr21 gene, complete cds.
HORVU1Hr1G009920	PRGDB00170375	77.1	704	146	6	292	2370	1	700	4.9e-301	1033.1	LOC_Os05g02890.1	Putative_R-Genes,_predicted_from_Pythozome	Oryza sativa	N			ABC-2 type transporter family protein (best arabidopsis hit)
HORVU1Hr1G010120	PRGDB00214154	49.3	335	166	2	217	1221	1443	1773	4.7e-90	331.3	MDP0000259421	Putative_R-Genes,_predicted_from_Pythozome	Malus x domestica	N
HORVU1Hr1G012180	PRGDB00070146	92.3	286	22	0	1	858	1	286	4.9e-150	530	Hv.31706	Putative_R-Genes,_predicted_from_NCBI_UniGene	Hordeum vulgare	NL	270267778	GU245948	Hordeum vulgare subsp. vulgare cultivar RS170-10 x Piccolo A MLA25-1 mRNA, complete cds
HORVU1Hr1G012190	PRGDB00061435	92.4	811	57	1	1	2418	1	811	0	1484.2	MLA13	Reference_R-Genes,_manually_curated	Hordeum vulgare	CNL	27464252	AF523683	Hordeum vulgare CC-NBS-LRR resistance protein MLA13 mRNA, complete cds; alternatively spliced.
HORVU1Hr1G013480	PRGDB00147146	39.2	189	112	2	829	1395	6	191	5.8e-31	135.2	Bradi4g14700.1	Putative_R-Genes,_predicted_from_Pythozome	Ricinus communis	NL			NB-ARC domain-containing disease resistance protein (best arabidopsis hit); disease resistance protein RPM1, putative (best rice hit)
HORVU1Hr1G014370	PRGDB00199566	65.9	41	14	0	31	153	219	259	2.1e-08	57.4	Pavirv00008051m	Putative_R-Genes,_predicted_from_Pythozome	Panicum virgatum	NL
HORVU1Hr1G015050	PRGDB00179608	60.6	340	113	4	4261	5220	127	465	4.8e-98	360.1	Sb07g023660.1	Putative_R-Genes,_predicted_from_Pythozome	Sorghum bicolor	RLP			transmembrane kinase-like 1 (best arabidopsis hit); protein Kinase-like protein TMKL1 precursor, putative, expressed (best rice hit)
HORVU1Hr1G015140	PRGDB00206828	57.1	28	12	0	235	318	1064	1091	0.00073	43.1	LOC_Os08g05800.1	Putative_R-Genes,_predicted_from_Pythozome	Oryza sativa	CNL
HORVU1Hr1G015210	PRGDB00193218	75.3	993	220	2	13	2916	100	1092	0	1438.3	Ta.75512	Putative_R-Genes,_predicted_from_NCBI_UniGene	Triticum aestivum	RLP	312461864	HP609133	TSA: Triticum aestivum cultivar Bobwhite isotig00160.flagleaf mRNA sequence
HORVU1Hr1G015260	PRGDB00217252	51.1	268	124	3	118	912	1317	1580	2.5e-67	255.4	MDP0000284128	Putative_R-Genes,_predicted_from_Pythozome	Malus x domestica	RLP
HORVU1Hr1G015310	PRGDB00182255	48.1	52	25	1	1561	1716	1624	1673	0.0002	48.1	441722	Putative_R-Genes,_predicted_from_Pythozome	Selaginella moellendorffii	N			pleiotropic drug resistance 12 (best arabidopsis hit)
HORVU1Hr1G015560	PRGDB00146828	38.8	49	30	0	235	381	83	131	0.036	39.7	Bradi3g17760.2	Putative_R-Genes,_predicted_from_Pythozome	Ricinus communis	RLP			Pyridoxal phosphate (PLP)-dependent transferases superfamily protein (best arabidopsis hit); SHR5-receptor-like kinase, putative (best rice hit)
HORVU1Hr1G015770	PRGDB00181197	80.7	466	88	2	622	2016	200	664	6.7e-219	760	Si021410m	Putative_R-Genes,_predicted_from_Pythozome	Setaria italica	RLK-GNK2			cysteine-rich RLK (RECEPTOR-like protein kinase) 2 (best arabidopsis hit); TKL_IRAK_DUF26-lf.3 - DUF26 kinases have homology to DUF26 containing loci, expressed (best rice hit)
HORVU1Hr1G016420	PRGDB00211657	51	51	25	0	298	450	670	720	5.6e-09	61.6	Eucgr.H02157.1	Putative_R-Genes,_predicted_from_Pythozome	Eucalyptus grandis	TNL
HORVU1Hr1G016710	PRGDB00079067	44.2	95	44	2	1669	1932	1257	1349	1.3e-07	58.5	Vvi.24747	Putative_R-Genes,_predicted_from_NCBI_UniGene	Vitis vinifera	NL	225424433	XM_002281516	PREDICTED: Vitis vinifera hypothetical protein LOC100249092 (LOC100249092), mRNA
HORVU1Hr1G017170	PRGDB00182795	51.3	156	70	3	359	811	1094	1248	6.4e-35	147.5	GSVIVT01000058001	Putative_R-Genes,_predicted_from_Pythozome	Vitis vinifera	RLP			Leucine-rich repeat protein kinase family protein (best arabidopsis hit)
HORVU1Hr1G017490	PRGDB00183352	38.6	44	27	0	310	441	1312	1355	0.0011	44.7	GSVIVT01015461001	Putative_R-Genes,_predicted_from_Pythozome	Vitis vinifera	N			pleiotropic drug resistance 12 (best arabidopsis hit)
HORVU1Hr1G019330	PRGDB00215267	42.5	80	42	2	2731	2970	474	549	3.7e-08	60.8	MDP0000256952	Putative_R-Genes,_predicted_from_Pythozome	Malus x domestica	RLP
HORVU1Hr1G019500	PRGDB00206399	65.6	221	76	0	298	960	488	708	3.6e-77	288.1	Lus10012284	Putative_R-Genes,_predicted_from_Pythozome	Linum usitatissimum	N
HORVU1Hr1G019650	PRGDB00200873	61	428	159	3	1	1284	891	1310	5.2e-148	523.9	Bra023646	Putative_R-Genes,_predicted_from_Pythozome	Brassica rapa	CN
HORVU1Hr1G021100	PRGDB00217119	36.9	160	89	3	454	930	104	252	2.2e-18	92.8	MDP0000320460	Putative_R-Genes,_predicted_from_Pythozome	Malus x domestica	RLP
HORVU1Hr1G021390	PRGDB00203984	62.7	1509	489	21	1	4443	1	1463	0	1731.5	Bradi2g35767.1	Putative_R-Genes,_predicted_from_Pythozome	Brachypodium distachyon	NL
HORVU1Hr1G021760	PRGDB00072527	37.8	188	107	4	457	1005	866	1048	4.9e-24	111.7	Os.49895	Putative_R-Genes,_predicted_from_NCBI_UniGene	Oryza sativa Japonica Group	NL	37988925	AK119302	Oryza sativa Japonica Group cDNA clone:001-130-F02, full insert sequence
HORVU1Hr1G021990	PRGDB00201227	39.6	159	93	1	1379	1855	1360	1515	1.3e-27	124.8	Bra026094	Putative_R-Genes,_predicted_from_Pythozome	Brassica rapa	CNL
HORVU1Hr1G024400	PRGDB00078682	54.5	44	20	0	52	183	808	851	1.8e-09	61.2	Vvi.8276	Putative_R-Genes,_predicted_from_NCBI_UniGene	Vitis vinifera	NL	225452519	XM_002275052	PREDICTED: Vitis vinifera hypothetical protein LOC100250803 (LOC100250803), mRNA
HORVU1Hr1G025040	PRGDB00189765	92.1	1107	87	0	22	3342	55	1161	0	1993.4	Hv.33655	Putative_R-Genes,_predicted_from_NCBI_UniGene	Hordeum vulgare	RLP	326508573	AK364606	Hordeum vulgare subsp. vulgare mRNA for predicted protein, complete cds, clone: NIASHv2026N24
HORVU1Hr1G025100	PRGWK00001170	63.6	118	23	2	34	387	1	98	7.6e-33	140.2	Sotub01g008290.1.1	Contributed_R-Genes	Solanum tuberosum	RLK-GNK2
HORVU1Hr1G025450	PRGDB00202169	49.4	85	41	2	67	321	49	131	9.5e-20	95.9	Bra007015	Putative_R-Genes,_predicted_from_Pythozome	Brassica rapa	RLP
HORVU1Hr1G025480	PRGDB00216316	35.1	94	60	1	304	582	260	353	8.8e-09	61.2	MDP0000248430	Putative_R-Genes,_predicted_from_Pythozome	Malus x domestica	N
HORVU1Hr1G025910	PRGDB00186672	56.6	99	43	0	3879	4175	949	1047	5.6e-24	114		Putative_R-Genes,_collected_from_NCBI_Protein	Arachis hypogaea	NL	342365827	HQ637178	Arachis hypogaea clone AHF-205D04 NBS-LRR gene cluster, complete sequence.
HORVU1Hr1G026840	PRGDB00167710	33.7	249	160	3	403	1143	1346	1591	9.4e-34	144.4	Medtr2g047020.1	Putative_R-Genes,_predicted_from_Pythozome	Medicago truncatula	TNL			heat shock cognate protein 70-1 (best arabidopsis hit)
HORVU1Hr1G028520	PRGDB00184231	35.3	156	94	3	7	453	75	230	1.1e-16	86.7	GSVIVT01032740001	Putative_R-Genes,_predicted_from_Pythozome	Vitis vinifera	RLP			inflorescence meristem receptor-like kinase 2 (best arabidopsis hit)
HORVU1Hr1G028680	PRGDB00198784	32.9	82	53	1	10	249	753	834	2.6e-08	58.2	Pavirv00056058m	Putative_R-Genes,_predicted_from_Pythozome	Panicum virgatum	NL
HORVU1Hr1G029540	PRGDB00211657	50	44	21	1	106	237	677	719	5.7e-06	52.8	Eucgr.H02157.1	Putative_R-Genes,_predicted_from_Pythozome	Eucalyptus grandis	TNL
HORVU1Hr1G029850	PRGDB00217737	43.3	60	34	0	313	492	186	245	6.6e-07	53.9	Thhalv10027751m	Putative_R-Genes,_predicted_from_Pythozome	Eutrema halophilum	TNL
HORVU1Hr1G030540	PRGDB00202493	35.5	124	71	2	538	894	771	890	1.9e-11	70.1	Bra030622	Putative_R-Genes,_predicted_from_Pythozome	Brassica rapa	RLP
HORVU1Hr1G030790	PRGDB00167710	46	63	33	1	331	519	1282	1343	5.2e-07	55.5	Medtr2g047020.1	Putative_R-Genes,_predicted_from_Pythozome	Medicago truncatula	TNL			heat shock cognate protein 70-1 (best arabidopsis hit)
HORVU1Hr1G030840	PRGDB00184757	26.5	196	139	4	169	753	285	476	7.8e-11	67.8	GRMZM2G577191_T01	Putative_R-Genes,_predicted_from_Pythozome	Zea mays	RLP			Leucine-rich repeat protein kinase family protein (best arabidopsis hit); leucine-rich repeat family protein, putative, expressed (best rice hit)
HORVU1Hr1G031420	PRGDB00216033	62.9	175	54	2	835	1341	5	174	9e-56	217.6	MDP0000314577	Putative_R-Genes,_predicted_from_Pythozome	Malus x domestica	RLP
HORVU1Hr1G031500	PRGDB00216085	50.8	63	31	0	608	796	1182	1244	3.3e-11	69.7	MDP0000320862	Putative_R-Genes,_predicted_from_Pythozome	Malus x domestica	RLP
HORVU1Hr1G032470	PRGDB00206941	22.1	199	126	6	28	579	1207	1391	9e-07	53.5	LOC_Os05g17050.1	Putative_R-Genes,_predicted_from_Pythozome	Oryza sativa	RLP
HORVU1Hr1G033390	PRGDB00202169	54.7	75	34	0	1453	1677	58	132	3.3e-20	100.1	Bra007015	Putative_R-Genes,_predicted_from_Pythozome	Brassica rapa	RLP
HORVU1Hr1G034470	PRGDB00078970	36	178	111	2	43	570	1189	1365	1.8e-27	123.6	Vvi.20745	Putative_R-Genes,_predicted_from_NCBI_UniGene	Vitis vinifera	CNL	225447515	XM_002268092	PREDICTED: Vitis vinifera hypothetical protein LOC100252764 (LOC100252764), mRNA
HORVU1Hr1G037160	PRGDB00183352	38.6	44	27	0	283	414	1312	1355	0.0011	44.7	GSVIVT01015461001	Putative_R-Genes,_predicted_from_Pythozome	Vitis vinifera	N			pleiotropic drug resistance 12 (best arabidopsis hit)
HORVU1Hr1G037250	PRGDB00146854	81.6	998	178	2	64	3057	17	1008	0	1626.3	Bradi3g27650.1	Putative_R-Genes,_predicted_from_Pythozome	Ricinus communis	N			ABC transporter family protein (best arabidopsis hit); white-brown complex homolog protein, putative, expressed (best rice hit)
HORVU1Hr1G038070	PRGDB00202169	52.6	135	61	3	28	432	8	139	1.2e-31	136.3	Bra007015	Putative_R-Genes,_predicted_from_Pythozome	Brassica rapa	RLP
HORVU1Hr1G038120	PRGDB00191790	51.4	138	67	0	1194	1607	343	480	4.4e-44	179.5	Lsa.51071	Putative_R-Genes,_predicted_from_NCBI_UniGene	Lactuca sativa	N	329678974	JI581480	TSA: Lactuca sativa Letassy_X1_20535 mRNA sequence
HORVU1Hr1G038130	PRGDB00191790	57.9	38	16	0	279	392	287	324	1.6e-09	63.5	Lsa.51071	Putative_R-Genes,_predicted_from_NCBI_UniGene	Lactuca sativa	N	329678974	JI581480	TSA: Lactuca sativa Letassy_X1_20535 mRNA sequence
HORVU1Hr1G038180	PRGDB00206485	23.2	207	154	1	1828	2448	778	979	1.1e-12	75.9	Lus10005813	Putative_R-Genes,_predicted_from_Pythozome	Linum usitatissimum	TNL
HORVU1Hr1G039140	PRGDB00072527	36.2	365	205	9	88	1131	696	1049	6.4e-49	194.5	Os.49895	Putative_R-Genes,_predicted_from_NCBI_UniGene	Oryza sativa Japonica Group	NL	37988925	AK119302	Oryza sativa Japonica Group cDNA clone:001-130-F02, full insert sequence
HORVU1Hr1G039400	PRGDB00189789	95.1	841	41	0	853	3375	285	1125	0	1573.1	Hv.33889	Putative_R-Genes,_predicted_from_NCBI_UniGene	Hordeum vulgare	RLP	326489062	AK370314	Hordeum vulgare subsp. vulgare mRNA for predicted protein, complete cds, clone: NIASHv2108J23
HORVU1Hr1G039500	PRGDB00189887	91.4	1117	96	0	4	3354	2	1118	0	1992.6	Hv.35423	Putative_R-Genes,_predicted_from_NCBI_UniGene	Hordeum vulgare	RLP	326519752	AK369047	Hordeum vulgare subsp. vulgare mRNA for predicted protein, complete cds, clone: NIASHv2084E16
HORVU1Hr1G039670	PRGDB00215095	33.3	297	182	6	49	930	16	299	2.3e-34	146	MDP0000319352	Putative_R-Genes,_predicted_from_Pythozome	Malus x domestica	TNL
HORVU1Hr1G039690	PRGDB00189831	71.9	374	85	8	1	1089	1148	1512	2.3e-141	501.9	Hv.34567	Putative_R-Genes,_predicted_from_NCBI_UniGene	Hordeum vulgare	NL	326530731	AK369963	Hordeum vulgare subsp. vulgare mRNA for predicted protein, complete cds, clone: NIASHv2102D06
HORVU1Hr1G039720	PRGDB00215095	29.6	544	321	9	1	1599	51	543	3.3e-62	239.2	MDP0000319352	Putative_R-Genes,_predicted_from_Pythozome	Malus x domestica	TNL
HORVU1Hr1G040260	PRGDB00206828	46.9	162	84	2	4	486	981	1141	5.4e-38	157.1	LOC_Os08g05800.1	Putative_R-Genes,_predicted_from_Pythozome	Oryza sativa	CNL
HORVU1Hr1G040660	PRGDB00192459	65.2	66	23	0	424	621	286	351	3.3e-18	91.7	Mtr.22577	Putative_R-Genes,_predicted_from_NCBI_UniGene	Medicago truncatula	CNL	357509266	XM_003624874	Medicago truncatula NB-LRR type disease resistance protein (MTR_7g089080) mRNA, complete cds
HORVU1Hr1G041240	PRGDB00149355	66.1	124	42	0	157	528	1446	1569	2.3e-43	175.3	clementine0.9_000252m	Putative_R-Genes,_predicted_from_Pythozome	Citrus clementina	CNL			NB-ARC domain-containing disease resistance protein (best arabidopsis hit)
HORVU1Hr1G041280	PRGDB00211657	68.9	45	14	0	97	231	670	714	2.2e-12	72.4	Eucgr.H02157.1	Putative_R-Genes,_predicted_from_Pythozome	Eucalyptus grandis	TNL
HORVU1Hr1G042250	PRGDB00217252	27	185	123	5	1327	1866	1363	1540	6.5e-09	62.4	MDP0000284128	Putative_R-Genes,_predicted_from_Pythozome	Malus x domestica	RLP
HORVU1Hr1G042370	PRGDB00189940	83.3	654	109	0	1	1962	2	655	4.6e-308	1056.2	Hv.36650	Putative_R-Genes,_predicted_from_NCBI_UniGene	Hordeum vulgare	RLK-GNK2	326500615	AK363771	Hordeum vulgare subsp. vulgare mRNA for predicted protein, complete cds, clone: NIASHv2018M08
HORVU1Hr1G043320	PRGDB00206828	55.4	65	28	1	1	195	1078	1141	5.9e-13	72.8	LOC_Os08g05800.1	Putative_R-Genes,_predicted_from_Pythozome	Oryza sativa	CNL
HORVU1Hr1G043790	PRGDB00183081	49.4	83	42	0	1	249	156	238	6.2e-17	86.3	GSVIVT01009394001	Putative_R-Genes,_predicted_from_Pythozome	Vitis vinifera	RLP			Leucine-rich repeat protein kinase family protein (best arabidopsis hit)
HORVU1Hr1G043880	PRGDB00178271	66.8	614	188	9	124	1938	48	654	1.7e-219	761.9	Sb01g018440.1	Putative_R-Genes,_predicted_from_Pythozome	Sorghum bicolor	RLP			Leucine-rich repeat protein kinase family protein (best arabidopsis hit); receptor kinase like protein, putative (best rice hit)
HORVU1Hr1G043910	PRGDB00050753	51.2	203	96	2	70	678	438	637	2.3e-54	211.8	R 11	Putative_R-Genes,_collected_from_NCBI_Protein	Glycine max	TNL	27764534	AF541963	Glycine max cv Williams 82 BAC clone Gm_ISb001_091_F11, complete sequence.
HORVU1Hr1G043920	PRGDB00050753	53	202	91	4	82	681	438	637	6e-58	223.8	R 11	Putative_R-Genes,_collected_from_NCBI_Protein	Glycine max	TNL	27764534	AF541963	Glycine max cv Williams 82 BAC clone Gm_ISb001_091_F11, complete sequence.
HORVU1Hr1G044000	PRGDB00050753	62.9	167	61	1	88	585	472	638	6.4e-61	233.4	R 11	Putative_R-Genes,_collected_from_NCBI_Protein	Glycine max	TNL	27764534	AF541963	Glycine max cv Williams 82 BAC clone Gm_ISb001_091_F11, complete sequence.
HORVU1Hr1G044380	PRGDB00206903	45.1	82	45	0	8	253	546	627	2.7e-15	81.3	LOC_Os02g16090.1	Putative_R-Genes,_predicted_from_Pythozome	Oryza sativa	CN
HORVU1Hr1G044740	PRGDB00213322	56	216	93	1	55	696	885	1100	5.5e-67	253.8	MDP0000279719	Putative_R-Genes,_predicted_from_Pythozome	Malus x domestica	NL
HORVU1Hr1G044770	PRGDB00213322	59.6	230	90	3	7	690	792	1020	9.8e-77	286.2	MDP0000279719	Putative_R-Genes,_predicted_from_Pythozome	Malus x domestica	NL
HORVU1Hr1G044790	PRGDB00204076	69.2	39	12	0	786	902	251	289	1.3e-07	57	Bradi4g01117.1	Putative_R-Genes,_predicted_from_Pythozome	Brachypodium distachyon	CNL
HORVU1Hr1G045020	PRGDB00146808	78.9	1066	222	1	1	3189	1	1066	0	1676	Bradi3g16430.1	Putative_R-Genes,_predicted_from_Pythozome	Ricinus communis	RLP			Leucine-rich repeat protein kinase family protein (best arabidopsis hit); receptor-like kinase, putative, expressed (best rice hit)
HORVU1Hr1G045610	PRGDB00163018	61.7	47	18	0	434	574	57	103	7.5e-08	59.7	Egrandis_v1_0.023118m	Putative_R-Genes,_predicted_from_Pythozome	Areca catechu	T			Disease resistance protein (TIR-NBS-LRR class) family (best arabidopsis hit)
HORVU1Hr1G045630	PRGDB00163018	45	100	54	1	852	1148	4	103	2.8e-14	80.9	Egrandis_v1_0.023118m	Putative_R-Genes,_predicted_from_Pythozome	Areca catechu	T			Disease resistance protein (TIR-NBS-LRR class) family (best arabidopsis hit)
HORVU1Hr1G045720	PRGDB00206903	42.5	80	45	1	3694	3458	440	519	4.5e-08	61.6	LOC_Os02g16090.1	Putative_R-Genes,_predicted_from_Pythozome	Oryza sativa	CN
HORVU1Hr1G048170	PRGDB00182943	56.2	89	39	0	604	870	1194	1282	1.6e-19	97.8	GSVIVT01004101001	Putative_R-Genes,_predicted_from_Pythozome	Vitis vinifera	NL			NB-ARC domain-containing disease resistance protein (best arabidopsis hit)
HORVU1Hr1G048340	PRGDB00201975	43	228	118	5	64	720	160	384	2.6e-46	185.7	Bra036845	Putative_R-Genes,_predicted_from_Pythozome	Brassica rapa	CNL
HORVU1Hr1G048560	PRGDB00049789	36.2	58	36	1	799	972	152	208	8.2e-06	51.6	putative RING zinc finger ankyrin protein	Putative_R-Genes,_collected_from_NCBI_Protein	Sorghum bicolor	N	190688725	EU810765	Sorghum bicolor clone BAC Sbb12448, complete sequence.
HORVU1Hr1G048760	PRGDB00191296	27.8	209	137	8	814	1416	305	507	7.6e-07	55.5	Lsa.44031	Putative_R-Genes,_predicted_from_NCBI_UniGene	Lactuca sativa	N	329679120	JI581626	TSA: Lactuca sativa CLC_LTR_V1A_17001 mRNA sequence
HORVU1Hr1G049000	PRGDB00214989	40.7	359	206	4	1737	2798	246	602	2.9e-64	246.9	MDP0000481805	Putative_R-Genes,_predicted_from_Pythozome	Malus x domestica	N
HORVU1Hr1G049840	PRGDB00177091	49.5	109	53	2	67	390	284	391	5.9e-23	107.8	POPTR_0818s00195.1	Putative_R-Genes,_predicted_from_Pythozome	Populus trichocarpa	T			NAC domain containing protein 17 (best arabidopsis hit)
HORVU1Hr1G050380	PRGDB00205990	53.5	170	48	3	16	525	345	483	4.2e-43	174.1	Lus10008435	Putative_R-Genes,_predicted_from_Pythozome	Linum usitatissimum	N
HORVU1Hr1G050470	PRGDB00215055	37.6	101	60	1	245	538	757	857	2.7e-10	65.5	MDP0000248164	Putative_R-Genes,_predicted_from_Pythozome	Malus x domestica	NL
HORVU1Hr1G050720	PRGDB00217737	33.3	90	60	0	502	771	164	253	5.5e-07	54.7	Thhalv10027751m	Putative_R-Genes,_predicted_from_Pythozome	Eutrema halophilum	TNL
HORVU1Hr1G051780	PRGDB00189344	58.2	110	40	1	61	390	1159	1262	1.7e-28	126.3	Hv.10056	Putative_R-Genes,_predicted_from_NCBI_UniGene	Hordeum vulgare	NL	326521753	AK369251	Hordeum vulgare subsp. vulgare mRNA for predicted protein, complete cds, clone: NIASHv2087M16
HORVU1Hr1G052060	PRGDB00215055	52.9	34	16	0	100	201	784	817	1.8e-08	58.5	MDP0000248164	Putative_R-Genes,_predicted_from_Pythozome	Malus x domestica	NL
HORVU1Hr1G052150	PRGDB00213421	53.3	92	40	3	76	351	44	132	1.1e-20	99	MDP0000280399	Putative_R-Genes,_predicted_from_Pythozome	Malus x domestica	RLP
HORVU1Hr1G052160	PRGDB00213421	67.6	339	107	3	76	1092	44	379	1.7e-134	478.8	MDP0000280399	Putative_R-Genes,_predicted_from_Pythozome	Malus x domestica	RLP
HORVU1Hr1G052700	PRGDB00177064	52.8	53	25	0	532	690	378	430	9.5e-11	67	29912.m005281	Putative_R-Genes,_predicted_from_Pythozome	Oryza barthii	N			Flavin-binding monooxygenase family protein (best arabidopsis hit)
HORVU1Hr1G053130	PRGDB00215055	55.9	34	15	0	331	432	784	817	2.2e-06	52.4	MDP0000248164	Putative_R-Genes,_predicted_from_Pythozome	Malus x domestica	NL
HORVU1Hr1G053230	PRGDB00171739	49.2	179	82	2	7	516	34	212	2.6e-40	165.2	LOC_Os10g40100.1	Putative_R-Genes,_predicted_from_Pythozome	Oryza sativa	N			U-box domain-containing protein kinase family protein (best arabidopsis hit)
HORVU1Hr1G053260	PRGDB00197089	57	135	58	0	169	573	1	135	5.6e-43	174.9	Pavirv00060682m	Putative_R-Genes,_predicted_from_Pythozome	Panicum virgatum	CN
HORVU1Hr1G053270	PRGDB00146870	53.4	786	297	20	91	2313	41	802	2.5e-201	701.8	Bradi3g32800.1	Putative_R-Genes,_predicted_from_Pythozome	Ricinus communis	CN			U-box domain-containing protein kinase family protein (best arabidopsis hit); protein kinase, putative, expressed (best rice hit)
HORVU1Hr1G053840	PRGDB00215602	46.1	232	91	2	295	894	964	1193	1.2e-50	199.9	MDP0000396307	Putative_R-Genes,_predicted_from_Pythozome	Malus x domestica	TNL
HORVU1Hr1G053990	PRGDB00215095	41.2	68	38	1	1037	1240	308	373	0.00089	44.7	MDP0000319352	Putative_R-Genes,_predicted_from_Pythozome	Malus x domestica	TNL
HORVU1Hr1G054020	PRGDB00215095	34.5	84	52	1	346	597	160	240	1.9e-10	66.2	MDP0000319352	Putative_R-Genes,_predicted_from_Pythozome	Malus x domestica	TNL
HORVU1Hr1G054770	PRGDB00078682	58	50	21	0	427	576	805	854	1.2e-12	73.9	Vvi.8276	Putative_R-Genes,_predicted_from_NCBI_UniGene	Vitis vinifera	NL	225452519	XM_002275052	PREDICTED: Vitis vinifera hypothetical protein LOC100250803 (LOC100250803), mRNA
HORVU1Hr1G055250	PRGDB00182746	73.4	184	49	0	265	816	1219	1402	3.2e-82	304.7	107342	Putative_R-Genes,_predicted_from_Pythozome	Ectocarpus siliculosus	N			mitogen-activated protein kinase kinase kinase 7 (best arabidopsis hit)
HORVU1Hr1G055580	PRGDB00191296	31.6	136	78	5	1885	2274	342	468	0.0034	43.9	Lsa.44031	Putative_R-Genes,_predicted_from_NCBI_UniGene	Lactuca sativa	N	329679120	JI581626	TSA: Lactuca sativa CLC_LTR_V1A_17001 mRNA sequence
HORVU1Hr1G055710	PRGDB00070731	49.2	59	29	1	250	426	25	82	2.7e-08	58.9	Mdo.689	Putative_R-Genes,_predicted_from_NCBI_UniGene	Malus x domestica	T	292668962	GU732467	Malus x domestica AP2 domain class transcription factor (AP2D43) mRNA, complete cds
HORVU1Hr1G055800	PRGDB00216033	66.7	168	54	2	670	1173	5	170	2.8e-59	229.2	MDP0000314577	Putative_R-Genes,_predicted_from_Pythozome	Malus x domestica	RLP
HORVU1Hr1G055810	PRGDB00216033	66.7	168	54	2	3558	3055	5	170	8.7e-59	229.2	MDP0000314577	Putative_R-Genes,_predicted_from_Pythozome	Malus x domestica	RLP
HORVU1Hr1G055860	PRGDB00214085	69.3	88	27	0	31	294	251	338	2e-28	126.7	MDP0000194411	Putative_R-Genes,_predicted_from_Pythozome	Malus x domestica	N
HORVU1Hr1G056010	PRGDB00147146	53.4	176	81	1	955	1482	3	177	3.9e-49	195.7	Bradi4g14700.1	Putative_R-Genes,_predicted_from_Pythozome	Ricinus communis	NL			NB-ARC domain-containing disease resistance protein (best arabidopsis hit); disease resistance protein RPM1, putative (best rice hit)
HORVU1Hr1G056090	PRGDB00070731	56.2	64	27	1	271	462	26	88	4.1e-13	75.1	Mdo.689	Putative_R-Genes,_predicted_from_NCBI_UniGene	Malus x domestica	T	292668962	GU732467	Malus x domestica AP2 domain class transcription factor (AP2D43) mRNA, complete cds
HORVU1Hr1G056170	PRGDB00217252	31.4	283	153	5	919	1680	1249	1519	4.5e-31	136	MDP0000284128	Putative_R-Genes,_predicted_from_Pythozome	Malus x domestica	RLP
HORVU1Hr1G056280	PRGDB00156657	70.8	48	14	0	802	945	237	284	1.8e-13	76.6	Glyma03g23250.1	Putative_R-Genes,_predicted_from_Pythozome	Glycine max	T			GATA transcription factor 2 (best arabidopsis hit)
HORVU1Hr1G056890	PRGDB00146474	67.8	671	188	9	7	1968	2	661	2.6e-231	801.2	Bradi2g26800.1	Putative_R-Genes,_predicted_from_Pythozome	Ricinus communis	N			ABC-2 type transporter family protein (best arabidopsis hit); ABC-2 type transporter domain containing protein, expressed (best rice hit)
HORVU1Hr1G056920	PRGDB00189311	85.5	676	98	0	109	2136	38	713	0	1122.5	Hv.7605	Putative_R-Genes,_predicted_from_NCBI_UniGene	Hordeum vulgare	RLP	326487345	AK358444	Hordeum vulgare subsp. vulgare mRNA for predicted protein, complete cds, clone: NIASHv1076M05
HORVU1Hr1G057260	PRGDB00166962	40.3	72	43	0	1	216	804	875	2e-08	57.8	mgv1a024774m	Putative_R-Genes,_predicted_from_Pythozome	Cucumis x hytivus	NL			NB-ARC domain-containing disease resistance protein (best arabidopsis hit)
HORVU1Hr1G057410	PRGDB00217737	32.9	76	51	0	118	345	360	435	1.3e-05	49.7	Thhalv10027751m	Putative_R-Genes,_predicted_from_Pythozome	Eutrema halophilum	TNL
HORVU1Hr1G057510	PRGDB00215326	58.8	357	110	5	166	1209	1477	1805	3e-113	408.3	MDP0000285649	Putative_R-Genes,_predicted_from_Pythozome	Malus x domestica	NL
HORVU1Hr1G057800	PRGDB00072070	27.4	190	108	4	2572	3138	144	304	3.2e-06	54.3	Os.15454	Putative_R-Genes,_predicted_from_NCBI_UniGene	Oryza sativa Japonica Group	CN	32979699	AK069675	Oryza sativa Japonica Group cDNA clone:J023027M09, full insert sequence
HORVU1Hr1G057910	PRGDB00189941	75	44	11	0	720	851	557	600	4.5e-15	81.6	Hv.36705	Putative_R-Genes,_predicted_from_NCBI_UniGene	Hordeum vulgare	NL	326499779	AK359516	Hordeum vulgare subsp. vulgare mRNA for predicted protein, complete cds, clone: NIASHv1098H07
HORVU1Hr1G058190	PRGDB00049789	68.3	60	19	0	1660	1839	154	213	6.6e-20	99.4	putative RING zinc finger ankyrin protein	Putative_R-Genes,_collected_from_NCBI_Protein	Sorghum bicolor	N	190688725	EU810765	Sorghum bicolor clone BAC Sbb12448, complete sequence.
HORVU1Hr1G058520	PRGDB00204891	33.6	131	71	5	1595	1969	1029	1149	1.4e-11	71.6	Lus10020500	Putative_R-Genes,_predicted_from_Pythozome	Linum usitatissimum	RLP
HORVU1Hr1G058940	PRGDB00070731	39.7	78	37	1	52	255	4	81	2.8e-09	61.6	Mdo.689	Putative_R-Genes,_predicted_from_NCBI_UniGene	Malus x domestica	T	292668962	GU732467	Malus x domestica AP2 domain class transcription factor (AP2D43) mRNA, complete cds
HORVU1Hr1G059010	PRGDB00214769	55.9	59	26	0	286	462	646	704	7.8e-11	68.6	MDP0000313102	Putative_R-Genes,_predicted_from_Pythozome	Malus x domestica	RLP
HORVU1Hr1G059020	PRGDB00215055	63.4	41	15	0	361	483	787	827	8.4e-10	63.5	MDP0000248164	Putative_R-Genes,_predicted_from_Pythozome	Malus x domestica	NL
HORVU1Hr1G059090	PRGDB00200844	60	170	68	0	1	510	211	380	1.7e-54	211.8	Bra008427	Putative_R-Genes,_predicted_from_Pythozome	Brassica rapa	RLP
HORVU1Hr1G059140	PRGDB00215142	61.3	75	29	0	659	883	882	956	5.7e-22	106.7	MDP0000277457	Putative_R-Genes,_predicted_from_Pythozome	Malus x domestica	RLP
HORVU1Hr1G059240	PRGDB00206828	55	60	26	1	1	180	1083	1141	1.6e-12	71.2	LOC_Os08g05800.1	Putative_R-Genes,_predicted_from_Pythozome	Oryza sativa	CNL
HORVU1Hr1G059460	PRGDB00206903	46.9	96	51	0	4	291	620	715	1.9e-18	91.3	LOC_Os02g16090.1	Putative_R-Genes,_predicted_from_Pythozome	Oryza sativa	CN
HORVU1Hr1G059780	PRGDB00143254	67.6	34	11	0	538	639	1	34	1.1e-07	59.7	891414	Putative_R-Genes,_predicted_from_Pythozome	Arabidopsis lyrata	CNL			NB-ARC domain-containing disease resistance protein (best arabidopsis hit)
HORVU1Hr1G060060	PRGDB00070731	46.9	32	15	1	7852	7941	97	128	200	29.6	Mdo.689	Putative_R-Genes,_predicted_from_NCBI_UniGene	Malus x domestica	T	292668962	GU732467	Malus x domestica AP2 domain class transcription factor (AP2D43) mRNA, complete cds
HORVU1Hr1G060250	PRGDB00179296	79.6	147	28	1	172	606	851	997	6.3e-65	247.3	Sb05g008160.1	Putative_R-Genes,_predicted_from_Pythozome	Sorghum bicolor	NL			MAP kinase kinase 5 (best arabidopsis hit); resistance protein, putative, expressed (best rice hit)
HORVU1Hr1G060740	PRGDB00214233	79.4	34	7	0	19	120	549	582	9.5e-08	57.8	MDP0000301393	Putative_R-Genes,_predicted_from_Pythozome	Malus x domestica	TNL
HORVU1Hr1G061220	PRGDB00162919	54.5	44	20	0	220	351	670	713	4.6e-08	58.5	Egrandis_v1_0.004137m	Putative_R-Genes,_predicted_from_Pythozome	Areca catechu	TNL			disease resistance protein (TIR-NBS-LRR class), putative (best arabidopsis hit)
HORVU1Hr1G061260	PRGDB00204197	75.1	1061	245	6	1	3168	1	1047	0	1545.4	Bradi1g56695.1	Putative_R-Genes,_predicted_from_Pythozome	Brachypodium distachyon	NL
HORVU1Hr1G061270	PRGDB00173400	38.4	73	45	0	1951	2169	913	985	8.3e-07	55.8	Pp1s202_94V6.1	Putative_R-Genes,_predicted_from_Pythozome	Physcomitrella patens	RLP			disease resistance protein (TIR-NBS-LRR class) (best arabidopsis hit)
HORVU1Hr1G061600	PRGDB00216326	63	316	103	3	10	942	713	1019	1.2e-119	429.5	MDP0000255780	Putative_R-Genes,_predicted_from_Pythozome	Malus x domestica	RLP
HORVU1Hr1G061690	PRGDB00146863	82.7	393	65	2	178	1353	768	1158	1.1e-189	662.5	Bradi3g29850.1	Putative_R-Genes,_predicted_from_Pythozome	Ricinus communis	N			white-brown complex homolog protein 11 (best arabidopsis hit); white-brown complex homolog protein 11, putative, expressed (best rice hit)
HORVU1Hr1G061710	PRGDB00204322	85.4	705	91	4	519	2615	11	709	0	1186.4	Bradi3g29847.1	Putative_R-Genes,_predicted_from_Pythozome	Brachypodium distachyon	N
HORVU1Hr1G061830	PRGDB00049879	53	219	103	0	1	657	2384	2602	1.6e-71	268.9	Os11g0686400	Putative_R-Genes,_collected_from_NCBI_Protein	Oryza sativa Japonica Group	CNL	115486666	NM_001075009	Oryza sativa (japonica cultivar-group) Os11g0686400 (Os11g0686400) mRNA, complete cds.
HORVU1Hr1G062160	PRGDB00194196	29.3	150	103	1	34	474	802	951	2.2e-14	78.6	Pin.4094	Putative_R-Genes,_predicted_from_NCBI_UniGene	Phytophthora infestans	N	301122438	XM_002908900	Phytophthora infestans T30-4 dihydroflavonol-4-reductase, putative (PITG_00333) mRNA, complete cds
HORVU1Hr1G062270	PRGDB00216779	66.7	57	19	0	1138	1308	1103	1159	3.8e-13	75.9	MDP0000600203	Putative_R-Genes,_predicted_from_Pythozome	Malus x domestica	RLP
HORVU1Hr1G063100	PRGDB00070731	53.7	41	19	0	112	234	15	55	4e-07	55.1	Mdo.689	Putative_R-Genes,_predicted_from_NCBI_UniGene	Malus x domestica	T	292668962	GU732467	Malus x domestica AP2 domain class transcription factor (AP2D43) mRNA, complete cds
HORVU1Hr1G063320	PRGDB00184447	56.6	76	29	1	205	420	1037	1112	2.8e-18	91.7	GSVIVT01036582001	Putative_R-Genes,_predicted_from_Pythozome	Vitis vinifera	NL			LRR and NB-ARC domains-containing disease resistance protein (best arabidopsis hit)
HORVU1Hr1G063390	PRGDB00201975	42.6	380	179	4	229	1350	36	382	5.6e-80	298.1	Bra036845	Putative_R-Genes,_predicted_from_Pythozome	Brassica rapa	CNL
HORVU1Hr1G063460	PRGDB00215095	28.8	226	147	4	4	678	61	273	1.7e-19	96.3	MDP0000319352	Putative_R-Genes,_predicted_from_Pythozome	Malus x domestica	TNL
HORVU1Hr1G063470	PRGDB00215095	27.8	248	161	4	58	798	32	262	3.8e-20	98.6	MDP0000319352	Putative_R-Genes,_predicted_from_Pythozome	Malus x domestica	TNL
HORVU1Hr1G063710	PRGDB00214769	42.5	80	40	2	244	468	626	704	2.1e-08	60.5	MDP0000313102	Putative_R-Genes,_predicted_from_Pythozome	Malus x domestica	RLP
HORVU1Hr1G064070	PRGDB00189724	92.9	1014	72	0	1	3042	2	1015	0	1843.2	Hv.32956	Putative_R-Genes,_predicted_from_NCBI_UniGene	Hordeum vulgare	RLP	326533133	AK362335	Hordeum vulgare subsp. vulgare mRNA for predicted protein, partial cds, clone: NIASHv2004F11
HORVU1Hr1G064300	PRGDB00181635	48.5	130	61	4	187	558	13	142	1.9e-26	119	Si025833m	Putative_R-Genes,_predicted_from_Pythozome	Setaria italica	NL			NAC domain containing protein 90 (best arabidopsis hit); NBS-LRR disease resistance protein, putative, expressed (best rice hit)
HORVU1Hr1G064470	PRGDB00175219	51.3	195	75	1	1	585	1	175	1.5e-50	199.1	POPTR_0003s08250.1	Putative_R-Genes,_predicted_from_Pythozome	Populus trichocarpa	TNL			transmembrane receptors;ATP binding (best arabidopsis hit)
HORVU1Hr1G064850	PRGWK00001219	29.2	216	131	7	85	726	2	197	1.1e-15	84.3	Sotub01g022200.1.1	Contributed_R-Genes	Solanum tuberosum	L
HORVU1Hr1G065030	PRGDB00073072	34.3	99	56	2	583	867	191	284	1.6e-07	57	Os.80143	Putative_R-Genes,_predicted_from_NCBI_UniGene	Oryza sativa Japonica Group	CNL	32975074	AK065056	Oryza sativa Japonica Group cDNA clone:J013001J06, full insert sequence
HORVU1Hr1G065550	PRGDB00216446	36.3	190	105	4	298	819	915	1104	8.3e-30	130.6	MDP0000196862	Putative_R-Genes,_predicted_from_Pythozome	Malus x domestica	RLP
HORVU1Hr1G065570	PRGDB00177091	46.2	160	80	4	31	501	240	396	2.9e-32	138.7	POPTR_0818s00195.1	Putative_R-Genes,_predicted_from_Pythozome	Populus trichocarpa	T			NAC domain containing protein 17 (best arabidopsis hit)
HORVU1Hr1G065680	PRGDB00181545	34.4	154	82	5	112	552	1209	1350	9.5e-14	77.4	440019	Putative_R-Genes,_predicted_from_Pythozome	Selaginella moellendorffii	RLP			DEAD/DEAH box helicase, putative (best arabidopsis hit)
HORVU1Hr1G065820	PRGDB00146123	58.5	224	90	3	1087	1758	1	221	8.9e-62	238.4	Bradi1g34370.1	Putative_R-Genes,_predicted_from_Pythozome	Ricinus communis	N			NB-ARC domain-containing disease resistance protein (best arabidopsis hit); conserved hypothetical protein (best rice hit)
HORVU1Hr1G066250	PRGDB00202493	70.6	51	15	0	877	1029	839	889	8.6e-14	77.8	Bra030622	Putative_R-Genes,_predicted_from_Pythozome	Brassica rapa	RLP
HORVU1Hr1G066750	PRGDB00189724	92.2	348	27	0	1	1044	75	422	7.9e-179	625.9	Hv.32956	Putative_R-Genes,_predicted_from_NCBI_UniGene	Hordeum vulgare	RLP	326533133	AK362335	Hordeum vulgare subsp. vulgare mRNA for predicted protein, partial cds, clone: NIASHv2004F11
HORVU1Hr1G067160	PRGDB00070731	57.1	56	24	0	115	282	26	81	3.2e-12	71.6	Mdo.689	Putative_R-Genes,_predicted_from_NCBI_UniGene	Malus x domestica	T	292668962	GU732467	Malus x domestica AP2 domain class transcription factor (AP2D43) mRNA, complete cds
HORVU1Hr1G067870	PRGDB00184447	67.9	56	18	0	271	438	1038	1093	8.5e-16	83.2	GSVIVT01036582001	Putative_R-Genes,_predicted_from_Pythozome	Vitis vinifera	NL			LRR and NB-ARC domains-containing disease resistance protein (best arabidopsis hit)
HORVU1Hr1G067880	PRGDB00176268	35.1	74	48	0	260	481	356	429	1.2e-06	54.3	29656.m000483	Putative_R-Genes,_predicted_from_Pythozome	Oryza barthii	Mlo-like			Seven transmembrane MLO family protein (best arabidopsis hit)
HORVU1Hr1G067980	PRGDB00184447	67.9	56	18	0	145	312	1038	1093	5.9e-16	83.2	GSVIVT01036582001	Putative_R-Genes,_predicted_from_Pythozome	Vitis vinifera	NL			LRR and NB-ARC domains-containing disease resistance protein (best arabidopsis hit)
HORVU1Hr1G067990	PRGDB00176268	35.1	77	50	0	121	351	353	429	2.2e-07	56.2	29656.m000483	Putative_R-Genes,_predicted_from_Pythozome	Oryza barthii	Mlo-like			Seven transmembrane MLO family protein (best arabidopsis hit)
HORVU1Hr1G068010	PRGDB00192459	52.8	246	101	4	40	735	171	415	2.9e-63	241.9	Mtr.22577	Putative_R-Genes,_predicted_from_NCBI_UniGene	Medicago truncatula	CNL	357509266	XM_003624874	Medicago truncatula NB-LRR type disease resistance protein (MTR_7g089080) mRNA, complete cds
HORVU1Hr1G068080	PRGDB00192459	50	322	143	4	67	978	141	462	1.1e-79	296.6	Mtr.22577	Putative_R-Genes,_predicted_from_NCBI_UniGene	Medicago truncatula	CNL	357509266	XM_003624874	Medicago truncatula NB-LRR type disease resistance protein (MTR_7g089080) mRNA, complete cds
HORVU1Hr1G068160	PRGDB00192459	56.6	235	92	2	1	681	238	470	1.2e-69	262.7	Mtr.22577	Putative_R-Genes,_predicted_from_NCBI_UniGene	Medicago truncatula	CNL	357509266	XM_003624874	Medicago truncatula NB-LRR type disease resistance protein (MTR_7g089080) mRNA, complete cds
HORVU1Hr1G068170	PRGDB00184271	89.4	47	4	1	130	270	662	707	1.4e-17	90.5	GRMZM2G162531_T01	Putative_R-Genes,_predicted_from_Pythozome	Zea mays	RLP			STRUBBELIG-receptor family 8 (best arabidopsis hit); STRUBBELIG-RECEPTOR FAMILY 7 precursor, putative, expressed (best rice hit)
HORVU1Hr1G068200	PRGDB00146449	80.5	1131	220	0	1	3393	1	1131	0	1818.9	Bradi2g21360.1	Putative_R-Genes,_predicted_from_Pythozome	Ricinus communis	CNL			NB-ARC domain-containing disease resistance protein (best arabidopsis hit); disease resistance RPP13-like protein 1, putative, expressed (best rice hit)
HORVU1Hr1G068240	PRGDB00213743	58.8	80	32	1	10	249	1285	1363	1.8e-20	97.8	MDP0000457940	Putative_R-Genes,_predicted_from_Pythozome	Malus x domestica	TNL
HORVU1Hr1G068380	PRGDB00212769	52.2	67	32	0	7	207	214	280	3.9e-13	73.9	Eucgr.L01191.1	Putative_R-Genes,_predicted_from_Pythozome	Eucalyptus grandis	RLP
HORVU1Hr1G068950	PRGDB00177064	48.8	43	21	1	610	735	388	430	7.8e-06	51.2	29912.m005281	Putative_R-Genes,_predicted_from_Pythozome	Oryza barthii	N			Flavin-binding monooxygenase family protein (best arabidopsis hit)
HORVU1Hr1G069100	PRGDB00146450	77.7	954	201	8	61	2892	21	972	0	1453.7	Bradi2g21990.1	Putative_R-Genes,_predicted_from_Pythozome	Ricinus communis	RLP			Leucine-rich repeat protein kinase family protein (best arabidopsis hit); leucine-rich repeat family protein, putative, expressed (best rice hit)
HORVU1Hr1G069380	PRGDB00213184	67.8	143	35	1	460	888	1	132	3.8e-49	194.9	MDP0000285888	Putative_R-Genes,_predicted_from_Pythozome	Malus x domestica	CNL
HORVU1Hr1G069420	PRGDB00214306	53.1	113	25	1	82	420	86	170	5e-26	117.1	MDP0000240942	Putative_R-Genes,_predicted_from_Pythozome	Malus x domestica	CNL
HORVU1Hr1G069430	PRGDB00213497	60.9	128	46	2	415	795	48	172	1.1e-35	150.2	MDP0000439417	Putative_R-Genes,_predicted_from_Pythozome	Malus x domestica	RLP
HORVU1Hr1G069440	PRGDB00213497	60.9	128	46	2	415	795	48	172	1.1e-35	150.2	MDP0000439417	Putative_R-Genes,_predicted_from_Pythozome	Malus x domestica	RLP
HORVU1Hr1G069510	PRGDB00146453	76	622	143	4	58	1923	20	635	3.6e-262	903.7	Bradi2g22180.1	Putative_R-Genes,_predicted_from_Pythozome	Ricinus communis	RLP			Leucine-rich repeat protein kinase family protein (best arabidopsis hit); inactive receptor kinase At2g26730 precursor, putative, expressed (best rice hit)
HORVU1Hr1G069620	PRGDB00181917	58.3	60	25	0	55	234	1030	1089	1.4e-16	86.3	Si028710m	Putative_R-Genes,_predicted_from_Pythozome	Setaria italica	NL			NB-ARC domain-containing disease resistance protein (best arabidopsis hit); RGH2B, putative, expressed (best rice hit)
HORVU1Hr1G070220	PRGDB00146828	31.8	154	95	4	1	438	299	450	1.4e-13	76.3	Bradi3g17760.2	Putative_R-Genes,_predicted_from_Pythozome	Ricinus communis	RLP			Pyridoxal phosphate (PLP)-dependent transferases superfamily protein (best arabidopsis hit); SHR5-receptor-like kinase, putative (best rice hit)
HORVU1Hr1G070230	PRGDB00216535	36	75	39	1	580	777	408	482	4e-05	49.7	MDP0000279752	Putative_R-Genes,_predicted_from_Pythozome	Malus x domestica	N
HORVU1Hr1G070250	PRGDB00144655	47.2	36	18	1	1098	1205	489	523	0.18	37	AT4G12020.2	Putative_R-Genes,_predicted_from_Pythozome	Arabidopsis thaliana	TNL			STE_MEKK_ste11_MAP3K.14 - STE kinases include homologs to sterile 7, sterile 11 and sterile 20 from yeast, expressed (best arabidopsis hit)
HORVU1Hr1G070480	PRGDB00149355	69.2	133	41	0	106	504	1444	1576	1.3e-49	196.1	clementine0.9_000252m	Putative_R-Genes,_predicted_from_Pythozome	Citrus clementina	CNL			NB-ARC domain-containing disease resistance protein (best arabidopsis hit)
HORVU1Hr1G070570	PRGDB00217119	45.8	153	79	3	319	774	106	255	1.6e-30	132.9	MDP0000320460	Putative_R-Genes,_predicted_from_Pythozome	Malus x domestica	RLP
HORVU1Hr1G070580	PRGDB00070042	95	640	32	0	659	2578	168	807	0	1209.5	Hv.26868	Putative_R-Genes,_predicted_from_NCBI_UniGene	Hordeum vulgare	RLP	151420512	AK251864	Hordeum vulgare subsp. vulgare cDNA clone: FLbaf138h12, mRNA sequence
HORVU1Hr1G070640	PRGDB00177064	51	49	24	0	385	531	387	435	6.5e-10	63.9	29912.m005281	Putative_R-Genes,_predicted_from_Pythozome	Oryza barthii	N			Flavin-binding monooxygenase family protein (best arabidopsis hit)
HORVU1Hr1G072210	PRGDB00167710	81	400	71	2	2073	874	874	1268	3.2e-180	631.7	Medtr2g047020.1	Putative_R-Genes,_predicted_from_Pythozome	Medicago truncatula	TNL			heat shock cognate protein 70-1 (best arabidopsis hit)
HORVU1Hr1G072220	PRGDB00167710	80.3	325	62	1	106	1080	946	1268	3.5e-143	508.1	Medtr2g047020.1	Putative_R-Genes,_predicted_from_Pythozome	Medicago truncatula	TNL			heat shock cognate protein 70-1 (best arabidopsis hit)
HORVU1Hr1G072400	PRGDB00177064	38.2	55	34	0	487	651	379	433	3.1e-08	58.5	29912.m005281	Putative_R-Genes,_predicted_from_Pythozome	Oryza barthii	N			Flavin-binding monooxygenase family protein (best arabidopsis hit)
HORVU1Hr1G072490	PRGDB00182255	54.2	59	27	0	529	705	1517	1575	1e-11	70.5	441722	Putative_R-Genes,_predicted_from_Pythozome	Selaginella moellendorffii	N			pleiotropic drug resistance 12 (best arabidopsis hit)
HORVU1Hr1G073070	PRGDB00181372	53.8	26	12	0	1200	1277	233	258	8.1	32	Si005894m	Putative_R-Genes,_predicted_from_Pythozome	Setaria italica	CN			U-box domain-containing protein kinase family protein (best arabidopsis hit); protein kinase, putative, expressed (best rice hit)
HORVU1Hr1G073230	PRGWK00001610	45.3	150	79	2	169	615	47	194	2.7e-28	125.2	Sotub04g029700.1.1	Contributed_R-Genes	Solanum tuberosum	RLP
HORVU1Hr1G073900	PRGDB00181635	68.9	61	18	1	253	432	85	145	1.2e-17	89.4	Si025833m	Putative_R-Genes,_predicted_from_Pythozome	Setaria italica	NL			NAC domain containing protein 90 (best arabidopsis hit); NBS-LRR disease resistance protein, putative, expressed (best rice hit)
HORVU1Hr1G074180	PRGDB00079067	46.8	79	42	0	16	252	917	995	2.7e-14	79.7	Vvi.24747	Putative_R-Genes,_predicted_from_NCBI_UniGene	Vitis vinifera	NL	225424433	XM_002281516	PREDICTED: Vitis vinifera hypothetical protein LOC100249092 (LOC100249092), mRNA
HORVU1Hr1G074230	PRGDB00078682	47.8	69	32	2	391	594	788	853	4.3e-11	68.2	Vvi.8276	Putative_R-Genes,_predicted_from_NCBI_UniGene	Vitis vinifera	NL	225452519	XM_002275052	PREDICTED: Vitis vinifera hypothetical protein LOC100250803 (LOC100250803), mRNA
HORVU1Hr1G074310	PRGDB00189684	94.9	644	33	0	151	2082	7	650	0	1230.7	Hv.32181	Putative_R-Genes,_predicted_from_NCBI_UniGene	Hordeum vulgare	RLK-GNK2	326522920	AK357292	Hordeum vulgare subsp. vulgare mRNA for predicted protein, complete cds, clone: NIASHv1049O14
HORVU1Hr1G074410	PRGDB00207410	27.4	146	88	2	61	474	354	489	4e-06	52	Aquca_009_00902.1	Putative_R-Genes,_predicted_from_Pythozome	Aquilegia coerulea	RLP
HORVU1Hr1G074670	PRGDB00189827	55	209	86	3	22	636	1138	1342	1.3e-57	222.6	Hv.34453	Putative_R-Genes,_predicted_from_NCBI_UniGene	Hordeum vulgare	NL	326532047	AK370199	Hordeum vulgare subsp. vulgare mRNA for predicted protein, complete cds, clone: NIASHv2106K13
HORVU1Hr1G074820	PRGDB00214989	40.3	325	168	10	1231	2172	293	602	7.5e-54	211.8	MDP0000481805	Putative_R-Genes,_predicted_from_Pythozome	Malus x domestica	N
HORVU1Hr1G075040	PRGDB00070731	49.2	63	32	0	223	411	23	85	1.1e-10	67	Mdo.689	Putative_R-Genes,_predicted_from_NCBI_UniGene	Malus x domestica	T	292668962	GU732467	Malus x domestica AP2 domain class transcription factor (AP2D43) mRNA, complete cds
HORVU1Hr1G075560	PRGDB00178863	76.7	60	14	0	1	180	978	1037	3.8e-19	93.2	Sb02g040910.1	Putative_R-Genes,_predicted_from_Pythozome	Sorghum bicolor	NL			NB-ARC domain-containing disease resistance protein (best arabidopsis hit); resistance protein LR10, putative, expressed (best rice hit)
HORVU1Hr1G075610	PRGDB00149440	59	646	259	2	7	1926	303	948	1.3e-214	745.7	clementine0.9_001644m	Putative_R-Genes,_predicted_from_Pythozome	Citrus clementina	N			ABC2 homolog 6 (best arabidopsis hit)
HORVU1Hr1G075620	PRGDB00149440	65.1	680	234	2	7	2043	268	945	1.9e-261	901.4	clementine0.9_001644m	Putative_R-Genes,_predicted_from_Pythozome	Citrus clementina	N			ABC2 homolog 6 (best arabidopsis hit)
HORVU1Hr1G075640	PRGDB00183044	63.8	975	314	5	4	2925	16	952	0	1275	GSVIVT01008042001	Putative_R-Genes,_predicted_from_Pythozome	Vitis vinifera	N			ATP-binding cassette A2 (best arabidopsis hit)
HORVU1Hr1G075670	PRGDB00189261	91.7	1046	87	0	1	3138	1	1046	0	1893.2	Hv.3625	Putative_R-Genes,_predicted_from_NCBI_UniGene	Hordeum vulgare	RLP	326533379	AK362458	Hordeum vulgare subsp. vulgare mRNA for predicted protein, complete cds, clone: NIASHv2005J18
HORVU1Hr1G075970	PRGDB00201715	61.2	67	26	0	553	753	1130	1196	6.3e-18	92	Bra001175	Putative_R-Genes,_predicted_from_Pythozome	Brassica rapa	TNL
HORVU1Hr1G076530	PRGDB00202169	43	121	65	1	1	363	17	133	4.8e-23	107.5	Bra007015	Putative_R-Genes,_predicted_from_Pythozome	Brassica rapa	RLP
HORVU1Hr1G076580	PRGDB00164261	31.5	108	73	1	34	354	1937	2044	1.9e-10	65.5	Glyma16g23790.1	Putative_R-Genes,_predicted_from_Pythozome	Glycine max	CNL			transmembrane receptors;ATP binding (best arabidopsis hit)
HORVU1Hr1G076880	PRGDB00202169	31	126	84	3	25	396	16	140	9.7e-14	76.3	Bra007015	Putative_R-Genes,_predicted_from_Pythozome	Brassica rapa	RLP
HORVU1Hr1G077220	PRGDB00189846	62.8	392	120	3	7	1179	530	896	4.6e-135	481.1	Hv.34760	Putative_R-Genes,_predicted_from_NCBI_UniGene	Hordeum vulgare	RLP	326528626	AK366132	Hordeum vulgare subsp. vulgare mRNA for predicted protein, partial cds, clone: NIASHv2040I23
HORVU1Hr1G077560	PRGDB00214154	45.5	475	253	4	85	1506	1293	1762	4.2e-113	408.3	MDP0000259421	Putative_R-Genes,_predicted_from_Pythozome	Malus x domestica	N
HORVU1Hr1G077630	PRGDB00216981	48.6	35	18	0	858	962	372	406	0.00042	45.4	MDP0000297928	Putative_R-Genes,_predicted_from_Pythozome	Malus x domestica	RLP
HORVU1Hr1G077850	PRGDB00205338	40.2	234	112	3	13	642	1165	1394	6.1e-38	157.5	Lus10015091	Putative_R-Genes,_predicted_from_Pythozome	Linum usitatissimum	RLK-GNK2
HORVU1Hr1G077890	PRGDB00063736	36.2	105	67	0	1	315	1588	1692	1e-14	79.3	Os04g0621500	Putative_R-Genes,_collected_from_NCBI_Protein	Oryza sativa Japonica Group	NL	255675107	AP008210	Oryza sativa Japonica Group DNA, chromosome 4, complete sequence, cultivar: Nipponbare.
HORVU1Hr1G078250	PRGDB00179850	59	947	360	9	46	2811	19	962	0	1089.3	Sb09g026180.1	Putative_R-Genes,_predicted_from_Pythozome	Sorghum bicolor	RLP			Leucine-rich repeat transmembrane protein kinase protein (best arabidopsis hit); receptor-like protein kinase, putative, expressed (best rice hit)
HORVU1Hr1G078280	PRGDB00203940	76.1	901	183	5	195	2894	1	870	0	1372.8	Bradi2g19297.2	Putative_R-Genes,_predicted_from_Pythozome	Brachypodium distachyon	RLP
HORVU1Hr1G078300	PRGDB00189846	95.2	900	43	0	1	2700	1	900	0	1709.9	Hv.34760	Putative_R-Genes,_predicted_from_NCBI_UniGene	Hordeum vulgare	RLP	326528626	AK366132	Hordeum vulgare subsp. vulgare mRNA for predicted protein, partial cds, clone: NIASHv2040I23
HORVU1Hr1G078310	PRGDB00198667	47	198	62	4	2370	2834	551	748	6.9e-34	146	Pavirv00030666m	Putative_R-Genes,_predicted_from_Pythozome	Panicum virgatum	RLP
HORVU1Hr1G079030	PRGDB00211657	74.5	55	14	0	202	366	670	724	9.8e-18	90.5	Eucgr.H02157.1	Putative_R-Genes,_predicted_from_Pythozome	Eucalyptus grandis	TNL
HORVU1Hr1G079040	PRGDB00211657	72.7	55	15	0	202	366	670	724	1.6e-17	89.7	Eucgr.H02157.1	Putative_R-Genes,_predicted_from_Pythozome	Eucalyptus grandis	TNL
HORVU1Hr1G079170	PRGDB00189389	91	1284	115	1	5894	9742	2	1285	0	2305.8	Hv.12644	Putative_R-Genes,_predicted_from_NCBI_UniGene	Hordeum vulgare	NL	326507411	AK371901	Hordeum vulgare subsp. vulgare mRNA for predicted protein, complete cds, clone: NIASHv2143A19
HORVU1Hr1G079420	PRGDB00073072	54.9	475	196	8	84	1463	1	472	7.1e-128	457.6	Os.80143	Putative_R-Genes,_predicted_from_NCBI_UniGene	Oryza sativa Japonica Group	CNL	32975074	AK065056	Oryza sativa Japonica Group cDNA clone:J013001J06, full insert sequence
HORVU1Hr1G080080	PRGDB00187911	37.4	195	89	3	1	492	1010	1202	1.5e-29	129	Ta.74193	Putative_R-Genes,_predicted_from_NCBI_UniGene	Triticum aestivum	RLP	241988090	AK335347	Triticum aestivum cDNA, clone: WT012_K21, cultivar: Chinese Spring
HORVU1Hr1G080120	PRGDB00187911	37.2	180	82	2	19	465	1023	1202	3.8e-27	120.9	Ta.74193	Putative_R-Genes,_predicted_from_NCBI_UniGene	Triticum aestivum	RLP	241988090	AK335347	Triticum aestivum cDNA, clone: WT012_K21, cultivar: Chinese Spring
HORVU1Hr1G080250	PRGDB00198914	49.1	53	27	0	4	162	739	791	1.9e-09	60.8	Pavirv00048482m	Putative_R-Genes,_predicted_from_Pythozome	Panicum virgatum	NL
HORVU1Hr1G080330	PRGDB00202169	43.2	95	54	0	300	584	15	109	1.5e-18	93.6	Bra007015	Putative_R-Genes,_predicted_from_Pythozome	Brassica rapa	RLP
HORVU1Hr1G080790	PRGDB00075417	46.3	95	31	1	273	557	12	86	5.3e-17	88.6	Pth.16040	Putative_R-Genes,_predicted_from_NCBI_UniGene	Populus trichocarpa	TNL	105923234	DQ513251	Populus trichocarpa clone 806367 TIR-NBS-LRR type disease resistance protein mRNA, complete cds
HORVU1Hr1G080820	PRGDB00075417	41.8	182	59	2	229	693	12	173	5.3e-33	142.1	Pth.16040	Putative_R-Genes,_predicted_from_NCBI_UniGene	Populus trichocarpa	TNL	105923234	DQ513251	Populus trichocarpa clone 806367 TIR-NBS-LRR type disease resistance protein mRNA, complete cds
HORVU1Hr1G080960	PRGDB00192982	84.5	451	69	1	1	1353	6	455	7.5e-215	746.1	Ta.39934	Putative_R-Genes,_predicted_from_NCBI_UniGene	Triticum aestivum	CN	312472728	HP619997	TSA: Triticum aestivum cultivar Bobwhite isotig10789.flagleaf mRNA sequence
HORVU1Hr1G081490	PRGDB00201186	69.2	104	31	1	1	309	1	104	1.5e-38	158.3	Bra039669	Putative_R-Genes,_predicted_from_Pythozome	Brassica rapa	N
HORVU1Hr1G081570	PRGDB00144657	67.6	37	12	0	661	771	627	663	3.9e-08	58.5	AT4G12020.1	Putative_R-Genes,_predicted_from_Pythozome	Arabidopsis thaliana	TNL			expressed protein (best arabidopsis hit)
HORVU1Hr1G082310	PRGDB00070731	53.7	54	25	0	379	540	28	81	2e-09	62.8	Mdo.689	Putative_R-Genes,_predicted_from_NCBI_UniGene	Malus x domestica	T	292668962	GU732467	Malus x domestica AP2 domain class transcription factor (AP2D43) mRNA, complete cds
HORVU1Hr1G082670	PRGDB00189344	54.1	98	40	1	454	747	1165	1257	1.6e-23	109.8	Hv.10056	Putative_R-Genes,_predicted_from_NCBI_UniGene	Hordeum vulgare	NL	326521753	AK369251	Hordeum vulgare subsp. vulgare mRNA for predicted protein, complete cds, clone: NIASHv2087M16
HORVU1Hr1G082970	PRGDB00062347	37	108	61	3	814	1131	158	260	3.4e-10	65.9	E3 ligase	Putative_R-Genes,_collected_from_NCBI_Protein	Oryza sativa Japonica Group	N	324029072	HQ123582	Oryza sativa Japonica Group cultivar Taipei 309 E3 ligase (BBI1) gene, complete cds.
HORVU1Hr1G083510	PRGDB00077825	54	1070	475	10	124	3303	130	1192	0	1086.6	Ta.43524	Putative_R-Genes,_predicted_from_NCBI_UniGene	Triticum aestivum	CNL	241987454	AK334711	Triticum aestivum cDNA, clone: WT010_M17, cultivar: Chinese Spring
HORVU1Hr1G083800	PRGDB00213404	53.2	79	35	2	832	1065	137	214	7.6e-17	88.2	MDP0000386970	Putative_R-Genes,_predicted_from_Pythozome	Malus x domestica	CNL
HORVU1Hr1G083870	PRGDB00203939	62.9	1290	466	8	7	3846	2	1289	0	1552.3	Bradi2g51807.1	Putative_R-Genes,_predicted_from_Pythozome	Brachypodium distachyon	NL
HORVU1Hr1G084020	PRGDB00203939	60.9	939	358	5	1	2793	350	1287	0	1096.3	Bradi2g51807.1	Putative_R-Genes,_predicted_from_Pythozome	Brachypodium distachyon	NL
HORVU1Hr1G084170	PRGDB00211657	52.9	51	24	0	199	351	670	720	1.1e-09	63.9	Eucgr.H02157.1	Putative_R-Genes,_predicted_from_Pythozome	Eucalyptus grandis	TNL
HORVU1Hr1G084900	PRGDB00067001	67.5	252	82	0	148	903	59	310	5.5e-94	345.1	At.66955	Putative_R-Genes,_predicted_from_NCBI_UniGene	Arabidopsis thaliana	RPW8-NL	110737162	AK228620	Arabidopsis thaliana mRNA for ADR1, complete cds, clone: RAFL15-45-C23
HORVU1Hr1G085700	PRGDB00069929	92	75	6	0	16	240	407	481	8.9e-38	156.4	Hv.15962	Putative_R-Genes,_predicted_from_NCBI_UniGene	Hordeum vulgare	RLP	151421072	AK252424	Hordeum vulgare subsp. vulgare cDNA clone: FLbaf161j08, mRNA sequence
HORVU1Hr1G085960	PRGDB00189663	85.4	575	61	3	85	1749	2	573	3.7e-278	957.6	Hv.31555	Putative_R-Genes,_predicted_from_NCBI_UniGene	Hordeum vulgare	NL	326489726	AK370645	Hordeum vulgare subsp. vulgare mRNA for predicted protein, complete cds, clone: NIASHv2113M24
HORVU1Hr1G086400	PRGDB00193795	87.3	236	30	0	4	711	242	477	3e-113	407.5	Ta.90186	Putative_R-Genes,_predicted_from_NCBI_UniGene	Triticum aestivum	RLP	312469251	HP616520	TSA: Triticum aestivum cultivar Bobwhite isotig07335.flagleaf mRNA sequence
HORVU1Hr1G086900	PRGDB00164472	45.5	66	34	1	382	579	200	263	1.2e-06	53.1	Glyma16g34060.1	Putative_R-Genes,_predicted_from_Pythozome	Glycine max	T			Disease resistance protein (TIR-NBS-LRR class) family (best arabidopsis hit)
HORVU1Hr1G087990	PRGDB00072527	47.4	95	48	1	46	330	959	1051	2.6e-17	87.8	Os.49895	Putative_R-Genes,_predicted_from_NCBI_UniGene	Oryza sativa Japonica Group	NL	37988925	AK119302	Oryza sativa Japonica Group cDNA clone:001-130-F02, full insert sequence
HORVU1Hr1G088060	PRGDB00077785	61.2	490	188	1	100	1569	41	528	6.8e-166	583.6	Ta.40718	Putative_R-Genes,_predicted_from_NCBI_UniGene	Triticum aestivum	RLP	241989837	AK330378	Triticum aestivum cDNA, clone: SET4_F01, cultivar: Chinese Spring
HORVU1Hr1G088070	PRGDB00072527	30.9	288	163	8	1	780	675	954	1.9e-24	113.2	Os.49895	Putative_R-Genes,_predicted_from_NCBI_UniGene	Oryza sativa Japonica Group	NL	37988925	AK119302	Oryza sativa Japonica Group cDNA clone:001-130-F02, full insert sequence
HORVU1Hr1G088300	PRGDB00144655	65.8	38	13	0	184	297	625	662	1.7e-09	61.6	AT4G12020.2	Putative_R-Genes,_predicted_from_Pythozome	Arabidopsis thaliana	TNL			STE_MEKK_ste11_MAP3K.14 - STE kinases include homologs to sterile 7, sterile 11 and sterile 20 from yeast, expressed (best arabidopsis hit)
HORVU1Hr1G088370	PRGDB00187641	48.5	229	116	2	463	1149	67	293	6.6e-58	224.9	Gma.58987	Putative_R-Genes,_predicted_from_NCBI_UniGene	Glycine max	NL	210144184	AK286966	Glycine max cDNA, clone: GMFL01-41-C06
HORVU1Hr1G088460	PRGDB00187641	46.7	229	120	2	481	1167	67	293	2.1e-53	210.3	Gma.58987	Putative_R-Genes,_predicted_from_NCBI_UniGene	Glycine max	NL	210144184	AK286966	Glycine max cDNA, clone: GMFL01-41-C06
HORVU1Hr1G088580	PRGDB00189684	89.4	320	31	1	1097	2047	331	650	3.8e-162	571.6	Hv.32181	Putative_R-Genes,_predicted_from_NCBI_UniGene	Hordeum vulgare	RLK-GNK2	326522920	AK357292	Hordeum vulgare subsp. vulgare mRNA for predicted protein, complete cds, clone: NIASHv1049O14
HORVU1Hr1G089380	PRGDB00214989	36	228	128	5	7	645	220	444	1.1e-24	113.2	MDP0000481805	Putative_R-Genes,_predicted_from_Pythozome	Malus x domestica	N
HORVU1Hr1G089690	PRGDB00073072	68.9	254	77	2	34	792	214	466	4.9e-96	350.5	Os.80143	Putative_R-Genes,_predicted_from_NCBI_UniGene	Oryza sativa Japonica Group	CNL	32975074	AK065056	Oryza sativa Japonica Group cDNA clone:J013001J06, full insert sequence
HORVU1Hr1G089890	PRGDB00189740	91.8	548	45	0	1472	3115	499	1046	2e-292	1005	Hv.33277	Putative_R-Genes,_predicted_from_NCBI_UniGene	Hordeum vulgare	CNL	326507011	AK364380	Hordeum vulgare subsp. vulgare mRNA for predicted protein, complete cds, clone: NIASHv2024H23
HORVU1Hr1G089930	PRGDB00189740	98.7	559	7	0	69	1745	2	560	0	1106.3	Hv.33277	Putative_R-Genes,_predicted_from_NCBI_UniGene	Hordeum vulgare	CNL	326507011	AK364380	Hordeum vulgare subsp. vulgare mRNA for predicted protein, complete cds, clone: NIASHv2024H23
HORVU1Hr1G089960	PRGDB00189740	92.7	331	23	1	1	990	365	695	1.2e-174	612.1	Hv.33277	Putative_R-Genes,_predicted_from_NCBI_UniGene	Hordeum vulgare	CNL	326507011	AK364380	Hordeum vulgare subsp. vulgare mRNA for predicted protein, complete cds, clone: NIASHv2024H23
HORVU1Hr1G089990	PRGDB00189639	94.4	429	15	2	1	1260	425	853	5.9e-237	819.3	Hv.29941	Putative_R-Genes,_predicted_from_NCBI_UniGene	Hordeum vulgare	CNL	326516417	AK361157	Hordeum vulgare subsp. vulgare mRNA for predicted protein, complete cds, clone: NIASHv1133N23
HORVU1Hr1G090130	PRGDB00181917	75.6	41	10	0	1	123	1049	1089	1.3e-12	72.4	Si028710m	Putative_R-Genes,_predicted_from_Pythozome	Setaria italica	NL			NB-ARC domain-containing disease resistance protein (best arabidopsis hit); RGH2B, putative, expressed (best rice hit)
HORVU1Hr1G090330	PRGDB00047307	93	1366	76	1	25	4062	1	1366	0	2535	rga S-372	Putative_R-Genes,_collected_from_NCBI_Protein	Hordeum vulgare	NL	28555891	AJ507092	Hordeum vulgare partial mRNA for NBS-LRR disease resistance protein homologue (rga S-372 gene).
HORVU1Hr1G090610	PRGDB00187911	40.9	362	188	8	61	1119	858	1202	5.5e-69	261.2	Ta.74193	Putative_R-Genes,_predicted_from_NCBI_UniGene	Triticum aestivum	RLP	241988090	AK335347	Triticum aestivum cDNA, clone: WT012_K21, cultivar: Chinese Spring
HORVU1Hr1G091860	PRGDB00147437	46.7	75	40	0	262	486	298	372	5.6e-10	63.9	Bradi5g21870.2	Putative_R-Genes,_predicted_from_Pythozome	Ricinus communis	RLP			Leucine-rich repeat transmembrane protein kinase (best arabidopsis hit); SHR5-receptor-like kinase, putative, expressed (best rice hit)
HORVU1Hr1G092130	PRGDB00065877	70.3	37	11	0	451	561	625	661	2.4e-08	58.9	At.3076	Putative_R-Genes,_predicted_from_NCBI_UniGene	Arabidopsis thaliana	TNL	186511686	NM_001125496	Arabidopsis thaliana WRKY19; transcription factor (WRKY19) mRNA, complete cds
HORVU1Hr1G092250	PRGDB00189808	95.5	577	25	1	1	1731	109	684	0	1101.3	Hv.34174	Putative_R-Genes,_predicted_from_NCBI_UniGene	Hordeum vulgare	RLK-GNK2	326494271	AK359194	Hordeum vulgare subsp. vulgare mRNA for predicted protein, complete cds, clone: NIASHv1091J23
HORVU1Hr1G092290	PRGDB00146045	78.7	390	78	3	25	1179	276	665	1.5e-170	598.6	Bradi1g25540.1	Putative_R-Genes,_predicted_from_Pythozome	Ricinus communis	RLK-GNK2			cysteine-rich RLK (RECEPTOR-like protein kinase) 8 (best arabidopsis hit); TKL_IRAK_DUF26-lc.18 - DUF26 kinases have homology to DUF26 containing loci, expressed (best rice hit)
HORVU1Hr1G092300	PRGDB00070036	91.4	443	38	0	1	1329	5	447	5.6e-230	796.2	Hv.26576	Putative_R-Genes,_predicted_from_NCBI_UniGene	Hordeum vulgare	RLK-GNK2	151426621	AK253014	Hordeum vulgare subsp. vulgare cDNA clone: FLbaf12d15, mRNA sequence
HORVU1Hr1G092710	PRGDB00213743	61.1	162	62	1	1	486	1213	1373	1.6e-50	198.7	MDP0000457940	Putative_R-Genes,_predicted_from_Pythozome	Malus x domestica	TNL
HORVU1Hr1G092960	PRGDB00192408	39.6	106	56	2	796	1113	1570	1667	1e-11	70.9	Mtr.17858	Putative_R-Genes,_predicted_from_NCBI_UniGene	Medicago truncatula	NL	357472002	XM_003606238	Medicago truncatula NBS resistance protein (MTR_4g055630) mRNA, complete cds
HORVU1Hr1G092980	PRGDB00192408	39.1	202	115	2	469	1074	1570	1763	2.9e-38	159.1	Mtr.17858	Putative_R-Genes,_predicted_from_NCBI_UniGene	Medicago truncatula	NL	357472002	XM_003606238	Medicago truncatula NBS resistance protein (MTR_4g055630) mRNA, complete cds
HORVU1Hr1G093090	PRGDB00206828	50.3	165	80	2	1	492	978	1141	6.5e-41	167.2	LOC_Os08g05800.1	Putative_R-Genes,_predicted_from_Pythozome	Oryza sativa	CNL
HORVU1Hr1G093220	PRGDB00183352	31.5	184	122	1	1327	1878	1217	1396	7e-22	105.9	GSVIVT01015461001	Putative_R-Genes,_predicted_from_Pythozome	Vitis vinifera	N			pleiotropic drug resistance 12 (best arabidopsis hit)
HORVU1Hr1G093700	PRGDB00201975	59.7	149	60	0	4	450	131	279	1.4e-48	192.2	Bra036845	Putative_R-Genes,_predicted_from_Pythozome	Brassica rapa	CNL
HORVU1Hr1G093760	PRGDB00201975	52	396	168	6	205	1374	36	415	9.2e-107	387.1	Bra036845	Putative_R-Genes,_predicted_from_Pythozome	Brassica rapa	CNL
HORVU1Hr1G094160	PRGDB00050755	40.3	67	38	1	349	549	199	263	5.6e-06	50.8	R 11	Putative_R-Genes,_collected_from_NCBI_Protein	Glycine max	T	27764534	AF541963	Glycine max cv Williams 82 BAC clone Gm_ISb001_091_F11, complete sequence.
HORVU1Hr1G094320	PRGDB00078093	66.1	844	269	7	127	2622	1	839	6.1e-305	1046.2	Ta.68265	Putative_R-Genes,_predicted_from_NCBI_UniGene	Triticum aestivum	CNL	241986514	AK333775	Triticum aestivum cDNA, clone: WT008_E02, cultivar: Chinese Spring
HORVU1Hr1G095080	PRGDB00216326	30.1	256	154	8	1	726	729	973	1.3e-21	103.6	MDP0000255780	Putative_R-Genes,_predicted_from_Pythozome	Malus x domestica	RLP
HORVU1Hr1G095220	PRGDB00078682	39.1	69	42	0	292	498	780	848	9.4e-11	67.8	Vvi.8276	Putative_R-Genes,_predicted_from_NCBI_UniGene	Vitis vinifera	NL	225452519	XM_002275052	PREDICTED: Vitis vinifera hypothetical protein LOC100250803 (LOC100250803), mRNA
HORVU1Hr1G095270	PRGDB00061532	63.6	33	9	1	2749	2838	1050	1082	0.0001	49.3	disease resistance protein	Putative_R-Genes,_collected_from_NCBI_Protein	Brassica rapa subsp. pekinensis	TNL	227438196	FJ842807	Brassica rapa subsp. pekinensis isolate BrTNL50 disease resistance protein gene, complete cds.
HORVU1Hr1G095340	PRGDB00181103	62.3	1029	319	17	73	3072	23	1011	0	1150.6	Si021069m	Putative_R-Genes,_predicted_from_Pythozome	Setaria italica	RLP			Leucine-rich receptor-like protein kinase family protein (best arabidopsis hit); receptor protein kinase CLAVATA1 precursor, putative, expressed (best rice hit)
HORVU2Hr1G000050	PRGDB00072425	30.7	114	79	0	1347	1006	994	1107	3.1e-12	73.6	Os.46735	Putative_R-Genes,_predicted_from_NCBI_UniGene	Oryza sativa Japonica Group	NL	37990072	AK120449	Oryza sativa Japonica Group cDNA clone:J013101D04, full insert sequence
HORVU2Hr1G000160	PRGDB00062492	27.9	111	65	3	2251	2550	1002	1108	1.8e-06	54.7	BED finger-nbs-lrr resistance protein	Putative_R-Genes,_collected_from_NCBI_Protein	Populus trichocarpa	NL	116047823	CM000355	Populus trichocarpa linkage group XIX, whole genome shotgun sequence.
HORVU2Hr1G000190	PRGDB00189941	59.6	47	19	0	738	598	557	603	9.1e-12	71.2	Hv.36705	Putative_R-Genes,_predicted_from_NCBI_UniGene	Hordeum vulgare	NL	326499779	AK359516	Hordeum vulgare subsp. vulgare mRNA for predicted protein, complete cds, clone: NIASHv1098H07
HORVU2Hr1G000200	PRGDB00062492	27.9	111	65	3	2251	2550	1002	1108	1.8e-06	54.7	BED finger-nbs-lrr resistance protein	Putative_R-Genes,_collected_from_NCBI_Protein	Populus trichocarpa	NL	116047823	CM000355	Populus trichocarpa linkage group XIX, whole genome shotgun sequence.
HORVU2Hr1G000430	PRGDB00189941	72.3	47	13	0	129	269	557	603	1.6e-17	88.2	Hv.36705	Putative_R-Genes,_predicted_from_NCBI_UniGene	Hordeum vulgare	NL	326499779	AK359516	Hordeum vulgare subsp. vulgare mRNA for predicted protein, complete cds, clone: NIASHv1098H07
HORVU2Hr1G000510	PRGDB00070070	89.9	158	15	1	46	516	75	232	4.9e-76	284.6	Hv.27550	Putative_R-Genes,_predicted_from_NCBI_UniGene	Hordeum vulgare	CNL	151418629	AK249980	Hordeum vulgare subsp. vulgare cDNA clone: FLbaf63b01, mRNA sequence
HORVU2Hr1G000560	PRGDB00172229	35.5	76	44	2	72	296	1537	1608	5.2	32.7	Pp1s180_101V6.1	Putative_R-Genes,_predicted_from_Pythozome	Physcomitrella patens	NL			disease resistance protein (TIR-NBS-LRR class), putative (best arabidopsis hit)
HORVU2Hr1G000700	PRGDB00170307	52	25	12	0	3556	3630	1236	1260	6	33.5	LOC_Os04g53496.1	Putative_R-Genes,_predicted_from_Pythozome	Oryza sativa	CNL			LRR and NB-ARC domains-containing disease resistance protein (best arabidopsis hit)
HORVU2Hr1G000900	PRGDB00206838	52.2	69	27	2	3940	4140	1643	1707	3.1e-08	61.2	LOC_Os04g53496.1	Putative_R-Genes,_predicted_from_Pythozome	Oryza sativa	CNL
HORVU2Hr1G001340	PRGDB00147345	62.7	474	160	4	430	1806	1	472	1.5e-163	577	Bradi5g01480.1	Putative_R-Genes,_predicted_from_Pythozome	Ricinus communis	N			NB-ARC domain-containing disease resistance protein (best arabidopsis hit); NB-ARC domain containing protein, expressed (best rice hit)
HORVU2Hr1G001370	PRGDB00185119	39.3	84	46	2	1129	1377	943	1022	5.5e-07	55.8	GRMZM2G065692_T01	Putative_R-Genes,_predicted_from_Pythozome	Zea mays	CNL			NB-ARC domain-containing disease resistance protein (best arabidopsis hit); stripe rust resistance protein Yr10, putative, expressed (best rice hit)
HORVU2Hr1G001400	PRGDB00214306	30.2	162	58	4	202	627	55	181	1.5e-10	67.4	MDP0000240942	Putative_R-Genes,_predicted_from_Pythozome	Malus x domestica	CNL
HORVU2Hr1G001410	PRGDB00147345	72.9	450	117	4	1445	2788	61	507	7e-182	637.5	Bradi5g01480.1	Putative_R-Genes,_predicted_from_Pythozome	Ricinus communis	N			NB-ARC domain-containing disease resistance protein (best arabidopsis hit); NB-ARC domain containing protein, expressed (best rice hit)
HORVU2Hr1G001530	PRGDB00078803	59.4	207	84	0	4	624	1040	1246	6.3e-62	238	Vvi.12916	Putative_R-Genes,_predicted_from_NCBI_UniGene	Vitis vinifera	N	225452756	XM_002283015	PREDICTED: Vitis vinifera hypothetical protein LOC100262734 (LOC100262734), mRNA
HORVU2Hr1G001550	PRGDB00193674	66.5	1059	347	4	67	3228	36	1091	0	1354	Ta.89224	Putative_R-Genes,_predicted_from_NCBI_UniGene	Triticum aestivum	RLP	312481332	HP628601	TSA: Triticum aestivum cultivar Bobwhite isotig19379.flagleaf mRNA sequence
HORVU2Hr1G001560	PRGDB00193592	70.6	456	134	0	10	1377	106	561	3.6e-179	627.5	Ta.88131	Putative_R-Genes,_predicted_from_NCBI_UniGene	Triticum aestivum	RLP	312487272	HP634536	TSA: Triticum aestivum cultivar Bobwhite isotig25331.flagleaf mRNA sequence
HORVU2Hr1G001630	PRGDB00078803	59.4	207	84	0	4	624	1040	1246	6.5e-62	238	Vvi.12916	Putative_R-Genes,_predicted_from_NCBI_UniGene	Vitis vinifera	N	225452756	XM_002283015	PREDICTED: Vitis vinifera hypothetical protein LOC100262734 (LOC100262734), mRNA
HORVU2Hr1G001960	PRGDB00189955	70.7	1044	306	0	91	3222	63	1106	0	1474.9	Hv.36944	Putative_R-Genes,_predicted_from_NCBI_UniGene	Hordeum vulgare	RLP	326496934	AK367291	Hordeum vulgare subsp. vulgare mRNA for predicted protein, complete cds, clone: NIASHv2054D02
HORVU2Hr1G002020	PRGDB00189955	94	1106	66	0	175	3492	3	1108	0	2066.2	Hv.36944	Putative_R-Genes,_predicted_from_NCBI_UniGene	Hordeum vulgare	RLP	326496934	AK367291	Hordeum vulgare subsp. vulgare mRNA for predicted protein, complete cds, clone: NIASHv2054D02
HORVU2Hr1G002130	PRGDB00189709	84.3	159	25	0	1	477	982	1140	1.8e-69	261.5	Hv.32708	Putative_R-Genes,_predicted_from_NCBI_UniGene	Hordeum vulgare	RLP	326494877	AK363354	Hordeum vulgare subsp. vulgare mRNA for predicted protein, partial cds, clone: NIASHv2014L20
HORVU2Hr1G002660	PRGDB00077619	64.3	336	113	3	404	1405	1	331	6.4e-116	417.5	Ta.25972	Putative_R-Genes,_predicted_from_NCBI_UniGene	Triticum aestivum	CNL	241986802	AK334063	Triticum aestivum cDNA, clone: WT009_A23, cultivar: Chinese Spring
HORVU2Hr1G002690	PRGDB00193004	71.4	497	123	3	1	1434	90	586	4.5e-201	700.3	Ta.44174	Putative_R-Genes,_predicted_from_NCBI_UniGene	Triticum aestivum	CNL	312469606	HP616875	TSA: Triticum aestivum cultivar Bobwhite isotig07688.flagleaf mRNA sequence
HORVU2Hr1G002700	PRGDB00145873	58.1	215	85	3	31	663	1286	1499	7e-69	260.4	AT5G17890.1	Putative_R-Genes,_predicted_from_Pythozome	Arabidopsis thaliana	NL			LIM domain-containing protein, putative, expressed (best arabidopsis hit)
HORVU2Hr1G002970	PRGDB00146123	56.4	507	195	11	1	1473	1	497	8.6e-147	520	Bradi1g34370.1	Putative_R-Genes,_predicted_from_Pythozome	Ricinus communis	N			NB-ARC domain-containing disease resistance protein (best arabidopsis hit); conserved hypothetical protein (best rice hit)
HORVU2Hr1G003030	PRGDB00146123	56.4	507	195	11	1	1473	1	497	8.6e-147	520	Bradi1g34370.1	Putative_R-Genes,_predicted_from_Pythozome	Ricinus communis	N			NB-ARC domain-containing disease resistance protein (best arabidopsis hit); conserved hypothetical protein (best rice hit)
HORVU2Hr1G003070	PRGDB00146123	54.1	503	208	12	1	1458	1	497	1.9e-138	492.3	Bradi1g34370.1	Putative_R-Genes,_predicted_from_Pythozome	Ricinus communis	N			NB-ARC domain-containing disease resistance protein (best arabidopsis hit); conserved hypothetical protein (best rice hit)
HORVU2Hr1G003230	PRGDB00146123	51.2	508	223	11	4	1485	1	497	9.6e-130	463.4	Bradi1g34370.1	Putative_R-Genes,_predicted_from_Pythozome	Ricinus communis	N			NB-ARC domain-containing disease resistance protein (best arabidopsis hit); conserved hypothetical protein (best rice hit)
HORVU2Hr1G003340	PRGDB00062347	36.2	94	58	2	1819	2100	163	254	1.9e-09	64.3	E3 ligase	Putative_R-Genes,_collected_from_NCBI_Protein	Oryza sativa Japonica Group	N	324029072	HQ123582	Oryza sativa Japonica Group cultivar Taipei 309 E3 ligase (BBI1) gene, complete cds.
HORVU2Hr1G003370	PRGDB00216085	33.3	327	156	6	25	999	1182	1448	3.5e-38	158.7	MDP0000320862	Putative_R-Genes,_predicted_from_Pythozome	Malus x domestica	RLP
HORVU2Hr1G003540	PRGDB00193623	53.7	229	90	6	52	714	6	226	6.3e-58	223.8	Ta.88565	Putative_R-Genes,_predicted_from_NCBI_UniGene	Triticum aestivum	NL	312485210	HP632479	TSA: Triticum aestivum cultivar Bobwhite isotig23270.flagleaf mRNA sequence
HORVU2Hr1G003600	PRGDB00189446	92.8	974	70	0	1	2922	26	999	0	1788.5	Hv.14903	Putative_R-Genes,_predicted_from_NCBI_UniGene	Hordeum vulgare	NL	326530747	AK369971	Hordeum vulgare subsp. vulgare mRNA for predicted protein, complete cds, clone: NIASHv2102F18
HORVU2Hr1G003720	PRGDB00147203	46.3	54	28	1	1	162	418	470	1.6e-08	58.9	Bradi4g23880.1	Putative_R-Genes,_predicted_from_Pythozome	Ricinus communis	CNL			NB-ARC domain-containing disease resistance protein (best arabidopsis hit); Leucine Rich Repeat family protein (best rice hit)
HORVU2Hr1G004070	PRGDB00192966	60.7	552	209	5	46	1686	1	549	4.8e-181	634	Ta.37578	Putative_R-Genes,_predicted_from_NCBI_UniGene	Triticum aestivum	CNL	312462420	HP609689	TSA: Triticum aestivum cultivar Bobwhite isotig00599.flagleaf mRNA sequence
HORVU2Hr1G004100	PRGDB00215267	42.9	77	42	1	88	312	799	875	2.3e-12	71.2	MDP0000256952	Putative_R-Genes,_predicted_from_Pythozome	Malus x domestica	RLP
HORVU2Hr1G004140	PRGDB00203889	40.2	326	178	9	1	942	598	918	6.1e-48	191	Bradi2g39247.1	Putative_R-Genes,_predicted_from_Pythozome	Brachypodium distachyon	CNL
HORVU2Hr1G004150	PRGDB00070058	62.5	526	194	3	91	1665	114	637	3.7e-186	651	Hv.27163	Putative_R-Genes,_predicted_from_NCBI_UniGene	Hordeum vulgare	NL	151418412	AK249764	Hordeum vulgare subsp. vulgare cDNA clone: FLbaf49c17, mRNA sequence
HORVU2Hr1G004720	PRGDB00078803	45.7	197	107	0	2990	2400	400	596	1.8e-38	161.8	Vvi.12916	Putative_R-Genes,_predicted_from_NCBI_UniGene	Vitis vinifera	N	225452756	XM_002283015	PREDICTED: Vitis vinifera hypothetical protein LOC100262734 (LOC100262734), mRNA
HORVU2Hr1G004730	PRGDB00078803	50.5	109	54	0	10	336	488	596	4.8e-22	103.6	Vvi.12916	Putative_R-Genes,_predicted_from_NCBI_UniGene	Vitis vinifera	N	225452756	XM_002283015	PREDICTED: Vitis vinifera hypothetical protein LOC100262734 (LOC100262734), mRNA
HORVU2Hr1G004890	PRGDB00213640	70.8	48	14	0	707	850	936	983	4.5e-15	81.6	MDP0000484925	Putative_R-Genes,_predicted_from_Pythozome	Malus x domestica	NL
HORVU2Hr1G005120	PRGDB00204775	57.1	42	18	0	281	406	51	92	5.3e-06	52	GRMZM2G461278_T02	Putative_R-Genes,_predicted_from_Pythozome	Zea mays	RLP
HORVU2Hr1G006040	PRGDB00189581	90.9	746	50	1	63	2300	6	733	0	1348.6	Hv.24609	Putative_R-Genes,_predicted_from_NCBI_UniGene	Hordeum vulgare	CNL	326514155	AK361021	Hordeum vulgare subsp. vulgare mRNA for predicted protein, complete cds, clone: NIASHv1130M12
HORVU2Hr1G006470	PRGDB00193031	66.6	479	135	6	1	1398	7	473	1.3e-165	582.4	Ta.51316	Putative_R-Genes,_predicted_from_NCBI_UniGene	Triticum aestivum	NL	312471729	HP618998	TSA: Triticum aestivum cultivar Bobwhite isotig09797.flagleaf mRNA sequence
HORVU2Hr1G006590	PRGDB00193031	68.3	489	128	7	1	1425	1	476	8.9e-173	606.3	Ta.51316	Putative_R-Genes,_predicted_from_NCBI_UniGene	Triticum aestivum	NL	312471729	HP618998	TSA: Triticum aestivum cultivar Bobwhite isotig09797.flagleaf mRNA sequence
HORVU2Hr1G006600	PRGDB00181917	48.5	68	30	2	361	564	1030	1092	8.5e-12	70.9	Si028710m	Putative_R-Genes,_predicted_from_Pythozome	Setaria italica	NL			NB-ARC domain-containing disease resistance protein (best arabidopsis hit); RGH2B, putative, expressed (best rice hit)
HORVU2Hr1G006620	PRGDB00142267	34.3	70	38	2	574	777	824	887	4	32.3	AcoGoldSmith_v1.023616m	Putative_R-Genes,_predicted_from_Pythozome	Gossypium arboreum	NL			NB-ARC domain-containing disease resistance protein (best arabidopsis hit)
HORVU2Hr1G006690	PRGDB00205338	61.4	236	86	2	292	984	987	1222	1.2e-75	283.1	Lus10015091	Putative_R-Genes,_predicted_from_Pythozome	Linum usitatissimum	RLK-GNK2
HORVU2Hr1G006990	PRGDB00146307	56.6	320	119	5	298	1212	1069	1383	7.5e-96	350.5	Bradi1g72570.1	Putative_R-Genes,_predicted_from_Pythozome	Ricinus communis	RLP			Leucine-rich receptor-like protein kinase family protein (best arabidopsis hit); systemin receptor SR160 precursor, putative, expressed (best rice hit)
HORVU2Hr1G007170	PRGDB00193282	75.7	907	212	1	1	2697	1	907	0	1370.5	Ta.77023	Putative_R-Genes,_predicted_from_NCBI_UniGene	Triticum aestivum	CNL	312464087	HP611356	TSA: Triticum aestivum cultivar Bobwhite isotig02213.flagleaf mRNA sequence
HORVU2Hr1G007760	PRGDB00147354	81.8	1066	182	3	6	3167	22	1087	0	1757.3	Bradi5g02870.1	Putative_R-Genes,_predicted_from_Pythozome	Ricinus communis	N			P-loop containing nucleoside triphosphate hydrolases superfamily protein (best arabidopsis hit); white-brown complex homolog protein, putative, expressed (best rice hit)
HORVU2Hr1G007990	PRGDB00187911	77.3	321	66	4	40	990	885	1202	7.6e-139	493	Ta.74193	Putative_R-Genes,_predicted_from_NCBI_UniGene	Triticum aestivum	RLP	241988090	AK335347	Triticum aestivum cDNA, clone: WT012_K21, cultivar: Chinese Spring
HORVU2Hr1G008960	PRGDB00187911	72.3	311	82	2	112	1032	892	1202	7.7e-134	476.5	Ta.74193	Putative_R-Genes,_predicted_from_NCBI_UniGene	Triticum aestivum	RLP	241988090	AK335347	Triticum aestivum cDNA, clone: WT012_K21, cultivar: Chinese Spring
HORVU2Hr1G009580	PRGDB00078803	37.6	101	60	2	2470	2766	360	459	7e-12	72.8	Vvi.12916	Putative_R-Genes,_predicted_from_NCBI_UniGene	Vitis vinifera	N	225452756	XM_002283015	PREDICTED: Vitis vinifera hypothetical protein LOC100262734 (LOC100262734), mRNA
HORVU2Hr1G010450	PRGDB00211657	53.7	41	19	0	199	321	670	710	6.5e-07	53.1	Eucgr.H02157.1	Putative_R-Genes,_predicted_from_Pythozome	Eucalyptus grandis	TNL
HORVU2Hr1G010490	PRGDB00193215	76.8	1064	215	4	28	3201	3	1040	0	1576.2	Ta.75442	Putative_R-Genes,_predicted_from_NCBI_UniGene	Triticum aestivum	RLP	312468506	HP615775	TSA: Triticum aestivum cultivar Bobwhite isotig06598.flagleaf mRNA sequence
HORVU2Hr1G010500	PRGDB00193062	73.7	669	174	2	88	2091	24	691	8.2e-271	932.6	Ta.53743	Putative_R-Genes,_predicted_from_NCBI_UniGene	Triticum aestivum	RLP	312463006	HP610275	TSA: Triticum aestivum cultivar Bobwhite isotig01171.flagleaf mRNA sequence
HORVU2Hr1G010590	PRGDB00189966	94.3	1062	61	0	1	3186	1	1062	0	1955.3	Hv.37128	Putative_R-Genes,_predicted_from_NCBI_UniGene	Hordeum vulgare	RLP	326490980	AK374394	Hordeum vulgare subsp. vulgare mRNA for predicted protein, complete cds, clone: NIASHv3063K23
HORVU2Hr1G010610	PRGDB00193062	79.3	1067	179	6	52	3159	41	1096	0	1599.3	Ta.53743	Putative_R-Genes,_predicted_from_NCBI_UniGene	Triticum aestivum	RLP	312463006	HP610275	TSA: Triticum aestivum cultivar Bobwhite isotig01171.flagleaf mRNA sequence
HORVU2Hr1G010620	PRGDB00193062	79.3	1067	179	6	52	3159	41	1096	0	1596.3	Ta.53743	Putative_R-Genes,_predicted_from_NCBI_UniGene	Triticum aestivum	RLP	312463006	HP610275	TSA: Triticum aestivum cultivar Bobwhite isotig01171.flagleaf mRNA sequence
HORVU2Hr1G010970	PRGDB00177064	38.4	86	47	3	31	285	353	433	9.3e-08	56.2	29912.m005281	Putative_R-Genes,_predicted_from_Pythozome	Oryza barthii	N			Flavin-binding monooxygenase family protein (best arabidopsis hit)
HORVU2Hr1G011140	PRGDB00206219	50	54	25	2	256	411	11	64	1.1e-09	62.8	Lus10043428	Putative_R-Genes,_predicted_from_Pythozome	Linum usitatissimum	N
HORVU2Hr1G011300	PRGDB00078114	68.8	843	226	4	1	2523	1	808	0	1112.4	Ta.68593	Putative_R-Genes,_predicted_from_NCBI_UniGene	Triticum aestivum	CNL	241988024	AK335281	Triticum aestivum cDNA, clone: WT012_I02, cultivar: Chinese Spring
HORVU2Hr1G011690	PRGDB00182255	49	49	24	1	610	756	1528	1575	0.00055	45.8	441722	Putative_R-Genes,_predicted_from_Pythozome	Selaginella moellendorffii	N			pleiotropic drug resistance 12 (best arabidopsis hit)
HORVU2Hr1G012010	PRGDB00181650	61	840	316	4	1	2508	15	846	1.7e-299	1028.1	Si028362m	Putative_R-Genes,_predicted_from_Pythozome	Setaria italica	CNL			NB-ARC domain-containing disease resistance protein (best arabidopsis hit); stripe rust resistance protein Yr10, putative, expressed (best rice hit)
HORVU2Hr1G012360	PRGDB00187911	73.2	313	80	2	85	1011	890	1202	5.2e-135	480.3	Ta.74193	Putative_R-Genes,_predicted_from_NCBI_UniGene	Triticum aestivum	RLP	241988090	AK335347	Triticum aestivum cDNA, clone: WT012_K21, cultivar: Chinese Spring
HORVU2Hr1G012440	PRGDB00078126	49.1	55	20	1	1889	2053	774	820	2.4e-06	53.9	Ta.68750	Putative_R-Genes,_predicted_from_NCBI_UniGene	Triticum aestivum	RLP	241986329	AK333590	Triticum aestivum cDNA, clone: WT006_N16, cultivar: Chinese Spring
HORVU2Hr1G012600	PRGDB00146307	53.8	372	147	5	124	1197	1023	1383	3.6e-106	384.8	Bradi1g72570.1	Putative_R-Genes,_predicted_from_Pythozome	Ricinus communis	RLP			Leucine-rich receptor-like protein kinase family protein (best arabidopsis hit); systemin receptor SR160 precursor, putative, expressed (best rice hit)
HORVU2Hr1G012780	PRGDB00146307	53.8	370	148	4	124	1191	1023	1383	4.2e-107	387.9	Bradi1g72570.1	Putative_R-Genes,_predicted_from_Pythozome	Ricinus communis	RLP			Leucine-rich receptor-like protein kinase family protein (best arabidopsis hit); systemin receptor SR160 precursor, putative, expressed (best rice hit)
HORVU2Hr1G012850	PRGDB00167788	73.3	45	11	1	28	159	116	160	6.2e-11	67.8	Medtr2g121840.1	Putative_R-Genes,_predicted_from_Pythozome	Medicago truncatula	RLP			Leucine-rich repeat transmembrane protein kinase protein (best arabidopsis hit)
HORVU2Hr1G013760	PRGDB00069987	99.5	365	2	0	313	1407	138	502	3.3e-213	740.7	Hv.21134	Putative_R-Genes,_predicted_from_NCBI_UniGene	Hordeum vulgare	Mlo-like	46405142	AY581255	Hordeum vulgare subsp. vulgare Mlo3 (Mlo3) mRNA, complete cds
HORVU2Hr1G013920	PRGDB00181650	62.8	78	28	1	13	246	1002	1078	1.6e-21	101.3	Si028362m	Putative_R-Genes,_predicted_from_Pythozome	Setaria italica	CNL			NB-ARC domain-containing disease resistance protein (best arabidopsis hit); stripe rust resistance protein Yr10, putative, expressed (best rice hit)
HORVU2Hr1G014060	PRGDB00182255	28.7	181	97	4	297	839	1521	1669	9.1e-10	64.7	441722	Putative_R-Genes,_predicted_from_Pythozome	Selaginella moellendorffii	N			pleiotropic drug resistance 12 (best arabidopsis hit)
HORVU2Hr1G014080	PRGDB00182366	51	49	24	0	176	322	1702	1750	4.9e-06	51.6	412710	Putative_R-Genes,_predicted_from_Pythozome	Selaginella moellendorffii	N			pleiotropic drug resistance 12 (best arabidopsis hit)
HORVU2Hr1G014610	PRGDB00203940	77.8	45	10	0	55	189	401	445	3.6e-14	76.6	Bradi2g19297.2	Putative_R-Genes,_predicted_from_Pythozome	Brachypodium distachyon	RLP
HORVU2Hr1G014840	PRGDB00171603	71.9	955	264	4	37	2898	179	1130	0	1341.3	LOC_Os10g06760.1	Putative_R-Genes,_predicted_from_Pythozome	Oryza sativa	RLP			PEP1 receptor 1 (best arabidopsis hit)
HORVU2Hr1G015110	PRGDB00147571	49.4	160	74	2	12	488	939	1092	1.4e-32	141.4	clementine0.9_000952m	Putative_R-Genes,_predicted_from_Pythozome	Citrus clementina	RLP			Leucine-rich repeat protein kinase family protein (best arabidopsis hit)
HORVU2Hr1G015360	PRGDB00205572	42.4	177	44	6	1	456	890	1033	1.5e-25	115.5	Lus10010223	Putative_R-Genes,_predicted_from_Pythozome	Linum usitatissimum	NL
HORVU2Hr1G015380	PRGDB00185882	73	393	87	10	10	1149	243	629	4.5e-144	510.8	GRMZM2G422373_T01	Putative_R-Genes,_predicted_from_Pythozome	Zea mays	RLP			transmembrane kinase-like 1 (best arabidopsis hit); protein Kinase-like protein TMKL1 precursor, putative, expressed (best rice hit)
HORVU2Hr1G015410	PRGDB00205572	57	121	48	3	34	390	868	986	8.9e-31	133.3	Lus10010223	Putative_R-Genes,_predicted_from_Pythozome	Linum usitatissimum	NL
HORVU2Hr1G016070	PRGDB00217929	49.2	65	32	1	31	225	1063	1126	4.7e-09	62.8	Thhalv10024211m	Putative_R-Genes,_predicted_from_Pythozome	Eutrema halophilum	CNL
HORVU2Hr1G016270	PRGDB00152926	47.6	431	217	4	65	1336	237	665	1.4e-107	390.2	orange1.1g037562m	Putative_R-Genes,_predicted_from_Pythozome	Citrus sinensis	NL			importin alpha isoform 2 (best arabidopsis hit)
HORVU2Hr1G016380	PRGDB00211657	57.8	45	19	0	229	363	670	714	2.8e-10	65.5	Eucgr.H02157.1	Putative_R-Genes,_predicted_from_Pythozome	Eucalyptus grandis	TNL
HORVU2Hr1G016440	PRGDB00213057	34	106	67	3	1015	1329	1083	1186	2.9e-08	59.7	MDP0000278168	Putative_R-Genes,_predicted_from_Pythozome	Malus x domestica	TNL
HORVU2Hr1G016740	PRGDB00217736	65.6	61	21	0	142	324	185	245	3.7e-16	84	Thhalv10027748m	Putative_R-Genes,_predicted_from_Pythozome	Eutrema halophilum	TNL
HORVU2Hr1G017350	PRGDB00177091	47.5	118	60	2	82	432	244	360	8.9e-24	110.9	POPTR_0818s00195.1	Putative_R-Genes,_predicted_from_Pythozome	Populus trichocarpa	T			NAC domain containing protein 17 (best arabidopsis hit)
HORVU2Hr1G017360	PRGDB00177091	43.7	87	47	2	76	333	240	325	3.5e-14	77.4	POPTR_0818s00195.1	Putative_R-Genes,_predicted_from_Pythozome	Populus trichocarpa	T			NAC domain containing protein 17 (best arabidopsis hit)
HORVU2Hr1G017370	PRGDB00177091	48.4	122	61	2	70	432	240	360	1.7e-25	115.5	POPTR_0818s00195.1	Putative_R-Genes,_predicted_from_Pythozome	Populus trichocarpa	T			NAC domain containing protein 17 (best arabidopsis hit)
HORVU2Hr1G017400	PRGDB00177091	46.8	126	61	3	70	444	240	360	2.2e-23	109.4	POPTR_0818s00195.1	Putative_R-Genes,_predicted_from_Pythozome	Populus trichocarpa	T			NAC domain containing protein 17 (best arabidopsis hit)
HORVU2Hr1G017650	PRGDB00146010	71.9	619	171	2	67	1914	23	641	1.3e-248	858.6	Bradi1g17620.1	Putative_R-Genes,_predicted_from_Pythozome	Ricinus communis	RLP			Leucine-rich repeat protein kinase family protein (best arabidopsis hit); inactive receptor kinase At2g26730 precursor, putative, expressed (best rice hit)
HORVU2Hr1G017720	PRGDB00181917	52.5	59	28	0	406	582	1031	1089	8.5e-14	77.8	Si028710m	Putative_R-Genes,_predicted_from_Pythozome	Setaria italica	NL			NB-ARC domain-containing disease resistance protein (best arabidopsis hit); RGH2B, putative, expressed (best rice hit)
HORVU2Hr1G017740	PRGDB00181917	51.7	60	29	0	361	540	1030	1089	2.1e-14	79.7	Si028710m	Putative_R-Genes,_predicted_from_Pythozome	Setaria italica	NL			NB-ARC domain-containing disease resistance protein (best arabidopsis hit); RGH2B, putative, expressed (best rice hit)
HORVU2Hr1G017960	PRGDB00178822	47.7	65	33	1	13	207	14	77	3.1e-12	70.5	Sb02g035330.1	Putative_R-Genes,_predicted_from_Pythozome	Sorghum bicolor	RLK-GNK2			cysteine-rich RLK (RECEPTOR-like protein kinase) 23 (best arabidopsis hit); TKL_IRAK_DUF26-la.4 - DUF26 kinases have homology to DUF26 containing loci, expressed (best rice hit)
HORVU2Hr1G018680	PRGDB00078682	51.5	66	32	0	373	570	789	854	1.4e-12	72.8	Vvi.8276	Putative_R-Genes,_predicted_from_NCBI_UniGene	Vitis vinifera	NL	225452519	XM_002275052	PREDICTED: Vitis vinifera hypothetical protein LOC100250803 (LOC100250803), mRNA
HORVU2Hr1G018830	PRGDB00070731	42.1	57	33	0	571	741	26	82	5.6e-07	54.7	Mdo.689	Putative_R-Genes,_predicted_from_NCBI_UniGene	Malus x domestica	T	292668962	GU732467	Malus x domestica AP2 domain class transcription factor (AP2D43) mRNA, complete cds
HORVU2Hr1G019120	PRGDB00069850	98	881	18	0	764	3406	183	1063	0	1724.1	Hv.12476	Putative_R-Genes,_predicted_from_NCBI_UniGene	Hordeum vulgare	CNL	151421459	AK252612	Hordeum vulgare subsp. vulgare cDNA clone: FLbaf165j23, mRNA sequence
HORVU2Hr1G019730	PRGDB00182255	28.2	216	110	10	2197	2811	1514	1695	3.4e-07	57.4	441722	Putative_R-Genes,_predicted_from_Pythozome	Selaginella moellendorffii	N			pleiotropic drug resistance 12 (best arabidopsis hit)
HORVU2Hr1G019750	PRGDB00206828	55.6	45	20	0	13	147	984	1028	9.2e-07	51.6	LOC_Os08g05800.1	Putative_R-Genes,_predicted_from_Pythozome	Oryza sativa	CNL
HORVU2Hr1G020420	PRGDB00204351	67.9	928	276	11	166	2898	54	976	0	1159.4	Bradi3g35137.1	Putative_R-Genes,_predicted_from_Pythozome	Brachypodium distachyon	RLP
HORVU2Hr1G020900	PRGDB00181991	73.4	64	11	1	910	1083	48	111	5.2e-17	88.6	Si028684m	Putative_R-Genes,_predicted_from_Pythozome	Setaria italica	N			pleiotropic drug resistance 12 (best arabidopsis hit); pleiotropic drug resistance protein, putative, expressed (best rice hit)
HORVU2Hr1G021500	PRGDB00206816	51	49	22	1	135	275	542	590	2.1e-06	53.5	LOC_Os10g21950.1	Putative_R-Genes,_predicted_from_Pythozome	Oryza sativa	NL
HORVU2Hr1G022250	PRGDB00216326	34.9	152	93	4	10	459	823	970	2.4e-15	82	MDP0000255780	Putative_R-Genes,_predicted_from_Pythozome	Malus x domestica	RLP
HORVU2Hr1G022560	PRGDB00078803	35.6	59	37	1	2200	2376	354	411	1.3	36.2	Vvi.12916	Putative_R-Genes,_predicted_from_NCBI_UniGene	Vitis vinifera	N	225452756	XM_002283015	PREDICTED: Vitis vinifera hypothetical protein LOC100262734 (LOC100262734), mRNA
HORVU2Hr1G022620	PRGDB00047303	97.3	864	23	0	1	2592	1	864	0	1687.9	rga S-9204	Putative_R-Genes,_collected_from_NCBI_Protein	Hordeum vulgare	NL	28555903	AJ507096	Hordeum vulgare mRNA for NBS-LRR disease resistance protein homologue (rga S-9204 gene).
HORVU2Hr1G023110	PRGDB00189482	87.2	351	45	0	1353	2405	479	829	4.6e-167	588.2	Hv.16166	Putative_R-Genes,_predicted_from_NCBI_UniGene	Hordeum vulgare	RLP	326511147	AK356370	Hordeum vulgare subsp. vulgare mRNA for predicted protein, complete cds, clone: NIASHv1033N04
HORVU2Hr1G023480	PRGDB00205260	50	132	60	1	521	916	116	241	5e-31	134.8	Lus10035674	Putative_R-Genes,_predicted_from_Pythozome	Linum usitatissimum	TNL
HORVU2Hr1G023850	PRGDB00072527	34.8	376	201	11	13	1071	695	1049	6.8e-46	184.5	Os.49895	Putative_R-Genes,_predicted_from_NCBI_UniGene	Oryza sativa Japonica Group	NL	37988925	AK119302	Oryza sativa Japonica Group cDNA clone:001-130-F02, full insert sequence
HORVU2Hr1G024680	PRGDB00181372	33.6	113	74	1	412	750	158	269	1.6e-11	69.7	Si005894m	Putative_R-Genes,_predicted_from_Pythozome	Setaria italica	CN			U-box domain-containing protein kinase family protein (best arabidopsis hit); protein kinase, putative, expressed (best rice hit)
HORVU2Hr1G024690	PRGDB00206828	63.6	44	16	0	160	291	1098	1141	6.4e-12	69.7	LOC_Os08g05800.1	Putative_R-Genes,_predicted_from_Pythozome	Oryza sativa	CNL
HORVU2Hr1G024760	PRGDB00206822	39.6	139	82	2	532	948	964	1100	8.3e-21	100.9	LOC_Os10g07574.1	Putative_R-Genes,_predicted_from_Pythozome	Oryza sativa	NL
HORVU2Hr1G025510	PRGDB00214306	29.9	164	73	4	28	480	39	173	2.8e-12	71.6	MDP0000240942	Putative_R-Genes,_predicted_from_Pythozome	Malus x domestica	CNL
HORVU2Hr1G026310	PRGDB00198914	38.2	76	42	2	1	219	695	768	3.7e-10	63.5	Pavirv00048482m	Putative_R-Genes,_predicted_from_Pythozome	Panicum virgatum	NL
HORVU2Hr1G026740	PRGDB00189795	87.5	96	12	0	1752	2039	460	555	5.9e-41	169.1	Hv.34053	Putative_R-Genes,_predicted_from_NCBI_UniGene	Hordeum vulgare	Mlo-like	326529880	AK377026	Hordeum vulgare subsp. vulgare mRNA for predicted protein, complete cds, clone: NIASHv3145O11
HORVU2Hr1G027600	PRGDB00211657	67.3	55	18	0	196	360	670	724	9.5e-16	82.8	Eucgr.H02157.1	Putative_R-Genes,_predicted_from_Pythozome	Eucalyptus grandis	TNL
HORVU2Hr1G028060	PRGDB00181545	42.7	199	106	4	220	795	932	1129	1.7e-37	156.4	440019	Putative_R-Genes,_predicted_from_Pythozome	Selaginella moellendorffii	RLP			DEAD/DEAH box helicase, putative (best arabidopsis hit)
HORVU2Hr1G028210	PRGDB00217252	52.7	55	26	0	40	204	721	775	7.7e-11	66.6	MDP0000284128	Putative_R-Genes,_predicted_from_Pythozome	Malus x domestica	RLP
HORVU2Hr1G028470	PRGDB00211657	62.2	37	14	0	473	583	670	706	1.2e-06	53.1	Eucgr.H02157.1	Putative_R-Genes,_predicted_from_Pythozome	Eucalyptus grandis	TNL
HORVU2Hr1G028990	PRGDB00078525	43.2	146	50	2	124	561	202	314	1.4e-25	115.9	Vvi.774	Putative_R-Genes,_predicted_from_NCBI_UniGene	Vitis vinifera	RLP	225469427	XM_002267128	PREDICTED: Vitis vinifera hypothetical protein LOC100251471 (LOC100251471), mRNA
HORVU2Hr1G029060	PRGDB00214306	42.9	49	28	0	568	714	130	178	3.3e-06	52.8	MDP0000240942	Putative_R-Genes,_predicted_from_Pythozome	Malus x domestica	CNL
HORVU2Hr1G029110	PRGDB00214306	32.5	117	48	3	283	627	91	178	1.9e-08	59.3	MDP0000240942	Putative_R-Genes,_predicted_from_Pythozome	Malus x domestica	CNL
HORVU2Hr1G029440	PRGDB00214485	54.8	248	79	2	7	651	653	900	1.5e-71	268.9	MDP0000287433	Putative_R-Genes,_predicted_from_Pythozome	Malus x domestica	CN
HORVU2Hr1G030030	PRGWK00000139	46.1	89	48	0	7	273	1162	1250	1e-19	95.5	MELO3C009074	Contributed_R-Genes	Cucumis melo	RLK
HORVU2Hr1G030630	PRGDB00201388	21.2	533	315	14	4	1497	1230	1692	4.4e-12	72.8	Bra004192	Putative_R-Genes,_predicted_from_Pythozome	Brassica rapa	CNL
HORVU2Hr1G030690	PRGDB00189654	91.6	693	58	0	148	2226	52	744	0	1246.5	Hv.30922	Putative_R-Genes,_predicted_from_NCBI_UniGene	Hordeum vulgare	RLP	326509938	AK355967	Hordeum vulgare subsp. vulgare mRNA for predicted protein, partial cds, clone: NIASHv1028G08
HORVU2Hr1G030870	PRGDB00192324	62.2	164	45	3	1612	2097	1124	1272	4.3e-47	189.5	Mtr.12478	Putative_R-Genes,_predicted_from_NCBI_UniGene	Medicago truncatula	TNL	357500090	XM_003620286	Medicago truncatula Sucrose synthase (MTR_6g081120) mRNA, complete cds
HORVU2Hr1G032130	PRGDB00201406	72.5	69	19	0	1	207	1168	1236	4.1e-23	107.5	Bra003867	Putative_R-Genes,_predicted_from_Pythozome	Brassica rapa	TNL
HORVU2Hr1G032330	PRGDB00187911	43.1	197	102	3	7	576	1008	1201	4e-39	161	Ta.74193	Putative_R-Genes,_predicted_from_NCBI_UniGene	Triticum aestivum	RLP	241988090	AK335347	Triticum aestivum cDNA, clone: WT012_K21, cultivar: Chinese Spring
HORVU2Hr1G033250	PRGDB00206822	37.8	127	75	3	4	375	1003	1128	8.6e-16	83.6	LOC_Os10g07574.1	Putative_R-Genes,_predicted_from_Pythozome	Oryza sativa	NL
HORVU2Hr1G033910	PRGDB00146026	75.9	958	225	3	1	2862	1	956	0	1441.4	Bradi1g22500.1	Putative_R-Genes,_predicted_from_Pythozome	Ricinus communis	NL			NB-ARC domain-containing disease resistance protein (best arabidopsis hit); NBS-LRR type disease resistance protein, putative (best rice hit)
HORVU2Hr1G033950	PRGDB00146026	86.4	309	41	1	1	924	327	635	6.2e-154	543.1	Bradi1g22500.1	Putative_R-Genes,_predicted_from_Pythozome	Ricinus communis	NL			NB-ARC domain-containing disease resistance protein (best arabidopsis hit); NBS-LRR type disease resistance protein, putative (best rice hit)
HORVU2Hr1G034040	PRGDB00183143	54	278	124	3	13	840	81	356	1.5e-79	295.8	GSVIVT01011370001	Putative_R-Genes,_predicted_from_Pythozome	Vitis vinifera	RLP			Leucine-rich repeat receptor-like protein kinase family protein (best arabidopsis hit)
HORVU2Hr1G034370	PRGDB00189475	91.8	903	74	0	46	2754	107	1009	0	1642.9	Hv.15942	Putative_R-Genes,_predicted_from_NCBI_UniGene	Hordeum vulgare	RLP	326524423	AK369394	Hordeum vulgare subsp. vulgare mRNA for predicted protein, partial cds, clone: NIASHv2090G08
HORVU2Hr1G035160	PRGDB00215793	62.3	61	23	0	46	228	985	1045	8.5e-18	89.4	MDP0000281804	Putative_R-Genes,_predicted_from_Pythozome	Malus x domestica	CNL
HORVU2Hr1G035440	PRGDB00191296	37.1	143	89	1	4	432	372	513	3.3e-16	84.7	Lsa.44031	Putative_R-Genes,_predicted_from_NCBI_UniGene	Lactuca sativa	N	329679120	JI581626	TSA: Lactuca sativa CLC_LTR_V1A_17001 mRNA sequence
HORVU2Hr1G036080	PRGDB00190291	44.5	227	126	0	604	1284	396	622	1.7e-40	166.8	Lsa.16797	Putative_R-Genes,_predicted_from_NCBI_UniGene	Lactuca sativa	N	329676902	JI579408	TSA: Lactuca sativa Letassy_X1_5504 mRNA sequence
HORVU2Hr1G037550	PRGDB00143781	80	35	7	0	796	900	169	203	5.9e-09	62	356572	Putative_R-Genes,_predicted_from_Pythozome	Arabidopsis lyrata	T			Disease resistance protein (TIR-NBS-LRR class) family (best arabidopsis hit)
HORVU2Hr1G037560	PRGDB00143781	80	35	7	0	790	894	169	203	4.8e-09	62	356572	Putative_R-Genes,_predicted_from_Pythozome	Arabidopsis lyrata	T			Disease resistance protein (TIR-NBS-LRR class) family (best arabidopsis hit)
HORVU2Hr1G037570	PRGDB00143781	80	35	7	0	763	867	169	203	5.8e-09	62	356572	Putative_R-Genes,_predicted_from_Pythozome	Arabidopsis lyrata	T			Disease resistance protein (TIR-NBS-LRR class) family (best arabidopsis hit)
HORVU2Hr1G037650	PRGDB00146034	56.7	330	116	7	163	1128	1	311	1.2e-89	330.1	Bradi1g23890.1	Putative_R-Genes,_predicted_from_Pythozome	Ricinus communis	RLP			Leucine-rich repeat protein kinase family protein (best arabidopsis hit); inactive receptor kinase At2g26730 precursor, putative, expressed (best rice hit)
HORVU2Hr1G037660	PRGDB00182074	50.6	77	36	1	4	234	375	449	1.4e-11	68.2	Si029250m	Putative_R-Genes,_predicted_from_Pythozome	Setaria italica	RLP			leucine-rich repeat transmembrane protein kinase family protein (best arabidopsis hit); inactive receptor kinase At2g26730 precursor, putative, expressed (best rice hit)
HORVU2Hr1G037700	PRGDB00200675	40.2	122	63	4	1	354	850	965	8.1e-17	86.3	Bra018448	Putative_R-Genes,_predicted_from_Pythozome	Brassica rapa	CNL
HORVU2Hr1G037850	PRGDB00186672	38.1	126	61	3	338	6	498	621	1.9e-13	75.1		Putative_R-Genes,_collected_from_NCBI_Protein	Arachis hypogaea	NL	342365827	HQ637178	Arachis hypogaea clone AHF-205D04 NBS-LRR gene cluster, complete sequence.
HORVU2Hr1G038110	PRGDB00183352	42.7	96	53	1	31	318	1813	1906	6.6e-15	80.1	GSVIVT01015461001	Putative_R-Genes,_predicted_from_Pythozome	Vitis vinifera	N			pleiotropic drug resistance 12 (best arabidopsis hit)
HORVU2Hr1G039640	PRGDB00177091	49.6	127	59	3	106	483	240	362	1.9e-27	123.2	POPTR_0818s00195.1	Putative_R-Genes,_predicted_from_Pythozome	Populus trichocarpa	T			NAC domain containing protein 17 (best arabidopsis hit)
HORVU2Hr1G039760	PRGDB00215380	31	210	90	6	132	605	9	215	3.5e-12	72	MDP0000255887	Putative_R-Genes,_predicted_from_Pythozome	Malus x domestica	TNL
HORVU2Hr1G040400	PRGDB00189344	33.6	152	84	7	694	1134	1118	1257	7.7e-11	68.2	Hv.10056	Putative_R-Genes,_predicted_from_NCBI_UniGene	Hordeum vulgare	NL	326521753	AK369251	Hordeum vulgare subsp. vulgare mRNA for predicted protein, complete cds, clone: NIASHv2087M16
HORVU2Hr1G040600	PRGDB00078114	73.9	827	186	5	1	2475	1	799	0	1183.7	Ta.68593	Putative_R-Genes,_predicted_from_NCBI_UniGene	Triticum aestivum	CNL	241988024	AK335281	Triticum aestivum cDNA, clone: WT012_I02, cultivar: Chinese Spring
HORVU2Hr1G041080	PRGDB00201715	61.4	44	16	1	487	618	1134	1176	1.4e-06	54.3	Bra001175	Putative_R-Genes,_predicted_from_Pythozome	Brassica rapa	TNL
HORVU2Hr1G041300	PRGDB00211657	61.8	55	21	0	106	270	670	724	2.2e-13	76.3	Eucgr.H02157.1	Putative_R-Genes,_predicted_from_Pythozome	Eucalyptus grandis	TNL
HORVU2Hr1G042560	PRGDB00206973	71	69	20	0	7	213	499	567	1.5e-19	94.7	LOC_Os11g42720.1	Putative_R-Genes,_predicted_from_Pythozome	Oryza sativa	NL
HORVU2Hr1G044270	PRGDB00189330	84.2	741	87	1	127	2259	2	742	0	1213.4	Hv.9133	Putative_R-Genes,_predicted_from_NCBI_UniGene	Hordeum vulgare	RLK-GNK2	326503375	AK368110	Hordeum vulgare subsp. vulgare mRNA for predicted protein, complete cds, clone: NIASHv2068F21
HORVU2Hr1G044510	PRGDB00189712	92.1	647	40	1	58	1965	48	694	0	1182.9	Hv.32746	Putative_R-Genes,_predicted_from_NCBI_UniGene	Hordeum vulgare	RLK-GNK2	326517413	AK368870	Hordeum vulgare subsp. vulgare mRNA for predicted protein, complete cds, clone: NIASHv2081H06
HORVU2Hr1G044520	PRGDB00189407	94.5	649	34	1	89	2029	13	661	0	1219.1	Hv.13173	Putative_R-Genes,_predicted_from_NCBI_UniGene	Hordeum vulgare	RLK-GNK2	326517015	AK365297	Hordeum vulgare subsp. vulgare mRNA for predicted protein, complete cds, clone: NIASHv2033D16
HORVU2Hr1G044600	PRGDB00178836	68.6	589	173	6	82	1815	28	615	2.2e-224	778.1	Sb02g035540.1	Putative_R-Genes,_predicted_from_Pythozome	Sorghum bicolor	RLK-GNK2			cysteine-rich RLK (RECEPTOR-like protein kinase) 10 (best arabidopsis hit); TKL_IRAK_DUF26-lc.12 - DUF26 kinases have homology to DUF26 containing loci, expressed (best rice hit)
HORVU2Hr1G044610	PRGDB00189607	87.5	392	49	0	346	1521	15	406	5.5e-197	686.8	Hv.27772	Putative_R-Genes,_predicted_from_NCBI_UniGene	Hordeum vulgare	RLK-GNK2	326518623	AK357126	Hordeum vulgare subsp. vulgare mRNA for predicted protein, partial cds, clone: NIASHv1046K17
HORVU2Hr1G044640	PRGDB00189698	83.5	620	100	2	409	2265	96	714	9.6e-300	1028.9	Hv.32549	Putative_R-Genes,_predicted_from_NCBI_UniGene	Hordeum vulgare	RLK-GNK2	326498072	AK363696	Hordeum vulgare subsp. vulgare mRNA for predicted protein, complete cds, clone: NIASHv2018C08
HORVU2Hr1G044650	PRGDB00189576	87.3	687	87	0	1	2061	7	693	0	1186.4	Hv.23598	Putative_R-Genes,_predicted_from_NCBI_UniGene	Hordeum vulgare	RLK-GNK2	326499238	AK374914	Hordeum vulgare subsp. vulgare mRNA for predicted protein, complete cds, clone: NIASHv3080B11
HORVU2Hr1G044680	PRGDB00204200	70	680	182	5	88	2124	32	690	1.3e-268	925.2	Bradi1g25657.1	Putative_R-Genes,_predicted_from_Pythozome	Brachypodium distachyon	RLK-GNK2
HORVU2Hr1G044870	PRGDB00189560	94.5	708	39	0	13	2136	2	709	0	1344.7	Hv.22276	Putative_R-Genes,_predicted_from_NCBI_UniGene	Hordeum vulgare	RLK-GNK2	326533357	AK362447	Hordeum vulgare subsp. vulgare mRNA for predicted protein, complete cds, clone: NIASHv2005G16
HORVU2Hr1G044890	PRGDB00078080	91.6	653	53	1	58	2016	39	689	0	1207.2	Ta.67901	Putative_R-Genes,_predicted_from_NCBI_UniGene	Triticum aestivum	RLK-GNK2	241989090	AK336069	Triticum aestivum cDNA, clone: SET3_C13, cultivar: Chinese Spring
HORVU2Hr1G044910	PRGDB00189433	99.7	590	2	0	52	1821	20	609	0	1182.9	Hv.14252	Putative_R-Genes,_predicted_from_NCBI_UniGene	Hordeum vulgare	RLK-GNK2	326488432	AK362681	Hordeum vulgare subsp. vulgare mRNA for predicted protein, complete cds, clone: NIASHv2009F22
HORVU2Hr1G045580	PRGDB00177091	45	160	82	4	31	501	240	396	1.6e-30	133.3	POPTR_0818s00195.1	Putative_R-Genes,_predicted_from_Pythozome	Populus trichocarpa	T			NAC domain containing protein 17 (best arabidopsis hit)
HORVU2Hr1G045810	PRGDB00202169	24.5	102	76	1	79	384	16	116	5.4e-06	50.8	Bra007015	Putative_R-Genes,_predicted_from_Pythozome	Brassica rapa	RLP
HORVU2Hr1G046180	PRGDB00201975	75.8	33	8	0	380	478	288	320	1e-08	59.7	Bra036845	Putative_R-Genes,_predicted_from_Pythozome	Brassica rapa	CNL
HORVU2Hr1G046290	PRGDB00201975	43	384	189	7	283	1407	39	401	2.7e-84	312.4	Bra036845	Putative_R-Genes,_predicted_from_Pythozome	Brassica rapa	CNL
HORVU2Hr1G046330	PRGDB00201975	65.9	85	29	0	1095	1349	288	372	3.3e-28	125.9	Bra036845	Putative_R-Genes,_predicted_from_Pythozome	Brassica rapa	CNL
HORVU2Hr1G048070	PRGDB00213421	35	120	72	2	211	564	131	246	1.9e-12	72.4	MDP0000280399	Putative_R-Genes,_predicted_from_Pythozome	Malus x domestica	RLP
HORVU2Hr1G048130	PRGDB00189464	75.2	452	90	3	557	1846	258	709	1.2e-184	646.4	Hv.15393	Putative_R-Genes,_predicted_from_NCBI_UniGene	Hordeum vulgare	RLP	326533859	AK362499	Hordeum vulgare subsp. vulgare mRNA for predicted protein, complete cds, clone: NIASHv2006D23
HORVU2Hr1G049630	PRGDB00146062	78.5	642	125	7	1	1905	630	1265	1.9e-276	951.8	Bradi1g26900.1	Putative_R-Genes,_predicted_from_Pythozome	Ricinus communis	RLP			Leucine-rich repeat transmembrane protein kinase (best arabidopsis hit); leucine-rich repeat receptor protein kinase EXS precursor, putative, expressed (best rice hit)
HORVU2Hr1G050260	PRGDB00070731	60	65	25	1	466	660	20	83	9.9e-13	73.9	Mdo.689	Putative_R-Genes,_predicted_from_NCBI_UniGene	Malus x domestica	T	292668962	GU732467	Malus x domestica AP2 domain class transcription factor (AP2D43) mRNA, complete cds
HORVU2Hr1G051010	PRGDB00211657	67.3	55	18	0	193	357	670	724	2.7e-15	82.8	Eucgr.H02157.1	Putative_R-Genes,_predicted_from_Pythozome	Eucalyptus grandis	TNL
HORVU2Hr1G051030	PRGDB00211657	67.3	55	18	0	193	357	670	724	2.7e-15	82.8	Eucgr.H02157.1	Putative_R-Genes,_predicted_from_Pythozome	Eucalyptus grandis	TNL
HORVU2Hr1G051140	PRGDB00146062	71.1	1237	342	10	106	3789	36	1265	0	1648.3	Bradi1g26900.1	Putative_R-Genes,_predicted_from_Pythozome	Ricinus communis	RLP			Leucine-rich repeat transmembrane protein kinase (best arabidopsis hit); leucine-rich repeat receptor protein kinase EXS precursor, putative, expressed (best rice hit)
HORVU2Hr1G052430	PRGDB00206923	82.9	82	14	0	1676	1431	1743	1824	4.1e-31	136	LOC_Os06g41690.1	Putative_R-Genes,_predicted_from_Pythozome	Oryza sativa	CNL
HORVU2Hr1G053920	PRGDB00206819	37.9	95	55	1	535	819	227	317	4.3e-10	65.1	LOC_Os10g17724.1	Putative_R-Genes,_predicted_from_Pythozome	Oryza sativa	NL
HORVU2Hr1G054010	PRGDB00206828	50.5	97	46	2	7	294	1046	1141	1.7e-23	108.2	LOC_Os08g05800.1	Putative_R-Genes,_predicted_from_Pythozome	Oryza sativa	CNL
HORVU2Hr1G054370	PRGDB00171198	37.3	67	31	1	236	69	1443	1509	1.1	36.6	LOC_Os08g07950.1	Putative_R-Genes,_predicted_from_Pythozome	Oryza sativa	NL			TTF-type zinc finger protein with HAT dimerisation domain (best arabidopsis hit)
HORVU2Hr1G054460	PRGDB00186672	57.3	307	130	1	3517	2600	1069	1375	2.5e-100	367.1		Putative_R-Genes,_collected_from_NCBI_Protein	Arachis hypogaea	NL	342365827	HQ637178	Arachis hypogaea clone AHF-205D04 NBS-LRR gene cluster, complete sequence.
HORVU2Hr1G054990	PRGDB00206828	41.9	117	64	2	13	351	984	1100	8e-22	102.8	LOC_Os08g05800.1	Putative_R-Genes,_predicted_from_Pythozome	Oryza sativa	CNL
HORVU2Hr1G055170	PRGDB00146119	76.9	351	81	0	79	1131	28	378	4e-152	537.3	Bradi1g33510.1	Putative_R-Genes,_predicted_from_Pythozome	Ricinus communis	RLP			Leucine-rich receptor-like protein kinase family protein (best arabidopsis hit); phytosulfokine receptor precursor, putative, expressed (best rice hit)
HORVU2Hr1G056360	PRGDB00071975	50	108	51	2	13	327	1130	1237	8.5e-24	109.4	Os.9565	Putative_R-Genes,_predicted_from_NCBI_UniGene	Oryza sativa Japonica Group	NL	32976576	AK066558	Oryza sativa Japonica Group cDNA clone:J013072N20, full insert sequence
HORVU2Hr1G056800	PRGDB00187911	41.8	79	32	2	10	246	937	1001	7.5e-07	53.5	Ta.74193	Putative_R-Genes,_predicted_from_NCBI_UniGene	Triticum aestivum	RLP	241988090	AK335347	Triticum aestivum cDNA, clone: WT012_K21, cultivar: Chinese Spring
HORVU2Hr1G058820	PRGDB00070067	95.7	603	2	1	1	1737	25	627	0	1156.7	Hv.27498	Putative_R-Genes,_predicted_from_NCBI_UniGene	Hordeum vulgare	RLP	151419298	AK250649	Hordeum vulgare subsp. vulgare cDNA clone: FLbaf87i05, mRNA sequence
HORVU2Hr1G059290	PRGDB00206828	30.5	151	104	1	1	450	941	1091	6.2e-19	93.6	LOC_Os08g05800.1	Putative_R-Genes,_predicted_from_Pythozome	Oryza sativa	CNL
HORVU2Hr1G059380	PRGDB00217252	41	78	44	1	361	594	672	747	1.3e-06	53.1	MDP0000284128	Putative_R-Genes,_predicted_from_Pythozome	Malus x domestica	RLP
HORVU2Hr1G060440	PRGDB00201227	51.3	78	38	0	4	237	1536	1613	6.6e-15	79.3	Bra026094	Putative_R-Genes,_predicted_from_Pythozome	Brassica rapa	CNL
HORVU2Hr1G061080	PRGDB00189220	100	27	0	0	390	310	769	795	2.1e-07	55.1	Hv.1065	Putative_R-Genes,_predicted_from_NCBI_UniGene	Hordeum vulgare	RLP	326497992	AK363656	Hordeum vulgare subsp. vulgare mRNA for predicted protein, complete cds, clone: NIASHv2017M17
HORVU2Hr1G061090	PRGDB00189498	80	1055	154	1	19	3012	2	1056	0	1598.9	Hv.16931	Putative_R-Genes,_predicted_from_NCBI_UniGene	Hordeum vulgare	RLP	326514357	AK364963	Hordeum vulgare subsp. vulgare mRNA for predicted protein, complete cds, clone: NIASHv2029M17
HORVU2Hr1G061110	PRGDB00213796	39.4	127	57	2	91	471	960	1066	2.2e-16	86.7	MDP0000223025	Putative_R-Genes,_predicted_from_Pythozome	Malus x domestica	N
HORVU2Hr1G062730	PRGDB00215095	40.2	117	70	0	7	357	16	132	1.1e-18	92.4	MDP0000319352	Putative_R-Genes,_predicted_from_Pythozome	Malus x domestica	TNL
HORVU2Hr1G063740	PRGDB00166962	44	75	42	0	1	225	804	878	4.4e-16	83.2	mgv1a024774m	Putative_R-Genes,_predicted_from_Pythozome	Cucumis x hytivus	NL			NB-ARC domain-containing disease resistance protein (best arabidopsis hit)
HORVU2Hr1G063980	PRGDB00063736	35.4	82	53	0	10	255	1596	1677	6e-09	59.7	Os04g0621500	Putative_R-Genes,_collected_from_NCBI_Protein	Oryza sativa Japonica Group	NL	255675107	AP008210	Oryza sativa Japonica Group DNA, chromosome 4, complete sequence, cultivar: Nipponbare.
HORVU2Hr1G064150	PRGDB00147146	53.5	185	83	2	631	1185	5	186	1.1e-51	204.1	Bradi4g14700.1	Putative_R-Genes,_predicted_from_Pythozome	Ricinus communis	NL			NB-ARC domain-containing disease resistance protein (best arabidopsis hit); disease resistance protein RPM1, putative (best rice hit)
HORVU2Hr1G064160	PRGDB00147146	60.6	94	36	1	644	925	94	186	1.5e-27	123.2	Bradi4g14700.1	Putative_R-Genes,_predicted_from_Pythozome	Ricinus communis	NL			NB-ARC domain-containing disease resistance protein (best arabidopsis hit); disease resistance protein RPM1, putative (best rice hit)
HORVU2Hr1G064920	PRGDB00072527	33.1	408	223	12	10	1137	653	1042	6.3e-45	181.4	Os.49895	Putative_R-Genes,_predicted_from_NCBI_UniGene	Oryza sativa Japonica Group	NL	37988925	AK119302	Oryza sativa Japonica Group cDNA clone:001-130-F02, full insert sequence
HORVU2Hr1G065080	PRGDB00192408	37.1	132	75	3	328	711	1639	1766	7.4e-11	67.4	Mtr.17858	Putative_R-Genes,_predicted_from_NCBI_UniGene	Medicago truncatula	NL	357472002	XM_003606238	Medicago truncatula NBS resistance protein (MTR_4g055630) mRNA, complete cds
HORVU2Hr1G066080	PRGDB00215793	57.4	54	23	0	1	162	983	1036	2.3e-13	75.1	MDP0000281804	Putative_R-Genes,_predicted_from_Pythozome	Malus x domestica	CNL
HORVU2Hr1G068080	PRGDB00201108	22.4	290	215	5	871	1734	997	1278	8.9e-14	78.6	Bra002153	Putative_R-Genes,_predicted_from_Pythozome	Brassica rapa	TNL
HORVU2Hr1G068780	PRGDB00147050	63	46	15	1	28	159	594	639	7.4e-09	60.1	Bradi4g07900.1	Putative_R-Genes,_predicted_from_Pythozome	Ricinus communis	NL			NB-ARC domain-containing disease resistance protein (best arabidopsis hit); NB-ARC domain containing disease resistance protein, putative, expressed (best rice hit)
HORVU2Hr1G069270	PRGDB00189229	92.9	42	3	0	2	127	1027	1068	6.1e-17	86.7	Hv.1416	Putative_R-Genes,_predicted_from_NCBI_UniGene	Hordeum vulgare	RLP	326489264	AK370415	Hordeum vulgare subsp. vulgare mRNA for predicted protein, complete cds, clone: NIASHv2110G01
HORVU2Hr1G069470	PRGDB00213184	34.2	114	65	3	448	765	1	112	5.2e-12	72.8	MDP0000285888	Putative_R-Genes,_predicted_from_Pythozome	Malus x domestica	CNL
HORVU2Hr1G069490	PRGDB00213184	34.2	114	65	3	730	1047	1	112	5.8e-12	72.8	MDP0000285888	Putative_R-Genes,_predicted_from_Pythozome	Malus x domestica	CNL
HORVU2Hr1G069500	PRGDB00213184	34.2	114	65	3	448	765	1	112	1.6e-11	72.8	MDP0000285888	Putative_R-Genes,_predicted_from_Pythozome	Malus x domestica	CNL
HORVU2Hr1G069710	PRGDB00215944	40.7	54	32	0	294	455	1635	1688	1.7e-06	52.4	MDP0000282838	Putative_R-Genes,_predicted_from_Pythozome	Malus x domestica	CN
HORVU2Hr1G070800	PRGDB00171933	43.8	434	230	4	163	1437	834	1262	1.4e-88	326.6	LOC_Os11g27450.1	Putative_R-Genes,_predicted_from_Pythozome	Oryza sativa	NL			RNI-like superfamily protein (best arabidopsis hit)
HORVU2Hr1G071270	PRGDB00070731	52.6	57	27	0	145	315	26	82	4.2e-11	67.8	Mdo.689	Putative_R-Genes,_predicted_from_NCBI_UniGene	Malus x domestica	T	292668962	GU732467	Malus x domestica AP2 domain class transcription factor (AP2D43) mRNA, complete cds
HORVU2Hr1G071470	PRGDB00070731	54	63	29	0	109	297	19	81	8.8e-13	73.9	Mdo.689	Putative_R-Genes,_predicted_from_NCBI_UniGene	Malus x domestica	T	292668962	GU732467	Malus x domestica AP2 domain class transcription factor (AP2D43) mRNA, complete cds
HORVU2Hr1G071860	PRGDB00168552	35.9	128	61	3	373	756	3	109	6.2e-10	64.7	Medtr5g029830.1	Putative_R-Genes,_predicted_from_Pythozome	Medicago truncatula	NL			Disease resistance protein (TIR-NBS-LRR class) family (best arabidopsis hit)
HORVU2Hr1G072210	PRGDB00198254	72.2	36	10	0	392	285	228	263	1e-06	53.5	Pavirv00003561m	Putative_R-Genes,_predicted_from_Pythozome	Panicum virgatum	NL
HORVU2Hr1G072580	PRGDB00216033	59.9	177	64	1	1741	2250	1	177	5.3e-58	225.7	MDP0000314577	Putative_R-Genes,_predicted_from_Pythozome	Malus x domestica	RLP
HORVU2Hr1G073100	PRGDB00078803	52.7	148	67	2	733	1173	420	565	1.9e-32	139.8	Vvi.12916	Putative_R-Genes,_predicted_from_NCBI_UniGene	Vitis vinifera	N	225452756	XM_002283015	PREDICTED: Vitis vinifera hypothetical protein LOC100262734 (LOC100262734), mRNA
HORVU2Hr1G073390	PRGDB00201143	63.2	38	14	0	118	231	744	781	1.5e-07	55.1	Bra033611	Putative_R-Genes,_predicted_from_Pythozome	Brassica rapa	RLP
HORVU2Hr1G074130	PRGDB00079067	52.1	71	34	0	289	501	935	1005	2.6e-16	86.7	Vvi.24747	Putative_R-Genes,_predicted_from_NCBI_UniGene	Vitis vinifera	NL	225424433	XM_002281516	PREDICTED: Vitis vinifera hypothetical protein LOC100249092 (LOC100249092), mRNA
HORVU2Hr1G074210	PRGDB00078682	41.8	79	45	1	250	486	776	853	3.9e-13	74.7	Vvi.8276	Putative_R-Genes,_predicted_from_NCBI_UniGene	Vitis vinifera	NL	225452519	XM_002275052	PREDICTED: Vitis vinifera hypothetical protein LOC100250803 (LOC100250803), mRNA
HORVU2Hr1G076870	PRGDB00215095	34.6	104	68	0	3123	2812	21	124	3.7e-10	67.4	MDP0000319352	Putative_R-Genes,_predicted_from_Pythozome	Malus x domestica	TNL
HORVU2Hr1G077320	PRGDB00177091	43.4	136	71	4	69	473	240	370	3.5e-22	105.5	POPTR_0818s00195.1	Putative_R-Genes,_predicted_from_Pythozome	Populus trichocarpa	T			NAC domain containing protein 17 (best arabidopsis hit)
HORVU2Hr1G077490	PRGDB00177064	45.5	88	37	3	292	543	378	458	1.9e-13	76.3	29912.m005281	Putative_R-Genes,_predicted_from_Pythozome	Oryza barthii	N			Flavin-binding monooxygenase family protein (best arabidopsis hit)
HORVU2Hr1G077500	PRGDB00189809	90.7	398	37	0	433	1626	110	507	2.2e-206	718.4	Hv.34186	Putative_R-Genes,_predicted_from_NCBI_UniGene	Hordeum vulgare	Mlo-like	326528868	AK366253	Hordeum vulgare subsp. vulgare mRNA for predicted protein, complete cds, clone: NIASHv2041H20
HORVU2Hr1G077970	PRGDB00217051	60.8	148	58	0	718	1161	402	549	1e-47	190.7	MDP0000182032	Putative_R-Genes,_predicted_from_Pythozome	Malus x domestica	T
HORVU2Hr1G079620	PRGDB00147146	43.2	183	101	2	934	1482	2	181	3.8e-41	169.1	Bradi4g14700.1	Putative_R-Genes,_predicted_from_Pythozome	Ricinus communis	NL			NB-ARC domain-containing disease resistance protein (best arabidopsis hit); disease resistance protein RPM1, putative (best rice hit)
HORVU2Hr1G079650	PRGDB00147146	43.9	180	98	2	973	1512	6	182	8.2e-39	161.4	Bradi4g14700.1	Putative_R-Genes,_predicted_from_Pythozome	Ricinus communis	NL			NB-ARC domain-containing disease resistance protein (best arabidopsis hit); disease resistance protein RPM1, putative (best rice hit)
HORVU2Hr1G079690	PRGDB00201715	43.2	44	25	0	484	615	1135	1178	0.0055	42.4	Bra001175	Putative_R-Genes,_predicted_from_Pythozome	Brassica rapa	TNL
HORVU2Hr1G079700	PRGDB00147146	48.4	155	79	1	1057	1521	28	181	5.8e-37	155.2	Bradi4g14700.1	Putative_R-Genes,_predicted_from_Pythozome	Ricinus communis	NL			NB-ARC domain-containing disease resistance protein (best arabidopsis hit); disease resistance protein RPM1, putative (best rice hit)
HORVU2Hr1G079720	PRGDB00147146	43.9	180	98	2	142	681	6	182	3.8e-39	161.4	Bradi4g14700.1	Putative_R-Genes,_predicted_from_Pythozome	Ricinus communis	NL			NB-ARC domain-containing disease resistance protein (best arabidopsis hit); disease resistance protein RPM1, putative (best rice hit)
HORVU2Hr1G079790	PRGDB00147146	49.3	134	65	2	1	402	55	185	4.5e-35	147.1	Bradi4g14700.1	Putative_R-Genes,_predicted_from_Pythozome	Ricinus communis	NL			NB-ARC domain-containing disease resistance protein (best arabidopsis hit); disease resistance protein RPM1, putative (best rice hit)
HORVU2Hr1G080060	PRGDB00183143	55	333	143	4	133	1125	29	356	1.3e-99	362.8	GSVIVT01011370001	Putative_R-Genes,_predicted_from_Pythozome	Vitis vinifera	RLP			Leucine-rich repeat receptor-like protein kinase family protein (best arabidopsis hit)
HORVU2Hr1G080070	PRGDB00183143	57.8	344	134	3	85	1113	23	356	9.2e-109	393.3	GSVIVT01011370001	Putative_R-Genes,_predicted_from_Pythozome	Vitis vinifera	RLP			Leucine-rich repeat receptor-like protein kinase family protein (best arabidopsis hit)
HORVU2Hr1G080100	PRGDB00183143	56.2	338	142	3	76	1086	24	356	9.5e-106	383.3	GSVIVT01011370001	Putative_R-Genes,_predicted_from_Pythozome	Vitis vinifera	RLP			Leucine-rich repeat receptor-like protein kinase family protein (best arabidopsis hit)
HORVU2Hr1G080140	PRGDB00183143	53.2	333	148	3	85	1074	29	356	8.3e-99	360.1	GSVIVT01011370001	Putative_R-Genes,_predicted_from_Pythozome	Vitis vinifera	RLP			Leucine-rich repeat receptor-like protein kinase family protein (best arabidopsis hit)
HORVU2Hr1G080240	PRGDB00216779	52	50	24	0	1525	1674	1103	1152	1.2e-06	54.7	MDP0000600203	Putative_R-Genes,_predicted_from_Pythozome	Malus x domestica	RLP
HORVU2Hr1G080260	PRGDB00216779	52	50	24	0	1375	1226	1103	1152	1.2e-06	54.7	MDP0000600203	Putative_R-Genes,_predicted_from_Pythozome	Malus x domestica	RLP
HORVU2Hr1G080390	PRGDB00214610	25.7	253	177	5	502	1251	163	407	1.2e-14	80.9	MDP0000288298	Putative_R-Genes,_predicted_from_Pythozome	Malus x domestica	TNL
HORVU2Hr1G080460	PRGDB00177091	55.3	76	33	1	10	234	288	363	4.4e-18	91.7	POPTR_0818s00195.1	Putative_R-Genes,_predicted_from_Pythozome	Populus trichocarpa	T			NAC domain containing protein 17 (best arabidopsis hit)
HORVU2Hr1G080560	PRGDB00205338	42.9	98	54	1	1651	1938	985	1082	8.8e-16	85.9	Lus10015091	Putative_R-Genes,_predicted_from_Pythozome	Linum usitatissimum	RLK-GNK2
HORVU2Hr1G080770	PRGDB00189662	91.9	246	20	0	808	1545	308	553	2.4e-121	435.6	Hv.31377	Putative_R-Genes,_predicted_from_NCBI_UniGene	Hordeum vulgare	RLP	326528062	AK357869	Hordeum vulgare subsp. vulgare mRNA for predicted protein, complete cds, clone: NIASHv1063L15
HORVU2Hr1G081140	PRGDB00213507	35.1	74	48	0	385	606	174	247	2.7e-09	63.9	MDP0000288100	Putative_R-Genes,_predicted_from_Pythozome	Malus x domestica	NL
HORVU2Hr1G081220	PRGDB00216446	44.2	43	24	0	491	619	954	996	0.0039	42.7	MDP0000196862	Putative_R-Genes,_predicted_from_Pythozome	Malus x domestica	RLP
HORVU2Hr1G081540	PRGDB00049946	46.3	82	40	1	4	237	1017	1098	1.4e-12	72.8	Os09g0327800	Putative_R-Genes,_collected_from_NCBI_Protein	Oryza sativa Japonica Group	CNL	115478596	NM_001069427	Oryza sativa (japonica cultivar-group) Os09g0327800 (Os09g0327800) mRNA, complete cds.
HORVU2Hr1G081750	PRGDB00202169	42	207	84	1	826	1338	12	218	8.9e-38	158.7	Bra007015	Putative_R-Genes,_predicted_from_Pythozome	Brassica rapa	RLP
HORVU2Hr1G082170	PRGDB00204891	48.8	123	56	2	853	1221	1021	1136	2.7e-29	129.4	Lus10020500	Putative_R-Genes,_predicted_from_Pythozome	Linum usitatissimum	RLP
HORVU2Hr1G082650	PRGDB00216122	48.5	227	75	7	4	633	846	1047	5e-50	198	MDP0000283975	Putative_R-Genes,_predicted_from_Pythozome	Malus x domestica	RLK
HORVU2Hr1G083030	PRGDB00169460	39.3	84	49	1	184	435	32	113	1.1e-12	72.8	Medtr7g012080.1	Putative_R-Genes,_predicted_from_Pythozome	Medicago truncatula	NL			Cellulase (glycosyl hydrolase family 5) protein (best arabidopsis hit)
HORVU2Hr1G083050	PRGDB00169460	47.5	40	21	0	60	179	132	171	5.5e-06	52.4	Medtr7g012080.1	Putative_R-Genes,_predicted_from_Pythozome	Medicago truncatula	NL			Cellulase (glycosyl hydrolase family 5) protein (best arabidopsis hit)
HORVU2Hr1G083070	PRGDB00169460	42.9	84	46	1	28	279	75	156	2.4e-15	81.6	Medtr7g012080.1	Putative_R-Genes,_predicted_from_Pythozome	Medicago truncatula	NL			Cellulase (glycosyl hydrolase family 5) protein (best arabidopsis hit)
HORVU2Hr1G083120	PRGDB00078803	74.1	81	21	0	7	249	494	574	2.9e-26	120.2	Vvi.12916	Putative_R-Genes,_predicted_from_NCBI_UniGene	Vitis vinifera	N	225452756	XM_002283015	PREDICTED: Vitis vinifera hypothetical protein LOC100262734 (LOC100262734), mRNA
HORVU2Hr1G083130	PRGDB00078803	35.7	474	295	2	118	1539	630	1093	6.8e-84	311.2	Vvi.12916	Putative_R-Genes,_predicted_from_NCBI_UniGene	Vitis vinifera	N	225452756	XM_002283015	PREDICTED: Vitis vinifera hypothetical protein LOC100262734 (LOC100262734), mRNA
HORVU2Hr1G083430	PRGDB00201109	45.8	59	30	1	265	435	298	356	1.4e-06	52.8	Bra015449	Putative_R-Genes,_predicted_from_Pythozome	Brassica rapa	RLP
HORVU2Hr1G084080	PRGDB00200844	43.8	144	73	1	16	447	322	457	9.1e-26	116.3	Bra008427	Putative_R-Genes,_predicted_from_Pythozome	Brassica rapa	RLP
HORVU2Hr1G084210	PRGDB00147397	75.4	199	49	0	58	654	27	225	9e-88	322.8	Bradi5g13960.1	Putative_R-Genes,_predicted_from_Pythozome	Ricinus communis	RLP			Leucine-rich repeat protein kinase family protein (best arabidopsis hit); inactive receptor kinase At1g27190 precursor, putative, expressed (best rice hit)
HORVU2Hr1G084270	PRGDB00182826	38.7	106	64	1	28	345	626	730	7.3e-12	69.7	GSVIVT01000665001	Putative_R-Genes,_predicted_from_Pythozome	Vitis vinifera	NL			RNA polymerase II fifth largest subunit, E (best arabidopsis hit)
HORVU2Hr1G084500	PRGDB00063797	35.5	62	39	1	1246	1428	238	299	0.025	40	hypothetical protein	Putative_R-Genes,_collected_from_NCBI_Protein	Sorghum bicolor	T	242047787	XM_002461595	Sorghum bicolor hypothetical protein, mRNA.
HORVU2Hr1G084530	PRGDB00183352	41.9	298	173	0	13	906	1633	1930	2.1e-66	252.3	GSVIVT01015461001	Putative_R-Genes,_predicted_from_Pythozome	Vitis vinifera	N			pleiotropic drug resistance 12 (best arabidopsis hit)
HORVU2Hr1G084640	PRGDB00180781	55.4	74	30	2	2281	2060	1214	1284	4.9e-12	73.9	Si015329m	Putative_R-Genes,_predicted_from_Pythozome	Setaria italica	CNL			NB-ARC domain-containing disease resistance protein (best arabidopsis hit); NB-ARC domain containing protein (best rice hit)
HORVU2Hr1G084670	PRGDB00079067	37	146	59	5	187	525	933	1078	2.3e-16	86.7	Vvi.24747	Putative_R-Genes,_predicted_from_NCBI_UniGene	Vitis vinifera	NL	225424433	XM_002281516	PREDICTED: Vitis vinifera hypothetical protein LOC100249092 (LOC100249092), mRNA
HORVU2Hr1G084890	PRGDB00202493	58.8	102	40	1	181	486	837	936	3.6e-28	124.4	Bra030622	Putative_R-Genes,_predicted_from_Pythozome	Brassica rapa	RLP
HORVU2Hr1G084910	PRGDB00202493	58.8	102	40	1	184	489	837	936	3.6e-28	124.4	Bra030622	Putative_R-Genes,_predicted_from_Pythozome	Brassica rapa	RLP
HORVU2Hr1G085210	PRGDB00215095	28	100	71	1	19	315	21	120	5e-07	53.5	MDP0000319352	Putative_R-Genes,_predicted_from_Pythozome	Malus x domestica	TNL
HORVU2Hr1G085260	PRGDB00215095	35.7	98	63	0	38	331	21	118	1.5e-12	74.3	MDP0000319352	Putative_R-Genes,_predicted_from_Pythozome	Malus x domestica	TNL
HORVU2Hr1G085590	PRGDB00213363	55.7	537	227	5	367	1947	890	1425	6.6e-164	577.8	MDP0000265619	Putative_R-Genes,_predicted_from_Pythozome	Malus x domestica	N
HORVU2Hr1G086980	PRGDB00170879	33.3	96	52	3	1432	1719	609	692	0.26	37	Pp1s176_100V6.1	Putative_R-Genes,_predicted_from_Pythozome	Physcomitrella patens	RLP			disease resistance protein (TIR-NBS-LRR class) (best arabidopsis hit)
HORVU2Hr1G087490	PRGDB00216650	67.9	28	9	0	3	86	997	1024	0.0011	42.7	MDP0000252094	Putative_R-Genes,_predicted_from_Pythozome	Malus x domestica	RLP
HORVU2Hr1G087510	PRGDB00214355	28.9	190	94	5	688	1251	753	903	2.2e-10	67	MDP0000310183	Putative_R-Genes,_predicted_from_Pythozome	Malus x domestica	CNL
HORVU2Hr1G087580	PRGDB00147405	84.1	668	105	1	1939	3942	413	1079	0	1103.6	Bradi5g15070.1	Putative_R-Genes,_predicted_from_Pythozome	Ricinus communis	RLP			Leucine-rich repeat protein kinase family protein (best arabidopsis hit); receptor-like protein kinase precursor, putative, expressed (best rice hit)
HORVU2Hr1G087730	PRGDB00189547	93.4	1062	70	0	79	3264	2	1063	0	1956.8	Hv.20898	Putative_R-Genes,_predicted_from_NCBI_UniGene	Hordeum vulgare	CNL	326517955	AK376035	Hordeum vulgare subsp. vulgare mRNA for predicted protein, partial cds, clone: NIASHv3113A16
HORVU2Hr1G087990	PRGDB00211657	55.8	52	23	0	217	372	670	721	2.1e-11	69.3	Eucgr.H02157.1	Putative_R-Genes,_predicted_from_Pythozome	Eucalyptus grandis	TNL
HORVU2Hr1G088940	PRGDB00204891	50.9	55	26	1	3529	3690	1083	1137	6.9e-07	57.4	Lus10020500	Putative_R-Genes,_predicted_from_Pythozome	Linum usitatissimum	RLP
HORVU2Hr1G088980	PRGDB00204891	40.3	124	64	4	334	696	1020	1136	1.5e-17	89.7	Lus10020500	Putative_R-Genes,_predicted_from_Pythozome	Linum usitatissimum	RLP
HORVU2Hr1G089020	PRGDB00189228	90.5	727	50	3	19	2172	219	935	0	1280	Hv.1357	Putative_R-Genes,_predicted_from_NCBI_UniGene	Hordeum vulgare	NL	326519185	AK365389	Hordeum vulgare subsp. vulgare mRNA for predicted protein, partial cds, clone: NIASHv2033O02
HORVU2Hr1G089050	PRGDB00204891	53.8	52	23	1	16	168	1085	1136	2.5e-10	63.9	Lus10020500	Putative_R-Genes,_predicted_from_Pythozome	Linum usitatissimum	RLP
HORVU2Hr1G089190	PRGDB00155469	67.6	136	44	0	58	465	1481	1616	2.6e-48	191.4	orange1.1g000354m	Putative_R-Genes,_predicted_from_Pythozome	Citrus sinensis	CNL			NB-ARC domain-containing disease resistance protein (best arabidopsis hit)
HORVU2Hr1G089210	PRGDB00177091	44.2	129	68	3	43	426	240	365	3.8e-22	105.1	POPTR_0818s00195.1	Putative_R-Genes,_predicted_from_Pythozome	Populus trichocarpa	T			NAC domain containing protein 17 (best arabidopsis hit)
HORVU2Hr1G090000	PRGDB00167788	53.2	111	51	1	154	483	48	158	8.8e-27	120.6	Medtr2g121840.1	Putative_R-Genes,_predicted_from_Pythozome	Medicago truncatula	RLP			Leucine-rich repeat transmembrane protein kinase protein (best arabidopsis hit)
HORVU2Hr1G090670	PRGDB00187911	41.4	326	179	6	109	1077	884	1200	5.5e-66	251.5	Ta.74193	Putative_R-Genes,_predicted_from_NCBI_UniGene	Triticum aestivum	RLP	241988090	AK335347	Triticum aestivum cDNA, clone: WT012_K21, cultivar: Chinese Spring
HORVU2Hr1G090830	PRGDB00193674	71.6	701	199	0	1	2103	506	1206	2.2e-292	1004.2	Ta.89224	Putative_R-Genes,_predicted_from_NCBI_UniGene	Triticum aestivum	RLP	312481332	HP628601	TSA: Triticum aestivum cultivar Bobwhite isotig19379.flagleaf mRNA sequence
HORVU2Hr1G090950	PRGDB00189572	86	200	1	1	3668	3069	610	782	2.3e-95	351.3	Hv.22975	Putative_R-Genes,_predicted_from_NCBI_UniGene	Hordeum vulgare	N	326507981	AK355515	Hordeum vulgare subsp. vulgare mRNA for predicted protein, complete cds, clone: NIASHv1021O01
HORVU2Hr1G091010	PRGDB00202140	46.7	60	32	0	1003	1182	627	686	5.4e-08	58.9	Bra027791	Putative_R-Genes,_predicted_from_Pythozome	Brassica rapa	TNL
HORVU2Hr1G091130	PRGDB00198784	35.6	87	55	1	61	321	773	858	2.2e-07	54.7	Pavirv00056058m	Putative_R-Genes,_predicted_from_Pythozome	Panicum virgatum	NL
HORVU2Hr1G091200	PRGDB00198784	35.6	87	55	1	295	555	773	858	3.9e-07	54.7	Pavirv00056058m	Putative_R-Genes,_predicted_from_Pythozome	Panicum virgatum	NL
HORVU2Hr1G091320	PRGDB00217252	42.6	115	55	3	4	315	964	1078	2e-17	88.2	MDP0000284128	Putative_R-Genes,_predicted_from_Pythozome	Malus x domestica	RLP
HORVU2Hr1G091530	PRGDB00211657	67.3	49	16	0	199	345	670	718	3.1e-14	77.8	Eucgr.H02157.1	Putative_R-Genes,_predicted_from_Pythozome	Eucalyptus grandis	TNL
HORVU2Hr1G091590	PRGDB00211657	67.3	49	16	0	199	345	670	718	8.6e-14	77.4	Eucgr.H02157.1	Putative_R-Genes,_predicted_from_Pythozome	Eucalyptus grandis	TNL
HORVU2Hr1G091630	PRGDB00211657	56	50	22	0	335	484	670	719	3.1e-11	68.9	Eucgr.H02157.1	Putative_R-Genes,_predicted_from_Pythozome	Eucalyptus grandis	TNL
HORVU2Hr1G092030	PRGDB00177091	38	129	75	3	34	417	240	364	3.9e-18	91.7	POPTR_0818s00195.1	Putative_R-Genes,_predicted_from_Pythozome	Populus trichocarpa	T			NAC domain containing protein 17 (best arabidopsis hit)
HORVU2Hr1G092100	PRGDB00064237	36.4	121	72	3	286	639	31	149	2.1e-14	79.7	Zm.41395	Putative_R-Genes,_predicted_from_NCBI_UniGene	Zea mays	RLK-GNK2	219888450	BT055993	Zea mays full-length cDNA clone ZM_BFc0104I21 mRNA, complete cds
HORVU2Hr1G092190	PRGDB00170617	54	274	126	0	874	1695	26	299	9.3e-84	310.8	LOC_Os06g06760.2	Putative_R-Genes,_predicted_from_Pythozome	Oryza sativa	N			U-box domain-containing protein kinase family protein (best arabidopsis hit)
HORVU2Hr1G093100	PRGDB00077826	83.5	279	46	0	1304	2140	457	735	4.3e-132	471.9	Ta.43882	Putative_R-Genes,_predicted_from_NCBI_UniGene	Triticum aestivum	CN	241984818	AK332078	Triticum aestivum cDNA, clone: WT003_B12, cultivar: Chinese Spring
HORVU2Hr1G093530	PRGDB00196953	31.7	164	87	6	1	459	101	250	2.4e-10	65.5	Pavirv00061069m	Putative_R-Genes,_predicted_from_Pythozome	Panicum virgatum	RLK-GNK2
HORVU2Hr1G093660	PRGDB00070731	57.6	59	24	1	427	603	26	83	1.2e-10	67	Mdo.689	Putative_R-Genes,_predicted_from_NCBI_UniGene	Malus x domestica	T	292668962	GU732467	Malus x domestica AP2 domain class transcription factor (AP2D43) mRNA, complete cds
HORVU2Hr1G093960	PRGDB00183040	50	48	23	1	652	795	604	650	5.9e-07	54.7	GSVIVT01007793001	Putative_R-Genes,_predicted_from_Pythozome	Vitis vinifera	NL			RING/U-box superfamily protein (best arabidopsis hit)
HORVU2Hr1G094410	PRGDB00181372	37.5	104	65	0	25	336	155	258	3.7e-13	73.9	Si005894m	Putative_R-Genes,_predicted_from_Pythozome	Setaria italica	CN			U-box domain-containing protein kinase family protein (best arabidopsis hit); protein kinase, putative, expressed (best rice hit)
HORVU2Hr1G094960	PRGWK00001129	25.1	191	114	6	40	564	203	380	4.6e-06	51.2	Solyc12g096900.1.1	Contributed_R-Genes	Solanum lycopersicum	T
HORVU2Hr1G095220	PRGDB00049822	26.7	240	133	10	37	645	340	573	3.9e-10	65.5	ATRFC1	Putative_R-Genes,_collected_from_NCBI_Protein	Arabidopsis thaliana	N	145361154	NM_147883	Arabidopsis thaliana ATRFC1 (REPLICATION FACTOR C 1); ATP binding (ATRFC1) mRNA, complete cds.
HORVU2Hr1G095870	PRGDB00202493	50.7	73	30	2	676	894	828	894	2.5e-11	69.3	Bra030622	Putative_R-Genes,_predicted_from_Pythozome	Brassica rapa	RLP
HORVU2Hr1G096070	PRGDB00192459	56.9	137	56	2	202	609	200	334	2.6e-37	155.2	Mtr.22577	Putative_R-Genes,_predicted_from_NCBI_UniGene	Medicago truncatula	CNL	357509266	XM_003624874	Medicago truncatula NB-LRR type disease resistance protein (MTR_7g089080) mRNA, complete cds
HORVU2Hr1G096550	PRGDB00184408	24.7	219	122	7	10	636	1926	2111	6e-10	64.3	GRMZM2G002656_T01	Putative_R-Genes,_predicted_from_Pythozome	Zea mays	CNL			NB-ARC domain-containing disease resistance protein (best arabidopsis hit); mla1, putative (best rice hit)
HORVU2Hr1G097010	PRGDB00215999	88.9	45	5	0	467	601	3	47	1e-13	77	MDP0000527259	Putative_R-Genes,_predicted_from_Pythozome	Malus x domestica	RLP
HORVU2Hr1G097220	PRGDB00145023	44.3	106	59	0	1	318	172	277	9.5e-20	95.9	AT1G51270.1	Putative_R-Genes,_predicted_from_Pythozome	Arabidopsis thaliana	T			MSP domain containing protein, expressed (best arabidopsis hit)
HORVU2Hr1G098100	PRGDB00204269	73.8	813	212	1	1	2436	112	924	0	1168.7	Bradi5g17527.1	Putative_R-Genes,_predicted_from_Pythozome	Brachypodium distachyon	NL
HORVU2Hr1G098390	PRGDB00147436	82.1	946	159	7	127	2949	42	982	0	1535.8	Bradi5g21870.1	Putative_R-Genes,_predicted_from_Pythozome	Ricinus communis	RLP			Leucine-rich repeat transmembrane protein kinase (best arabidopsis hit); SHR5-receptor-like kinase, putative, expressed (best rice hit)
HORVU2Hr1G098400	PRGDB00204268	81.4	1030	182	4	7	3090	3	1024	0	1645.6	Bradi5g21857.1	Putative_R-Genes,_predicted_from_Pythozome	Brachypodium distachyon	RLP
HORVU2Hr1G098430	PRGDB00170288	61.9	430	163	1	259	1548	105	533	3.1e-147	521.5	LOC_Os04g52600.1	Putative_R-Genes,_predicted_from_Pythozome	Oryza sativa	RLP			Leucine-rich repeat transmembrane protein kinase (best arabidopsis hit)
HORVU2Hr1G098880	PRGDB00146828	79.9	513	100	1	1	1530	1	513	1.6e-244	844.7	Bradi3g17760.2	Putative_R-Genes,_predicted_from_Pythozome	Ricinus communis	RLP			Pyridoxal phosphate (PLP)-dependent transferases superfamily protein (best arabidopsis hit); SHR5-receptor-like kinase, putative (best rice hit)
HORVU2Hr1G098980	PRGDB00189826	90.5	148	13	1	983	1426	450	596	6.8e-70	264.6	Hv.34395	Putative_R-Genes,_predicted_from_NCBI_UniGene	Hordeum vulgare	Other	326532623	AK357943	Hordeum vulgare subsp. vulgare mRNA for predicted protein, complete cds, clone: NIASHv1065I02
HORVU2Hr1G099000	PRGDB00167655	34.8	221	121	4	19	681	612	809	3e-29	128.6	Medtr2g018300.1	Putative_R-Genes,_predicted_from_Pythozome	Medicago truncatula	CNL			LRR and NB-ARC domains-containing disease resistance protein (best arabidopsis hit)
HORVU2Hr1G099730	PRGDB00187911	44.4	295	153	6	166	1023	910	1202	3.2e-63	241.9	Ta.74193	Putative_R-Genes,_predicted_from_NCBI_UniGene	Triticum aestivum	RLP	241988090	AK335347	Triticum aestivum cDNA, clone: WT012_K21, cultivar: Chinese Spring
HORVU2Hr1G100460	PRGDB00158516	42.9	77	43	1	226	456	119	194	7.5e-09	60.1	orange1.1g000859m	Putative_R-Genes,_predicted_from_Pythozome	Citrus sinensis	RLP			Leucine-rich repeat transmembrane protein kinase (best arabidopsis hit)
HORVU2Hr1G100620	PRGDB00189411	93.3	640	43	0	1	1920	441	1080	0	1190.3	Hv.13244	Putative_R-Genes,_predicted_from_NCBI_UniGene	Hordeum vulgare	RLP	326490990	AK374399	Hordeum vulgare subsp. vulgare mRNA for predicted protein, complete cds, clone: NIASHv3063O11
HORVU2Hr1G101650	PRGDB00146406	88.4	1350	152	4	157	4191	1	1350	0	2353.6	Bradi2g09370.1	Putative_R-Genes,_predicted_from_Pythozome	Ricinus communis	N			Protein kinase family protein with ARM repeat domain (best arabidopsis hit); EMB3013, putative, expressed (best rice hit)
HORVU2Hr1G101750	PRGDB00143462	36.1	72	46	0	349	564	1740	1811	2.1e-08	58.9	493465	Putative_R-Genes,_predicted_from_Pythozome	Arabidopsis lyrata	TNL			Regulator of chromosome condensation (RCC1) family protein (best arabidopsis hit)
HORVU2Hr1G102530	PRGDB00063736	49.2	59	30	0	1	177	1573	1631	2.3e-09	60.5	Os04g0621500	Putative_R-Genes,_collected_from_NCBI_Protein	Oryza sativa Japonica Group	NL	255675107	AP008210	Oryza sativa Japonica Group DNA, chromosome 4, complete sequence, cultivar: Nipponbare.
HORVU2Hr1G102710	PRGDB00215095	38.6	83	51	0	1429	1677	445	527	3.9e-10	66.2	MDP0000319352	Putative_R-Genes,_predicted_from_Pythozome	Malus x domestica	TNL
HORVU2Hr1G102740	PRGDB00047400	84.8	99	15	0	49	345	1050	1148	4.2e-46	184.9	TIR-NBS-TIR-TIR-WRKY type disease resistance protein	Putative_R-Genes,_collected_from_NCBI_Protein	Populus trichocarpa	TNL	105922709	DQ513218	Populus trichocarpa clone 196822 TIR-NBS-TIR-TIR-WRKY type disease resistance protein mRNA, complete cds.
HORVU2Hr1G102790	PRGDB00189695	76.9	493	114	0	79	1557	53	545	2.4e-204	711.4	Hv.32503	Putative_R-Genes,_predicted_from_NCBI_UniGene	Hordeum vulgare	RLP	326496249	AK363383	Hordeum vulgare subsp. vulgare mRNA for predicted protein, complete cds, clone: NIASHv2014P22
HORVU2Hr1G102920	PRGDB00214989	42.1	159	80	4	611	1060	357	512	7.1e-29	127.9	MDP0000481805	Putative_R-Genes,_predicted_from_Pythozome	Malus x domestica	N
HORVU2Hr1G103350	PRGDB00204271	60.6	396	127	4	1746	2858	122	513	2.2e-123	443.4	Bradi5g22187.1	Putative_R-Genes,_predicted_from_Pythozome	Brachypodium distachyon	NL
HORVU2Hr1G103460	PRGDB00170306	55.2	963	363	11	25	2829	125	1047	3.2e-291	1000.7	LOC_Os04g53160.1	Putative_R-Genes,_predicted_from_Pythozome	Oryza sativa	NL			NB-ARC domain-containing disease resistance protein (best arabidopsis hit)
HORVU2Hr1G103620	PRGDB00078803	31.5	238	151	4	1048	1728	1000	1236	8.5e-23	109.4	Vvi.12916	Putative_R-Genes,_predicted_from_NCBI_UniGene	Vitis vinifera	N	225452756	XM_002283015	PREDICTED: Vitis vinifera hypothetical protein LOC100262734 (LOC100262734), mRNA
HORVU2Hr1G103930	PRGDB00177091	41.7	127	67	4	46	420	240	361	2.4e-17	88.6	POPTR_0818s00195.1	Putative_R-Genes,_predicted_from_Pythozome	Populus trichocarpa	T			NAC domain containing protein 17 (best arabidopsis hit)
HORVU2Hr1G104030	PRGDB00170296	67.9	1091	336	7	16	3249	95	1184	0	1395.9	LOC_Os04g52780.1	Putative_R-Genes,_predicted_from_Pythozome	Oryza sativa	RLP			Leucine-rich receptor-like protein kinase family protein (best arabidopsis hit)
HORVU2Hr1G104240	PRGWK00000444	56	182	62	3	1	543	1676	1840	2.2e-46	185.3	Solyc01g102880.1.1	Contributed_R-Genes	Solanum lycopersicum	TNL-OT
HORVU2Hr1G104500	PRGWK00001129	42.9	49	28	0	2	148	199	247	8.6e-07	53.5	Solyc12g096900.1.1	Contributed_R-Genes	Solanum lycopersicum	T
HORVU2Hr1G104630	PRGDB00189838	51.2	213	103	1	1	636	1307	1519	3.1e-56	218	Hv.34616	Putative_R-Genes,_predicted_from_NCBI_UniGene	Hordeum vulgare	NL	326530114	AK377143	Hordeum vulgare subsp. vulgare mRNA for predicted protein, partial cds, clone: NIASHv3149K09
HORVU2Hr1G104640	PRGDB00079067	39.7	73	43	1	97	315	938	1009	3.4e-10	65.9	Vvi.24747	Putative_R-Genes,_predicted_from_NCBI_UniGene	Vitis vinifera	NL	225424433	XM_002281516	PREDICTED: Vitis vinifera hypothetical protein LOC100249092 (LOC100249092), mRNA
HORVU2Hr1G104860	PRGDB00177064	61.1	36	14	0	496	603	395	430	4.6e-08	58.2	29912.m005281	Putative_R-Genes,_predicted_from_Pythozome	Oryza barthii	N			Flavin-binding monooxygenase family protein (best arabidopsis hit)
HORVU2Hr1G105390	PRGDB00201227	37.4	155	75	4	568	987	1466	1613	1.2e-19	97.1	Bra026094	Putative_R-Genes,_predicted_from_Pythozome	Brassica rapa	CNL
HORVU2Hr1G105430	PRGDB00078803	36.2	80	51	0	481	720	380	459	4.6e-10	66.2	Vvi.12916	Putative_R-Genes,_predicted_from_NCBI_UniGene	Vitis vinifera	N	225452756	XM_002283015	PREDICTED: Vitis vinifera hypothetical protein LOC100262734 (LOC100262734), mRNA
HORVU2Hr1G105510	PRGDB00078803	39.6	91	54	1	1285	1554	444	534	2e-08	60.5	Vvi.12916	Putative_R-Genes,_predicted_from_NCBI_UniGene	Vitis vinifera	N	225452756	XM_002283015	PREDICTED: Vitis vinifera hypothetical protein LOC100262734 (LOC100262734), mRNA
HORVU2Hr1G105720	PRGDB00079067	54.4	68	30	1	19	222	939	1005	2.3e-15	83.2	Vvi.24747	Putative_R-Genes,_predicted_from_NCBI_UniGene	Vitis vinifera	NL	225424433	XM_002281516	PREDICTED: Vitis vinifera hypothetical protein LOC100249092 (LOC100249092), mRNA
HORVU2Hr1G106110	PRGDB00216326	28.8	146	100	3	250	684	744	886	1.2e-13	78.6	MDP0000255780	Putative_R-Genes,_predicted_from_Pythozome	Malus x domestica	RLP
HORVU2Hr1G106140	PRGDB00211657	58.2	55	23	0	217	381	670	724	3.2e-12	72.4	Eucgr.H02157.1	Putative_R-Genes,_predicted_from_Pythozome	Eucalyptus grandis	TNL
HORVU2Hr1G106720	PRGDB00072527	57.9	57	24	0	13	183	965	1021	9.8e-10	62.8	Os.49895	Putative_R-Genes,_predicted_from_NCBI_UniGene	Oryza sativa Japonica Group	NL	37988925	AK119302	Oryza sativa Japonica Group cDNA clone:001-130-F02, full insert sequence
HORVU2Hr1G106750	PRGDB00072527	43.5	232	112	6	328	975	821	1049	3.4e-41	168.7	Os.49895	Putative_R-Genes,_predicted_from_NCBI_UniGene	Oryza sativa Japonica Group	NL	37988925	AK119302	Oryza sativa Japonica Group cDNA clone:001-130-F02, full insert sequence
HORVU2Hr1G106890	PRGDB00206838	54.8	1244	529	14	46	3750	16	1235	0	1255	LOC_Os04g53496.1	Putative_R-Genes,_predicted_from_Pythozome	Oryza sativa	CNL
HORVU2Hr1G106920	PRGDB00170307	52	615	276	9	200	1996	1	612	1.7e-161	571.2	LOC_Os04g53496.1	Putative_R-Genes,_predicted_from_Pythozome	Oryza sativa	CNL			LRR and NB-ARC domains-containing disease resistance protein (best arabidopsis hit)
HORVU2Hr1G106940	PRGDB00206838	60.1	937	349	8	1	2766	1	927	1.1e-310	1065.4	LOC_Os04g53496.1	Putative_R-Genes,_predicted_from_Pythozome	Oryza sativa	CNL
HORVU2Hr1G107000	PRGDB00170307	46.3	164	77	2	628	1089	1644	1806	4.9e-30	131.7	LOC_Os04g53496.1	Putative_R-Genes,_predicted_from_Pythozome	Oryza sativa	CNL			LRR and NB-ARC domains-containing disease resistance protein (best arabidopsis hit)
HORVU2Hr1G107250	PRGDB00189782	90.4	991	95	0	4	2976	17	1007	0	1764.2	Hv.33833	Putative_R-Genes,_predicted_from_NCBI_UniGene	Hordeum vulgare	RLP	326507765	AK355407	Hordeum vulgare subsp. vulgare mRNA for predicted protein, complete cds, clone: NIASHv1020E24
HORVU2Hr1G107760	PRGDB00215167	40.2	97	56	2	1861	2151	86	180	2.6e-07	57.4	MDP0000184177	Putative_R-Genes,_predicted_from_Pythozome	Malus x domestica	TNL
HORVU2Hr1G107970	PRGDB00189674	97.8	902	20	0	1	2706	1	902	0	1755.7	Hv.31929	Putative_R-Genes,_predicted_from_NCBI_UniGene	Hordeum vulgare	NL	326498250	AK367350	Hordeum vulgare subsp. vulgare mRNA for predicted protein, complete cds, clone: NIASHv2055I20
HORVU2Hr1G108000	PRGDB00186178	56.3	918	369	14	1	2673	1	913	3.9e-270	930.6	GRMZM2G437314_T01	Putative_R-Genes,_predicted_from_Pythozome	Zea mays	NL			NB-ARC domain-containing disease resistance protein (best arabidopsis hit); NB-ARC domain containing protein, expressed (best rice hit)
HORVU2Hr1G108010	PRGDB00216779	63.6	44	16	0	2338	2469	1103	1146	1.2e-07	58.5	MDP0000600203	Putative_R-Genes,_predicted_from_Pythozome	Malus x domestica	RLP
HORVU2Hr1G108480	PRGDB00202493	67.3	49	16	0	1150	1296	839	887	1.7e-11	70.5	Bra030622	Putative_R-Genes,_predicted_from_Pythozome	Brassica rapa	RLP
HORVU2Hr1G109270	PRGDB00187911	42.7	110	61	1	1	324	1093	1202	7.6e-20	96.3	Ta.74193	Putative_R-Genes,_predicted_from_NCBI_UniGene	Triticum aestivum	RLP	241988090	AK335347	Triticum aestivum cDNA, clone: WT012_K21, cultivar: Chinese Spring
HORVU2Hr1G109330	PRGDB00181917	48.3	60	31	0	418	597	1030	1089	5.9e-11	68.2	Si028710m	Putative_R-Genes,_predicted_from_Pythozome	Setaria italica	NL			NB-ARC domain-containing disease resistance protein (best arabidopsis hit); RGH2B, putative, expressed (best rice hit)
HORVU2Hr1G109960	PRGDB00078524	66.7	195	64	1	265	846	1019	1213	1.3e-65	249.6	Vvi.704	Putative_R-Genes,_predicted_from_NCBI_UniGene	Vitis vinifera	RLP	225429385	XM_002278307	PREDICTED: Vitis vinifera hypothetical protein LOC100268155 (LOC100268155), mRNA
HORVU2Hr1G110080	PRGDB00171284	34.5	148	86	7	115	531	618	763	1.4e-13	76.6	LOC_Os08g30634.1	Putative_R-Genes,_predicted_from_Pythozome	Oryza sativa	NL			NB-ARC domain-containing disease resistance protein (best arabidopsis hit)
HORVU2Hr1G110110	PRGDB00214085	53.4	88	41	0	271	534	251	338	6.9e-20	98.6	MDP0000194411	Putative_R-Genes,_predicted_from_Pythozome	Malus x domestica	N
HORVU2Hr1G110900	PRGDB00189367	98	1319	27	0	1	3957	1	1319	0	2548.5	Hv.11361	Putative_R-Genes,_predicted_from_NCBI_UniGene	Hordeum vulgare	N	326529646	AK373573	Hordeum vulgare subsp. vulgare mRNA for predicted protein, complete cds, clone: NIASHv3035F07
HORVU2Hr1G111300	PRGDB00062544	57.4	54	23	0	724	885	991	1044	1.6e-09	63.5	cc-nbs-lrr resistance protein	Putative_R-Genes,_collected_from_NCBI_Protein	Populus trichocarpa	NL	116047840	CM000338	Populus trichocarpa linkage group II, whole genome shotgun sequence.
HORVU2Hr1G111600	PRGDB00146201	32.8	125	80	2	145	507	24	148	2.1e-07	55.5	Bradi1g51250.1	Putative_R-Genes,_predicted_from_Pythozome	Ricinus communis	CN			U-box domain-containing protein kinase family protein (best arabidopsis hit); serine threonine kinase, putative, expressed (best rice hit)
HORVU2Hr1G111750	PRGDB00077740	69.4	917	281	0	567	3317	1	917	0	1227.6	Ta.37361	Putative_R-Genes,_predicted_from_NCBI_UniGene	Triticum aestivum	NL	241987348	AK334605	Triticum aestivum cDNA, clone: WT010_G23, cultivar: Chinese Spring
HORVU2Hr1G113540	PRGDB00147467	90.9	318	29	0	820	1773	373	690	2.8e-163	575.1	Bradi5g24060.1	Putative_R-Genes,_predicted_from_Pythozome	Ricinus communis	RLP			Leucine-rich repeat protein kinase family protein (best arabidopsis hit); receptor kinase, putative, expressed (best rice hit)
HORVU2Hr1G113940	PRGDB00186618	57.4	54	20	1	319	471	43	96	2.7e-09	62.4		Putative_R-Genes,_collected_from_NCBI_Protein	Brachypodium distachyon	NL	357127893	XM_003565564	PREDICTED: Brachypodium distachyon disease resistance protein RPH8A-like (LOC100842838), mRNA.
HORVU2Hr1G114390	PRGDB00214154	50.2	329	160	2	211	1197	1443	1767	8.1e-90	330.5	MDP0000259421	Putative_R-Genes,_predicted_from_Pythozome	Malus x domestica	N
HORVU2Hr1G114400	PRGDB00214154	50	54	27	0	87	248	1292	1345	1.1e-09	62	MDP0000259421	Putative_R-Genes,_predicted_from_Pythozome	Malus x domestica	N
HORVU2Hr1G114440	PRGDB00214154	49.9	335	164	2	211	1215	1443	1773	7.3e-91	334	MDP0000259421	Putative_R-Genes,_predicted_from_Pythozome	Malus x domestica	N
HORVU2Hr1G114450	PRGDB00214154	44.4	491	264	3	55	1527	1292	1773	2.5e-120	432.2	MDP0000259421	Putative_R-Genes,_predicted_from_Pythozome	Malus x domestica	N
HORVU2Hr1G115090	PRGDB00204891	48.4	124	57	2	976	1347	1021	1137	7.1e-31	134.8	Lus10020500	Putative_R-Genes,_predicted_from_Pythozome	Linum usitatissimum	RLP
HORVU2Hr1G115180	PRGDB00078803	77.8	1234	272	1	97	3798	15	1246	0	1890.2	Vvi.12916	Putative_R-Genes,_predicted_from_NCBI_UniGene	Vitis vinifera	N	225452756	XM_002283015	PREDICTED: Vitis vinifera hypothetical protein LOC100262734 (LOC100262734), mRNA
HORVU2Hr1G115200	PRGDB00217119	45.9	170	79	4	745	1254	96	252	3.5e-32	139	MDP0000320460	Putative_R-Genes,_predicted_from_Pythozome	Malus x domestica	RLP
HORVU2Hr1G115410	PRGDB00215380	52.7	186	47	3	25	468	6	188	1.4e-42	172.2	MDP0000255887	Putative_R-Genes,_predicted_from_Pythozome	Malus x domestica	TNL
HORVU2Hr1G115460	PRGDB00078525	70.9	175	48	2	55	576	31	203	8.9e-69	259.6	Vvi.774	Putative_R-Genes,_predicted_from_NCBI_UniGene	Vitis vinifera	RLP	225469427	XM_002267128	PREDICTED: Vitis vinifera hypothetical protein LOC100251471 (LOC100251471), mRNA
HORVU2Hr1G115690	PRGDB00078970	33.7	92	51	2	1299	1547	1271	1361	7.8e-06	53.9	Vvi.20745	Putative_R-Genes,_predicted_from_NCBI_UniGene	Vitis vinifera	CNL	225447515	XM_002268092	PREDICTED: Vitis vinifera hypothetical protein LOC100252764 (LOC100252764), mRNA
HORVU2Hr1G116180	PRGDB00213322	72.7	55	15	0	15	179	818	872	3.8e-18	91.3	MDP0000279719	Putative_R-Genes,_predicted_from_Pythozome	Malus x domestica	NL
HORVU2Hr1G116250	PRGDB00213322	67.2	67	22	0	2	202	828	894	6.3e-22	104.4	MDP0000279719	Putative_R-Genes,_predicted_from_Pythozome	Malus x domestica	NL
HORVU2Hr1G116370	PRGDB00180224	60.6	221	84	2	4	663	134	352	5.3e-64	243.8	Si000113m	Putative_R-Genes,_predicted_from_Pythozome	Setaria italica	NL			NB-ARC domain-containing disease resistance protein (best arabidopsis hit); vrga1, putative, expressed (best rice hit)
HORVU2Hr1G117120	PRGDB00152926	69.7	76	15	1	1440	1643	224	299	2.2e-20	100.5	orange1.1g037562m	Putative_R-Genes,_predicted_from_Pythozome	Citrus sinensis	NL			importin alpha isoform 2 (best arabidopsis hit)
HORVU2Hr1G117270	PRGDB00204100	34.3	254	97	10	1264	671	536	775	2.3e-14	80.5	Bradi4g10207.1	Putative_R-Genes,_predicted_from_Pythozome	Brachypodium distachyon	NL
HORVU2Hr1G117690	PRGDB00187911	44.1	320	163	7	106	1032	888	1202	1.9e-68	259.2	Ta.74193	Putative_R-Genes,_predicted_from_NCBI_UniGene	Triticum aestivum	RLP	241988090	AK335347	Triticum aestivum cDNA, clone: WT012_K21, cultivar: Chinese Spring
HORVU2Hr1G117700	PRGDB00187911	52.1	326	144	6	76	1023	879	1202	1.2e-91	336.3	Ta.74193	Putative_R-Genes,_predicted_from_NCBI_UniGene	Triticum aestivum	RLP	241988090	AK335347	Triticum aestivum cDNA, clone: WT012_K21, cultivar: Chinese Spring
HORVU2Hr1G117770	PRGDB00187911	52.1	326	144	6	148	1095	879	1202	1.3e-91	336.3	Ta.74193	Putative_R-Genes,_predicted_from_NCBI_UniGene	Triticum aestivum	RLP	241988090	AK335347	Triticum aestivum cDNA, clone: WT012_K21, cultivar: Chinese Spring
HORVU2Hr1G117780	PRGDB00187911	44.1	320	163	7	106	1032	888	1202	1.9e-68	259.2	Ta.74193	Putative_R-Genes,_predicted_from_NCBI_UniGene	Triticum aestivum	RLP	241988090	AK335347	Triticum aestivum cDNA, clone: WT012_K21, cultivar: Chinese Spring
HORVU2Hr1G117820	PRGDB00202493	68.6	51	16	0	292	444	839	889	2.3e-13	75.9	Bra030622	Putative_R-Genes,_predicted_from_Pythozome	Brassica rapa	RLP
HORVU2Hr1G118010	PRGDB00192909	80.7	963	183	2	595	3474	2	964	0	1516.5	Ta.21410	Putative_R-Genes,_predicted_from_NCBI_UniGene	Triticum aestivum	RLP	312488770	HP636034	TSA: Triticum aestivum cultivar Bobwhite isotig26829.flagleaf mRNA sequence
HORVU2Hr1G118410	PRGDB00192469	67.9	53	17	0	208	366	71	123	6.2e-19	93.6	Mtr.23140	Putative_R-Genes,_predicted_from_NCBI_UniGene	Medicago truncatula	N	357474626	XM_003607550	Medicago truncatula NBS-LRR resistance-like protein 4U (MTR_4g080080) mRNA, complete cds
HORVU2Hr1G118780	PRGDB00181089	86.1	382	52	1	28	1173	75	455	2e-194	677.9	Si021516m	Putative_R-Genes,_predicted_from_Pythozome	Setaria italica	Mlo-like			Seven transmembrane MLO family protein (best arabidopsis hit); MLO domain containing protein, putative, expressed (best rice hit)
HORVU2Hr1G119380	PRGDB00078114	73.9	827	186	5	518	2992	1	799	0	1184.5	Ta.68593	Putative_R-Genes,_predicted_from_NCBI_UniGene	Triticum aestivum	CNL	241988024	AK335281	Triticum aestivum cDNA, clone: WT012_I02, cultivar: Chinese Spring
HORVU2Hr1G119780	PRGDB00189661	88.8	1042	113	3	1	3120	1	1040	0	1804.3	Hv.31127	Putative_R-Genes,_predicted_from_NCBI_UniGene	Hordeum vulgare	CNL	326529376	AK369881	Hordeum vulgare subsp. vulgare mRNA for predicted protein, complete cds, clone: NIASHv2100H02
HORVU2Hr1G120660	PRGDB00206816	70.2	94	26	1	1	282	86	177	8.2e-30	129	LOC_Os10g21950.1	Putative_R-Genes,_predicted_from_Pythozome	Oryza sativa	NL
HORVU2Hr1G120830	PRGDB00189786	95.2	882	42	0	1	2646	161	1042	0	1658.3	Hv.33857	Putative_R-Genes,_predicted_from_NCBI_UniGene	Hordeum vulgare	RLP	326527634	AK376898	Hordeum vulgare subsp. vulgare mRNA for predicted protein, complete cds, clone: NIASHv3143K07
HORVU2Hr1G122760	PRGDB00167710	60.3	252	98	2	517	1269	1342	1592	1.2e-79	297.4	Medtr2g047020.1	Putative_R-Genes,_predicted_from_Pythozome	Medicago truncatula	TNL			heat shock cognate protein 70-1 (best arabidopsis hit)
HORVU2Hr1G122800	PRGDB00167710	60.3	252	98	2	508	1260	1342	1592	1.2e-79	297.4	Medtr2g047020.1	Putative_R-Genes,_predicted_from_Pythozome	Medicago truncatula	TNL			heat shock cognate protein 70-1 (best arabidopsis hit)
HORVU2Hr1G122810	PRGDB00171964	48.9	1163	480	23	193	3489	1	1113	8.7e-271	933.3	LOC_Os11g32170.1	Putative_R-Genes,_predicted_from_Pythozome	Oryza sativa	NL			NB-ARC domain-containing disease resistance protein (best arabidopsis hit)
HORVU2Hr1G122920	PRGDB00217252	34.9	86	50	1	1276	1515	673	758	0.00057	46.6	MDP0000284128	Putative_R-Genes,_predicted_from_Pythozome	Malus x domestica	RLP
HORVU2Hr1G123030	PRGDB00217252	44.3	70	35	1	58	255	962	1031	4.7e-11	66.6	MDP0000284128	Putative_R-Genes,_predicted_from_Pythozome	Malus x domestica	RLP
HORVU2Hr1G123110	PRGDB00217252	38.2	76	47	0	874	1101	683	758	2.4e-06	53.5	MDP0000284128	Putative_R-Genes,_predicted_from_Pythozome	Malus x domestica	RLP
HORVU2Hr1G123150	PRGDB00147495	35.5	31	20	0	1066	1158	76	106	35	29.6	Bradi5g27650.1	Putative_R-Genes,_predicted_from_Pythozome	Ricinus communis	N			ABC-2 type transporter family protein (best arabidopsis hit); white-brown complex homolog protein 5, putative, expressed (best rice hit)
HORVU2Hr1G123200	PRGDB00069813	94.9	662	34	0	928	2913	147	808	0	1244.6	Hv.9743	Putative_R-Genes,_predicted_from_NCBI_UniGene	Hordeum vulgare	RLP	151421310	AK248294	Hordeum vulgare subsp. vulgare cDNA clone: FLbaf43o06, mRNA sequence
HORVU2Hr1G123990	PRGDB00189773	51.9	613	265	12	1	1773	95	699	6.1e-166	583.9	Hv.33708	Putative_R-Genes,_predicted_from_NCBI_UniGene	Hordeum vulgare	CNL	326510808	AK360543	Hordeum vulgare subsp. vulgare mRNA for predicted protein, complete cds, clone: NIASHv1120C02
HORVU2Hr1G124030	PRGDB00147002	49.9	956	370	31	1708	4464	320	1203	3.2e-206	719.2	Bradi4g00600.1	Putative_R-Genes,_predicted_from_Pythozome	Ricinus communis	NL			HOPZ-ACTIVATED RESISTANCE 1 (best arabidopsis hit); Leucine Rich Repeat family protein, expressed (best rice hit)
HORVU2Hr1G124130	PRGDB00142772	30.8	146	92	3	2350	2781	770	908	4.1e-12	73.6	AcoGoldSmith_v1.025732m	Putative_R-Genes,_predicted_from_Pythozome	Gossypium arboreum	CNL			LRR and NB-ARC domains-containing disease resistance protein (best arabidopsis hit)
HORVU2Hr1G124820	PRGDB00189556	86.2	145	17	1	1	435	28	169	2.5e-66	251.1	Hv.21762	Putative_R-Genes,_predicted_from_NCBI_UniGene	Hordeum vulgare	N	326516585	AK361241	Hordeum vulgare subsp. vulgare mRNA for predicted protein, complete cds, clone: NIASHv1135M14
HORVU2Hr1G124870	PRGDB00192108	56.5	138	60	0	589	1002	1396	1533	1.3e-40	166.8	Lsa.52993	Putative_R-Genes,_predicted_from_NCBI_UniGene	Lactuca sativa	TNL	329671470	JI573976	TSA: Lactuca sativa Letassy_X1_17963 mRNA sequence
HORVU2Hr1G125150	PRGDB00215095	28	447	268	9	1	1257	91	511	1.7e-37	156.8	MDP0000319352	Putative_R-Genes,_predicted_from_Pythozome	Malus x domestica	TNL
HORVU2Hr1G125250	PRGDB00189449	90.8	665	33	1	1	1995	2	638	0	1199.5	Hv.15097	Putative_R-Genes,_predicted_from_NCBI_UniGene	Hordeum vulgare	RLK-GNK2	326510862	AK360570	Hordeum vulgare subsp. vulgare mRNA for predicted protein, complete cds, clone: NIASHv1121A18
HORVU2Hr1G125490	PRGDB00204832	32	97	64	2	661	951	22	116	6.4e-06	52	GRMZM2G104425_T01	Putative_R-Genes,_predicted_from_Pythozome	Zea mays	RLP
HORVU2Hr1G125500	PRGDB00202605	51.5	99	46	1	397	687	155	253	1.6e-25	116.3	Carubv10019327m	Putative_R-Genes,_predicted_from_Pythozome	Capsella rubella	Other
HORVU2Hr1G126040	PRGDB00177091	41.2	136	67	5	52	453	240	364	1.5e-21	102.8	POPTR_0818s00195.1	Putative_R-Genes,_predicted_from_Pythozome	Populus trichocarpa	T			NAC domain containing protein 17 (best arabidopsis hit)
HORVU2Hr1G126150	PRGDB00067001	73.5	249	66	0	307	1053	62	310	6.3e-104	378.3	At.66955	Putative_R-Genes,_predicted_from_NCBI_UniGene	Arabidopsis thaliana	RPW8-NL	110737162	AK228620	Arabidopsis thaliana mRNA for ADR1, complete cds, clone: RAFL15-45-C23
HORVU2Hr1G126250	PRGDB00192909	80.9	963	180	3	628	3504	2	964	0	1534.2	Ta.21410	Putative_R-Genes,_predicted_from_NCBI_UniGene	Triticum aestivum	RLP	312488770	HP636034	TSA: Triticum aestivum cultivar Bobwhite isotig26829.flagleaf mRNA sequence
HORVU2Hr1G126380	PRGDB00146505	57.8	479	191	6	19	1440	1	473	8.8e-144	510	Bradi2g36180.1	Putative_R-Genes,_predicted_from_Pythozome	Ricinus communis	NL			NB-ARC domain-containing disease resistance protein (best arabidopsis hit); NBS-LRR disease resistance protein, putative, expressed (best rice hit)
HORVU2Hr1G126440	PRGDB00146505	58	367	149	2	254	1354	1	362	3.1e-113	409.8	Bradi2g36180.1	Putative_R-Genes,_predicted_from_Pythozome	Ricinus communis	NL			NB-ARC domain-containing disease resistance protein (best arabidopsis hit); NBS-LRR disease resistance protein, putative, expressed (best rice hit)
HORVU2Hr1G126470	PRGDB00069800	32.9	82	54	1	1378	1620	956	1037	0.00093	45.1	Hv.8717	Putative_R-Genes,_predicted_from_NCBI_UniGene	Hordeum vulgare	CNL	28555893	AJ507093	Hordeum vulgare mRNA for NBS-LRR disease resistance protein homologue (rga S-9201 gene)
HORVU2Hr1G126510	PRGDB00198084	51.2	86	40	2	46	300	16	100	1.9e-18	91.7	Pavirv00066202m	Putative_R-Genes,_predicted_from_Pythozome	Panicum virgatum	CNL
HORVU2Hr1G127020	PRGDB00206908	43.5	69	38	1	1	204	226	294	4.1e-07	53.1	LOC_Os02g02660.1	Putative_R-Genes,_predicted_from_Pythozome	Oryza sativa	CNL
HORVU2Hr1G127490	PRGDB00181647	46.7	655	308	13	19	1878	354	1002	2.9e-153	542	Si025860m	Putative_R-Genes,_predicted_from_Pythozome	Setaria italica	NL			NB-ARC domain-containing disease resistance protein (best arabidopsis hit); pollen signalling protein with adenylyl cyclase activity, putative, expressed (best rice hit)
HORVU2Hr1G127550	PRGDB00177091	45.9	135	68	3	106	501	264	396	1.3e-23	110.5	POPTR_0818s00195.1	Putative_R-Genes,_predicted_from_Pythozome	Populus trichocarpa	T			NAC domain containing protein 17 (best arabidopsis hit)
HORVU2Hr1G127670	PRGDB00182795	36.8	171	105	2	151	654	1101	1271	9.3e-24	110.2	GSVIVT01000058001	Putative_R-Genes,_predicted_from_Pythozome	Vitis vinifera	RLP			Leucine-rich repeat protein kinase family protein (best arabidopsis hit)
HORVU3Hr1G000120	PRGDB00214989	37.5	200	92	7	103	651	243	426	9.1e-23	107.1	MDP0000481805	Putative_R-Genes,_predicted_from_Pythozome	Malus x domestica	N
HORVU3Hr1G000420	PRGDB00186672	57.5	287	121	1	2817	3674	1056	1342	1.3e-95	351.3		Putative_R-Genes,_collected_from_NCBI_Protein	Arachis hypogaea	NL	342365827	HQ637178	Arachis hypogaea clone AHF-205D04 NBS-LRR gene cluster, complete sequence.
HORVU3Hr1G000540	PRGDB00065877	52.3	88	40	2	100	360	304	390	9.5e-18	92.8	At.3076	Putative_R-Genes,_predicted_from_NCBI_UniGene	Arabidopsis thaliana	TNL	186511686	NM_001125496	Arabidopsis thaliana WRKY19; transcription factor (WRKY19) mRNA, complete cds
HORVU3Hr1G000590	PRGDB00204891	41.9	86	43	2	1455	1709	1061	1140	1.5e-13	77.8	Lus10020500	Putative_R-Genes,_predicted_from_Pythozome	Linum usitatissimum	RLP
HORVU3Hr1G001230	PRGDB00204335	85.5	689	93	5	790	2856	59	740	0	1129.8	Bradi3g58951.1	Putative_R-Genes,_predicted_from_Pythozome	Brachypodium distachyon	NL
HORVU3Hr1G001250	PRGDB00204330	80.7	1091	180	16	1	3252	1	1067	0	1677.1	Bradi3g58937.1	Putative_R-Genes,_predicted_from_Pythozome	Brachypodium distachyon	NL
HORVU3Hr1G001280	PRGDB00062612	26.7	101	72	1	2746	3048	918	1016	0.00028	47.8	BED finger-nbs-lrr resistance protein	Putative_R-Genes,_collected_from_NCBI_Protein	Populus trichocarpa	NL	224145596	XM_002325664	Populus trichocarpa BED finger-nbs-lrr resistance protein, mRNA.
HORVU3Hr1G001340	PRGDB00062492	27.7	101	71	2	859	1161	918	1016	8.8e-05	48.1	BED finger-nbs-lrr resistance protein	Putative_R-Genes,_collected_from_NCBI_Protein	Populus trichocarpa	NL	116047823	CM000355	Populus trichocarpa linkage group XIX, whole genome shotgun sequence.
HORVU3Hr1G001440	PRGDB00072527	26.4	352	208	13	4	1014	736	1051	2.5e-13	76.6	Os.49895	Putative_R-Genes,_predicted_from_NCBI_UniGene	Oryza sativa Japonica Group	NL	37988925	AK119302	Oryza sativa Japonica Group cDNA clone:001-130-F02, full insert sequence
HORVU3Hr1G001450	PRGDB00191296	34	203	130	3	22	630	321	519	6.5e-19	94.4	Lsa.44031	Putative_R-Genes,_predicted_from_NCBI_UniGene	Lactuca sativa	N	329679120	JI581626	TSA: Lactuca sativa CLC_LTR_V1A_17001 mRNA sequence
HORVU3Hr1G001510	PRGDB00189855	91.8	910	75	0	1	2730	1	910	0	1656.7	Hv.34911	Putative_R-Genes,_predicted_from_NCBI_UniGene	Hordeum vulgare	NL	326526298	AK365963	Hordeum vulgare subsp. vulgare mRNA for predicted protein, complete cds, clone: NIASHv2039G05
HORVU3Hr1G001540	PRGDB00178714	39.2	79	40	1	739	951	1260	1338	4.6e-06	52	Sb02g022180.1	Putative_R-Genes,_predicted_from_Pythozome	Sorghum bicolor	NL			Domain of unknown function (DUF220) (best arabidopsis hit); OBP32pep, putative, expressed (best rice hit)
HORVU3Hr1G001570	PRGDB00189855	90.1	910	90	0	1	2730	1	910	0	1630.9	Hv.34911	Putative_R-Genes,_predicted_from_NCBI_UniGene	Hordeum vulgare	NL	326526298	AK365963	Hordeum vulgare subsp. vulgare mRNA for predicted protein, complete cds, clone: NIASHv2039G05
HORVU3Hr1G001990	PRGDB00182795	62.3	183	66	3	22	570	1092	1271	2.1e-56	218.4	GSVIVT01000058001	Putative_R-Genes,_predicted_from_Pythozome	Vitis vinifera	RLP			Leucine-rich repeat protein kinase family protein (best arabidopsis hit)
HORVU3Hr1G002000	PRGDB00182795	63.7	146	52	1	28	465	1127	1271	9.7e-47	186	GSVIVT01000058001	Putative_R-Genes,_predicted_from_Pythozome	Vitis vinifera	RLP			Leucine-rich repeat protein kinase family protein (best arabidopsis hit)
HORVU3Hr1G002150	PRGDB00078068	83.1	959	153	5	1	2862	1	955	0	1522.3	Ta.67684	Putative_R-Genes,_predicted_from_NCBI_UniGene	Triticum aestivum	CNL	241985861	AK333122	Triticum aestivum cDNA, clone: WT005_L06, cultivar: Chinese Spring
HORVU3Hr1G002220	PRGDB00189850	71.4	646	159	10	1	1884	1	638	3.8e-264	910.2	Hv.34869	Putative_R-Genes,_predicted_from_NCBI_UniGene	Hordeum vulgare	Other	326526852	AK369614	Hordeum vulgare subsp. vulgare mRNA for predicted protein, complete cds, clone: NIASHv2094G16
HORVU3Hr1G002780	PRGWK00002126	68.5	54	15	1	58	213	15	68	2.5e-11	69.3	Sotub10g017790.1.1	Contributed_R-Genes	Solanum tuberosum	CNL
HORVU3Hr1G002900	PRGDB00189860	91.6	642	54	0	10	1935	2	643	0	1151	Hv.35043	Putative_R-Genes,_predicted_from_NCBI_UniGene	Hordeum vulgare	RLK-GNK2	326524527	AK369446	Hordeum vulgare subsp. vulgare mRNA for predicted protein, complete cds, clone: NIASHv2091G24
HORVU3Hr1G004050	PRGDB00211657	56.9	51	22	0	82	234	670	720	2.4e-11	69.3	Eucgr.H02157.1	Putative_R-Genes,_predicted_from_Pythozome	Eucalyptus grandis	TNL
HORVU3Hr1G004100	PRGDB00204342	52.9	647	287	8	1	1923	116	750	5.5e-178	624	Bradi3g42037.1	Putative_R-Genes,_predicted_from_Pythozome	Brachypodium distachyon	NL
HORVU3Hr1G005820	PRGDB00214154	53.9	254	115	1	10	765	1520	1773	7.6e-78	290	MDP0000259421	Putative_R-Genes,_predicted_from_Pythozome	Malus x domestica	N
HORVU3Hr1G005830	PRGDB00146352	92.4	368	28	0	4	1107	298	665	1.7e-195	681.4	Bradi2g01610.1	Putative_R-Genes,_predicted_from_Pythozome	Ricinus communis	N			ABC-2 type transporter family protein (best arabidopsis hit); white-brown complex homolog protein 7, putative, expressed (best rice hit)
HORVU3Hr1G006430	PRGDB00050326	66.4	954	312	5	1	2856	424	1370	0	1236.5	Os11g0708900	Putative_R-Genes,_collected_from_NCBI_Protein	Oryza sativa Japonica Group	NL	58531198	AP008217	Oryza sativa (japonica cultivar-group) genomic DNA, chromosome 11.
HORVU3Hr1G006620	PRGDB00189440	92.9	496	35	0	1	1488	206	701	8.4e-267	918.7	Hv.14760	Putative_R-Genes,_predicted_from_NCBI_UniGene	Hordeum vulgare	RLK-GNK2	326491656	AK363102	Hordeum vulgare subsp. vulgare mRNA for predicted protein, complete cds, clone: NIASHv2012L22
HORVU3Hr1G006640	PRGDB00189308	93.4	651	31	1	1	1953	15	653	0	1200.7	Hv.7507	Putative_R-Genes,_predicted_from_NCBI_UniGene	Hordeum vulgare	RLK-GNK2	326532127	AK370239	Hordeum vulgare subsp. vulgare mRNA for predicted protein, complete cds, clone: NIASHv2107H17
HORVU3Hr1G006740	PRGDB00170879	38.1	97	57	1	142	423	1391	1487	1.3e-11	69.3	Pp1s176_100V6.1	Putative_R-Genes,_predicted_from_Pythozome	Physcomitrella patens	RLP			disease resistance protein (TIR-NBS-LRR class) (best arabidopsis hit)
HORVU3Hr1G006760	PRGDB00146123	59.1	499	197	5	1	1482	1	497	4.7e-161	567.4	Bradi1g34370.1	Putative_R-Genes,_predicted_from_Pythozome	Ricinus communis	N			NB-ARC domain-containing disease resistance protein (best arabidopsis hit); conserved hypothetical protein (best rice hit)
HORVU3Hr1G006790	PRGDB00189913	93.1	654	33	1	1	1962	1	642	0	1199.1	Hv.36072	Putative_R-Genes,_predicted_from_NCBI_UniGene	Hordeum vulgare	RLK-GNK2	326508723	AK364681	Hordeum vulgare subsp. vulgare mRNA for predicted protein, complete cds, clone: NIASHv2027I16
HORVU3Hr1G006800	PRGDB00189440	80.1	673	131	2	37	2049	30	701	1.7e-310	1064.3	Hv.14760	Putative_R-Genes,_predicted_from_NCBI_UniGene	Hordeum vulgare	RLK-GNK2	326491656	AK363102	Hordeum vulgare subsp. vulgare mRNA for predicted protein, complete cds, clone: NIASHv2012L22
HORVU3Hr1G007180	PRGDB00170375	66.6	673	200	5	64	2007	28	700	4.3e-242	837	LOC_Os05g02890.1	Putative_R-Genes,_predicted_from_Pythozome	Oryza sativa	N			ABC-2 type transporter family protein (best arabidopsis hit)
HORVU3Hr1G007390	PRGDB00217904	30.3	145	92	2	143	559	184	325	2.8e-11	69.3	Thhalv10018718m	Putative_R-Genes,_predicted_from_Pythozome	Eutrema halophilum	TNL
HORVU3Hr1G007420	PRGDB00217904	30.3	145	92	2	73	489	184	325	1.5e-11	69.3	Thhalv10018718m	Putative_R-Genes,_predicted_from_Pythozome	Eutrema halophilum	TNL
HORVU3Hr1G010060	PRGDB00189344	52.6	116	52	2	595	942	1164	1276	6e-25	114.8	Hv.10056	Putative_R-Genes,_predicted_from_NCBI_UniGene	Hordeum vulgare	NL	326521753	AK369251	Hordeum vulgare subsp. vulgare mRNA for predicted protein, complete cds, clone: NIASHv2087M16
HORVU3Hr1G010100	PRGDB00189344	52.6	116	52	2	499	846	1164	1276	5.4e-25	114.8	Hv.10056	Putative_R-Genes,_predicted_from_NCBI_UniGene	Hordeum vulgare	NL	326521753	AK369251	Hordeum vulgare subsp. vulgare mRNA for predicted protein, complete cds, clone: NIASHv2087M16
HORVU3Hr1G010190	PRGDB00070731	50	58	27	1	166	333	25	82	2.4e-07	55.8	Mdo.689	Putative_R-Genes,_predicted_from_NCBI_UniGene	Malus x domestica	T	292668962	GU732467	Malus x domestica AP2 domain class transcription factor (AP2D43) mRNA, complete cds
HORVU3Hr1G010240	PRGDB00189344	49.1	112	53	2	265	597	1164	1272	6.3e-22	104.4	Hv.10056	Putative_R-Genes,_predicted_from_NCBI_UniGene	Hordeum vulgare	NL	326521753	AK369251	Hordeum vulgare subsp. vulgare mRNA for predicted protein, complete cds, clone: NIASHv2087M16
HORVU3Hr1G010310	PRGDB00189567	100	470	0	0	148	1557	83	552	2.3e-281	967.2	Hv.22627	Putative_R-Genes,_predicted_from_NCBI_UniGene	Hordeum vulgare	NL	326531419	AK374388	Hordeum vulgare subsp. vulgare mRNA for predicted protein, complete cds, clone: NIASHv3063H11
HORVU3Hr1G010460	PRGWK00001761	60.3	78	27	2	2867	2646	7	84	1.5e-14	82.8	Sotub06g009190.1.1	Contributed_R-Genes	Solanum tuberosum	RLK
HORVU3Hr1G010570	PRGDB00215095	31.1	488	291	10	193	1644	77	523	5.1e-58	225.3	MDP0000319352	Putative_R-Genes,_predicted_from_Pythozome	Malus x domestica	TNL
HORVU3Hr1G010980	PRGDB00189827	51.2	406	181	5	1277	2485	265	656	4.6e-106	386.7	Hv.34453	Putative_R-Genes,_predicted_from_NCBI_UniGene	Hordeum vulgare	NL	326532047	AK370199	Hordeum vulgare subsp. vulgare mRNA for predicted protein, complete cds, clone: NIASHv2106K13
HORVU3Hr1G010990	PRGDB00070055	39	611	329	17	3227	5011	102	684	5.8e-90	333.2	Hv.27154	Putative_R-Genes,_predicted_from_NCBI_UniGene	Hordeum vulgare	NL	151418745	AK250096	Hordeum vulgare subsp. vulgare cDNA clone: FLbaf61j23, mRNA sequence
HORVU3Hr1G011200	PRGDB00063797	31.8	132	82	4	106	477	229	360	3.2e-07	55.5	hypothetical protein	Putative_R-Genes,_collected_from_NCBI_Protein	Sorghum bicolor	T	242047787	XM_002461595	Sorghum bicolor hypothetical protein, mRNA.
HORVU3Hr1G011350	PRGDB00216316	28.2	142	94	2	180	602	219	353	7.1e-09	61.6	MDP0000248430	Putative_R-Genes,_predicted_from_Pythozome	Malus x domestica	N
HORVU3Hr1G011970	PRGWK00000444	34.8	184	96	3	118	651	1677	1842	5e-22	104.4	Solyc01g102880.1.1	Contributed_R-Genes	Solanum lycopersicum	TNL-OT
HORVU3Hr1G011990	PRGDB00182795	56.8	146	61	2	73	507	1127	1271	7.1e-43	173.3	GSVIVT01000058001	Putative_R-Genes,_predicted_from_Pythozome	Vitis vinifera	RLP			Leucine-rich repeat protein kinase family protein (best arabidopsis hit)
HORVU3Hr1G012100	PRGDB00203919	89.9	228	23	0	943	1626	307	534	5.5e-118	424.5	Bradi2g01217.1	Putative_R-Genes,_predicted_from_Pythozome	Brachypodium distachyon	Other
HORVU3Hr1G012510	PRGDB00070050	76.3	746	159	3	1	2238	1	728	0	1097.8	Hv.27093	Putative_R-Genes,_predicted_from_NCBI_UniGene	Hordeum vulgare	NL	151420376	AK251728	Hordeum vulgare subsp. vulgare cDNA clone: FLbaf127h16, mRNA sequence
HORVU3Hr1G012650	PRGDB00070050	82	417	72	1	1	1251	1	414	9.9e-192	669.1	Hv.27093	Putative_R-Genes,_predicted_from_NCBI_UniGene	Hordeum vulgare	NL	151420376	AK251728	Hordeum vulgare subsp. vulgare cDNA clone: FLbaf127h16, mRNA sequence
HORVU3Hr1G012760	PRGDB00070050	82.3	436	73	2	1	1308	1	432	2.2e-200	698	Hv.27093	Putative_R-Genes,_predicted_from_NCBI_UniGene	Hordeum vulgare	NL	151420376	AK251728	Hordeum vulgare subsp. vulgare cDNA clone: FLbaf127h16, mRNA sequence
HORVU3Hr1G012800	PRGDB00070050	93.5	475	26	1	768	2177	69	543	5.5e-253	874.4	Hv.27093	Putative_R-Genes,_predicted_from_NCBI_UniGene	Hordeum vulgare	NL	151420376	AK251728	Hordeum vulgare subsp. vulgare cDNA clone: FLbaf127h16, mRNA sequence
HORVU3Hr1G012860	PRGDB00146366	68	977	301	6	1	2919	1	969	0	1276.9	Bradi2g03020.1	Putative_R-Genes,_predicted_from_Pythozome	Ricinus communis	NL			NB-ARC domain-containing disease resistance protein (best arabidopsis hit); NBS-LRR disease resistance protein, putative, expressed (best rice hit)
HORVU3Hr1G012880	PRGDB00145910	66.4	684	227	2	1	2049	333	1014	5.4e-256	883.2	Bradi0014s00200.1	Putative_R-Genes,_predicted_from_Pythozome	Ricinus communis	NL			NB-ARC domain-containing disease resistance protein (best arabidopsis hit); NBS-LRR disease resistance protein, putative (best rice hit)
HORVU3Hr1G013000	PRGDB00201227	51.4	37	18	0	2773	2663	1536	1572	0.001	46.2	Bra026094	Putative_R-Genes,_predicted_from_Pythozome	Brassica rapa	CNL
HORVU3Hr1G013010	PRGDB00201227	33	267	160	6	173	922	1337	1601	1.2e-31	137.9	Bra026094	Putative_R-Genes,_predicted_from_Pythozome	Brassica rapa	CNL
HORVU3Hr1G013160	PRGDB00146062	34.6	298	171	7	130	993	156	439	7.4e-30	131.3	Bradi1g26900.1	Putative_R-Genes,_predicted_from_Pythozome	Ricinus communis	RLP			Leucine-rich repeat transmembrane protein kinase (best arabidopsis hit); leucine-rich repeat receptor protein kinase EXS precursor, putative, expressed (best rice hit)
HORVU3Hr1G013230	PRGDB00216326	31.7	161	110	0	34	516	745	905	4.5e-20	97.8	MDP0000255780	Putative_R-Genes,_predicted_from_Pythozome	Malus x domestica	RLP
HORVU3Hr1G013270	PRGDB00069796	95.5	1019	46	0	1547	4603	2	1020	0	1940.6	Hv.8713	Putative_R-Genes,_predicted_from_NCBI_UniGene	Hordeum vulgare	NL	28555911	AJ507099	Hordeum vulgare partial mRNA for NBS-LRR disease resistance protein homologue (rga s-reg19 gene)
HORVU3Hr1G013360	PRGDB00217252	53.8	234	91	4	1	702	1365	1581	9.2e-62	236.5	MDP0000284128	Putative_R-Genes,_predicted_from_Pythozome	Malus x domestica	RLP
HORVU3Hr1G013740	PRGDB00169424	69.5	344	96	2	199	1203	496	839	8.7e-132	469.9	LOC_Os02g34750.1	Putative_R-Genes,_predicted_from_Pythozome	Oryza sativa	RLP			8-oxoguanine-DNA glycosylase 1 (best arabidopsis hit)
HORVU3Hr1G014040	PRGDB00206828	46	202	107	2	1	603	936	1136	1.1e-46	186.4	LOC_Os08g05800.1	Putative_R-Genes,_predicted_from_Pythozome	Oryza sativa	CNL
HORVU3Hr1G014380	PRGDB00213245	42.3	71	36	1	844	1041	938	1008	2.7e-07	56.6	MDP0000158225	Putative_R-Genes,_predicted_from_Pythozome	Malus x domestica	NL
HORVU3Hr1G014520	PRGDB00078104	82.2	943	164	1	142	2970	47	985	0	1506.9	Ta.68550	Putative_R-Genes,_predicted_from_NCBI_UniGene	Triticum aestivum	RLP	241988464	AK335722	Triticum aestivum cDNA, clone: WT013_J21, cultivar: Chinese Spring
HORVU3Hr1G014640	PRGDB00189810	76.8	583	135	0	1	1749	71	653	1.1e-254	878.6	Hv.34187	Putative_R-Genes,_predicted_from_NCBI_UniGene	Hordeum vulgare	NL	326508709	AK364674	Hordeum vulgare subsp. vulgare mRNA for predicted protein, complete cds, clone: NIASHv2027H10
HORVU3Hr1G014650	PRGDB00189810	74.1	579	148	1	1	1731	71	649	4.2e-241	833.6	Hv.34187	Putative_R-Genes,_predicted_from_NCBI_UniGene	Hordeum vulgare	NL	326508709	AK364674	Hordeum vulgare subsp. vulgare mRNA for predicted protein, complete cds, clone: NIASHv2027H10
HORVU3Hr1G014690	PRGDB00189810	74.1	579	148	1	1	1731	71	649	4.2e-241	833.6	Hv.34187	Putative_R-Genes,_predicted_from_NCBI_UniGene	Hordeum vulgare	NL	326508709	AK364674	Hordeum vulgare subsp. vulgare mRNA for predicted protein, complete cds, clone: NIASHv2027H10
HORVU3Hr1G015310	PRGDB00146055	36.8	220	132	4	103	741	37	256	3.7e-32	138.3	Bradi1g25680.1	Putative_R-Genes,_predicted_from_Pythozome	Ricinus communis	RLK-GNK2			cysteine-rich RLK (RECEPTOR-like protein kinase) 10 (best arabidopsis hit); TKL_IRAK_DUF26-lc.9 - DUF26 kinases have homology to DUF26 containing loci, expressed (best rice hit)
HORVU3Hr1G015640	PRGDB00078525	46.8	344	138	7	7	1029	14	315	1e-77	290	Vvi.774	Putative_R-Genes,_predicted_from_NCBI_UniGene	Vitis vinifera	RLP	225469427	XM_002267128	PREDICTED: Vitis vinifera hypothetical protein LOC100251471 (LOC100251471), mRNA
HORVU3Hr1G015680	PRGDB00078525	48.6	348	135	6	19	1062	14	317	2e-84	312.4	Vvi.774	Putative_R-Genes,_predicted_from_NCBI_UniGene	Vitis vinifera	RLP	225469427	XM_002267128	PREDICTED: Vitis vinifera hypothetical protein LOC100251471 (LOC100251471), mRNA
HORVU3Hr1G015770	PRGDB00078682	47.6	82	38	1	349	579	780	861	1e-14	80.1	Vvi.8276	Putative_R-Genes,_predicted_from_NCBI_UniGene	Vitis vinifera	NL	225452519	XM_002275052	PREDICTED: Vitis vinifera hypothetical protein LOC100250803 (LOC100250803), mRNA
HORVU3Hr1G015780	PRGDB00078682	45.2	93	46	1	334	597	780	872	4.6e-15	81.3	Vvi.8276	Putative_R-Genes,_predicted_from_NCBI_UniGene	Vitis vinifera	NL	225452519	XM_002275052	PREDICTED: Vitis vinifera hypothetical protein LOC100250803 (LOC100250803), mRNA
HORVU3Hr1G016210	PRGDB00181316	36.6	101	61	1	469	771	123	220	5.3e-13	74.7	Si005916m	Putative_R-Genes,_predicted_from_Pythozome	Setaria italica	CN			U-box domain-containing protein kinase family protein (best arabidopsis hit); protein kinase, putative, expressed (best rice hit)
HORVU3Hr1G016230	PRGDB00181316	36.6	101	61	1	952	1254	123	220	8.4e-13	74.7	Si005916m	Putative_R-Genes,_predicted_from_Pythozome	Setaria italica	CN			U-box domain-containing protein kinase family protein (best arabidopsis hit); protein kinase, putative, expressed (best rice hit)
HORVU3Hr1G016320	PRGDB00215793	55.9	59	26	0	1	177	983	1041	8.5e-14	77.4	MDP0000281804	Putative_R-Genes,_predicted_from_Pythozome	Malus x domestica	CNL
HORVU3Hr1G016360	PRGDB00168556	80.3	659	129	1	103	2076	36	694	1.2e-301	1035.4	LOC_Os01g07560.1	Putative_R-Genes,_predicted_from_Pythozome	Oryza sativa	RLP			Leucine-rich receptor-like protein kinase family protein (best arabidopsis hit)
HORVU3Hr1G016590	PRGDB00206903	53.5	43	20	0	104	232	444	486	3e-07	54.7	LOC_Os02g16090.1	Putative_R-Genes,_predicted_from_Pythozome	Oryza sativa	CN
HORVU3Hr1G016940	PRGDB00211657	62.2	45	17	0	220	354	670	714	5.8e-10	64.7	Eucgr.H02157.1	Putative_R-Genes,_predicted_from_Pythozome	Eucalyptus grandis	TNL
HORVU3Hr1G017020	PRGDB00147292	75.2	963	212	3	1	2856	1	947	0	1420.2	Bradi4g40160.1	Putative_R-Genes,_predicted_from_Pythozome	Ricinus communis	RLP			Leucine-rich repeat protein kinase family protein (best arabidopsis hit); leucine-rich repeat family protein, putative, expressed (best rice hit)
HORVU3Hr1G017420	PRGDB00168738	80.7	414	79	1	1	1242	252	664	2.2e-191	667.9	LOC_Os01g36790.1	Putative_R-Genes,_predicted_from_Pythozome	Oryza sativa	RLK-GNK2			cysteine-rich RLK (RECEPTOR-like protein kinase) 2 (best arabidopsis hit)
HORVU3Hr1G017950	PRGDB00070731	37.7	69	43	0	780	986	14	82	2.8e-07	58.9	Mdo.689	Putative_R-Genes,_predicted_from_NCBI_UniGene	Malus x domestica	T	292668962	GU732467	Malus x domestica AP2 domain class transcription factor (AP2D43) mRNA, complete cds
HORVU3Hr1G018030	PRGDB00171564	76.1	1090	237	11	85	3321	28	1104	0	1582	LOC_Os10g02500.1	Putative_R-Genes,_predicted_from_Pythozome	Oryza sativa	RLP			BRI1-like 2 (best arabidopsis hit)
HORVU3Hr1G018670	PRGDB00192408	48.8	86	40	1	118	375	1682	1763	1.5e-13	75.5	Mtr.17858	Putative_R-Genes,_predicted_from_NCBI_UniGene	Medicago truncatula	NL	357472002	XM_003606238	Medicago truncatula NBS resistance protein (MTR_4g055630) mRNA, complete cds
HORVU3Hr1G018700	PRGDB00147146	73.9	188	48	1	952	1515	1	187	3.4e-77	288.9	Bradi4g14700.1	Putative_R-Genes,_predicted_from_Pythozome	Ricinus communis	NL			NB-ARC domain-containing disease resistance protein (best arabidopsis hit); disease resistance protein RPM1, putative (best rice hit)
HORVU3Hr1G018740	PRGDB00147146	73.9	188	48	1	952	1515	1	187	3.4e-77	288.9	Bradi4g14700.1	Putative_R-Genes,_predicted_from_Pythozome	Ricinus communis	NL			NB-ARC domain-containing disease resistance protein (best arabidopsis hit); disease resistance protein RPM1, putative (best rice hit)
HORVU3Hr1G019120	PRGDB00198914	35.2	91	58	1	127	396	693	783	3.1e-11	67.8	Pavirv00048482m	Putative_R-Genes,_predicted_from_Pythozome	Panicum virgatum	NL
HORVU3Hr1G019130	PRGDB00183352	30.8	477	266	10	295	1719	1151	1565	8.7e-50	198	GSVIVT01015461001	Putative_R-Genes,_predicted_from_Pythozome	Vitis vinifera	N			pleiotropic drug resistance 12 (best arabidopsis hit)
HORVU3Hr1G019590	PRGDB00211657	46.9	49	26	0	193	339	670	718	1.2e-06	53.5	Eucgr.H02157.1	Putative_R-Genes,_predicted_from_Pythozome	Eucalyptus grandis	TNL
HORVU3Hr1G022800	PRGDB00180209	88.4	1435	146	5	1	4296	1	1418	0	2526.1	Si000049m	Putative_R-Genes,_predicted_from_Pythozome	Setaria italica	N			pleiotropic drug resistance 4 (best arabidopsis hit); pleiotropic drug resistance protein, putative, expressed (best rice hit)
HORVU3Hr1G022900	PRGDB00213320	53.1	196	49	2	436	954	464	639	4.2e-49	194.9	MDP0000177665	Putative_R-Genes,_predicted_from_Pythozome	Malus x domestica	T
HORVU3Hr1G023230	PRGDB00197357	37.1	97	55	3	49	333	44	136	4.3e-08	57.8	Pavirv00060718m	Putative_R-Genes,_predicted_from_Pythozome	Panicum virgatum	RLP
HORVU3Hr1G023400	PRGDB00197357	31.8	148	82	4	4	411	38	178	3.2e-08	58.5	Pavirv00060718m	Putative_R-Genes,_predicted_from_Pythozome	Panicum virgatum	RLP
HORVU3Hr1G023480	PRGDB00167793	47.8	69	29	3	1594	1797	1415	1477	1.3e-07	58.2	Medtr2g123510.1	Putative_R-Genes,_predicted_from_Pythozome	Medicago truncatula	N			pleiotropic drug resistance 12 (best arabidopsis hit)
HORVU3Hr1G023560	PRGDB00167793	47.8	69	29	3	1513	1716	1415	1477	1.1e-07	58.2	Medtr2g123510.1	Putative_R-Genes,_predicted_from_Pythozome	Medicago truncatula	N			pleiotropic drug resistance 12 (best arabidopsis hit)
HORVU3Hr1G024030	PRGDB00215446	57	121	43	3	415	777	402	513	3.7e-31	135.2	MDP0000264975	Putative_R-Genes,_predicted_from_Pythozome	Malus x domestica	TNL
HORVU3Hr1G024180	PRGDB00072527	36.1	368	206	10	13	1074	699	1051	9.5e-42	170.6	Os.49895	Putative_R-Genes,_predicted_from_NCBI_UniGene	Oryza sativa Japonica Group	NL	37988925	AK119302	Oryza sativa Japonica Group cDNA clone:001-130-F02, full insert sequence
HORVU3Hr1G025090	PRGDB00206973	50	344	144	3	1854	826	312	628	8.6e-86	319.3	LOC_Os11g42720.1	Putative_R-Genes,_predicted_from_Pythozome	Oryza sativa	NL
HORVU3Hr1G025240	PRGDB00203535	53.2	47	22	0	22	162	608	654	2.1e-08	57.4	Carubv10019685m	Putative_R-Genes,_predicted_from_Pythozome	Capsella rubella	CN
HORVU3Hr1G025640	PRGDB00147616	40	30	18	0	1078	1167	576	605	37	29.3	clementine0.9_001606m	Putative_R-Genes,_predicted_from_Pythozome	Citrus clementina	NL			importin alpha isoform 1 (best arabidopsis hit)
HORVU3Hr1G025670	PRGDB00203754	35.2	165	105	1	241	729	198	362	1.6e-24	112.8	Carubv10028098m	Putative_R-Genes,_predicted_from_Pythozome	Capsella rubella	T
HORVU3Hr1G025680	PRGDB00203778	42.4	33	19	0	2499	2401	298	330	0.15	38.5	Carubv10026361m	Putative_R-Genes,_predicted_from_Pythozome	Capsella rubella	T
HORVU3Hr1G026070	PRGDB00183352	28.2	252	164	5	403	1140	1586	1826	3.1e-22	106.3	GSVIVT01015461001	Putative_R-Genes,_predicted_from_Pythozome	Vitis vinifera	N			pleiotropic drug resistance 12 (best arabidopsis hit)
HORVU3Hr1G026470	PRGDB00215267	84.8	309	47	0	190	1116	258	566	9.8e-159	559.3	MDP0000256952	Putative_R-Genes,_predicted_from_Pythozome	Malus x domestica	RLP
HORVU3Hr1G027970	PRGDB00216446	35.8	95	43	4	7	249	1174	1264	4.4e-09	60.1	MDP0000196862	Putative_R-Genes,_predicted_from_Pythozome	Malus x domestica	RLP
HORVU3Hr1G028260	PRGDB00215055	49.3	71	35	1	277	489	758	827	3.8e-14	78.2	MDP0000248164	Putative_R-Genes,_predicted_from_Pythozome	Malus x domestica	NL
HORVU3Hr1G028280	PRGDB00183040	51.4	70	34	0	259	468	577	646	1.5e-15	82.8	GSVIVT01007793001	Putative_R-Genes,_predicted_from_Pythozome	Vitis vinifera	NL			RING/U-box superfamily protein (best arabidopsis hit)
HORVU3Hr1G028410	PRGDB00078682	42.3	78	43	1	169	402	775	850	1.9e-11	68.6	Vvi.8276	Putative_R-Genes,_predicted_from_NCBI_UniGene	Vitis vinifera	NL	225452519	XM_002275052	PREDICTED: Vitis vinifera hypothetical protein LOC100250803 (LOC100250803), mRNA
HORVU3Hr1G028440	PRGDB00177064	52.3	44	21	0	502	633	392	435	2.7e-08	58.9	29912.m005281	Putative_R-Genes,_predicted_from_Pythozome	Oryza barthii	N			Flavin-binding monooxygenase family protein (best arabidopsis hit)
HORVU3Hr1G029200	PRGDB00167562	53.1	113	53	0	1	339	520	632	8.5e-29	127.9	Medtr1g118320.1	Putative_R-Genes,_predicted_from_Pythozome	Medicago truncatula	CN			phosphoenolpyruvate carboxylase 4 (best arabidopsis hit)
HORVU3Hr1G029210	PRGDB00167562	47.6	166	77	1	6665	7162	477	632	3e-37	158.7	Medtr1g118320.1	Putative_R-Genes,_predicted_from_Pythozome	Medicago truncatula	CN			phosphoenolpyruvate carboxylase 4 (best arabidopsis hit)
HORVU3Hr1G029370	PRGDB00189875	91.8	716	44	1	402	2504	137	852	0	1327.8	Hv.35248	Putative_R-Genes,_predicted_from_NCBI_UniGene	Hordeum vulgare	RLP	326521807	AK369278	Hordeum vulgare subsp. vulgare mRNA for predicted protein, complete cds, clone: NIASHv2088D09
HORVU3Hr1G030310	PRGDB00070731	44.3	115	49	2	391	735	33	132	3.9e-16	85.5	Mdo.689	Putative_R-Genes,_predicted_from_NCBI_UniGene	Malus x domestica	T	292668962	GU732467	Malus x domestica AP2 domain class transcription factor (AP2D43) mRNA, complete cds
HORVU3Hr1G030340	PRGDB00216316	26.7	202	123	8	286	891	125	301	4.2e-06	52	MDP0000248430	Putative_R-Genes,_predicted_from_Pythozome	Malus x domestica	N
HORVU3Hr1G030750	PRGDB00217154	58.6	58	23	1	4	174	46	103	6.9e-11	66.2	MDP0000385217	Putative_R-Genes,_predicted_from_Pythozome	Malus x domestica	RLP
HORVU3Hr1G030770	PRGDB00201975	27.3	128	81	3	55	426	207	326	4.6e-06	51.2	Bra036845	Putative_R-Genes,_predicted_from_Pythozome	Brassica rapa	CNL
HORVU3Hr1G030910	PRGDB00202169	42.3	123	67	1	22	390	15	133	5e-23	107.1	Bra007015	Putative_R-Genes,_predicted_from_Pythozome	Brassica rapa	RLP
HORVU3Hr1G031320	PRGDB00211657	40.8	49	29	0	248	394	671	719	3.8e-06	53.9	Eucgr.H02157.1	Putative_R-Genes,_predicted_from_Pythozome	Eucalyptus grandis	TNL
HORVU3Hr1G031400	PRGDB00202493	65.9	44	15	0	670	801	839	882	1.7e-08	59.7	Bra030622	Putative_R-Genes,_predicted_from_Pythozome	Brassica rapa	RLP
HORVU3Hr1G031880	PRGDB00217072	50.4	256	125	1	1120	1881	1199	1454	3.1e-66	253.1	MDP0000261726	Putative_R-Genes,_predicted_from_Pythozome	Malus x domestica	RLP
HORVU3Hr1G031980	PRGDB00206906	47.8	69	36	0	7	213	1433	1501	1.5e-11	68.9	LOC_Os02g20420.1	Putative_R-Genes,_predicted_from_Pythozome	Oryza sativa	CNL
HORVU3Hr1G033700	PRGDB00213363	49	49	25	0	97	243	1338	1386	1.3e-06	52.8	MDP0000265619	Putative_R-Genes,_predicted_from_Pythozome	Malus x domestica	N
HORVU3Hr1G033720	PRGDB00201227	36.2	489	285	5	67	1491	1137	1612	4.4e-82	305.1	Bra026094	Putative_R-Genes,_predicted_from_Pythozome	Brassica rapa	CNL
HORVU3Hr1G034100	PRGDB00182795	48.9	176	86	3	265	780	1096	1271	2.7e-38	158.7	GSVIVT01000058001	Putative_R-Genes,_predicted_from_Pythozome	Vitis vinifera	RLP			Leucine-rich repeat protein kinase family protein (best arabidopsis hit)
HORVU3Hr1G035530	PRGDB00180099	98.1	107	2	0	49	369	362	468	1.3e-53	208.8	Si000538m	Putative_R-Genes,_predicted_from_Pythozome	Setaria italica	RLP			Leucine-rich repeat protein kinase family protein (best arabidopsis hit); inactive receptor kinase At2g26730 precursor, putative, expressed (best rice hit)
HORVU3Hr1G035750	PRGDB00061532	63.6	33	12	0	889	987	1050	1082	5.2e-07	55.5	disease resistance protein	Putative_R-Genes,_collected_from_NCBI_Protein	Brassica rapa subsp. pekinensis	TNL	227438196	FJ842807	Brassica rapa subsp. pekinensis isolate BrTNL50 disease resistance protein gene, complete cds.
HORVU3Hr1G035840	PRGDB00146406	88.7	1350	147	4	1	4035	1	1350	0	2362	Bradi2g09370.1	Putative_R-Genes,_predicted_from_Pythozome	Ricinus communis	N			Protein kinase family protein with ARM repeat domain (best arabidopsis hit); EMB3013, putative, expressed (best rice hit)
HORVU3Hr1G036380	PRGDB00177091	48.4	126	61	3	46	420	242	364	3.4e-27	122.5	POPTR_0818s00195.1	Putative_R-Genes,_predicted_from_Pythozome	Populus trichocarpa	T			NAC domain containing protein 17 (best arabidopsis hit)
HORVU3Hr1G037450	PRGDB00177064	49.1	53	25	2	307	462	387	438	1.8e-07	55.8	29912.m005281	Putative_R-Genes,_predicted_from_Pythozome	Oryza barthii	N			Flavin-binding monooxygenase family protein (best arabidopsis hit)
HORVU3Hr1G037800	PRGDB00189975	85.8	998	131	6	1	2979	69	1060	0	1692.9	Hv.37291	Putative_R-Genes,_predicted_from_NCBI_UniGene	Hordeum vulgare	NL	326489646	AK370605	Hordeum vulgare subsp. vulgare mRNA for predicted protein, complete cds, clone: NIASHv2113B23
HORVU3Hr1G038190	PRGDB00184447	67.1	167	55	0	397	897	1037	1203	3.3e-64	245	GSVIVT01036582001	Putative_R-Genes,_predicted_from_Pythozome	Vitis vinifera	NL			LRR and NB-ARC domains-containing disease resistance protein (best arabidopsis hit)
HORVU3Hr1G038700	PRGDB00211657	48.9	45	23	0	301	435	671	715	3.4e-06	52.4	Eucgr.H02157.1	Putative_R-Genes,_predicted_from_Pythozome	Eucalyptus grandis	TNL
HORVU3Hr1G039800	PRGDB00214989	46.7	107	56	1	1	318	351	457	6.2e-22	103.2	MDP0000481805	Putative_R-Genes,_predicted_from_Pythozome	Malus x domestica	N
HORVU3Hr1G040720	PRGDB00200719	29.1	79	41	2	1	234	150	214	2.3	32.3	Bra005270	Putative_R-Genes,_predicted_from_Pythozome	Brassica rapa	CNL
HORVU3Hr1G040990	PRGDB00192459	51.9	239	108	2	1	699	238	475	8.7e-65	246.5	Mtr.22577	Putative_R-Genes,_predicted_from_NCBI_UniGene	Medicago truncatula	CNL	357509266	XM_003624874	Medicago truncatula NB-LRR type disease resistance protein (MTR_7g089080) mRNA, complete cds
HORVU3Hr1G041160	PRGDB00206923	81.2	32	6	0	31	126	1927	1958	1.1e-08	57.8	LOC_Os06g41690.1	Putative_R-Genes,_predicted_from_Pythozome	Oryza sativa	CNL
HORVU3Hr1G042540	PRGDB00078883	43.3	67	37	1	4	204	434	499	4.1e-06	50.1	Vvi.16557	Putative_R-Genes,_predicted_from_NCBI_UniGene	Vitis vinifera	RLP	225441697	XM_002277255	PREDICTED: Vitis vinifera hypothetical protein LOC100262317 (LOC100262317), mRNA
HORVU3Hr1G042680	PRGDB00213640	50.4	117	58	0	2923	2573	952	1068	5e-29	129.8	MDP0000484925	Putative_R-Genes,_predicted_from_Pythozome	Malus x domestica	NL
HORVU3Hr1G043800	PRGDB00216316	31.1	45	31	0	652	786	222	266	9.4	32	MDP0000248430	Putative_R-Genes,_predicted_from_Pythozome	Malus x domestica	N
HORVU3Hr1G047290	PRGDB00211657	74	50	13	0	70	219	670	719	2.1e-16	85.9	Eucgr.H02157.1	Putative_R-Genes,_predicted_from_Pythozome	Eucalyptus grandis	TNL
HORVU3Hr1G048560	PRGDB00167788	68.4	117	37	0	163	513	42	158	1.6e-42	173.3	Medtr2g121840.1	Putative_R-Genes,_predicted_from_Pythozome	Medicago truncatula	RLP			Leucine-rich repeat transmembrane protein kinase protein (best arabidopsis hit)
HORVU3Hr1G048940	PRGDB00147571	43.1	51	28	1	529	678	775	825	4.1e-05	48.9	clementine0.9_000952m	Putative_R-Genes,_predicted_from_Pythozome	Citrus clementina	RLP			Leucine-rich repeat protein kinase family protein (best arabidopsis hit)
HORVU3Hr1G049720	PRGDB00216316	36.8	68	40	1	1994	2188	241	308	0.068	39.7	MDP0000248430	Putative_R-Genes,_predicted_from_Pythozome	Malus x domestica	N
HORVU3Hr1G049860	PRGDB00168892	51.5	101	48	1	274	573	10	110	9.2e-22	104	Medtr5g092860.1	Putative_R-Genes,_predicted_from_Pythozome	Medicago truncatula	CNL			NB-ARC domain-containing disease resistance protein (best arabidopsis hit)
HORVU3Hr1G050040	PRGDB00206908	46.3	67	36	0	10	210	274	340	2.2e-11	67.4	LOC_Os02g02660.1	Putative_R-Genes,_predicted_from_Pythozome	Oryza sativa	CNL
HORVU3Hr1G050450	PRGDB00072425	40.6	101	60	0	2479	2177	983	1083	2.9e-19	97.8	Os.46735	Putative_R-Genes,_predicted_from_NCBI_UniGene	Oryza sativa Japonica Group	NL	37990072	AK120449	Oryza sativa Japonica Group cDNA clone:J013101D04, full insert sequence
HORVU3Hr1G050590	PRGDB00065877	35.8	95	58	2	400	675	567	661	1.1e-08	60.8	At.3076	Putative_R-Genes,_predicted_from_NCBI_UniGene	Arabidopsis thaliana	TNL	186511686	NM_001125496	Arabidopsis thaliana WRKY19; transcription factor (WRKY19) mRNA, complete cds
HORVU3Hr1G051610	PRGDB00064034	82.5	360	59	2	115	1182	57	416	7.6e-174	610.1	Zm.21347	Putative_R-Genes,_predicted_from_NCBI_UniGene	Zea mays	RLP	195612341	EU955883	Zea mays clone 1550314 mRNA sequence
HORVU3Hr1G052520	PRGDB00079067	46.4	69	36	1	1237	1443	938	1005	3.3e-11	71.2	Vvi.24747	Putative_R-Genes,_predicted_from_NCBI_UniGene	Vitis vinifera	NL	225424433	XM_002281516	PREDICTED: Vitis vinifera hypothetical protein LOC100249092 (LOC100249092), mRNA
HORVU3Hr1G052560	PRGDB00202169	35.2	91	58	1	19	288	16	106	5.5e-12	70.1	Bra007015	Putative_R-Genes,_predicted_from_Pythozome	Brassica rapa	RLP
HORVU3Hr1G052880	PRGDB00201975	62.2	196	71	1	2727	3314	210	402	1.1e-66	255.8	Bra036845	Putative_R-Genes,_predicted_from_Pythozome	Brassica rapa	CNL
HORVU3Hr1G053290	PRGDB00183352	44.1	513	284	1	4	1542	1209	1718	5.3e-123	441	GSVIVT01015461001	Putative_R-Genes,_predicted_from_Pythozome	Vitis vinifera	N			pleiotropic drug resistance 12 (best arabidopsis hit)
HORVU3Hr1G053350	PRGDB00077472	93.1	1458	92	3	1	4362	78	1531	0	2679	Ta.4821	Putative_R-Genes,_predicted_from_NCBI_UniGene	Triticum aestivum	N	241988466	AK335724	Triticum aestivum cDNA, clone: WT013_J24, cultivar: Chinese Spring
HORVU3Hr1G053380	PRGDB00189307	92.3	1372	105	1	232	4347	61	1431	0	2466.4	Hv.7272	Putative_R-Genes,_predicted_from_NCBI_UniGene	Hordeum vulgare	N	326498978	AK371277	Hordeum vulgare subsp. vulgare mRNA for predicted protein, partial cds, clone: NIASHv2129I14
HORVU3Hr1G054120	PRGDB00201227	41.3	383	213	1	37	1149	1230	1612	1.1e-80	300.1	Bra026094	Putative_R-Genes,_predicted_from_Pythozome	Brassica rapa	CNL
HORVU3Hr1G054160	PRGDB00198588	72.6	602	157	4	37	1827	7	605	1e-237	822.4	Pavirv00006436m	Putative_R-Genes,_predicted_from_Pythozome	Panicum virgatum	N
HORVU3Hr1G054240	PRGDB00198577	35.1	97	53	2	478	747	12	105	7e-06	51.6	Pavirv00064701m	Putative_R-Genes,_predicted_from_Pythozome	Panicum virgatum	CN
HORVU3Hr1G055420	PRGDB00201227	47.1	34	18	0	726	827	1268	1301	0.81	34.3	Bra026094	Putative_R-Genes,_predicted_from_Pythozome	Brassica rapa	CNL
HORVU3Hr1G055910	PRGDB00049550	75	36	8	1	427	531	1137	1172	2.2e-07	55.5	TTR1	Putative_R-Genes,_collected_from_NCBI_Protein	Arabidopsis thaliana	TNL	30694676	NM_123873	Arabidopsis thaliana TTR1 (WRKY domain family protein 16); transcription factor (TTR1) mRNA, complete cds.
HORVU3Hr1G056270	PRGDB00186672	54.4	114	51	1	2543	2205	1159	1272	7.5e-29	129.8		Putative_R-Genes,_collected_from_NCBI_Protein	Arachis hypogaea	NL	342365827	HQ637178	Arachis hypogaea clone AHF-205D04 NBS-LRR gene cluster, complete sequence.
HORVU3Hr1G056400	PRGDB00216326	41	61	36	0	64	246	868	928	7.8e-07	54.3	MDP0000255780	Putative_R-Genes,_predicted_from_Pythozome	Malus x domestica	RLP
HORVU3Hr1G058350	PRGDB00189941	66.7	39	13	0	2806	2922	565	603	7.5e-10	66.2	Hv.36705	Putative_R-Genes,_predicted_from_NCBI_UniGene	Hordeum vulgare	NL	326499779	AK359516	Hordeum vulgare subsp. vulgare mRNA for predicted protein, complete cds, clone: NIASHv1098H07
HORVU3Hr1G058810	PRGDB00216650	34.4	334	175	5	196	1149	940	1245	4.1e-59	228.4	MDP0000252094	Putative_R-Genes,_predicted_from_Pythozome	Malus x domestica	RLP
HORVU3Hr1G058870	PRGDB00216650	30.2	348	185	11	142	1149	939	1240	4.4e-37	155.2	MDP0000252094	Putative_R-Genes,_predicted_from_Pythozome	Malus x domestica	RLP
HORVU3Hr1G059250	PRGDB00070731	76	50	12	0	280	429	25	74	1.2e-15	83.6	Mdo.689	Putative_R-Genes,_predicted_from_NCBI_UniGene	Malus x domestica	T	292668962	GU732467	Malus x domestica AP2 domain class transcription factor (AP2D43) mRNA, complete cds
HORVU3Hr1G060150	PRGDB00206908	34.3	286	177	3	7	840	444	726	9.2e-45	180.3	LOC_Os02g02660.1	Putative_R-Genes,_predicted_from_Pythozome	Oryza sativa	CNL
HORVU3Hr1G060240	PRGDB00206828	54.5	66	29	1	1	198	1069	1133	1.2e-15	82	LOC_Os08g05800.1	Putative_R-Genes,_predicted_from_Pythozome	Oryza sativa	CNL
HORVU3Hr1G060570	PRGDB00184408	64.6	48	12	1	346	474	796	843	6.2e-09	60.5	GRMZM2G002656_T01	Putative_R-Genes,_predicted_from_Pythozome	Zea mays	CNL			NB-ARC domain-containing disease resistance protein (best arabidopsis hit); mla1, putative (best rice hit)
HORVU3Hr1G061000	PRGDB00202169	59	78	32	0	16	249	7	84	1.7e-20	99.4	Bra007015	Putative_R-Genes,_predicted_from_Pythozome	Brassica rapa	RLP
HORVU3Hr1G061320	PRGDB00206828	45.8	118	62	2	13	363	984	1100	7.4e-23	106.3	LOC_Os08g05800.1	Putative_R-Genes,_predicted_from_Pythozome	Oryza sativa	CNL
HORVU3Hr1G063460	PRGDB00211657	60	40	16	0	4	123	681	720	2.7e-07	55.5	Eucgr.H02157.1	Putative_R-Genes,_predicted_from_Pythozome	Eucalyptus grandis	TNL
HORVU3Hr1G063500	PRGDB00206908	44.2	77	43	0	10	240	539	615	2.9e-12	70.5	LOC_Os02g02660.1	Putative_R-Genes,_predicted_from_Pythozome	Oryza sativa	CNL
HORVU3Hr1G064080	PRGDB00184759	77.2	1192	265	5	1	3570	446	1632	0	1871.7	GRMZM2G312712_T02	Putative_R-Genes,_predicted_from_Pythozome	Zea mays	N			zinc finger protein-related (best arabidopsis hit); E3 ubiquitin ligase, putative, expressed (best rice hit)
HORVU3Hr1G064340	PRGDB00201388	43.6	39	21	1	172	288	1254	1291	20	30.8	Bra004192	Putative_R-Genes,_predicted_from_Pythozome	Brassica rapa	CNL
HORVU3Hr1G064590	PRGDB00189344	54.5	112	48	2	37	372	1164	1272	2.3e-26	118.6	Hv.10056	Putative_R-Genes,_predicted_from_NCBI_UniGene	Hordeum vulgare	NL	326521753	AK369251	Hordeum vulgare subsp. vulgare mRNA for predicted protein, complete cds, clone: NIASHv2087M16
HORVU3Hr1G064640	PRGDB00189344	54.5	112	48	2	445	780	1164	1272	3.6e-26	118.6	Hv.10056	Putative_R-Genes,_predicted_from_NCBI_UniGene	Hordeum vulgare	NL	326521753	AK369251	Hordeum vulgare subsp. vulgare mRNA for predicted protein, complete cds, clone: NIASHv2087M16
HORVU3Hr1G064790	PRGDB00072680	67.3	695	225	2	133	2217	2	694	5.2e-260	896.7	Os.53408	Putative_R-Genes,_predicted_from_NCBI_UniGene	Oryza sativa Japonica Group	RLP	32982503	AK072480	Oryza sativa Japonica Group cDNA clone:J023126F05, full insert sequence
HORVU3Hr1G065000	PRGDB00216844	54.4	57	26	0	283	453	78	134	1.6e-09	62.4	MDP0000704959	Putative_R-Genes,_predicted_from_Pythozome	Malus x domestica	TNL
HORVU3Hr1G065240	PRGDB00078803	66.8	208	67	2	70	693	392	597	9.9e-72	269.6	Vvi.12916	Putative_R-Genes,_predicted_from_NCBI_UniGene	Vitis vinifera	N	225452756	XM_002283015	PREDICTED: Vitis vinifera hypothetical protein LOC100262734 (LOC100262734), mRNA
HORVU3Hr1G065280	PRGDB00078803	76.1	92	22	0	2037	2312	490	581	1.9e-31	138.7	Vvi.12916	Putative_R-Genes,_predicted_from_NCBI_UniGene	Vitis vinifera	N	225452756	XM_002283015	PREDICTED: Vitis vinifera hypothetical protein LOC100262734 (LOC100262734), mRNA
HORVU3Hr1G065320	PRGDB00078803	64.7	207	73	0	4	624	1040	1246	2.7e-68	259.2	Vvi.12916	Putative_R-Genes,_predicted_from_NCBI_UniGene	Vitis vinifera	N	225452756	XM_002283015	PREDICTED: Vitis vinifera hypothetical protein LOC100262734 (LOC100262734), mRNA
HORVU3Hr1G065390	PRGDB00078803	61.4	207	80	0	4	624	1040	1246	3.7e-65	248.8	Vvi.12916	Putative_R-Genes,_predicted_from_NCBI_UniGene	Vitis vinifera	N	225452756	XM_002283015	PREDICTED: Vitis vinifera hypothetical protein LOC100262734 (LOC100262734), mRNA
HORVU3Hr1G065900	PRGDB00078682	46.8	47	24	1	341	478	805	851	1.4e-08	59.3	Vvi.8276	Putative_R-Genes,_predicted_from_NCBI_UniGene	Vitis vinifera	NL	225452519	XM_002275052	PREDICTED: Vitis vinifera hypothetical protein LOC100250803 (LOC100250803), mRNA
HORVU3Hr1G066220	PRGDB00146473	83.6	731	101	9	1	2160	4	726	0	1171.8	Bradi2g26560.1	Putative_R-Genes,_predicted_from_Pythozome	Ricinus communis	CN			ABC-2 type transporter family protein (best arabidopsis hit); ABC-2 type transporter domain containing protein (best rice hit)
HORVU3Hr1G066450	PRGDB00167788	63	119	43	1	184	540	38	155	4.5e-36	152.1	Medtr2g121840.1	Putative_R-Genes,_predicted_from_Pythozome	Medicago truncatula	RLP			Leucine-rich repeat transmembrane protein kinase protein (best arabidopsis hit)
HORVU3Hr1G066650	PRGDB00193641	75.9	519	125	0	1806	3362	344	862	4.8e-226	785	Ta.88896	Putative_R-Genes,_predicted_from_NCBI_UniGene	Triticum aestivum	RLP	312483538	HP630807	TSA: Triticum aestivum cultivar Bobwhite isotig21593.flagleaf mRNA sequence
HORVU3Hr1G066860	PRGDB00211657	72	50	14	0	196	345	670	719	4.6e-16	84	Eucgr.H02157.1	Putative_R-Genes,_predicted_from_Pythozome	Eucalyptus grandis	TNL
HORVU3Hr1G067050	PRGDB00146616	63.6	629	217	7	58	1917	22	647	1e-208	726.1	Bradi2g48000.1	Putative_R-Genes,_predicted_from_Pythozome	Ricinus communis	RLP			leucine-rich repeat transmembrane protein kinase family protein (best arabidopsis hit); Leucine Rich Repeat family protein, expressed (best rice hit)
HORVU3Hr1G067130	PRGDB00075417	52.9	172	60	1	555	1070	25	175	2.1e-44	180.3	Pth.16040	Putative_R-Genes,_predicted_from_NCBI_UniGene	Populus trichocarpa	TNL	105923234	DQ513251	Populus trichocarpa clone 806367 TIR-NBS-LRR type disease resistance protein mRNA, complete cds
HORVU3Hr1G067470	PRGDB00182366	29.5	139	67	3	73	489	1643	1750	6.1e-07	54.3	412710	Putative_R-Genes,_predicted_from_Pythozome	Selaginella moellendorffii	N			pleiotropic drug resistance 12 (best arabidopsis hit)
HORVU3Hr1G067530	PRGDB00202169	43.3	30	17	0	383	472	3	32	7	32	Bra007015	Putative_R-Genes,_predicted_from_Pythozome	Brassica rapa	RLP
HORVU3Hr1G067910	PRGDB00215570	48.1	52	26	1	607	759	1020	1071	4.8e-06	51.6	MDP0000168665	Putative_R-Genes,_predicted_from_Pythozome	Malus x domestica	TNL
HORVU3Hr1G068000	PRGDB00069790	90.5	1059	100	1	337	3510	74	1132	0	1862.8	Hv.8371	Putative_R-Genes,_predicted_from_NCBI_UniGene	Hordeum vulgare	RLP	38423525	AB088206	Hordeum vulgare BRI1 mRNA for putative brassinosteroid-insensitive protein 1, complete cds
HORVU3Hr1G068410	PRGDB00168858	60.1	506	174	10	136	1626	14	500	1.1e-158	559.7	LOC_Os01g52290.1	Putative_R-Genes,_predicted_from_Pythozome	Oryza sativa	CNL			NB-ARC domain-containing disease resistance protein (best arabidopsis hit)
HORVU3Hr1G068430	PRGDB00203955	68.3	508	157	3	1	1512	1	508	1.9e-189	661.8	Bradi2g48467.1	Putative_R-Genes,_predicted_from_Pythozome	Brachypodium distachyon	CN
HORVU3Hr1G068540	PRGDB00146621	72.6	701	148	11	85	2142	1	672	1.6e-283	975.3	Bradi2g48530.1	Putative_R-Genes,_predicted_from_Pythozome	Ricinus communis	RLP			Leucine-rich repeat transmembrane protein kinase protein (best arabidopsis hit); protein kinase domain containing protein (best rice hit)
HORVU3Hr1G068640	PRGDB00078803	50	256	99	1	6166	5399	972	1198	1.3e-59	232.6	Vvi.12916	Putative_R-Genes,_predicted_from_NCBI_UniGene	Vitis vinifera	N	225452756	XM_002283015	PREDICTED: Vitis vinifera hypothetical protein LOC100262734 (LOC100262734), mRNA
HORVU3Hr1G068650	PRGDB00078803	65.5	110	38	0	31	360	494	603	3e-34	146.7	Vvi.12916	Putative_R-Genes,_predicted_from_NCBI_UniGene	Vitis vinifera	N	225452756	XM_002283015	PREDICTED: Vitis vinifera hypothetical protein LOC100262734 (LOC100262734), mRNA
HORVU3Hr1G068750	PRGDB00146622	85.8	1157	157	2	1	3459	1	1154	0	1983	Bradi2g48620.1	Putative_R-Genes,_predicted_from_Pythozome	Ricinus communis	N			pleiotropic drug resistance 1 (best arabidopsis hit); Plant PDR ABC transporter associated domain containing protein, expressed (best rice hit)
HORVU3Hr1G069160	PRGDB00155797	44.9	227	124	1	64	744	371	596	8.6e-45	180.6	Egrandis_v1_0.000608m	Putative_R-Genes,_predicted_from_Pythozome	Areca catechu	RLP			Protein kinase family protein with leucine-rich repeat domain (best arabidopsis hit)
HORVU3Hr1G069320	PRGDB00203795	76.3	38	9	0	10	123	1224	1261	2.5e-10	65.5	Carubv10025744m	Putative_R-Genes,_predicted_from_Pythozome	Capsella rubella	TNL
HORVU3Hr1G069400	PRGDB00201186	77.6	67	15	0	1	201	38	104	1.2e-26	118.2	Bra039669	Putative_R-Genes,_predicted_from_Pythozome	Brassica rapa	N
HORVU3Hr1G069960	PRGDB00206219	50	52	24	1	601	750	13	64	8.8e-11	67.4	Lus10043428	Putative_R-Genes,_predicted_from_Pythozome	Linum usitatissimum	N
HORVU3Hr1G070700	PRGDB00189456	84.5	1028	129	1	82	3075	44	1071	0	1686.4	Hv.15139	Putative_R-Genes,_predicted_from_NCBI_UniGene	Hordeum vulgare	RLP	326492174	AK367109	Hordeum vulgare subsp. vulgare mRNA for predicted protein, complete cds, clone: NIASHv2051I06
HORVU3Hr1G071030	PRGDB00156657	64.9	57	20	0	793	963	228	284	4.8e-15	82	Glyma03g23250.1	Putative_R-Genes,_predicted_from_Pythozome	Glycine max	T			GATA transcription factor 2 (best arabidopsis hit)
HORVU3Hr1G071470	PRGDB00146410	82	1444	257	2	1	4323	1	1444	0	2365.1	Bradi2g10110.1	Putative_R-Genes,_predicted_from_Pythozome	Ricinus communis	N			pleiotropic drug resistance 12 (best arabidopsis hit); pleiotropic drug resistance protein, putative, expressed (best rice hit)
HORVU3Hr1G071750	PRGDB00047400	57.3	96	34	2	70	339	1062	1156	3.7e-26	118.2	TIR-NBS-TIR-TIR-WRKY type disease resistance protein	Putative_R-Genes,_collected_from_NCBI_Protein	Populus trichocarpa	TNL	105922709	DQ513218	Populus trichocarpa clone 196822 TIR-NBS-TIR-TIR-WRKY type disease resistance protein mRNA, complete cds.
HORVU3Hr1G071820	PRGDB00202169	31.8	239	119	6	22	618	15	249	4.6e-25	114.4	Bra007015	Putative_R-Genes,_predicted_from_Pythozome	Brassica rapa	RLP
HORVU3Hr1G072730	PRGDB00078682	45.2	73	33	2	271	480	780	848	3.1e-12	72	Vvi.8276	Putative_R-Genes,_predicted_from_NCBI_UniGene	Vitis vinifera	NL	225452519	XM_002275052	PREDICTED: Vitis vinifera hypothetical protein LOC100250803 (LOC100250803), mRNA
HORVU3Hr1G072900	PRGDB00215428	31.1	90	61	1	4	273	880	968	9.6e-06	49.7	MDP0000136433	Putative_R-Genes,_predicted_from_Pythozome	Malus x domestica	TNL
HORVU3Hr1G073020	PRGDB00167562	48.6	105	50	3	58	372	232	332	3.6e-16	86.7	Medtr1g118320.1	Putative_R-Genes,_predicted_from_Pythozome	Medicago truncatula	CN			phosphoenolpyruvate carboxylase 4 (best arabidopsis hit)
HORVU3Hr1G073180	PRGDB00213491	50	50	24	1	1189	1338	877	925	1.3e-06	54.3	MDP0000220175	Putative_R-Genes,_predicted_from_Pythozome	Malus x domestica	NL
HORVU3Hr1G073580	PRGDB00215095	24.9	538	324	16	163	1725	31	505	1.3e-27	124.4	MDP0000319352	Putative_R-Genes,_predicted_from_Pythozome	Malus x domestica	TNL
HORVU3Hr1G074250	PRGDB00183352	42.6	122	69	1	48	410	1780	1901	2.9e-21	104	GSVIVT01015461001	Putative_R-Genes,_predicted_from_Pythozome	Vitis vinifera	N			pleiotropic drug resistance 12 (best arabidopsis hit)
HORVU3Hr1G074820	PRGDB00214989	33.3	228	135	6	1	657	384	603	5.5e-24	110.9	MDP0000481805	Putative_R-Genes,_predicted_from_Pythozome	Malus x domestica	N
HORVU3Hr1G074930	PRGDB00146616	63.6	629	217	7	58	1917	22	647	1e-208	726.1	Bradi2g48000.1	Putative_R-Genes,_predicted_from_Pythozome	Ricinus communis	RLP			leucine-rich repeat transmembrane protein kinase family protein (best arabidopsis hit); Leucine Rich Repeat family protein, expressed (best rice hit)
HORVU3Hr1G075040	PRGDB00214154	50.1	483	235	4	106	1554	1297	1773	3.3e-136	485	MDP0000259421	Putative_R-Genes,_predicted_from_Pythozome	Malus x domestica	N
HORVU3Hr1G075990	PRGDB00189715	93.8	592	37	0	307	2082	170	761	0	1110.5	Hv.32781	Putative_R-Genes,_predicted_from_NCBI_UniGene	Hordeum vulgare	RLK-GNK2	326516655	AK361276	Hordeum vulgare subsp. vulgare mRNA for predicted protein, complete cds, clone: NIASHv1136J17
HORVU3Hr1G076000	PRGDB00199074	38.6	88	40	3	214	435	62	149	1.5e-06	53.5	Pavirv00055015m	Putative_R-Genes,_predicted_from_Pythozome	Panicum virgatum	RLK-GNK2
HORVU3Hr1G077040	PRGDB00213057	27.1	107	77	1	711	1031	1077	1182	1e-06	56.6	MDP0000278168	Putative_R-Genes,_predicted_from_Pythozome	Malus x domestica	TNL
HORVU3Hr1G077110	PRGDB00171013	63.8	301	109	0	7	909	388	688	2.3e-105	381.7	LOC_Os07g30510.1	Putative_R-Genes,_predicted_from_Pythozome	Oryza sativa	RLK-GNK2			cysteine-rich RLK (RECEPTOR-like protein kinase) 25 (best arabidopsis hit)
HORVU3Hr1G077260	PRGDB00202493	68.2	44	14	0	978	1109	841	884	8.9e-09	61.6	Bra030622	Putative_R-Genes,_predicted_from_Pythozome	Brassica rapa	RLP
HORVU3Hr1G077950	PRGDB00214989	39.2	306	145	11	52	855	300	602	3.5e-42	171.8	MDP0000481805	Putative_R-Genes,_predicted_from_Pythozome	Malus x domestica	N
HORVU3Hr1G078590	PRGDB00204561	57.5	181	72	5	347	877	786	965	7.6e-45	182.6	GRMZM2G431021_T01	Putative_R-Genes,_predicted_from_Pythozome	Zea mays	RLK-GNK2
HORVU3Hr1G078670	PRGDB00184447	60	60	24	0	392	571	1038	1097	3.7e-14	79	GSVIVT01036582001	Putative_R-Genes,_predicted_from_Pythozome	Vitis vinifera	NL			LRR and NB-ARC domains-containing disease resistance protein (best arabidopsis hit)
HORVU3Hr1G078680	PRGDB00184447	60	60	24	0	214	393	1038	1097	1.4e-14	79	GSVIVT01036582001	Putative_R-Genes,_predicted_from_Pythozome	Vitis vinifera	NL			LRR and NB-ARC domains-containing disease resistance protein (best arabidopsis hit)
HORVU3Hr1G078880	PRGDB00192459	52.4	233	111	0	1	699	238	470	7.4e-64	243.4	Mtr.22577	Putative_R-Genes,_predicted_from_NCBI_UniGene	Medicago truncatula	CNL	357509266	XM_003624874	Medicago truncatula NB-LRR type disease resistance protein (MTR_7g089080) mRNA, complete cds
HORVU3Hr1G078940	PRGDB00184271	89.4	47	4	1	265	405	662	707	1.5e-17	90.5	GRMZM2G162531_T01	Putative_R-Genes,_predicted_from_Pythozome	Zea mays	RLP			STRUBBELIG-receptor family 8 (best arabidopsis hit); STRUBBELIG-RECEPTOR FAMILY 7 precursor, putative, expressed (best rice hit)
HORVU3Hr1G078990	PRGDB00146649	82.1	1118	194	2	1	3354	1	1112	0	1827.8	Bradi2g52840.1	Putative_R-Genes,_predicted_from_Pythozome	Ricinus communis	CNL			NB-ARC domain-containing disease resistance protein (best arabidopsis hit); disease resistance RPP13-like protein 1, putative, expressed (best rice hit)
HORVU3Hr1G079000	PRGDB00146649	70.9	446	93	2	1810	569	672	1112	1.5e-170	600.5	Bradi2g52840.1	Putative_R-Genes,_predicted_from_Pythozome	Ricinus communis	CNL			NB-ARC domain-containing disease resistance protein (best arabidopsis hit); disease resistance RPP13-like protein 1, putative, expressed (best rice hit)
HORVU3Hr1G079040	PRGDB00213743	55.8	104	44	1	119	430	1285	1386	4e-25	114.8	MDP0000457940	Putative_R-Genes,_predicted_from_Pythozome	Malus x domestica	TNL
HORVU3Hr1G079210	PRGDB00164261	48.6	74	37	1	133	354	1682	1754	6.8e-13	73.2	Glyma16g23790.1	Putative_R-Genes,_predicted_from_Pythozome	Glycine max	CNL			transmembrane receptors;ATP binding (best arabidopsis hit)
HORVU3Hr1G079230	PRGDB00146653	75.4	755	179	2	43	2289	168	921	0	1125.9	Bradi2g52970.1	Putative_R-Genes,_predicted_from_Pythozome	Ricinus communis	RLP			Leucine-rich repeat transmembrane protein kinase protein (best arabidopsis hit); senescence-induced receptor-like serine/threonine-protein kinase precursor, putative, expressed (best rice hit)
HORVU3Hr1G079340	PRGDB00146653	76.9	853	184	4	19	2574	81	921	0	1327	Bradi2g52970.1	Putative_R-Genes,_predicted_from_Pythozome	Ricinus communis	RLP			Leucine-rich repeat transmembrane protein kinase protein (best arabidopsis hit); senescence-induced receptor-like serine/threonine-protein kinase precursor, putative, expressed (best rice hit)
HORVU3Hr1G079490	PRGDB00211657	57.8	45	19	0	286	420	670	714	1.7e-11	70.5	Eucgr.H02157.1	Putative_R-Genes,_predicted_from_Pythozome	Eucalyptus grandis	TNL
HORVU3Hr1G079730	PRGDB00204891	31.5	111	73	3	1144	1473	1029	1137	2.2e-07	57	Lus10020500	Putative_R-Genes,_predicted_from_Pythozome	Linum usitatissimum	RLP
HORVU3Hr1G079750	PRGDB00204891	32.5	117	64	4	1180	1509	1029	1137	4.4e-08	59.3	Lus10020500	Putative_R-Genes,_predicted_from_Pythozome	Linum usitatissimum	RLP
HORVU3Hr1G079920	PRGDB00073437	41.4	111	65	0	13	345	1582	1692	1.7e-19	95.5	Os.98791	Putative_R-Genes,_predicted_from_NCBI_UniGene	Oryza sativa Japonica Group	NL	297723464	NM_001187167	Oryza sativa Japonica Group Os04g0621500 (Os04g0621500) mRNA, complete cds
HORVU3Hr1G080100	PRGDB00177091	45.7	129	65	3	353	736	240	364	9.7e-25	113.6	POPTR_0818s00195.1	Putative_R-Genes,_predicted_from_Pythozome	Populus trichocarpa	T			NAC domain containing protein 17 (best arabidopsis hit)
HORVU3Hr1G080330	PRGDB00203979	80.2	884	169	4	46	2691	35	914	0	1385.5	Bradi2g53277.1	Putative_R-Genes,_predicted_from_Pythozome	Brachypodium distachyon	RLP
HORVU3Hr1G080650	PRGDB00189844	93.5	922	60	0	1	2766	1	922	0	1709.5	Hv.34754	Putative_R-Genes,_predicted_from_NCBI_UniGene	Hordeum vulgare	RLP	326528742	AK366190	Hordeum vulgare subsp. vulgare mRNA for predicted protein, partial cds, clone: NIASHv2040P09
HORVU3Hr1G080660	PRGDB00189844	99.2	121	1	0	2837	2475	802	922	3.7e-62	240	Hv.34754	Putative_R-Genes,_predicted_from_NCBI_UniGene	Hordeum vulgare	RLP	326528742	AK366190	Hordeum vulgare subsp. vulgare mRNA for predicted protein, partial cds, clone: NIASHv2040P09
HORVU3Hr1G080740	PRGDB00146658	83.9	604	95	1	52	1857	17	620	5.1e-293	1006.1	Bradi2g53420.1	Putative_R-Genes,_predicted_from_Pythozome	Ricinus communis	RLP			Leucine-rich repeat protein kinase family protein (best arabidopsis hit); inactive receptor kinase At2g26730 precursor, putative, expressed (best rice hit)
HORVU3Hr1G081050	PRGDB00077539	85.5	401	58	0	139	1341	213	613	3.6e-193	674.9	Ta.11587	Putative_R-Genes,_predicted_from_NCBI_UniGene	Triticum aestivum	RLP	241987157	AK334414	Triticum aestivum cDNA, clone: WT009_J08, cultivar: Chinese Spring
HORVU3Hr1G081140	PRGDB00215055	55.8	43	19	0	218	90	789	831	7.6e-10	63.9	MDP0000248164	Putative_R-Genes,_predicted_from_Pythozome	Malus x domestica	NL
HORVU3Hr1G081300	PRGDB00079067	50	88	42	1	760	1017	922	1009	1.3e-17	91.3	Vvi.24747	Putative_R-Genes,_predicted_from_NCBI_UniGene	Vitis vinifera	NL	225424433	XM_002281516	PREDICTED: Vitis vinifera hypothetical protein LOC100249092 (LOC100249092), mRNA
HORVU3Hr1G081380	PRGDB00190291	46.6	238	126	1	924	1634	390	627	4.2e-48	192.6	Lsa.16797	Putative_R-Genes,_predicted_from_NCBI_UniGene	Lactuca sativa	N	329676902	JI579408	TSA: Lactuca sativa Letassy_X1_5504 mRNA sequence
HORVU3Hr1G081500	PRGDB00184408	29.3	133	82	4	4	366	1851	1983	1.5e-07	55.5	GRMZM2G002656_T01	Putative_R-Genes,_predicted_from_Pythozome	Zea mays	CNL			NB-ARC domain-containing disease resistance protein (best arabidopsis hit); mla1, putative (best rice hit)
HORVU3Hr1G081580	PRGDB00175342	40.5	74	43	1	184	405	849	921	4.5e-11	67.4	POPTR_0019s00390.1	Putative_R-Genes,_predicted_from_Pythozome	Populus trichocarpa	NL			LRR and NB-ARC domains-containing disease resistance protein (best arabidopsis hit)
HORVU3Hr1G081590	PRGDB00175342	66.7	48	16	0	559	702	877	924	4.2e-14	78.2	POPTR_0019s00390.1	Putative_R-Genes,_predicted_from_Pythozome	Populus trichocarpa	NL			LRR and NB-ARC domains-containing disease resistance protein (best arabidopsis hit)
HORVU3Hr1G081650	PRGDB00072527	37.2	392	192	10	229	1329	689	1051	3.9e-53	208.8	Os.49895	Putative_R-Genes,_predicted_from_NCBI_UniGene	Oryza sativa Japonica Group	NL	37988925	AK119302	Oryza sativa Japonica Group cDNA clone:001-130-F02, full insert sequence
HORVU3Hr1G082070	PRGDB00214085	52.8	106	50	0	334	651	233	338	2.9e-24	113.2	MDP0000194411	Putative_R-Genes,_predicted_from_Pythozome	Malus x domestica	N
HORVU3Hr1G082210	PRGDB00211657	54.5	55	25	0	196	360	670	724	7.7e-12	70.5	Eucgr.H02157.1	Putative_R-Genes,_predicted_from_Pythozome	Eucalyptus grandis	TNL
HORVU3Hr1G082300	PRGDB00215095	30.5	131	87	2	73	465	138	264	3.2e-13	74.7	MDP0000319352	Putative_R-Genes,_predicted_from_Pythozome	Malus x domestica	TNL
HORVU3Hr1G082380	PRGDB00215095	27.9	412	261	6	364	1554	118	508	9.9e-35	147.9	MDP0000319352	Putative_R-Genes,_predicted_from_Pythozome	Malus x domestica	TNL
HORVU3Hr1G082440	PRGDB00215095	26.6	538	318	9	40	1533	34	534	2.1e-39	163.3	MDP0000319352	Putative_R-Genes,_predicted_from_Pythozome	Malus x domestica	TNL
HORVU3Hr1G082690	PRGDB00189827	60.3	126	46	2	1	366	1183	1308	3.1e-35	147.9	Hv.34453	Putative_R-Genes,_predicted_from_NCBI_UniGene	Hordeum vulgare	NL	326532047	AK370199	Hordeum vulgare subsp. vulgare mRNA for predicted protein, complete cds, clone: NIASHv2106K13
HORVU3Hr1G083330	PRGDB00206893	35.7	140	87	2	1	417	1117	1254	7.5e-22	103.6	LOC_Os01g42330.1	Putative_R-Genes,_predicted_from_Pythozome	Oryza sativa	CNL
HORVU3Hr1G083420	PRGDB00078682	47.7	44	23	0	541	672	805	848	2e-09	62.8	Vvi.8276	Putative_R-Genes,_predicted_from_NCBI_UniGene	Vitis vinifera	NL	225452519	XM_002275052	PREDICTED: Vitis vinifera hypothetical protein LOC100250803 (LOC100250803), mRNA
HORVU3Hr1G083450	PRGDB00078682	47.7	44	23	0	541	672	805	848	2e-09	62.8	Vvi.8276	Putative_R-Genes,_predicted_from_NCBI_UniGene	Vitis vinifera	NL	225452519	XM_002275052	PREDICTED: Vitis vinifera hypothetical protein LOC100250803 (LOC100250803), mRNA
HORVU3Hr1G083500	PRGDB00079067	48.7	76	29	2	31	258	940	1005	2.8e-13	76.3	Vvi.24747	Putative_R-Genes,_predicted_from_NCBI_UniGene	Vitis vinifera	NL	225424433	XM_002281516	PREDICTED: Vitis vinifera hypothetical protein LOC100249092 (LOC100249092), mRNA
HORVU3Hr1G083540	PRGDB00197357	40.4	151	72	4	4	405	31	180	2e-23	110.2	Pavirv00060718m	Putative_R-Genes,_predicted_from_Pythozome	Panicum virgatum	RLP
HORVU3Hr1G083760	PRGDB00214989	38.6	306	176	5	1225	2124	292	591	3.4e-51	203	MDP0000481805	Putative_R-Genes,_predicted_from_Pythozome	Malus x domestica	N
HORVU3Hr1G084380	PRGDB00213433	34.4	96	57	3	838	1122	717	807	3.3e-06	52.8	MDP0000424413	Putative_R-Genes,_predicted_from_Pythozome	Malus x domestica	NL
HORVU3Hr1G084620	PRGDB00192408	55.4	177	72	2	553	1083	1570	1739	1.2e-52	206.8	Mtr.17858	Putative_R-Genes,_predicted_from_NCBI_UniGene	Medicago truncatula	NL	357472002	XM_003606238	Medicago truncatula NBS resistance protein (MTR_4g055630) mRNA, complete cds
HORVU3Hr1G084670	PRGDB00078803	52.5	59	28	0	636	812	102	160	8.1e-12	73.2	Vvi.12916	Putative_R-Genes,_predicted_from_NCBI_UniGene	Vitis vinifera	N	225452756	XM_002283015	PREDICTED: Vitis vinifera hypothetical protein LOC100262734 (LOC100262734), mRNA
HORVU3Hr1G084920	PRGDB00072527	43.5	232	112	6	25	672	821	1049	2.4e-41	168.7	Os.49895	Putative_R-Genes,_predicted_from_NCBI_UniGene	Oryza sativa Japonica Group	NL	37988925	AK119302	Oryza sativa Japonica Group cDNA clone:001-130-F02, full insert sequence
HORVU3Hr1G085210	PRGWK00001610	43	149	84	1	55	501	47	194	2.8e-28	124.8	Sotub04g029700.1.1	Contributed_R-Genes	Solanum tuberosum	RLP
HORVU3Hr1G086220	PRGDB00217252	53.4	73	30	1	1	207	1018	1090	9.7e-16	82	MDP0000284128	Putative_R-Genes,_predicted_from_Pythozome	Malus x domestica	RLP
HORVU3Hr1G086230	PRGDB00217252	52.1	73	31	1	1	207	1018	1090	5e-15	79.7	MDP0000284128	Putative_R-Genes,_predicted_from_Pythozome	Malus x domestica	RLP
HORVU3Hr1G086240	PRGDB00217252	60.7	28	11	0	332	415	961	988	0.0055	41.6	MDP0000284128	Putative_R-Genes,_predicted_from_Pythozome	Malus x domestica	RLP
HORVU3Hr1G086500	PRGDB00167710	81.3	391	71	1	175	1347	880	1268	1e-177	623.2	Medtr2g047020.1	Putative_R-Genes,_predicted_from_Pythozome	Medicago truncatula	TNL			heat shock cognate protein 70-1 (best arabidopsis hit)
HORVU3Hr1G086510	PRGDB00213092	34.5	220	142	2	91	747	58	276	4.1e-36	151.4	MDP0000278380	Putative_R-Genes,_predicted_from_Pythozome	Malus x domestica	Other
HORVU3Hr1G086670	PRGDB00201975	52.2	203	82	1	577	1185	195	382	4.5e-57	221.9	Bra036845	Putative_R-Genes,_predicted_from_Pythozome	Brassica rapa	CNL
HORVU3Hr1G086870	PRGDB00070731	63.3	30	11	0	187	276	26	55	7.3e-06	50.8	Mdo.689	Putative_R-Genes,_predicted_from_NCBI_UniGene	Malus x domestica	T	292668962	GU732467	Malus x domestica AP2 domain class transcription factor (AP2D43) mRNA, complete cds
HORVU3Hr1G087130	PRGDB00142544	63.6	657	222	3	49	1971	68	723	1.8e-237	821.6	AcoGoldSmith_v1.001368m	Putative_R-Genes,_predicted_from_Pythozome	Gossypium arboreum	N			ABC-2 type transporter family protein (best arabidopsis hit)
HORVU3Hr1G088000	PRGDB00179296	72.7	132	36	0	85	480	866	997	5e-50	197.2	Sb05g008160.1	Putative_R-Genes,_predicted_from_Pythozome	Sorghum bicolor	NL			MAP kinase kinase 5 (best arabidopsis hit); resistance protein, putative, expressed (best rice hit)
HORVU3Hr1G088350	PRGDB00216535	33.1	121	59	2	727	1062	408	515	1.9e-09	63.5	MDP0000279752	Putative_R-Genes,_predicted_from_Pythozome	Malus x domestica	N
HORVU3Hr1G088440	PRGWK00002314	74.3	35	9	0	4	108	103	137	2.1e-08	58.5	Sotub11g029390.1.1	Contributed_R-Genes	Solanum tuberosum	CNL
HORVU3Hr1G088850	PRGDB00215095	37.2	78	44	2	371	601	142	215	8.4e-08	57	MDP0000319352	Putative_R-Genes,_predicted_from_Pythozome	Malus x domestica	TNL
HORVU3Hr1G088900	PRGDB00078803	36	86	55	0	7	264	494	579	4.3e-11	67.4	Vvi.12916	Putative_R-Genes,_predicted_from_NCBI_UniGene	Vitis vinifera	N	225452756	XM_002283015	PREDICTED: Vitis vinifera hypothetical protein LOC100262734 (LOC100262734), mRNA
HORVU3Hr1G088940	PRGDB00214154	47.2	487	253	2	31	1491	1294	1776	2.1e-132	472.2	MDP0000259421	Putative_R-Genes,_predicted_from_Pythozome	Malus x domestica	N
HORVU3Hr1G089090	PRGDB00078883	37.3	212	130	1	10	636	252	463	8.4e-34	144.1	Vvi.16557	Putative_R-Genes,_predicted_from_NCBI_UniGene	Vitis vinifera	RLP	225441697	XM_002277255	PREDICTED: Vitis vinifera hypothetical protein LOC100262317 (LOC100262317), mRNA
HORVU3Hr1G089520	PRGDB00204891	43.3	90	45	1	52	321	1053	1136	5e-16	83.6	Lus10020500	Putative_R-Genes,_predicted_from_Pythozome	Linum usitatissimum	RLP
HORVU3Hr1G089650	PRGDB00183046	30.9	152	95	2	1111	1539	761	911	1.9e-14	80.5	GSVIVT01008201001	Putative_R-Genes,_predicted_from_Pythozome	Vitis vinifera	NL			calcium sensing receptor (best arabidopsis hit)
HORVU3Hr1G089880	PRGDB00194209	27.7	159	97	6	684	1148	704	848	1.6e-06	54.3	Pin.5041	Putative_R-Genes,_predicted_from_NCBI_UniGene	Phytophthora infestans	N	301091447	XM_002895863	Phytophthora infestans T30-4 ATP-binding Cassette (ABC) Superfamily (PITG_20239) mRNA, complete cds
HORVU3Hr1G090000	PRGDB00201109	50	130	61	3	1	384	232	359	5.9e-30	130.2	Bra015449	Putative_R-Genes,_predicted_from_Pythozome	Brassica rapa	RLP
HORVU3Hr1G090450	PRGDB00189795	95.4	560	20	1	103	1782	2	555	7e-313	1072.4	Hv.34053	Putative_R-Genes,_predicted_from_NCBI_UniGene	Hordeum vulgare	Mlo-like	326529880	AK377026	Hordeum vulgare subsp. vulgare mRNA for predicted protein, complete cds, clone: NIASHv3145O11
HORVU3Hr1G090670	PRGDB00213184	64.4	135	46	1	169	573	1	133	2.1e-43	175.3	MDP0000285888	Putative_R-Genes,_predicted_from_Pythozome	Malus x domestica	CNL
HORVU3Hr1G091020	PRGDB00192408	26.2	183	111	6	937	1473	1563	1725	2.9e-07	56.6	Mtr.17858	Putative_R-Genes,_predicted_from_NCBI_UniGene	Medicago truncatula	NL	357472002	XM_003606238	Medicago truncatula NBS resistance protein (MTR_4g055630) mRNA, complete cds
HORVU3Hr1G091070	PRGDB00192408	26.2	183	111	6	718	1254	1563	1725	2.5e-07	56.6	Mtr.17858	Putative_R-Genes,_predicted_from_NCBI_UniGene	Medicago truncatula	NL	357472002	XM_003606238	Medicago truncatula NBS resistance protein (MTR_4g055630) mRNA, complete cds
HORVU3Hr1G091120	PRGDB00192408	26.2	183	111	6	115	651	1563	1725	1.4e-07	56.6	Mtr.17858	Putative_R-Genes,_predicted_from_NCBI_UniGene	Medicago truncatula	NL	357472002	XM_003606238	Medicago truncatula NBS resistance protein (MTR_4g055630) mRNA, complete cds
HORVU3Hr1G091200	PRGDB00073072	34.6	130	81	4	475	858	524	651	6.5e-09	61.6	Os.80143	Putative_R-Genes,_predicted_from_NCBI_UniGene	Oryza sativa Japonica Group	CNL	32975074	AK065056	Oryza sativa Japonica Group cDNA clone:J013001J06, full insert sequence
HORVU3Hr1G091280	PRGDB00183143	53.4	335	153	2	103	1104	25	357	3.6e-97	354.8	GSVIVT01011370001	Putative_R-Genes,_predicted_from_Pythozome	Vitis vinifera	RLP			Leucine-rich repeat receptor-like protein kinase family protein (best arabidopsis hit)
HORVU3Hr1G091320	PRGDB00146307	52.2	159	64	1	127	567	1034	1192	3.5e-41	167.9	Bradi1g72570.1	Putative_R-Genes,_predicted_from_Pythozome	Ricinus communis	RLP			Leucine-rich receptor-like protein kinase family protein (best arabidopsis hit); systemin receptor SR160 precursor, putative, expressed (best rice hit)
HORVU3Hr1G091480	PRGDB00078682	41.1	73	40	1	109	327	780	849	9.7e-12	69.3	Vvi.8276	Putative_R-Genes,_predicted_from_NCBI_UniGene	Vitis vinifera	NL	225452519	XM_002275052	PREDICTED: Vitis vinifera hypothetical protein LOC100250803 (LOC100250803), mRNA
HORVU3Hr1G091910	PRGDB00216779	85.3	34	5	0	832	933	1159	1192	1.3e-09	63.9	MDP0000600203	Putative_R-Genes,_predicted_from_Pythozome	Malus x domestica	RLP
HORVU3Hr1G092020	PRGDB00201109	36.6	194	116	4	1036	1602	134	325	2.3e-31	137.1	Bra015449	Putative_R-Genes,_predicted_from_Pythozome	Brassica rapa	RLP
HORVU3Hr1G092090	PRGDB00201109	41.1	90	49	2	1	261	239	327	3.7e-16	83.6	Bra015449	Putative_R-Genes,_predicted_from_Pythozome	Brassica rapa	RLP
HORVU3Hr1G092270	PRGDB00171057	30.5	128	63	3	160	543	57	158	3.5e-08	58.2	LOC_Os07g35660.1	Putative_R-Genes,_predicted_from_Pythozome	Oryza sativa	RLK-GNK2			cysteine-rich RLK (RECEPTOR-like protein kinase) 8 (best arabidopsis hit)
HORVU3Hr1G092280	PRGDB00076462	35.9	117	67	3	121	471	72	180	8.8e-12	70.1	Sbi.7889	Putative_R-Genes,_predicted_from_NCBI_UniGene	Sorghum bicolor	RLK-GNK2	242050449	XM_002462924	Sorghum bicolor hypothetical protein, mRNA
HORVU3Hr1G092310	PRGDB00196867	33	115	64	2	115	459	24	125	1.2e-08	59.7	Pavirv00050237m	Putative_R-Genes,_predicted_from_Pythozome	Panicum virgatum	RLK-GNK2
HORVU3Hr1G092330	PRGDB00192225	38.9	144	88	0	58	489	407	550	1.4e-21	102.4	Mtr.8025	Putative_R-Genes,_predicted_from_NCBI_UniGene	Medicago truncatula	RLP	357439012	XM_003589735	Medicago truncatula Receptor protein kinase-like protein (MTR_1g039220) mRNA, complete cds
HORVU3Hr1G092740	PRGDB00146307	77.5	355	75	2	136	1185	1033	1387	2.3e-158	558.1	Bradi1g72570.1	Putative_R-Genes,_predicted_from_Pythozome	Ricinus communis	RLP			Leucine-rich receptor-like protein kinase family protein (best arabidopsis hit); systemin receptor SR160 precursor, putative, expressed (best rice hit)
HORVU3Hr1G092820	PRGDB00211657	51	51	25	0	382	534	670	720	3.3e-09	62.4	Eucgr.H02157.1	Putative_R-Genes,_predicted_from_Pythozome	Eucalyptus grandis	TNL
HORVU3Hr1G092840	PRGDB00183352	24.3	181	137	0	553	1095	1217	1397	7.3e-13	75.1	GSVIVT01015461001	Putative_R-Genes,_predicted_from_Pythozome	Vitis vinifera	N			pleiotropic drug resistance 12 (best arabidopsis hit)
HORVU3Hr1G092980	PRGDB00065333	77.4	31	7	0	199	291	137	167	8.6e-07	53.5	Aan.68903	Putative_R-Genes,_predicted_from_NCBI_UniGene	Artemisia annua	RLK	259809559	EZ369767	TSA: Artemisia annua strain Uganda Contig3218.Ulm mRNA sequence
HORVU3Hr1G093530	PRGDB00146681	80.6	1295	251	0	49	3933	1	1295	0	2073.9	Bradi2g58780.1	Putative_R-Genes,_predicted_from_Pythozome	Ricinus communis	RLP			Leucine-rich repeat transmembrane protein kinase (best arabidopsis hit); leucine-rich repeat receptor protein kinase EXS precursor, putative, expressed (best rice hit)
HORVU3Hr1G093550	PRGDB00189731	88.8	1019	114	0	1	3057	13	1031	0	1771.5	Hv.33112	Putative_R-Genes,_predicted_from_NCBI_UniGene	Hordeum vulgare	RLP	326507099	AK364424	Hordeum vulgare subsp. vulgare mRNA for predicted protein, complete cds, clone: NIASHv2025A10
HORVU3Hr1G093830	PRGDB00186167	82.3	96	17	0	28	315	101	196	1.3e-38	160.6	AC152495.1_FGT003	Putative_R-Genes,_predicted_from_Pythozome	Zea mays	CNL			LRR and NB-ARC domains-containing disease resistance protein (best arabidopsis hit); rp1, putative, expressed (best rice hit)
HORVU3Hr1G094480	PRGDB00187911	46.8	308	155	3	64	963	896	1202	5.8e-75	280.8	Ta.74193	Putative_R-Genes,_predicted_from_NCBI_UniGene	Triticum aestivum	RLP	241988090	AK335347	Triticum aestivum cDNA, clone: WT012_K21, cultivar: Chinese Spring
HORVU3Hr1G094500	PRGDB00187911	49.5	295	143	2	160	1029	909	1202	1.1e-79	296.6	Ta.74193	Putative_R-Genes,_predicted_from_NCBI_UniGene	Triticum aestivum	RLP	241988090	AK335347	Triticum aestivum cDNA, clone: WT012_K21, cultivar: Chinese Spring
HORVU3Hr1G094660	PRGDB00180224	67	986	310	9	7	2934	152	1132	0	1264.2	Si000113m	Putative_R-Genes,_predicted_from_Pythozome	Setaria italica	NL			NB-ARC domain-containing disease resistance protein (best arabidopsis hit); vrga1, putative, expressed (best rice hit)
HORVU3Hr1G095360	PRGDB00216326	31.6	171	99	9	157	657	772	928	3e-07	55.5	MDP0000255780	Putative_R-Genes,_predicted_from_Pythozome	Malus x domestica	RLP
HORVU3Hr1G095710	PRGDB00146682	76.2	853	154	20	1	2466	124	958	0	1179.5	Bradi2g59310.1	Putative_R-Genes,_predicted_from_Pythozome	Ricinus communis	CNL			NB-ARC domain-containing disease resistance protein (best arabidopsis hit); NB-ARC domain containing protein, expressed (best rice hit)
HORVU3Hr1G095760	PRGDB00180942	67.9	719	198	6	4	2112	750	1451	8.4e-260	896	Si012804m	Putative_R-Genes,_predicted_from_Pythozome	Setaria italica	CNL			HOPZ-ACTIVATED RESISTANCE 1 (best arabidopsis hit); expressed protein (best rice hit)
HORVU3Hr1G095880	PRGDB00181635	46.3	67	30	2	70	252	11	77	3.1e-06	50.8	Si025833m	Putative_R-Genes,_predicted_from_Pythozome	Setaria italica	NL			NAC domain containing protein 90 (best arabidopsis hit); NBS-LRR disease resistance protein, putative, expressed (best rice hit)
HORVU3Hr1G095940	PRGDB00206821	37.9	116	63	5	1119	784	1315	1425	3.2e-10	67	LOC_Os10g04290.1	Putative_R-Genes,_predicted_from_Pythozome	Oryza sativa	NL
HORVU3Hr1G096710	PRGDB00204832	53.7	164	70	4	553	1029	1	163	1.1e-42	174.1	GRMZM2G104425_T01	Putative_R-Genes,_predicted_from_Pythozome	Zea mays	RLP
HORVU3Hr1G096720	PRGDB00204832	57.1	163	66	2	478	954	1	163	8.3e-45	181	GRMZM2G104425_T01	Putative_R-Genes,_predicted_from_Pythozome	Zea mays	RLP
HORVU3Hr1G096910	PRGDB00204891	38.5	117	56	4	937	1263	1029	1137	3.6e-11	69.3	Lus10020500	Putative_R-Genes,_predicted_from_Pythozome	Linum usitatissimum	RLP
HORVU3Hr1G096940	PRGDB00204891	31.6	117	65	4	1156	1485	1029	1137	2.8e-07	56.6	Lus10020500	Putative_R-Genes,_predicted_from_Pythozome	Linum usitatissimum	RLP
HORVU3Hr1G097010	PRGDB00204891	35.7	115	71	3	916	1257	1029	1141	1.6e-11	70.5	Lus10020500	Putative_R-Genes,_predicted_from_Pythozome	Linum usitatissimum	RLP
HORVU3Hr1G097490	PRGDB00193674	78.9	71	11	1	1120	1332	1351	1417	2.3e-26	119.8	Ta.89224	Putative_R-Genes,_predicted_from_NCBI_UniGene	Triticum aestivum	RLP	312481332	HP628601	TSA: Triticum aestivum cultivar Bobwhite isotig19379.flagleaf mRNA sequence
HORVU3Hr1G098150	PRGDB00078123	55.2	649	270	10	40	1947	208	848	9.1e-182	637.5	Ta.68706	Putative_R-Genes,_predicted_from_NCBI_UniGene	Triticum aestivum	NL	241986916	AK334177	Triticum aestivum cDNA, clone: WT009_C24, cultivar: Chinese Spring
HORVU3Hr1G098170	PRGDB00216316	30	150	84	3	13	462	222	350	7.4e-10	63.5	MDP0000248430	Putative_R-Genes,_predicted_from_Pythozome	Malus x domestica	N
HORVU3Hr1G098880	PRGDB00215055	52.4	82	34	2	268	513	755	831	1.2e-17	90.5	MDP0000248164	Putative_R-Genes,_predicted_from_Pythozome	Malus x domestica	NL
HORVU3Hr1G099440	PRGDB00181316	36	89	57	0	46	312	147	235	1.3e-10	65.5	Si005916m	Putative_R-Genes,_predicted_from_Pythozome	Setaria italica	CN			U-box domain-containing protein kinase family protein (best arabidopsis hit); protein kinase, putative, expressed (best rice hit)
HORVU3Hr1G099630	PRGDB00184523	33	100	59	3	253	540	1031	1126	1.9e-07	55.8	GSVIVT01037631001	Putative_R-Genes,_predicted_from_Pythozome	Vitis vinifera	CNL			NB-ARC domain-containing disease resistance protein (best arabidopsis hit)
HORVU3Hr1G099730	PRGDB00145023	50.4	115	57	0	49	393	188	302	3.8e-27	122.1	AT1G51270.1	Putative_R-Genes,_predicted_from_Pythozome	Arabidopsis thaliana	T			MSP domain containing protein, expressed (best arabidopsis hit)
HORVU3Hr1G099740	PRGDB00197672	50	440	201	10	433	1743	1	424	6.9e-103	374.4	Pavirv00009367m	Putative_R-Genes,_predicted_from_Pythozome	Panicum virgatum	NL
HORVU3Hr1G100400	PRGDB00189866	65.9	82	19	1	1048	1293	1528	1600	9.7e-23	107.8	Hv.35090	Putative_R-Genes,_predicted_from_NCBI_UniGene	Hordeum vulgare	CNL	326523984	AK365800	Hordeum vulgare subsp. vulgare mRNA for predicted protein, complete cds, clone: NIASHv2037N16
HORVU3Hr1G100990	PRGDB00146686	59.1	1165	411	10	571	3927	178	1323	0	1303.9	Bradi2g60230.1	Putative_R-Genes,_predicted_from_Pythozome	Ricinus communis	CNL			LRR and NB-ARC domains-containing disease resistance protein (best arabidopsis hit); disease resistance protein RGA4, putative, expressed (best rice hit)
HORVU3Hr1G102860	PRGDB00147146	56.9	160	66	2	1018	1497	26	182	3.6e-47	189.1	Bradi4g14700.1	Putative_R-Genes,_predicted_from_Pythozome	Ricinus communis	NL			NB-ARC domain-containing disease resistance protein (best arabidopsis hit); disease resistance protein RPM1, putative (best rice hit)
HORVU3Hr1G104770	PRGDB00077690	75.7	646	156	1	4	1938	1	646	1.4e-277	954.9	Ta.32963	Putative_R-Genes,_predicted_from_NCBI_UniGene	Triticum aestivum	NL	241983546	AK331487	Triticum aestivum cDNA, clone: WT007_J23, cultivar: Chinese Spring
HORVU3Hr1G104940	PRGDB00177027	53.7	95	44	0	308	592	253	347	6.1e-22	104	29908.m006021	Putative_R-Genes,_predicted_from_Pythozome	Oryza barthii	RLP			Leucine-rich repeat receptor-like protein kinase family protein (best arabidopsis hit)
HORVU3Hr1G105020	PRGDB00189690	80.6	485	91	3	1	1446	483	967	1.3e-216	751.9	Hv.32386	Putative_R-Genes,_predicted_from_NCBI_UniGene	Hordeum vulgare	NL	326521911	AK372887	Hordeum vulgare subsp. vulgare mRNA for predicted protein, complete cds, clone: NIASHv3015B07
HORVU3Hr1G105070	PRGDB00199984	60	40	13	1	5644	5754	397	436	7.4e-06	53.9	Pavirv00030337m	Putative_R-Genes,_predicted_from_Pythozome	Panicum virgatum	NL
HORVU3Hr1G106150	PRGDB00072527	45.7	223	102	6	46	672	832	1049	9.9e-45	179.9	Os.49895	Putative_R-Genes,_predicted_from_NCBI_UniGene	Oryza sativa Japonica Group	NL	37988925	AK119302	Oryza sativa Japonica Group cDNA clone:001-130-F02, full insert sequence
HORVU3Hr1G107090	PRGDB00217737	27.2	81	59	0	130	372	356	436	0.0078	40.4	Thhalv10027751m	Putative_R-Genes,_predicted_from_Pythozome	Eutrema halophilum	TNL
HORVU3Hr1G107310	PRGDB00204101	73.1	591	141	3	1368	3107	340	923	1.3e-246	852.8	Bradi4g04662.1	Putative_R-Genes,_predicted_from_Pythozome	Brachypodium distachyon	CNL
HORVU3Hr1G107420	PRGDB00213057	33.9	59	35	2	25	192	1122	1179	0.00092	42.7	MDP0000278168	Putative_R-Genes,_predicted_from_Pythozome	Malus x domestica	TNL
HORVU3Hr1G107490	PRGDB00189941	70.2	47	14	0	24	164	557	603	6e-18	89	Hv.36705	Putative_R-Genes,_predicted_from_NCBI_UniGene	Hordeum vulgare	NL	326499779	AK359516	Hordeum vulgare subsp. vulgare mRNA for predicted protein, complete cds, clone: NIASHv1098H07
HORVU3Hr1G107860	PRGDB00182795	47.5	200	96	3	82	666	1076	1271	9.1e-43	173.3	GSVIVT01000058001	Putative_R-Genes,_predicted_from_Pythozome	Vitis vinifera	RLP			Leucine-rich repeat protein kinase family protein (best arabidopsis hit)
HORVU3Hr1G107930	PRGDB00182795	51.4	179	85	1	22	552	1093	1271	1.6e-45	182.2	GSVIVT01000058001	Putative_R-Genes,_predicted_from_Pythozome	Vitis vinifera	RLP			Leucine-rich repeat protein kinase family protein (best arabidopsis hit)
HORVU3Hr1G108480	PRGDB00165191	29.2	154	108	1	19	480	797	949	4.6e-20	97.4	mgv1a000858m	Putative_R-Genes,_predicted_from_Pythozome	Cucumis x hytivus	NL			NB-ARC domain-containing disease resistance protein (best arabidopsis hit)
HORVU3Hr1G108500	PRGDB00072281	51.8	600	258	11	2993	4738	250	836	2.1e-161	570.5	Os.27702	Putative_R-Genes,_predicted_from_NCBI_UniGene	Oryza sativa Japonica Group	CNL	37988273	AK111610	Oryza sativa Japonica Group cDNA clone:J013100B16, full insert sequence
HORVU3Hr1G108620	PRGDB00184759	58.1	43	18	0	766	894	307	349	1.4e-06	53.9	GRMZM2G312712_T02	Putative_R-Genes,_predicted_from_Pythozome	Zea mays	N			zinc finger protein-related (best arabidopsis hit); E3 ubiquitin ligase, putative, expressed (best rice hit)
HORVU3Hr1G108790	PRGDB00146331	72.1	61	12	1	55	222	420	480	7.2e-18	89.7	Bradi1g78380.1	Putative_R-Genes,_predicted_from_Pythozome	Ricinus communis	CN			U-box domain-containing protein kinase family protein (best arabidopsis hit); protein kinase family protein, putative, expressed (best rice hit)
HORVU3Hr1G109010	PRGDB00189604	84.2	404	54	1	160	1341	446	849	3.1e-196	684.1	Hv.27658	Putative_R-Genes,_predicted_from_NCBI_UniGene	Hordeum vulgare	RLK-GNK2	326522063	AK372963	Hordeum vulgare subsp. vulgare mRNA for predicted protein, complete cds, clone: NIASHv3017A20
HORVU3Hr1G109230	PRGDB00201835	30.2	149	97	2	13	441	175	322	1.7e-08	58.9	Bra013144	Putative_R-Genes,_predicted_from_Pythozome	Brassica rapa	TNL
HORVU3Hr1G109350	PRGDB00146428	75	673	156	6	70	2067	21	688	1.5e-290	998	Bradi2g12910.1	Putative_R-Genes,_predicted_from_Pythozome	Ricinus communis	RLK-GNK2			cysteine-rich RLK (RECEPTOR-like protein kinase) 25 (best arabidopsis hit); TKL_IRAK_DUF26-lh.1 - DUF26 kinases have homology to DUF26 containing loci, expressed (best rice hit)
HORVU3Hr1G109370	PRGDB00189604	88.3	820	55	2	130	2466	30	849	0	1428.3	Hv.27658	Putative_R-Genes,_predicted_from_NCBI_UniGene	Hordeum vulgare	RLK-GNK2	326522063	AK372963	Hordeum vulgare subsp. vulgare mRNA for predicted protein, complete cds, clone: NIASHv3017A20
HORVU3Hr1G109380	PRGDB00189604	75.9	195	38	2	1	582	142	328	4.1e-79	293.9	Hv.27658	Putative_R-Genes,_predicted_from_NCBI_UniGene	Hordeum vulgare	RLK-GNK2	326522063	AK372963	Hordeum vulgare subsp. vulgare mRNA for predicted protein, complete cds, clone: NIASHv3017A20
HORVU3Hr1G109430	PRGDB00189604	70.8	677	181	6	58	2055	179	849	4.5e-271	933.3	Hv.27658	Putative_R-Genes,_predicted_from_NCBI_UniGene	Hordeum vulgare	RLK-GNK2	326522063	AK372963	Hordeum vulgare subsp. vulgare mRNA for predicted protein, complete cds, clone: NIASHv3017A20
HORVU3Hr1G109540	PRGDB00164261	30.1	289	166	5	649	1500	1518	1775	2.5e-32	139.8	Glyma16g23790.1	Putative_R-Genes,_predicted_from_Pythozome	Glycine max	CNL			transmembrane receptors;ATP binding (best arabidopsis hit)
HORVU3Hr1G111470	PRGDB00189853	94.2	1003	58	0	3	3011	11	1013	0	1899.8	Hv.34906	Putative_R-Genes,_predicted_from_NCBI_UniGene	Hordeum vulgare	CNL	326526396	AK366012	Hordeum vulgare subsp. vulgare mRNA for predicted protein, complete cds, clone: NIASHv2039M04
HORVU3Hr1G112850	PRGWK00001271	29.8	198	115	7	28	558	40	234	9e-12	70.1	Sotub02g005110.1.1	Contributed_R-Genes	Solanum tuberosum	L
HORVU3Hr1G112930	PRGDB00189527	96.4	584	21	0	221	1972	27	610	0	1110.5	Hv.19285	Putative_R-Genes,_predicted_from_NCBI_UniGene	Hordeum vulgare	NL	326490899	AK358906	Hordeum vulgare subsp. vulgare mRNA for predicted protein, partial cds, clone: NIASHv1085I19
HORVU3Hr1G112960	PRGWK00001271	27.4	215	135	6	28	612	33	246	5.9e-11	68.6	Sotub02g005110.1.1	Contributed_R-Genes	Solanum tuberosum	L
HORVU3Hr1G113000	PRGWK00001219	28.1	242	159	8	339	1031	4	241	1e-13	78.2	Sotub01g022200.1.1	Contributed_R-Genes	Solanum tuberosum	L
HORVU3Hr1G113080	PRGWK00001058	62.1	240	91	0	115	834	22	261	2e-79	295.4	Solyc11g068690.1.1	Contributed_R-Genes	Solanum lycopersicum	L
HORVU3Hr1G113210	PRGDB00178863	41.7	72	41	1	4	219	967	1037	2.3e-08	58.5	Sb02g040910.1	Putative_R-Genes,_predicted_from_Pythozome	Sorghum bicolor	NL			NB-ARC domain-containing disease resistance protein (best arabidopsis hit); resistance protein LR10, putative, expressed (best rice hit)
HORVU3Hr1G113640	PRGDB00062280	67.2	460	144	3	1	1377	1	454	1.9e-172	605.1	Pm3b-like disease resistance protein	Putative_R-Genes,_collected_from_NCBI_Protein	Triticum aestivum	NL	225904231	FJ794606	Triticum aestivum cultivar Yumai 13 Pm3b-like disease resistance protein (PM3) gene, complete cds.
HORVU3Hr1G113690	PRGDB00062280	62.5	731	259	6	1	2184	1	719	1.1e-257	889	Pm3b-like disease resistance protein	Putative_R-Genes,_collected_from_NCBI_Protein	Triticum aestivum	NL	225904231	FJ794606	Triticum aestivum cultivar Yumai 13 Pm3b-like disease resistance protein (PM3) gene, complete cds.
HORVU3Hr1G113780	PRGDB00180790	59.4	648	245	8	1	1920	551	1188	2.8e-206	718	Si013133m	Putative_R-Genes,_predicted_from_Pythozome	Setaria italica	CNL			NB-ARC domain-containing disease resistance protein (best arabidopsis hit); resistance protein, putative, expressed (best rice hit)
HORVU3Hr1G113800	PRGDB00048273	55.4	998	398	14	1	2913	1	978	1.8e-297	1021.5	Pm3b-like disease resistance protein 2Q2	Putative_R-Genes,_collected_from_NCBI_Protein	Triticum aestivum	NL	134290426	EF157980	Triticum aestivum Pm3b-like disease resistance protein 2Q2 gene, complete cds.
HORVU3Hr1G113810	PRGDB00076451	75.9	187	45	0	4	564	619	805	6.4e-82	303.1	Sbi.7042	Putative_R-Genes,_predicted_from_NCBI_UniGene	Sorghum bicolor	CNL	242047827	XM_002461615	Sorghum bicolor hypothetical protein, mRNA
HORVU3Hr1G115170	PRGDB00183702	50	134	32	4	958	1347	1201	1303	1.9e-21	103.6	GSVIVT01023015001	Putative_R-Genes,_predicted_from_Pythozome	Vitis vinifera	NL			NB-ARC domain-containing disease resistance protein (best arabidopsis hit)
HORVU3Hr1G116440	PRGDB00180999	59.6	1241	402	14	1	3666	96	1256	0	1380.5	Si009195m	Putative_R-Genes,_predicted_from_Pythozome	Setaria italica	NL			NB-ARC domain-containing disease resistance protein (best arabidopsis hit); NB-ARC domain containing protein (best rice hit)
HORVU3Hr1G116520	PRGDB00170222	62.8	94	35	0	292	573	1	94	6.1e-24	110.5	LOC_Os04g30930.1	Putative_R-Genes,_predicted_from_Pythozome	Oryza sativa	NL			NB-ARC domain-containing disease resistance protein (best arabidopsis hit)
HORVU3Hr1G116680	PRGDB00204290	82.1	1100	195	1	1	3294	58	1157	0	1864	Bradi3g41987.1	Putative_R-Genes,_predicted_from_Pythozome	Brachypodium distachyon	N
HORVU3Hr1G117180	PRGDB00078803	54.1	268	116	2	34	834	352	613	1.2e-72	274.6	Vvi.12916	Putative_R-Genes,_predicted_from_NCBI_UniGene	Vitis vinifera	N	225452756	XM_002283015	PREDICTED: Vitis vinifera hypothetical protein LOC100262734 (LOC100262734), mRNA
HORVU3Hr1G117250	PRGDB00078803	47.5	99	50	2	1	294	1147	1244	1e-15	82.4	Vvi.12916	Putative_R-Genes,_predicted_from_NCBI_UniGene	Vitis vinifera	N	225452756	XM_002283015	PREDICTED: Vitis vinifera hypothetical protein LOC100262734 (LOC100262734), mRNA
HORVU3Hr1G117670	PRGDB00189838	54	335	146	3	64	1065	1241	1568	8.9e-94	343.6	Hv.34616	Putative_R-Genes,_predicted_from_NCBI_UniGene	Hordeum vulgare	NL	326530114	AK377143	Hordeum vulgare subsp. vulgare mRNA for predicted protein, partial cds, clone: NIASHv3149K09
HORVU3Hr1G117680	PRGDB00189464	94.4	877	47	1	1	2625	22	898	0	1652.9	Hv.15393	Putative_R-Genes,_predicted_from_NCBI_UniGene	Hordeum vulgare	RLP	326533859	AK362499	Hordeum vulgare subsp. vulgare mRNA for predicted protein, complete cds, clone: NIASHv2006D23
HORVU3Hr1G117690	PRGDB00201975	54.9	213	74	2	475	1113	179	369	2.9e-62	238.8	Bra036845	Putative_R-Genes,_predicted_from_Pythozome	Brassica rapa	CNL
HORVU4Hr1G000030	PRGDB00193674	70.5	988	267	2	130	3024	221	1207	0	1367.1	Ta.89224	Putative_R-Genes,_predicted_from_NCBI_UniGene	Triticum aestivum	RLP	312481332	HP628601	TSA: Triticum aestivum cultivar Bobwhite isotig19379.flagleaf mRNA sequence
HORVU4Hr1G000120	PRGDB00064617	54.3	46	17	1	247	372	54	99	2.6e-07	55.8	Zm.143017	Putative_R-Genes,_predicted_from_NCBI_UniGene	Zea mays	RLK	223973790	BT065207	Zea mays full-length cDNA clone ZM_BFb0035I10 mRNA, complete cds
HORVU4Hr1G000280	PRGDB00063788	50.8	1564	624	25	1	4494	1	1485	0	1382.9	hypothetical protein	Putative_R-Genes,_collected_from_NCBI_Protein	Sorghum bicolor	NL	242074399	XM_002447091	Sorghum bicolor hypothetical protein, mRNA.
HORVU4Hr1G000310	PRGDB00077825	52.1	979	449	8	1	2895	136	1108	2.7e-277	954.5	Ta.43524	Putative_R-Genes,_predicted_from_NCBI_UniGene	Triticum aestivum	CNL	241987454	AK334711	Triticum aestivum cDNA, clone: WT010_M17, cultivar: Chinese Spring
HORVU4Hr1G000350	PRGDB00077825	51.9	1065	486	11	1	3141	136	1192	2.5e-308	1057.7	Ta.43524	Putative_R-Genes,_predicted_from_NCBI_UniGene	Triticum aestivum	CNL	241987454	AK334711	Triticum aestivum cDNA, clone: WT010_M17, cultivar: Chinese Spring
HORVU4Hr1G000620	PRGDB00068820	86.9	199	26	0	22	618	95	293	1.2e-95	350.1	Gma.7643	Putative_R-Genes,_predicted_from_NCBI_UniGene	Glycine max	NL	210144184	AK286966	Glycine max cDNA, clone: GMFL01-41-C06
HORVU4Hr1G000700	PRGDB00070731	46.7	105	46	4	118	429	3	98	3.8e-14	78.2	Mdo.689	Putative_R-Genes,_predicted_from_NCBI_UniGene	Malus x domestica	T	292668962	GU732467	Malus x domestica AP2 domain class transcription factor (AP2D43) mRNA, complete cds
HORVU4Hr1G000880	PRGDB00213803	72.1	86	24	0	58	315	926	1011	2.7e-32	137.5	MDP0000322059	Putative_R-Genes,_predicted_from_Pythozome	Malus x domestica	RLP
HORVU4Hr1G000910	PRGDB00217154	59.3	54	21	1	253	411	50	103	2.3e-09	62	MDP0000385217	Putative_R-Genes,_predicted_from_Pythozome	Malus x domestica	RLP
HORVU4Hr1G002530	PRGDB00184271	85.1	47	6	1	190	330	662	707	3.7e-16	85.9	GRMZM2G162531_T01	Putative_R-Genes,_predicted_from_Pythozome	Zea mays	RLP			STRUBBELIG-receptor family 8 (best arabidopsis hit); STRUBBELIG-RECEPTOR FAMILY 7 precursor, putative, expressed (best rice hit)
HORVU4Hr1G002640	PRGDB00189850	64.1	103	31	2	1	294	130	231	6.1e-36	149.4	Hv.34869	Putative_R-Genes,_predicted_from_NCBI_UniGene	Hordeum vulgare	Other	326526852	AK369614	Hordeum vulgare subsp. vulgare mRNA for predicted protein, complete cds, clone: NIASHv2094G16
HORVU4Hr1G002650	PRGDB00189850	56.5	207	88	2	148	765	26	231	2.6e-70	265	Hv.34869	Putative_R-Genes,_predicted_from_NCBI_UniGene	Hordeum vulgare	Other	326526852	AK369614	Hordeum vulgare subsp. vulgare mRNA for predicted protein, complete cds, clone: NIASHv2094G16
HORVU4Hr1G003120	PRGWK00001382	42.6	148	83	1	88	531	34	179	3.4e-24	111.7	Sotub03g006550.1.1	Contributed_R-Genes	Solanum tuberosum	L
HORVU4Hr1G003640	PRGDB00181372	31.3	131	90	0	955	1347	136	266	2.1e-14	80.1	Si005894m	Putative_R-Genes,_predicted_from_Pythozome	Setaria italica	CN			U-box domain-containing protein kinase family protein (best arabidopsis hit); protein kinase, putative, expressed (best rice hit)
HORVU4Hr1G003650	PRGDB00151049	32.5	120	80	1	13	369	8	127	2.1e-07	56.2	Cre12.g532050.t1.1	Putative_R-Genes,_predicted_from_Pythozome	Chlamydomonas reinhardtii	N			U-box domain-containing protein kinase family protein (best arabidopsis hit)
HORVU4Hr1G003660	PRGDB00181372	38.9	95	58	0	1318	1602	161	255	3.6e-13	76.3	Si005894m	Putative_R-Genes,_predicted_from_Pythozome	Setaria italica	CN			U-box domain-containing protein kinase family protein (best arabidopsis hit); protein kinase, putative, expressed (best rice hit)
HORVU4Hr1G003760	PRGDB00181316	36.8	68	43	0	16	219	168	235	1.5e-06	51.6	Si005916m	Putative_R-Genes,_predicted_from_Pythozome	Setaria italica	CN			U-box domain-containing protein kinase family protein (best arabidopsis hit); protein kinase, putative, expressed (best rice hit)
HORVU4Hr1G003820	PRGDB00217252	68.9	106	33	0	143	460	684	789	4.2e-37	156	MDP0000284128	Putative_R-Genes,_predicted_from_Pythozome	Malus x domestica	RLP
HORVU4Hr1G003940	PRGDB00216326	34.8	69	44	1	688	894	789	856	0.0012	43.9	MDP0000255780	Putative_R-Genes,_predicted_from_Pythozome	Malus x domestica	RLP
HORVU4Hr1G004070	PRGDB00078682	59	39	16	0	13	129	813	851	1.9e-06	52.8	Vvi.8276	Putative_R-Genes,_predicted_from_NCBI_UniGene	Vitis vinifera	NL	225452519	XM_002275052	PREDICTED: Vitis vinifera hypothetical protein LOC100250803 (LOC100250803), mRNA
HORVU4Hr1G004540	PRGDB00213743	46.5	142	74	1	1	426	1219	1358	1.8e-26	118.6	MDP0000457940	Putative_R-Genes,_predicted_from_Pythozome	Malus x domestica	TNL
HORVU4Hr1G004600	PRGDB00206906	44.4	54	27	1	31	192	1648	1698	2.3e-07	53.9	LOC_Os02g20420.1	Putative_R-Genes,_predicted_from_Pythozome	Oryza sativa	CNL
HORVU4Hr1G005380	PRGDB00182795	45.9	122	65	1	7	372	1151	1271	2.3e-27	121.3	GSVIVT01000058001	Putative_R-Genes,_predicted_from_Pythozome	Vitis vinifera	RLP			Leucine-rich repeat protein kinase family protein (best arabidopsis hit)
HORVU4Hr1G005440	PRGDB00182795	45.9	209	109	4	40	660	1065	1271	4.2e-43	174.5	GSVIVT01000058001	Putative_R-Genes,_predicted_from_Pythozome	Vitis vinifera	RLP			Leucine-rich repeat protein kinase family protein (best arabidopsis hit)
HORVU4Hr1G005670	PRGDB00204876	69.5	95	20	1	442	726	1453	1538	4.3e-31	134.8	Lus10019708	Putative_R-Genes,_predicted_from_Pythozome	Linum usitatissimum	TNL
HORVU4Hr1G005710	PRGDB00181316	34.2	76	50	0	271	498	123	198	3e-06	51.6	Si005916m	Putative_R-Genes,_predicted_from_Pythozome	Setaria italica	CN			U-box domain-containing protein kinase family protein (best arabidopsis hit); protein kinase, putative, expressed (best rice hit)
HORVU4Hr1G005730	PRGDB00078970	33.9	121	79	1	346	708	1107	1226	5.4e-12	71.2	Vvi.20745	Putative_R-Genes,_predicted_from_NCBI_UniGene	Vitis vinifera	CNL	225447515	XM_002268092	PREDICTED: Vitis vinifera hypothetical protein LOC100252764 (LOC100252764), mRNA
HORVU4Hr1G005950	PRGDB00184310	59	156	64	0	913	1380	884	1039	3.4e-50	200.3	GSVIVT01034283001	Putative_R-Genes,_predicted_from_Pythozome	Vitis vinifera	NL			receptor like protein 14 (best arabidopsis hit)
HORVU4Hr1G006450	PRGDB00073360	63	597	215	5	181	1965	82	674	1.2e-215	749.2	Os.93645	Putative_R-Genes,_predicted_from_NCBI_UniGene	Oryza sativa Japonica Group	RLP	51873279	AY714491	Oryza sativa (indica cultivar-group) clone OsInlk2 putative leucine-rich repeat receptor-like kinase mRNA, complete cds
HORVU4Hr1G006460	PRGDB00197357	49.2	126	57	1	241	597	42	167	2.8e-27	121.7	Pavirv00060718m	Putative_R-Genes,_predicted_from_Pythozome	Panicum virgatum	RLP
HORVU4Hr1G006480	PRGDB00204891	39	123	65	4	1108	1470	1023	1137	3.2e-16	86.3	Lus10020500	Putative_R-Genes,_predicted_from_Pythozome	Linum usitatissimum	RLP
HORVU4Hr1G006870	PRGDB00215267	35	117	62	1	1639	1947	29	145	3.1e-11	70.1	MDP0000256952	Putative_R-Genes,_predicted_from_Pythozome	Malus x domestica	RLP
HORVU4Hr1G007610	PRGDB00062544	70.4	54	16	0	757	918	991	1044	1.7e-14	80.1	cc-nbs-lrr resistance protein	Putative_R-Genes,_collected_from_NCBI_Protein	Populus trichocarpa	NL	116047840	CM000338	Populus trichocarpa linkage group II, whole genome shotgun sequence.
HORVU4Hr1G009160	PRGDB00204912	58	460	186	5	1	1371	457	912	1.3e-142	506.1	Lus10017408	Putative_R-Genes,_predicted_from_Pythozome	Linum usitatissimum	CN
HORVU4Hr1G009170	PRGDB00204912	74.5	459	103	2	13	1389	10	454	4.2e-204	710.3	Lus10017408	Putative_R-Genes,_predicted_from_Pythozome	Linum usitatissimum	CN
HORVU4Hr1G009230	PRGDB00204034	66.8	681	205	11	1	2016	1	669	3.2e-245	847.4	Bradi4g02317.1	Putative_R-Genes,_predicted_from_Pythozome	Brachypodium distachyon	RLK-GNK2
HORVU4Hr1G009340	PRGDB00189468	76.9	698	161	0	259	2352	97	794	3.8e-298	1023.5	Hv.15569	Putative_R-Genes,_predicted_from_NCBI_UniGene	Hordeum vulgare	RLP	326525478	AK357572	Hordeum vulgare subsp. vulgare mRNA for predicted protein, complete cds, clone: NIASHv1056O04
HORVU4Hr1G009500	PRGDB00216326	26.4	318	208	8	79	1011	671	969	4.5e-25	115.2	MDP0000255780	Putative_R-Genes,_predicted_from_Pythozome	Malus x domestica	RLP
HORVU4Hr1G009520	PRGDB00143781	77.1	35	8	0	703	807	169	203	4.9e-08	58.5	356572	Putative_R-Genes,_predicted_from_Pythozome	Arabidopsis lyrata	T			Disease resistance protein (TIR-NBS-LRR class) family (best arabidopsis hit)
HORVU4Hr1G010940	PRGDB00217252	34.5	113	66	3	202	516	633	745	2e-06	52.4	MDP0000284128	Putative_R-Genes,_predicted_from_Pythozome	Malus x domestica	RLP
HORVU4Hr1G011260	PRGDB00205035	45.8	120	63	1	1408	1767	9	126	3.9e-23	110.2	Lus10000423	Putative_R-Genes,_predicted_from_Pythozome	Linum usitatissimum	TNL
HORVU4Hr1G011520	PRGDB00213640	42.7	110	63	0	369	40	966	1075	1.3e-19	95.5	MDP0000484925	Putative_R-Genes,_predicted_from_Pythozome	Malus x domestica	NL
HORVU4Hr1G012030	PRGDB00177091	49.6	125	61	2	28	399	240	363	2.2e-28	125.9	POPTR_0818s00195.1	Putative_R-Genes,_predicted_from_Pythozome	Populus trichocarpa	T			NAC domain containing protein 17 (best arabidopsis hit)
HORVU4Hr1G012420	PRGDB00187546	69.2	341	98	5	1731	2732	441	781	3.8e-118	426	Zm.158839	Putative_R-Genes,_predicted_from_NCBI_UniGene	Zea mays	RLP	195657342	EU976021	Zea mays clone 508855 mRNA sequence
HORVU4Hr1G012480	PRGDB00078079	85.7	805	108	2	905	3319	1	798	0	1347.4	Ta.67894	Putative_R-Genes,_predicted_from_NCBI_UniGene	Triticum aestivum	RLP	241989173	AK336152	Triticum aestivum cDNA, clone: SET3_F19, cultivar: Chinese Spring
HORVU4Hr1G013320	PRGDB00217072	65	163	57	0	286	774	1200	1362	1.8e-58	225.7	MDP0000261726	Putative_R-Genes,_predicted_from_Pythozome	Malus x domestica	RLP
HORVU4Hr1G013370	PRGDB00204802	74.2	62	16	0	191	376	750	811	1.6e-19	96.3	GRMZM2G392176_T01	Putative_R-Genes,_predicted_from_Pythozome	Zea mays	RLP
HORVU4Hr1G013380	PRGDB00215793	54.1	61	28	0	1	183	985	1045	4.6e-14	76.3	MDP0000281804	Putative_R-Genes,_predicted_from_Pythozome	Malus x domestica	CNL
HORVU4Hr1G013650	PRGDB00186672	63.9	36	13	0	6184	6077	1115	1150	1.2e-05	53.1		Putative_R-Genes,_collected_from_NCBI_Protein	Arachis hypogaea	NL	342365827	HQ637178	Arachis hypogaea clone AHF-205D04 NBS-LRR gene cluster, complete sequence.
HORVU4Hr1G014170	PRGDB00063797	31.5	130	87	1	22	405	230	359	9.9e-12	70.1	hypothetical protein	Putative_R-Genes,_collected_from_NCBI_Protein	Sorghum bicolor	T	242047787	XM_002461595	Sorghum bicolor hypothetical protein, mRNA.
HORVU4Hr1G014630	PRGDB00073072	26	281	179	8	244	1068	389	646	5.4e-11	68.6	Os.80143	Putative_R-Genes,_predicted_from_NCBI_UniGene	Oryza sativa Japonica Group	CNL	32975074	AK065056	Oryza sativa Japonica Group cDNA clone:J013001J06, full insert sequence
HORVU4Hr1G014660	PRGDB00213363	51.7	553	211	12	783	2360	905	1428	5.2e-145	515.4	MDP0000265619	Putative_R-Genes,_predicted_from_Pythozome	Malus x domestica	N
HORVU4Hr1G014690	PRGDB00214989	45.2	42	22	1	1451	1573	309	350	27	30.8	MDP0000481805	Putative_R-Genes,_predicted_from_Pythozome	Malus x domestica	N
HORVU4Hr1G015000	PRGDB00189831	33.1	163	100	7	293	772	1240	1396	1.4e-12	73.6	Hv.34567	Putative_R-Genes,_predicted_from_NCBI_UniGene	Hordeum vulgare	NL	326530731	AK369963	Hordeum vulgare subsp. vulgare mRNA for predicted protein, complete cds, clone: NIASHv2102D06
HORVU4Hr1G015350	PRGDB00070731	55.6	72	31	1	139	351	25	96	4.1e-16	84.7	Mdo.689	Putative_R-Genes,_predicted_from_NCBI_UniGene	Malus x domestica	T	292668962	GU732467	Malus x domestica AP2 domain class transcription factor (AP2D43) mRNA, complete cds
[truncated: 1,251 more rows]

## Sheet: Sheet2
Table S14 Resistance gene prediction in the study
[truncated: 3,109 more rows]
