# Supplementary material for: Transcriptome Analysis and Functional Characterization of the HvLRR_8-1 Gene Involved in Barley Resistance to Pyrenophora graminea
Source: Plants (Basel). 2025 Jul 30;14(15):2350. doi: 10.3390/plants14152350 (PMC12348818; doi:10.3390/plants14152350)
Supplement: Supplementary file 1 [file plants-14-02350-s001.zip › Supplementary Table/Table S15 Transcirption factor prediction in the study.xlsx]

## Sheet: Sheet1
Table S15 Transcirption factor prediction in the study
Gene ID	Family	Included Domain	Excluded Domain	DB Link
HORVU6Hr1G088370	C2C2-GATA	GATA	-	http://plntfdb.bio.uni-potsdam.de/v3.0/fam_mem.php?family_id=C2C2-GATA
HORVU6Hr1G054650	mTERF	mTERF	-	http://plntfdb.bio.uni-potsdam.de/v3.0/fam_mem.php?family_id=mTERF
HORVU0Hr1G005410	FAR1	FAR1	-	http://plntfdb.bio.uni-potsdam.de/v3.0/fam_mem.php?family_id=FAR1
HORVU6Hr1G080190	GeBP	DUF573	-	http://plntfdb.bio.uni-potsdam.de/v3.0/fam_mem.php?family_id=GeBP
HORVU6Hr1G092820	FHA	FHA	-	http://plntfdb.bio.uni-potsdam.de/v3.0/fam_mem.php?family_id=FHA
HORVU7Hr1G088790	AP2-EREBP	AP2	-	http://plntfdb.bio.uni-potsdam.de/v3.0/fam_mem.php?family_id=AP2-EREBP
HORVU4Hr1G013380	LOB	DUF260	-	http://plntfdb.bio.uni-potsdam.de/v3.0/fam_mem.php?family_id=LOB
HORVU7Hr1G038060	bHLH	HLH	-	http://plntfdb.bio.uni-potsdam.de/v3.0/fam_mem.php?family_id=bHLH
HORVU4Hr1G020110	TUB	Tub	-	http://plntfdb.bio.uni-potsdam.de/v3.0/fam_mem.php?family_id=TUB
HORVU2Hr1G006350	G2-like	G2-like	Response_reg	http://plntfdb.bio.uni-potsdam.de/v3.0/fam_mem.php?family_id=G2-like
HORVU7Hr1G121210	MYB	Myb_DNA-binding	ARID,Response_reg,SNF2_N	http://plntfdb.bio.uni-potsdam.de/v3.0/fam_mem.php?family_id=MYB
HORVU7Hr1G093580	bZIP	bZIP_1,bZIP_2,bZIP_Maf	HLH	http://plntfdb.bio.uni-potsdam.de/v3.0/fam_mem.php?family_id=bZIP
BGI_novel_G003774	FAR1	FAR1	-	http://plntfdb.bio.uni-potsdam.de/v3.0/fam_mem.php?family_id=FAR1
HORVU1Hr1G079040	MYB	Myb_DNA-binding	ARID,Response_reg,SNF2_N	http://plntfdb.bio.uni-potsdam.de/v3.0/fam_mem.php?family_id=MYB
HORVU1Hr1G082210	FAR1	FAR1	-	http://plntfdb.bio.uni-potsdam.de/v3.0/fam_mem.php?family_id=FAR1
HORVU7Hr1G042380	ABI3VP1	B3	AP2,Auxin_resp	http://plntfdb.bio.uni-potsdam.de/v3.0/fam_mem.php?family_id=ABI3VP1
HORVU4Hr1G008980	GRAS	GRAS	-	http://plntfdb.bio.uni-potsdam.de/v3.0/fam_mem.php?family_id=GRAS
HORVU1Hr1G074080	FAR1	FAR1	-	http://plntfdb.bio.uni-potsdam.de/v3.0/fam_mem.php?family_id=FAR1
HORVU0Hr1G020200	bHLH	HLH	-	http://plntfdb.bio.uni-potsdam.de/v3.0/fam_mem.php?family_id=bHLH
HORVU0Hr1G001430	WRKY	WRKY	-	http://plntfdb.bio.uni-potsdam.de/v3.0/fam_mem.php?family_id=WRKY
HORVU2Hr1G091530	MYB	Myb_DNA-binding	ARID,Response_reg,SNF2_N	http://plntfdb.bio.uni-potsdam.de/v3.0/fam_mem.php?family_id=MYB
HORVU2Hr1G082880	MYB	Myb_DNA-binding	ARID,Response_reg,SNF2_N	http://plntfdb.bio.uni-potsdam.de/v3.0/fam_mem.php?family_id=MYB
BGI_novel_G004496	LIM	LIM	-	http://plntfdb.bio.uni-potsdam.de/v3.0/fam_mem.php?family_id=LIM
HORVU4Hr1G023510	MYB	Myb_DNA-binding	ARID,Response_reg,SNF2_N	http://plntfdb.bio.uni-potsdam.de/v3.0/fam_mem.php?family_id=MYB
HORVU7Hr1G024150	MYB	Myb_DNA-binding	ARID,Response_reg,SNF2_N	http://plntfdb.bio.uni-potsdam.de/v3.0/fam_mem.php?family_id=MYB
HORVU4Hr1G082030	AP2-EREBP	AP2	-	http://plntfdb.bio.uni-potsdam.de/v3.0/fam_mem.php?family_id=AP2-EREBP
HORVU6Hr1G079880	FAR1	FAR1	-	http://plntfdb.bio.uni-potsdam.de/v3.0/fam_mem.php?family_id=FAR1
HORVU5Hr1G017930	FAR1	FAR1	-	http://plntfdb.bio.uni-potsdam.de/v3.0/fam_mem.php?family_id=FAR1
HORVU7Hr1G101270	ARF	Auxin_resp	-	http://plntfdb.bio.uni-potsdam.de/v3.0/fam_mem.php?family_id=ARF
HORVU4Hr1G068410	MYB	Myb_DNA-binding	ARID,Response_reg,SNF2_N	http://plntfdb.bio.uni-potsdam.de/v3.0/fam_mem.php?family_id=MYB
HORVU5Hr1G099460	NAC	NAM	-	http://plntfdb.bio.uni-potsdam.de/v3.0/fam_mem.php?family_id=NAC
HORVU6Hr1G021570	C2C2-GATA	GATA	-	http://plntfdb.bio.uni-potsdam.de/v3.0/fam_mem.php?family_id=C2C2-GATA
HORVU5Hr1G112930	C2H2	zf-C2H2	PHD	http://plntfdb.bio.uni-potsdam.de/v3.0/fam_mem.php?family_id=C2H2
HORVU2Hr1G077340	FAR1	FAR1	-	http://plntfdb.bio.uni-potsdam.de/v3.0/fam_mem.php?family_id=FAR1
HORVU5Hr1G040000	TUB	Tub	-	http://plntfdb.bio.uni-potsdam.de/v3.0/fam_mem.php?family_id=TUB
HORVU4Hr1G086370	FAR1	FAR1	-	http://plntfdb.bio.uni-potsdam.de/v3.0/fam_mem.php?family_id=FAR1
HORVU5Hr1G054870	C3H	zf-CCCH	PHD,SNF2_N,zf-C2H2	http://plntfdb.bio.uni-potsdam.de/v3.0/fam_mem.php?family_id=C3H
HORVU7Hr1G077270	bHLH	HLH	-	http://plntfdb.bio.uni-potsdam.de/v3.0/fam_mem.php?family_id=bHLH
HORVU2Hr1G108880	FAR1	FAR1	-	http://plntfdb.bio.uni-potsdam.de/v3.0/fam_mem.php?family_id=FAR1
HORVU7Hr1G097790	Tify	tify	GATA	http://plntfdb.bio.uni-potsdam.de/v3.0/fam_mem.php?family_id=Tify
HORVU1Hr1G077710	FAR1	FAR1	-	http://plntfdb.bio.uni-potsdam.de/v3.0/fam_mem.php?family_id=FAR1
HORVU3Hr1G068640	ABI3VP1	B3	AP2,Auxin_resp	http://plntfdb.bio.uni-potsdam.de/v3.0/fam_mem.php?family_id=ABI3VP1
HORVU5Hr1G035980	TCP	TCP	-	http://plntfdb.bio.uni-potsdam.de/v3.0/fam_mem.php?family_id=TCP
HORVU3Hr1G110200	PLATZ	PLATZ	-	http://plntfdb.bio.uni-potsdam.de/v3.0/fam_mem.php?family_id=PLATZ
HORVU3Hr1G033740	WRKY	WRKY	-	http://plntfdb.bio.uni-potsdam.de/v3.0/fam_mem.php?family_id=WRKY
HORVU5Hr1G080040	bHLH	HLH	-	http://plntfdb.bio.uni-potsdam.de/v3.0/fam_mem.php?family_id=bHLH
HORVU6Hr1G093050	NAC	NAM	-	http://plntfdb.bio.uni-potsdam.de/v3.0/fam_mem.php?family_id=NAC
HORVU4Hr1G064060	MYB	Myb_DNA-binding	ARID,Response_reg,SNF2_N	http://plntfdb.bio.uni-potsdam.de/v3.0/fam_mem.php?family_id=MYB
HORVU7Hr1G090880	G2-like	G2-like	Response_reg	http://plntfdb.bio.uni-potsdam.de/v3.0/fam_mem.php?family_id=G2-like
HORVU5Hr1G125110	Sigma70-like	Sigma70_r2,Sigma70_r3,Sigma70_r4	-	http://plntfdb.bio.uni-potsdam.de/v3.0/fam_mem.php?family_id=Sigma70-like
HORVU5Hr1G075350	MYB	Myb_DNA-binding	ARID,Response_reg,SNF2_N	http://plntfdb.bio.uni-potsdam.de/v3.0/fam_mem.php?family_id=MYB
HORVU5Hr1G045760	C2H2	zf-C2H2	PHD	http://plntfdb.bio.uni-potsdam.de/v3.0/fam_mem.php?family_id=C2H2
HORVU1Hr1G080350	AP2-EREBP	AP2	-	http://plntfdb.bio.uni-potsdam.de/v3.0/fam_mem.php?family_id=AP2-EREBP
HORVU2Hr1G082330	NAC	NAM	-	http://plntfdb.bio.uni-potsdam.de/v3.0/fam_mem.php?family_id=NAC
HORVU0Hr1G012740	WRKY	WRKY	-	http://plntfdb.bio.uni-potsdam.de/v3.0/fam_mem.php?family_id=WRKY
HORVU6Hr1G064920	G2-like	G2-like	Response_reg	http://plntfdb.bio.uni-potsdam.de/v3.0/fam_mem.php?family_id=G2-like
HORVU1Hr1G055900	MYB	Myb_DNA-binding	ARID,Response_reg,SNF2_N	http://plntfdb.bio.uni-potsdam.de/v3.0/fam_mem.php?family_id=MYB
HORVU4Hr1G061340	AP2-EREBP	AP2	-	http://plntfdb.bio.uni-potsdam.de/v3.0/fam_mem.php?family_id=AP2-EREBP
HORVU7Hr1G105450	MYB	Myb_DNA-binding	ARID,Response_reg,SNF2_N	http://plntfdb.bio.uni-potsdam.de/v3.0/fam_mem.php?family_id=MYB
HORVU4Hr1G075340	bHLH	HLH	-	http://plntfdb.bio.uni-potsdam.de/v3.0/fam_mem.php?family_id=bHLH
HORVU7Hr1G055080	NAC	NAM	-	http://plntfdb.bio.uni-potsdam.de/v3.0/fam_mem.php?family_id=NAC
HORVU7Hr1G114230	ABI3VP1	B3	AP2,Auxin_resp	http://plntfdb.bio.uni-potsdam.de/v3.0/fam_mem.php?family_id=ABI3VP1
HORVU2Hr1G071100	Trihelix	trihelix	-	http://plntfdb.bio.uni-potsdam.de/v3.0/fam_mem.php?family_id=Trihelix
HORVU6Hr1G034070	MYB	Myb_DNA-binding	ARID,Response_reg,SNF2_N	http://plntfdb.bio.uni-potsdam.de/v3.0/fam_mem.php?family_id=MYB
HORVU7Hr1G030250	bHLH	HLH	-	http://plntfdb.bio.uni-potsdam.de/v3.0/fam_mem.php?family_id=bHLH
HORVU5Hr1G123880	MYB	Myb_DNA-binding	ARID,Response_reg,SNF2_N	http://plntfdb.bio.uni-potsdam.de/v3.0/fam_mem.php?family_id=MYB
HORVU2Hr1G035160	LOB	DUF260	-	http://plntfdb.bio.uni-potsdam.de/v3.0/fam_mem.php?family_id=LOB
BGI_novel_G004191	FAR1	FAR1	-	http://plntfdb.bio.uni-potsdam.de/v3.0/fam_mem.php?family_id=FAR1
HORVU4Hr1G012580	WRKY	WRKY	-	http://plntfdb.bio.uni-potsdam.de/v3.0/fam_mem.php?family_id=WRKY
BGI_novel_G003933	C2H2	zf-C2H2	PHD	http://plntfdb.bio.uni-potsdam.de/v3.0/fam_mem.php?family_id=C2H2
HORVU0Hr1G001350	TUB	Tub	-	http://plntfdb.bio.uni-potsdam.de/v3.0/fam_mem.php?family_id=TUB
HORVU7Hr1G056690	C2H2	zf-C2H2	PHD	http://plntfdb.bio.uni-potsdam.de/v3.0/fam_mem.php?family_id=C2H2
HORVU5Hr1G103970	MYB	Myb_DNA-binding	ARID,Response_reg,SNF2_N	http://plntfdb.bio.uni-potsdam.de/v3.0/fam_mem.php?family_id=MYB
HORVU3Hr1G083820	NAC	NAM	-	http://plntfdb.bio.uni-potsdam.de/v3.0/fam_mem.php?family_id=NAC
HORVU2Hr1G081730	MYB	Myb_DNA-binding	ARID,Response_reg,SNF2_N	http://plntfdb.bio.uni-potsdam.de/v3.0/fam_mem.php?family_id=MYB
HORVU5Hr1G037060	MYB	Myb_DNA-binding	ARID,Response_reg,SNF2_N	http://plntfdb.bio.uni-potsdam.de/v3.0/fam_mem.php?family_id=MYB
HORVU4Hr1G062460	FAR1	FAR1	-	http://plntfdb.bio.uni-potsdam.de/v3.0/fam_mem.php?family_id=FAR1
HORVU7Hr1G046690	LOB	DUF260	-	http://plntfdb.bio.uni-potsdam.de/v3.0/fam_mem.php?family_id=LOB
HORVU5Hr1G080440	AP2-EREBP	AP2	-	http://plntfdb.bio.uni-potsdam.de/v3.0/fam_mem.php?family_id=AP2-EREBP
HORVU3Hr1G062240	bHLH	HLH	-	http://plntfdb.bio.uni-potsdam.de/v3.0/fam_mem.php?family_id=bHLH
HORVU6Hr1G058580	MYB	Myb_DNA-binding	ARID,Response_reg,SNF2_N	http://plntfdb.bio.uni-potsdam.de/v3.0/fam_mem.php?family_id=MYB
HORVU1Hr1G093180	Sigma70-like	Sigma70_r2,Sigma70_r3,Sigma70_r4	-	http://plntfdb.bio.uni-potsdam.de/v3.0/fam_mem.php?family_id=Sigma70-like
HORVU1Hr1G065570	NAC	NAM	-	http://plntfdb.bio.uni-potsdam.de/v3.0/fam_mem.php?family_id=NAC
HORVU5Hr1G015120	WRKY	WRKY	-	http://plntfdb.bio.uni-potsdam.de/v3.0/fam_mem.php?family_id=WRKY
HORVU7Hr1G050770	MYB	Myb_DNA-binding	ARID,Response_reg,SNF2_N	http://plntfdb.bio.uni-potsdam.de/v3.0/fam_mem.php?family_id=MYB
HORVU1Hr1G061210	mTERF	mTERF	-	http://plntfdb.bio.uni-potsdam.de/v3.0/fam_mem.php?family_id=mTERF
HORVU6Hr1G065740	GRF	QLQ,WRC	-	http://plntfdb.bio.uni-potsdam.de/v3.0/fam_mem.php?family_id=GRF
HORVU3Hr1G035230	FHA	FHA	-	http://plntfdb.bio.uni-potsdam.de/v3.0/fam_mem.php?family_id=FHA
HORVU6Hr1G057060	AP2-EREBP	AP2	-	http://plntfdb.bio.uni-potsdam.de/v3.0/fam_mem.php?family_id=AP2-EREBP
HORVU7Hr1G041340	NAC	NAM	-	http://plntfdb.bio.uni-potsdam.de/v3.0/fam_mem.php?family_id=NAC
HORVU4Hr1G032440	MADS	SRF-TF	-	http://plntfdb.bio.uni-potsdam.de/v3.0/fam_mem.php?family_id=MADS
BGI_novel_G001967	C2H2	zf-C2H2	PHD	http://plntfdb.bio.uni-potsdam.de/v3.0/fam_mem.php?family_id=C2H2
HORVU1Hr1G090250	AP2-EREBP	AP2	-	http://plntfdb.bio.uni-potsdam.de/v3.0/fam_mem.php?family_id=AP2-EREBP
HORVU3Hr1G051190	MYB	Myb_DNA-binding	ARID,Response_reg,SNF2_N	http://plntfdb.bio.uni-potsdam.de/v3.0/fam_mem.php?family_id=MYB
HORVU0Hr1G038150	NAC	NAM	-	http://plntfdb.bio.uni-potsdam.de/v3.0/fam_mem.php?family_id=NAC
HORVU0Hr1G005130	NAC	NAM	-	http://plntfdb.bio.uni-potsdam.de/v3.0/fam_mem.php?family_id=NAC
HORVU7Hr1G051550	mTERF	mTERF	-	http://plntfdb.bio.uni-potsdam.de/v3.0/fam_mem.php?family_id=mTERF
HORVU0Hr1G007740	ABI3VP1	B3	AP2,Auxin_resp	http://plntfdb.bio.uni-potsdam.de/v3.0/fam_mem.php?family_id=ABI3VP1
HORVU7Hr1G081540	CPP	TCR	-	http://plntfdb.bio.uni-potsdam.de/v3.0/fam_mem.php?family_id=CPP
HORVU3Hr1G093010	ABI3VP1	B3	AP2,Auxin_resp	http://plntfdb.bio.uni-potsdam.de/v3.0/fam_mem.php?family_id=ABI3VP1
HORVU5Hr1G080840	HSF	HSF_DNA-bind	-	http://plntfdb.bio.uni-potsdam.de/v3.0/fam_mem.php?family_id=HSF
HORVU5Hr1G099390	NAC	NAM	-	http://plntfdb.bio.uni-potsdam.de/v3.0/fam_mem.php?family_id=NAC
HORVU6Hr1G057670	MYB	Myb_DNA-binding	ARID,Response_reg,SNF2_N	http://plntfdb.bio.uni-potsdam.de/v3.0/fam_mem.php?family_id=MYB
HORVU4Hr1G068680	ABI3VP1	B3	AP2,Auxin_resp	http://plntfdb.bio.uni-potsdam.de/v3.0/fam_mem.php?family_id=ABI3VP1
HORVU5Hr1G031550	LIM	LIM	-	http://plntfdb.bio.uni-potsdam.de/v3.0/fam_mem.php?family_id=LIM
HORVU1Hr1G089460	MYB	Myb_DNA-binding	ARID,Response_reg,SNF2_N	http://plntfdb.bio.uni-potsdam.de/v3.0/fam_mem.php?family_id=MYB
HORVU3Hr1G036870	C2C2-Dof	zf-Dof	-	http://plntfdb.bio.uni-potsdam.de/v3.0/fam_mem.php?family_id=C2C2-Dof
HORVU4Hr1G003340	bHLH	HLH	-	http://plntfdb.bio.uni-potsdam.de/v3.0/fam_mem.php?family_id=bHLH
HORVU4Hr1G052500	bHLH	HLH	-	http://plntfdb.bio.uni-potsdam.de/v3.0/fam_mem.php?family_id=bHLH
HORVU7Hr1G066670	WRKY	WRKY	-	http://plntfdb.bio.uni-potsdam.de/v3.0/fam_mem.php?family_id=WRKY
HORVU6Hr1G062940	AP2-EREBP	AP2	-	http://plntfdb.bio.uni-potsdam.de/v3.0/fam_mem.php?family_id=AP2-EREBP
HORVU0Hr1G005100	MYB	Myb_DNA-binding	ARID,Response_reg,SNF2_N	http://plntfdb.bio.uni-potsdam.de/v3.0/fam_mem.php?family_id=MYB
HORVU7Hr1G110980	SBP	SBP	-	http://plntfdb.bio.uni-potsdam.de/v3.0/fam_mem.php?family_id=SBP
HORVU3Hr1G097200	ARF	Auxin_resp	-	http://plntfdb.bio.uni-potsdam.de/v3.0/fam_mem.php?family_id=ARF
HORVU3Hr1G108660	bHLH	HLH	-	http://plntfdb.bio.uni-potsdam.de/v3.0/fam_mem.php?family_id=bHLH
HORVU5Hr1G063010	FAR1	FAR1	-	http://plntfdb.bio.uni-potsdam.de/v3.0/fam_mem.php?family_id=FAR1
HORVU5Hr1G046430	WRKY	WRKY	-	http://plntfdb.bio.uni-potsdam.de/v3.0/fam_mem.php?family_id=WRKY
HORVU3Hr1G038700	MYB	Myb_DNA-binding	ARID,Response_reg,SNF2_N	http://plntfdb.bio.uni-potsdam.de/v3.0/fam_mem.php?family_id=MYB
HORVU7Hr1G028460	BSD	BSD	-	http://plntfdb.bio.uni-potsdam.de/v3.0/fam_mem.php?family_id=BSD
HORVU3Hr1G010100	AP2-EREBP	AP2	-	http://plntfdb.bio.uni-potsdam.de/v3.0/fam_mem.php?family_id=AP2-EREBP
HORVU5Hr1G098570	HB	Homeobox,KNOX1,KNOX2	-	http://plntfdb.bio.uni-potsdam.de/v3.0/fam_mem.php?family_id=HB
HORVU6Hr1G003560	mTERF	mTERF	-	http://plntfdb.bio.uni-potsdam.de/v3.0/fam_mem.php?family_id=mTERF
HORVU2Hr1G017720	WRKY	WRKY	-	http://plntfdb.bio.uni-potsdam.de/v3.0/fam_mem.php?family_id=WRKY
HORVU3Hr1G069590	HSF	HSF_DNA-bind	-	http://plntfdb.bio.uni-potsdam.de/v3.0/fam_mem.php?family_id=HSF
BGI_novel_G004292	C2H2	zf-C2H2	PHD	http://plntfdb.bio.uni-potsdam.de/v3.0/fam_mem.php?family_id=C2H2
HORVU5Hr1G099470	NAC	NAM	-	http://plntfdb.bio.uni-potsdam.de/v3.0/fam_mem.php?family_id=NAC
HORVU7Hr1G001320	GRAS	GRAS	-	http://plntfdb.bio.uni-potsdam.de/v3.0/fam_mem.php?family_id=GRAS
HORVU4Hr1G049960	OFP	Ovate	-	http://plntfdb.bio.uni-potsdam.de/v3.0/fam_mem.php?family_id=OFP
HORVU1Hr1G090110	WRKY	WRKY	-	http://plntfdb.bio.uni-potsdam.de/v3.0/fam_mem.php?family_id=WRKY
HORVU3Hr1G088200	WRKY	WRKY	-	http://plntfdb.bio.uni-potsdam.de/v3.0/fam_mem.php?family_id=WRKY
HORVU2Hr1G001400	ABI3VP1	B3	AP2,Auxin_resp	http://plntfdb.bio.uni-potsdam.de/v3.0/fam_mem.php?family_id=ABI3VP1
HORVU3Hr1G058670	WRKY	WRKY	-	http://plntfdb.bio.uni-potsdam.de/v3.0/fam_mem.php?family_id=WRKY
HORVU6Hr1G068100	G2-like	G2-like	Response_reg	http://plntfdb.bio.uni-potsdam.de/v3.0/fam_mem.php?family_id=G2-like
HORVU2Hr1G104040	bHLH	HLH	-	http://plntfdb.bio.uni-potsdam.de/v3.0/fam_mem.php?family_id=bHLH
HORVU4Hr1G065640	bHLH	HLH	-	http://plntfdb.bio.uni-potsdam.de/v3.0/fam_mem.php?family_id=bHLH
HORVU2Hr1G097040	mTERF	mTERF	-	http://plntfdb.bio.uni-potsdam.de/v3.0/fam_mem.php?family_id=mTERF
HORVU2Hr1G060120	TCP	TCP	-	http://plntfdb.bio.uni-potsdam.de/v3.0/fam_mem.php?family_id=TCP
HORVU7Hr1G106970	ABI3VP1	B3	AP2,Auxin_resp	http://plntfdb.bio.uni-potsdam.de/v3.0/fam_mem.php?family_id=ABI3VP1
HORVU3Hr1G060500	WRKY	WRKY	-	http://plntfdb.bio.uni-potsdam.de/v3.0/fam_mem.php?family_id=WRKY
HORVU7Hr1G045510	C2H2	zf-C2H2	PHD	http://plntfdb.bio.uni-potsdam.de/v3.0/fam_mem.php?family_id=C2H2
HORVU5Hr1G045780	C2H2	zf-C2H2	PHD	http://plntfdb.bio.uni-potsdam.de/v3.0/fam_mem.php?family_id=C2H2
HORVU5Hr1G029130	bZIP	bZIP_1,bZIP_2,bZIP_Maf	HLH	http://plntfdb.bio.uni-potsdam.de/v3.0/fam_mem.php?family_id=bZIP
HORVU1Hr1G041280	MYB	Myb_DNA-binding	ARID,Response_reg,SNF2_N	http://plntfdb.bio.uni-potsdam.de/v3.0/fam_mem.php?family_id=MYB
HORVU6Hr1G090210	FAR1	FAR1	-	http://plntfdb.bio.uni-potsdam.de/v3.0/fam_mem.php?family_id=FAR1
BGI_novel_G006164	FAR1	FAR1	-	http://plntfdb.bio.uni-potsdam.de/v3.0/fam_mem.php?family_id=FAR1
HORVU3Hr1G094730	SBP	SBP	-	http://plntfdb.bio.uni-potsdam.de/v3.0/fam_mem.php?family_id=SBP
BGI_novel_G003560	C2H2	zf-C2H2	PHD	http://plntfdb.bio.uni-potsdam.de/v3.0/fam_mem.php?family_id=C2H2
HORVU6Hr1G050140	Trihelix	trihelix	-	http://plntfdb.bio.uni-potsdam.de/v3.0/fam_mem.php?family_id=Trihelix
HORVU1Hr1G064030	AP2-EREBP	AP2	-	http://plntfdb.bio.uni-potsdam.de/v3.0/fam_mem.php?family_id=AP2-EREBP
HORVU2Hr1G085590	RWP-RK	RWP-RK	-	http://plntfdb.bio.uni-potsdam.de/v3.0/fam_mem.php?family_id=RWP-RK
HORVU6Hr1G024970	AP2-EREBP	AP2	-	http://plntfdb.bio.uni-potsdam.de/v3.0/fam_mem.php?family_id=AP2-EREBP
HORVU2Hr1G062680	G2-like	G2-like	Response_reg	http://plntfdb.bio.uni-potsdam.de/v3.0/fam_mem.php?family_id=G2-like
HORVU2Hr1G092760	FAR1	FAR1	-	http://plntfdb.bio.uni-potsdam.de/v3.0/fam_mem.php?family_id=FAR1
HORVU5Hr1G092530	FAR1	FAR1	-	http://plntfdb.bio.uni-potsdam.de/v3.0/fam_mem.php?family_id=FAR1
HORVU3Hr1G072260	VOZ	VOZ	-	http://plntfdb.bio.uni-potsdam.de/v3.0/fam_mem.php?family_id=VOZ
HORVU6Hr1G018510	RWP-RK	RWP-RK	-	http://plntfdb.bio.uni-potsdam.de/v3.0/fam_mem.php?family_id=RWP-RK
HORVU5Hr1G047920	G2-like	G2-like	Response_reg	http://plntfdb.bio.uni-potsdam.de/v3.0/fam_mem.php?family_id=G2-like
HORVU4Hr1G071810	AP2-EREBP	AP2	-	http://plntfdb.bio.uni-potsdam.de/v3.0/fam_mem.php?family_id=AP2-EREBP
HORVU1Hr1G074470	ABI3VP1	B3	AP2,Auxin_resp	http://plntfdb.bio.uni-potsdam.de/v3.0/fam_mem.php?family_id=ABI3VP1
HORVU5Hr1G023520	ABI3VP1	B3	AP2,Auxin_resp	http://plntfdb.bio.uni-potsdam.de/v3.0/fam_mem.php?family_id=ABI3VP1
HORVU3Hr1G031340	FAR1	FAR1	-	http://plntfdb.bio.uni-potsdam.de/v3.0/fam_mem.php?family_id=FAR1
HORVU2Hr1G063550	FAR1	FAR1	-	http://plntfdb.bio.uni-potsdam.de/v3.0/fam_mem.php?family_id=FAR1
HORVU2Hr1G126080	NAC	NAM	-	http://plntfdb.bio.uni-potsdam.de/v3.0/fam_mem.php?family_id=NAC
HORVU6Hr1G019650	G2-like	G2-like	Response_reg	http://plntfdb.bio.uni-potsdam.de/v3.0/fam_mem.php?family_id=G2-like
HORVU4Hr1G077360	AP2-EREBP	AP2	-	http://plntfdb.bio.uni-potsdam.de/v3.0/fam_mem.php?family_id=AP2-EREBP
HORVU4Hr1G052030	FAR1	FAR1	-	http://plntfdb.bio.uni-potsdam.de/v3.0/fam_mem.php?family_id=FAR1
HORVU6Hr1G062430	AP2-EREBP	AP2	-	http://plntfdb.bio.uni-potsdam.de/v3.0/fam_mem.php?family_id=AP2-EREBP
HORVU2Hr1G026020	HSF	HSF_DNA-bind	-	http://plntfdb.bio.uni-potsdam.de/v3.0/fam_mem.php?family_id=HSF
HORVU7Hr1G056820	HSF	HSF_DNA-bind	-	http://plntfdb.bio.uni-potsdam.de/v3.0/fam_mem.php?family_id=HSF
HORVU2Hr1G082470	FAR1	FAR1	-	http://plntfdb.bio.uni-potsdam.de/v3.0/fam_mem.php?family_id=FAR1
HORVU6Hr1G059930	TCP	TCP	-	http://plntfdb.bio.uni-potsdam.de/v3.0/fam_mem.php?family_id=TCP
HORVU6Hr1G035720	GRF	QLQ,WRC	-	http://plntfdb.bio.uni-potsdam.de/v3.0/fam_mem.php?family_id=GRF
HORVU7Hr1G037730	mTERF	mTERF	-	http://plntfdb.bio.uni-potsdam.de/v3.0/fam_mem.php?family_id=mTERF
HORVU2Hr1G097410	C2H2	zf-C2H2	PHD	http://plntfdb.bio.uni-potsdam.de/v3.0/fam_mem.php?family_id=C2H2
HORVU7Hr1G091000	GRAS	GRAS	-	http://plntfdb.bio.uni-potsdam.de/v3.0/fam_mem.php?family_id=GRAS
HORVU2Hr1G077220	MADS	SRF-TF	-	http://plntfdb.bio.uni-potsdam.de/v3.0/fam_mem.php?family_id=MADS
HORVU3Hr1G056980	MYB	Myb_DNA-binding	ARID,Response_reg,SNF2_N	http://plntfdb.bio.uni-potsdam.de/v3.0/fam_mem.php?family_id=MYB
HORVU5Hr1G060730	Tify	tify	GATA	http://plntfdb.bio.uni-potsdam.de/v3.0/fam_mem.php?family_id=Tify
HORVU6Hr1G066450	MYB	Myb_DNA-binding	ARID,Response_reg,SNF2_N	http://plntfdb.bio.uni-potsdam.de/v3.0/fam_mem.php?family_id=MYB
HORVU5Hr1G079440	FAR1	FAR1	-	http://plntfdb.bio.uni-potsdam.de/v3.0/fam_mem.php?family_id=FAR1
HORVU5Hr1G073440	SBP	SBP	-	http://plntfdb.bio.uni-potsdam.de/v3.0/fam_mem.php?family_id=SBP
HORVU1Hr1G074940	TUB	Tub	-	http://plntfdb.bio.uni-potsdam.de/v3.0/fam_mem.php?family_id=TUB
HORVU5Hr1G073660	C3H	zf-CCCH	PHD,SNF2_N,zf-C2H2	http://plntfdb.bio.uni-potsdam.de/v3.0/fam_mem.php?family_id=C3H
HORVU5Hr1G080830	HSF	HSF_DNA-bind	-	http://plntfdb.bio.uni-potsdam.de/v3.0/fam_mem.php?family_id=HSF
HORVU0Hr1G028970	NAC	NAM	-	http://plntfdb.bio.uni-potsdam.de/v3.0/fam_mem.php?family_id=NAC
HORVU5Hr1G093310	bHLH	HLH	-	http://plntfdb.bio.uni-potsdam.de/v3.0/fam_mem.php?family_id=bHLH
HORVU1Hr1G089470	MYB	Myb_DNA-binding	ARID,Response_reg,SNF2_N	http://plntfdb.bio.uni-potsdam.de/v3.0/fam_mem.php?family_id=MYB
HORVU6Hr1G065430	AP2-EREBP	AP2	-	http://plntfdb.bio.uni-potsdam.de/v3.0/fam_mem.php?family_id=AP2-EREBP
HORVU5Hr1G106480	Trihelix	trihelix	-	http://plntfdb.bio.uni-potsdam.de/v3.0/fam_mem.php?family_id=Trihelix
HORVU4Hr1G085910	AP2-EREBP	AP2	-	http://plntfdb.bio.uni-potsdam.de/v3.0/fam_mem.php?family_id=AP2-EREBP
HORVU6Hr1G022760	GRAS	GRAS	-	http://plntfdb.bio.uni-potsdam.de/v3.0/fam_mem.php?family_id=GRAS
HORVU3Hr1G072770	bZIP	bZIP_1,bZIP_2,bZIP_Maf	HLH	http://plntfdb.bio.uni-potsdam.de/v3.0/fam_mem.php?family_id=bZIP
HORVU0Hr1G040070	BES1	DUF822	-	http://plntfdb.bio.uni-potsdam.de/v3.0/fam_mem.php?family_id=BES1
HORVU7Hr1G122370	Alfin-like	Alfin-like	DDT,Homeobox,JmjC,JmjN	http://plntfdb.bio.uni-potsdam.de/v3.0/fam_mem.php?family_id=Alfin-like
BGI_novel_G005874	Alfin-like	Alfin-like	DDT,Homeobox,JmjC,JmjN	http://plntfdb.bio.uni-potsdam.de/v3.0/fam_mem.php?family_id=Alfin-like
HORVU3Hr1G091000	MADS	SRF-TF	-	http://plntfdb.bio.uni-potsdam.de/v3.0/fam_mem.php?family_id=MADS
HORVU1Hr1G089370	FAR1	FAR1	-	http://plntfdb.bio.uni-potsdam.de/v3.0/fam_mem.php?family_id=FAR1
HORVU3Hr1G076790	ULT	ULT	-	http://plntfdb.bio.uni-potsdam.de/v3.0/fam_mem.php?family_id=ULT
HORVU2Hr1G044230	bHLH	HLH	-	http://plntfdb.bio.uni-potsdam.de/v3.0/fam_mem.php?family_id=bHLH
HORVU3Hr1G010240	AP2-EREBP	AP2	-	http://plntfdb.bio.uni-potsdam.de/v3.0/fam_mem.php?family_id=AP2-EREBP
HORVU6Hr1G082880	AP2-EREBP	AP2	-	http://plntfdb.bio.uni-potsdam.de/v3.0/fam_mem.php?family_id=AP2-EREBP
HORVU6Hr1G070410	ABI3VP1	B3	AP2,Auxin_resp	http://plntfdb.bio.uni-potsdam.de/v3.0/fam_mem.php?family_id=ABI3VP1
HORVU6Hr1G003580	mTERF	mTERF	-	http://plntfdb.bio.uni-potsdam.de/v3.0/fam_mem.php?family_id=mTERF
HORVU7Hr1G021260	WRKY	WRKY	-	http://plntfdb.bio.uni-potsdam.de/v3.0/fam_mem.php?family_id=WRKY
HORVU2Hr1G039640	NAC	NAM	-	http://plntfdb.bio.uni-potsdam.de/v3.0/fam_mem.php?family_id=NAC
HORVU2Hr1G076920	ARF	Auxin_resp	-	http://plntfdb.bio.uni-potsdam.de/v3.0/fam_mem.php?family_id=ARF
HORVU2Hr1G051030	MYB	Myb_DNA-binding	ARID,Response_reg,SNF2_N	http://plntfdb.bio.uni-potsdam.de/v3.0/fam_mem.php?family_id=MYB
HORVU6Hr1G067380	MYB	Myb_DNA-binding	ARID,Response_reg,SNF2_N	http://plntfdb.bio.uni-potsdam.de/v3.0/fam_mem.php?family_id=MYB
HORVU1Hr1G076000	C2C2-GATA	GATA	-	http://plntfdb.bio.uni-potsdam.de/v3.0/fam_mem.php?family_id=C2C2-GATA
HORVU2Hr1G029110	ABI3VP1	B3	AP2,Auxin_resp	http://plntfdb.bio.uni-potsdam.de/v3.0/fam_mem.php?family_id=ABI3VP1
HORVU3Hr1G062320	NOZZLE	NOZZLE_Angio	-	http://plntfdb.bio.uni-potsdam.de/v3.0/fam_mem.php?family_id=NOZZLE
HORVU7Hr1G041810	MYB	Myb_DNA-binding	ARID,Response_reg,SNF2_N	http://plntfdb.bio.uni-potsdam.de/v3.0/fam_mem.php?family_id=MYB
HORVU7Hr1G077920	NAC	NAM	-	http://plntfdb.bio.uni-potsdam.de/v3.0/fam_mem.php?family_id=NAC
HORVU4Hr1G083050	NAC	NAM	-	http://plntfdb.bio.uni-potsdam.de/v3.0/fam_mem.php?family_id=NAC
BGI_novel_G002294	C3H	zf-CCCH	PHD,SNF2_N,zf-C2H2	http://plntfdb.bio.uni-potsdam.de/v3.0/fam_mem.php?family_id=C3H
HORVU1Hr1G081570	WRKY	WRKY	-	http://plntfdb.bio.uni-potsdam.de/v3.0/fam_mem.php?family_id=WRKY
HORVU7Hr1G093750	MYB	Myb_DNA-binding	ARID,Response_reg,SNF2_N	http://plntfdb.bio.uni-potsdam.de/v3.0/fam_mem.php?family_id=MYB
HORVU7Hr1G010620	GRAS	GRAS	-	http://plntfdb.bio.uni-potsdam.de/v3.0/fam_mem.php?family_id=GRAS
HORVU6Hr1G082820	AP2-EREBP	AP2	-	http://plntfdb.bio.uni-potsdam.de/v3.0/fam_mem.php?family_id=AP2-EREBP
HORVU3Hr1G022940	BES1	DUF822	-	http://plntfdb.bio.uni-potsdam.de/v3.0/fam_mem.php?family_id=BES1
HORVU5Hr1G080210	TCP	TCP	-	http://plntfdb.bio.uni-potsdam.de/v3.0/fam_mem.php?family_id=TCP
BGI_novel_G001535	NAC	NAM	-	http://plntfdb.bio.uni-potsdam.de/v3.0/fam_mem.php?family_id=NAC
HORVU0Hr1G018280	AP2-EREBP	AP2	-	http://plntfdb.bio.uni-potsdam.de/v3.0/fam_mem.php?family_id=AP2-EREBP
HORVU0Hr1G018970	MYB	Myb_DNA-binding	ARID,Response_reg,SNF2_N	http://plntfdb.bio.uni-potsdam.de/v3.0/fam_mem.php?family_id=MYB
HORVU0Hr1G030830	WRKY	WRKY	-	http://plntfdb.bio.uni-potsdam.de/v3.0/fam_mem.php?family_id=WRKY
HORVU2Hr1G077320	NAC	NAM	-	http://plntfdb.bio.uni-potsdam.de/v3.0/fam_mem.php?family_id=NAC
HORVU1Hr1G041770	ARF	Auxin_resp	-	http://plntfdb.bio.uni-potsdam.de/v3.0/fam_mem.php?family_id=ARF
HORVU0Hr1G006810	MYB	Myb_DNA-binding	ARID,Response_reg,SNF2_N	http://plntfdb.bio.uni-potsdam.de/v3.0/fam_mem.php?family_id=MYB
HORVU3Hr1G010060	AP2-EREBP	AP2	-	http://plntfdb.bio.uni-potsdam.de/v3.0/fam_mem.php?family_id=AP2-EREBP
HORVU2Hr1G109330	WRKY	WRKY	-	http://plntfdb.bio.uni-potsdam.de/v3.0/fam_mem.php?family_id=WRKY
HORVU1Hr1G055710	AP2-EREBP	AP2	-	http://plntfdb.bio.uni-potsdam.de/v3.0/fam_mem.php?family_id=AP2-EREBP
HORVU6Hr1G038560	NAC	NAM	-	http://plntfdb.bio.uni-potsdam.de/v3.0/fam_mem.php?family_id=NAC
HORVU5Hr1G010730	FAR1	FAR1	-	http://plntfdb.bio.uni-potsdam.de/v3.0/fam_mem.php?family_id=FAR1
HORVU3Hr1G057130	ABI3VP1	B3	AP2,Auxin_resp	http://plntfdb.bio.uni-potsdam.de/v3.0/fam_mem.php?family_id=ABI3VP1
HORVU2Hr1G104580	MYB	Myb_DNA-binding	ARID,Response_reg,SNF2_N	http://plntfdb.bio.uni-potsdam.de/v3.0/fam_mem.php?family_id=MYB
HORVU5Hr1G059290	bHLH	HLH	-	http://plntfdb.bio.uni-potsdam.de/v3.0/fam_mem.php?family_id=bHLH
HORVU5Hr1G098540	MYB	Myb_DNA-binding	ARID,Response_reg,SNF2_N	http://plntfdb.bio.uni-potsdam.de/v3.0/fam_mem.php?family_id=MYB
HORVU1Hr1G007010	ABI3VP1	B3	AP2,Auxin_resp	http://plntfdb.bio.uni-potsdam.de/v3.0/fam_mem.php?family_id=ABI3VP1
HORVU7Hr1G041670	FAR1	FAR1	-	http://plntfdb.bio.uni-potsdam.de/v3.0/fam_mem.php?family_id=FAR1
BGI_novel_G003779	FAR1	FAR1	-	http://plntfdb.bio.uni-potsdam.de/v3.0/fam_mem.php?family_id=FAR1
HORVU2Hr1G124080	FAR1	FAR1	-	http://plntfdb.bio.uni-potsdam.de/v3.0/fam_mem.php?family_id=FAR1
HORVU3Hr1G040920	bZIP	bZIP_1,bZIP_2,bZIP_Maf	HLH	http://plntfdb.bio.uni-potsdam.de/v3.0/fam_mem.php?family_id=bZIP
HORVU2Hr1G102590	LFY	FLO_LFY	-	http://plntfdb.bio.uni-potsdam.de/v3.0/fam_mem.php?family_id=LFY
HORVU6Hr1G002140	bHLH	HLH	-	http://plntfdb.bio.uni-potsdam.de/v3.0/fam_mem.php?family_id=bHLH
HORVU1Hr1G090130	WRKY	WRKY	-	http://plntfdb.bio.uni-potsdam.de/v3.0/fam_mem.php?family_id=WRKY
BGI_novel_G004590	ABI3VP1	B3	AP2,Auxin_resp	http://plntfdb.bio.uni-potsdam.de/v3.0/fam_mem.php?family_id=ABI3VP1
HORVU1Hr1G061220	MYB	Myb_DNA-binding	ARID,Response_reg,SNF2_N	http://plntfdb.bio.uni-potsdam.de/v3.0/fam_mem.php?family_id=MYB
HORVU4Hr1G004080	Tify	tify	GATA	http://plntfdb.bio.uni-potsdam.de/v3.0/fam_mem.php?family_id=Tify
HORVU0Hr1G016370	AP2-EREBP	AP2	-	http://plntfdb.bio.uni-potsdam.de/v3.0/fam_mem.php?family_id=AP2-EREBP
HORVU0Hr1G015360	AP2-EREBP	AP2	-	http://plntfdb.bio.uni-potsdam.de/v3.0/fam_mem.php?family_id=AP2-EREBP
HORVU3Hr1G030310	AP2-EREBP	AP2	-	http://plntfdb.bio.uni-potsdam.de/v3.0/fam_mem.php?family_id=AP2-EREBP
HORVU3Hr1G038800	ABI3VP1	B3	AP2,Auxin_resp	http://plntfdb.bio.uni-potsdam.de/v3.0/fam_mem.php?family_id=ABI3VP1
HORVU3Hr1G092220	MYB	Myb_DNA-binding	ARID,Response_reg,SNF2_N	http://plntfdb.bio.uni-potsdam.de/v3.0/fam_mem.php?family_id=MYB
HORVU2Hr1G090640	TCP	TCP	-	http://plntfdb.bio.uni-potsdam.de/v3.0/fam_mem.php?family_id=TCP
HORVU6Hr1G085500	bHLH	HLH	-	http://plntfdb.bio.uni-potsdam.de/v3.0/fam_mem.php?family_id=bHLH
HORVU1Hr1G077080	TCP	TCP	-	http://plntfdb.bio.uni-potsdam.de/v3.0/fam_mem.php?family_id=TCP
BGI_novel_G005516	mTERF	mTERF	-	http://plntfdb.bio.uni-potsdam.de/v3.0/fam_mem.php?family_id=mTERF
HORVU3Hr1G083700	OFP	Ovate	-	http://plntfdb.bio.uni-potsdam.de/v3.0/fam_mem.php?family_id=OFP
HORVU7Hr1G074490	bHLH	HLH	-	http://plntfdb.bio.uni-potsdam.de/v3.0/fam_mem.php?family_id=bHLH
HORVU3Hr1G055980	OFP	Ovate	-	http://plntfdb.bio.uni-potsdam.de/v3.0/fam_mem.php?family_id=OFP
HORVU2Hr1G065750	WRKY	WRKY	-	http://plntfdb.bio.uni-potsdam.de/v3.0/fam_mem.php?family_id=WRKY
HORVU7Hr1G050530	bHLH	HLH	-	http://plntfdb.bio.uni-potsdam.de/v3.0/fam_mem.php?family_id=bHLH
HORVU7Hr1G118430	ABI3VP1	B3	AP2,Auxin_resp	http://plntfdb.bio.uni-potsdam.de/v3.0/fam_mem.php?family_id=ABI3VP1
HORVU5Hr1G056130	WRKY	WRKY	-	http://plntfdb.bio.uni-potsdam.de/v3.0/fam_mem.php?family_id=WRKY
HORVU6Hr1G083380	MYB	Myb_DNA-binding	ARID,Response_reg,SNF2_N	http://plntfdb.bio.uni-potsdam.de/v3.0/fam_mem.php?family_id=MYB
HORVU2Hr1G017240	G2-like	G2-like	Response_reg	http://plntfdb.bio.uni-potsdam.de/v3.0/fam_mem.php?family_id=G2-like
HORVU5Hr1G102350	FAR1	FAR1	-	http://plntfdb.bio.uni-potsdam.de/v3.0/fam_mem.php?family_id=FAR1
HORVU4Hr1G015670	Alfin-like	Alfin-like	DDT,Homeobox,JmjC,JmjN	http://plntfdb.bio.uni-potsdam.de/v3.0/fam_mem.php?family_id=Alfin-like
BGI_novel_G003596	LOB	DUF260	-	http://plntfdb.bio.uni-potsdam.de/v3.0/fam_mem.php?family_id=LOB
BGI_novel_G005541	C2C2-CO-like	CCT,zf-B_box	GATA,PLATZ	http://plntfdb.bio.uni-potsdam.de/v3.0/fam_mem.php?family_id=C2C2-CO-like
HORVU2Hr1G097440	C2H2	zf-C2H2	PHD	http://plntfdb.bio.uni-potsdam.de/v3.0/fam_mem.php?family_id=C2H2
HORVU5Hr1G017830	ABI3VP1	B3	AP2,Auxin_resp	http://plntfdb.bio.uni-potsdam.de/v3.0/fam_mem.php?family_id=ABI3VP1
HORVU2Hr1G022060	MADS	SRF-TF	-	http://plntfdb.bio.uni-potsdam.de/v3.0/fam_mem.php?family_id=MADS
BGI_novel_G003559	C2H2	zf-C2H2	PHD	http://plntfdb.bio.uni-potsdam.de/v3.0/fam_mem.php?family_id=C2H2
HORVU2Hr1G085080	NAC	NAM	-	http://plntfdb.bio.uni-potsdam.de/v3.0/fam_mem.php?family_id=NAC
HORVU0Hr1G010370	AP2-EREBP	AP2	-	http://plntfdb.bio.uni-potsdam.de/v3.0/fam_mem.php?family_id=AP2-EREBP
HORVU6Hr1G083520	AP2-EREBP	AP2	-	http://plntfdb.bio.uni-potsdam.de/v3.0/fam_mem.php?family_id=AP2-EREBP
HORVU6Hr1G031700	PLATZ	PLATZ	-	http://plntfdb.bio.uni-potsdam.de/v3.0/fam_mem.php?family_id=PLATZ
BGI_novel_G005019	C2H2	zf-C2H2	PHD	http://plntfdb.bio.uni-potsdam.de/v3.0/fam_mem.php?family_id=C2H2
BGI_novel_G002587	AP2-EREBP	AP2	-	http://plntfdb.bio.uni-potsdam.de/v3.0/fam_mem.php?family_id=AP2-EREBP
HORVU4Hr1G071890	AP2-EREBP	AP2	-	http://plntfdb.bio.uni-potsdam.de/v3.0/fam_mem.php?family_id=AP2-EREBP
HORVU7Hr1G085730	MADS	SRF-TF	-	http://plntfdb.bio.uni-potsdam.de/v3.0/fam_mem.php?family_id=MADS
HORVU3Hr1G019510	C3H	zf-CCCH	PHD,SNF2_N,zf-C2H2	http://plntfdb.bio.uni-potsdam.de/v3.0/fam_mem.php?family_id=C3H
HORVU2Hr1G107030	ABI3VP1	B3	AP2,Auxin_resp	http://plntfdb.bio.uni-potsdam.de/v3.0/fam_mem.php?family_id=ABI3VP1
BGI_novel_G003937	C2H2	zf-C2H2	PHD	http://plntfdb.bio.uni-potsdam.de/v3.0/fam_mem.php?family_id=C2H2
HORVU4Hr1G025170	ABI3VP1	B3	AP2,Auxin_resp	http://plntfdb.bio.uni-potsdam.de/v3.0/fam_mem.php?family_id=ABI3VP1
HORVU2Hr1G095940	RWP-RK	RWP-RK	-	http://plntfdb.bio.uni-potsdam.de/v3.0/fam_mem.php?family_id=RWP-RK
HORVU0Hr1G039170	SBP	SBP	-	http://plntfdb.bio.uni-potsdam.de/v3.0/fam_mem.php?family_id=SBP
HORVU3Hr1G072670	TCP	TCP	-	http://plntfdb.bio.uni-potsdam.de/v3.0/fam_mem.php?family_id=TCP
HORVU3Hr1G047900	NAC	NAM	-	http://plntfdb.bio.uni-potsdam.de/v3.0/fam_mem.php?family_id=NAC
BGI_novel_G006471	C3H	zf-CCCH	PHD,SNF2_N,zf-C2H2	http://plntfdb.bio.uni-potsdam.de/v3.0/fam_mem.php?family_id=C3H
HORVU5Hr1G045290	AP2-EREBP	AP2	-	http://plntfdb.bio.uni-potsdam.de/v3.0/fam_mem.php?family_id=AP2-EREBP
HORVU6Hr1G046420	Trihelix	trihelix	-	http://plntfdb.bio.uni-potsdam.de/v3.0/fam_mem.php?family_id=Trihelix
HORVU3Hr1G068580	ABI3VP1	B3	AP2,Auxin_resp	http://plntfdb.bio.uni-potsdam.de/v3.0/fam_mem.php?family_id=ABI3VP1
HORVU2Hr1G087310	AP2-EREBP	AP2	-	http://plntfdb.bio.uni-potsdam.de/v3.0/fam_mem.php?family_id=AP2-EREBP
HORVU7Hr1G008680	GRF	QLQ,WRC	-	http://plntfdb.bio.uni-potsdam.de/v3.0/fam_mem.php?family_id=GRF
HORVU4Hr1G071740	FAR1	FAR1	-	http://plntfdb.bio.uni-potsdam.de/v3.0/fam_mem.php?family_id=FAR1
HORVU4Hr1G051290	NAC	NAM	-	http://plntfdb.bio.uni-potsdam.de/v3.0/fam_mem.php?family_id=NAC
HORVU0Hr1G010350	FAR1	FAR1	-	http://plntfdb.bio.uni-potsdam.de/v3.0/fam_mem.php?family_id=FAR1
HORVU7Hr1G054390	MADS	SRF-TF	-	http://plntfdb.bio.uni-potsdam.de/v3.0/fam_mem.php?family_id=MADS
HORVU6Hr1G060600	MYB	Myb_DNA-binding	ARID,Response_reg,SNF2_N	http://plntfdb.bio.uni-potsdam.de/v3.0/fam_mem.php?family_id=MYB
BGI_novel_G004192	FAR1	FAR1	-	http://plntfdb.bio.uni-potsdam.de/v3.0/fam_mem.php?family_id=FAR1
HORVU5Hr1G085900	WRKY	WRKY	-	http://plntfdb.bio.uni-potsdam.de/v3.0/fam_mem.php?family_id=WRKY
HORVU7Hr1G043250	C2C2-Dof	zf-Dof	-	http://plntfdb.bio.uni-potsdam.de/v3.0/fam_mem.php?family_id=C2C2-Dof
BGI_novel_G003747	ABI3VP1	B3	AP2,Auxin_resp	http://plntfdb.bio.uni-potsdam.de/v3.0/fam_mem.php?family_id=ABI3VP1
HORVU4Hr1G008360	zf-HD	ZF-HD_dimer	-	http://plntfdb.bio.uni-potsdam.de/v3.0/fam_mem.php?family_id=zf-HD
HORVU3Hr1G031320	MYB	Myb_DNA-binding	ARID,Response_reg,SNF2_N	http://plntfdb.bio.uni-potsdam.de/v3.0/fam_mem.php?family_id=MYB
HORVU6Hr1G082840	AP2-EREBP	AP2	-	http://plntfdb.bio.uni-potsdam.de/v3.0/fam_mem.php?family_id=AP2-EREBP
HORVU4Hr1G028310	MYB	Myb_DNA-binding	ARID,Response_reg,SNF2_N	http://plntfdb.bio.uni-potsdam.de/v3.0/fam_mem.php?family_id=MYB
HORVU2Hr1G084030	Trihelix	trihelix	-	http://plntfdb.bio.uni-potsdam.de/v3.0/fam_mem.php?family_id=Trihelix
HORVU4Hr1G055960	Trihelix	trihelix	-	http://plntfdb.bio.uni-potsdam.de/v3.0/fam_mem.php?family_id=Trihelix
HORVU1Hr1G024210	Alfin-like	Alfin-like	DDT,Homeobox,JmjC,JmjN	http://plntfdb.bio.uni-potsdam.de/v3.0/fam_mem.php?family_id=Alfin-like
HORVU2Hr1G004820	E2F-DP	E2F_TDP	-	http://plntfdb.bio.uni-potsdam.de/v3.0/fam_mem.php?family_id=E2F-DP
HORVU3Hr1G106260	GRAS	GRAS	-	http://plntfdb.bio.uni-potsdam.de/v3.0/fam_mem.php?family_id=GRAS
HORVU5Hr1G017540	AP2-EREBP	AP2	-	http://plntfdb.bio.uni-potsdam.de/v3.0/fam_mem.php?family_id=AP2-EREBP
HORVU3Hr1G028240	TCP	TCP	-	http://plntfdb.bio.uni-potsdam.de/v3.0/fam_mem.php?family_id=TCP
HORVU2Hr1G082340	NAC	NAM	-	http://plntfdb.bio.uni-potsdam.de/v3.0/fam_mem.php?family_id=NAC
HORVU0Hr1G013680	mTERF	mTERF	-	http://plntfdb.bio.uni-potsdam.de/v3.0/fam_mem.php?family_id=mTERF
HORVU2Hr1G027390	GeBP	DUF573	-	http://plntfdb.bio.uni-potsdam.de/v3.0/fam_mem.php?family_id=GeBP
HORVU6Hr1G077300	MADS	SRF-TF	-	http://plntfdb.bio.uni-potsdam.de/v3.0/fam_mem.php?family_id=MADS
HORVU4Hr1G022970	WRKY	WRKY	-	http://plntfdb.bio.uni-potsdam.de/v3.0/fam_mem.php?family_id=WRKY
HORVU7Hr1G107540	ABI3VP1	B3	AP2,Auxin_resp	http://plntfdb.bio.uni-potsdam.de/v3.0/fam_mem.php?family_id=ABI3VP1
HORVU6Hr1G085670	MADS	SRF-TF	-	http://plntfdb.bio.uni-potsdam.de/v3.0/fam_mem.php?family_id=MADS
HORVU5Hr1G056170	ABI3VP1	B3	AP2,Auxin_resp	http://plntfdb.bio.uni-potsdam.de/v3.0/fam_mem.php?family_id=ABI3VP1
HORVU1Hr1G069610	WRKY	WRKY	-	http://plntfdb.bio.uni-potsdam.de/v3.0/fam_mem.php?family_id=WRKY
HORVU7Hr1G070230	AP2-EREBP	AP2	-	http://plntfdb.bio.uni-potsdam.de/v3.0/fam_mem.php?family_id=AP2-EREBP
HORVU1Hr1G045090	MYB	Myb_DNA-binding	ARID,Response_reg,SNF2_N	http://plntfdb.bio.uni-potsdam.de/v3.0/fam_mem.php?family_id=MYB
HORVU4Hr1G069820	bHLH	HLH	-	http://plntfdb.bio.uni-potsdam.de/v3.0/fam_mem.php?family_id=bHLH
HORVU4Hr1G076840	Tify	tify	GATA	http://plntfdb.bio.uni-potsdam.de/v3.0/fam_mem.php?family_id=Tify
HORVU5Hr1G111440	NAC	NAM	-	http://plntfdb.bio.uni-potsdam.de/v3.0/fam_mem.php?family_id=NAC
HORVU1Hr1G004440	GRAS	GRAS	-	http://plntfdb.bio.uni-potsdam.de/v3.0/fam_mem.php?family_id=GRAS
HORVU5Hr1G080770	HSF	HSF_DNA-bind	-	http://plntfdb.bio.uni-potsdam.de/v3.0/fam_mem.php?family_id=HSF
BGI_novel_G006870	AP2-EREBP	AP2	-	http://plntfdb.bio.uni-potsdam.de/v3.0/fam_mem.php?family_id=AP2-EREBP
HORVU2Hr1G097580	SBP	SBP	-	http://plntfdb.bio.uni-potsdam.de/v3.0/fam_mem.php?family_id=SBP
HORVU7Hr1G087690	HSF	HSF_DNA-bind	-	http://plntfdb.bio.uni-potsdam.de/v3.0/fam_mem.php?family_id=HSF
HORVU5Hr1G081450	SRS	DUF702	-	http://plntfdb.bio.uni-potsdam.de/v3.0/fam_mem.php?family_id=SRS
BGI_novel_G004194	FAR1	FAR1	-	http://plntfdb.bio.uni-potsdam.de/v3.0/fam_mem.php?family_id=FAR1
HORVU3Hr1G071750	WRKY	WRKY	-	http://plntfdb.bio.uni-potsdam.de/v3.0/fam_mem.php?family_id=WRKY
HORVU2Hr1G124880	TUB	Tub	-	http://plntfdb.bio.uni-potsdam.de/v3.0/fam_mem.php?family_id=TUB
HORVU6Hr1G088020	bHLH	HLH	-	http://plntfdb.bio.uni-potsdam.de/v3.0/fam_mem.php?family_id=bHLH
HORVU4Hr1G035810	ABI3VP1	B3	AP2,Auxin_resp	http://plntfdb.bio.uni-potsdam.de/v3.0/fam_mem.php?family_id=ABI3VP1
HORVU6Hr1G060220	AP2-EREBP	AP2	-	http://plntfdb.bio.uni-potsdam.de/v3.0/fam_mem.php?family_id=AP2-EREBP
HORVU1Hr1G067100	MYB	Myb_DNA-binding	ARID,Response_reg,SNF2_N	http://plntfdb.bio.uni-potsdam.de/v3.0/fam_mem.php?family_id=MYB
HORVU7Hr1G072450	MYB	Myb_DNA-binding	ARID,Response_reg,SNF2_N	http://plntfdb.bio.uni-potsdam.de/v3.0/fam_mem.php?family_id=MYB
HORVU4Hr1G002250	FAR1	FAR1	-	http://plntfdb.bio.uni-potsdam.de/v3.0/fam_mem.php?family_id=FAR1
HORVU6Hr1G086050	ARR-B	G2-like,Myb_DNA-binding,Response_reg	CCT	http://plntfdb.bio.uni-potsdam.de/v3.0/fam_mem.php?family_id=ARR-B
HORVU3Hr1G105720	ABI3VP1	B3	AP2,Auxin_resp	http://plntfdb.bio.uni-potsdam.de/v3.0/fam_mem.php?family_id=ABI3VP1
HORVU5Hr1G022690	MYB	Myb_DNA-binding	ARID,Response_reg,SNF2_N	http://plntfdb.bio.uni-potsdam.de/v3.0/fam_mem.php?family_id=MYB
HORVU3Hr1G068550	MYB	Myb_DNA-binding	ARID,Response_reg,SNF2_N	http://plntfdb.bio.uni-potsdam.de/v3.0/fam_mem.php?family_id=MYB
HORVU1Hr1G069900	OFP	Ovate	-	http://plntfdb.bio.uni-potsdam.de/v3.0/fam_mem.php?family_id=OFP
HORVU2Hr1G004130	NAC	NAM	-	http://plntfdb.bio.uni-potsdam.de/v3.0/fam_mem.php?family_id=NAC
HORVU1Hr1G018000	ABI3VP1	B3	AP2,Auxin_resp	http://plntfdb.bio.uni-potsdam.de/v3.0/fam_mem.php?family_id=ABI3VP1
HORVU4Hr1G087610	bHLH	HLH	-	http://plntfdb.bio.uni-potsdam.de/v3.0/fam_mem.php?family_id=bHLH
HORVU5Hr1G095630	MADS	SRF-TF	-	http://plntfdb.bio.uni-potsdam.de/v3.0/fam_mem.php?family_id=MADS
HORVU5Hr1G080420	AP2-EREBP	AP2	-	http://plntfdb.bio.uni-potsdam.de/v3.0/fam_mem.php?family_id=AP2-EREBP
HORVU1Hr1G092360	WRKY	WRKY	-	http://plntfdb.bio.uni-potsdam.de/v3.0/fam_mem.php?family_id=WRKY
HORVU7Hr1G106480	NAC	NAM	-	http://plntfdb.bio.uni-potsdam.de/v3.0/fam_mem.php?family_id=NAC
HORVU4Hr1G067270	NAC	NAM	-	http://plntfdb.bio.uni-potsdam.de/v3.0/fam_mem.php?family_id=NAC
HORVU6Hr1G044640	MYB	Myb_DNA-binding	ARID,Response_reg,SNF2_N	http://plntfdb.bio.uni-potsdam.de/v3.0/fam_mem.php?family_id=MYB
BGI_novel_G000741	TUB	Tub	-	http://plntfdb.bio.uni-potsdam.de/v3.0/fam_mem.php?family_id=TUB
HORVU0Hr1G003030	C2H2	zf-C2H2	PHD	http://plntfdb.bio.uni-potsdam.de/v3.0/fam_mem.php?family_id=C2H2
HORVU1Hr1G090030	bZIP	bZIP_1,bZIP_2,bZIP_Maf	HLH	http://plntfdb.bio.uni-potsdam.de/v3.0/fam_mem.php?family_id=bZIP
HORVU3Hr1G053560	CPP	TCR	-	http://plntfdb.bio.uni-potsdam.de/v3.0/fam_mem.php?family_id=CPP
HORVU5Hr1G089290	mTERF	mTERF	-	http://plntfdb.bio.uni-potsdam.de/v3.0/fam_mem.php?family_id=mTERF
HORVU6Hr1G094650	C3H	zf-CCCH	PHD,SNF2_N,zf-C2H2	http://plntfdb.bio.uni-potsdam.de/v3.0/fam_mem.php?family_id=C3H
HORVU3Hr1G043320	ABI3VP1	B3	AP2,Auxin_resp	http://plntfdb.bio.uni-potsdam.de/v3.0/fam_mem.php?family_id=ABI3VP1
HORVU6Hr1G060580	LIM	LIM	-	http://plntfdb.bio.uni-potsdam.de/v3.0/fam_mem.php?family_id=LIM
HORVU1Hr1G056280	C2C2-GATA	GATA	-	http://plntfdb.bio.uni-potsdam.de/v3.0/fam_mem.php?family_id=C2C2-GATA
HORVU3Hr1G014100	NAC	NAM	-	http://plntfdb.bio.uni-potsdam.de/v3.0/fam_mem.php?family_id=NAC
HORVU1Hr1G086680	Trihelix	trihelix	-	http://plntfdb.bio.uni-potsdam.de/v3.0/fam_mem.php?family_id=Trihelix
HORVU6Hr1G062380	AP2-EREBP	AP2	-	http://plntfdb.bio.uni-potsdam.de/v3.0/fam_mem.php?family_id=AP2-EREBP
HORVU2Hr1G104170	GRAS	GRAS	-	http://plntfdb.bio.uni-potsdam.de/v3.0/fam_mem.php?family_id=GRAS
HORVU0Hr1G023420	WRKY	WRKY	-	http://plntfdb.bio.uni-potsdam.de/v3.0/fam_mem.php?family_id=WRKY
HORVU3Hr1G022960	G2-like	G2-like	Response_reg	http://plntfdb.bio.uni-potsdam.de/v3.0/fam_mem.php?family_id=G2-like
BGI_novel_G001595	MYB	Myb_DNA-binding	ARID,Response_reg,SNF2_N	http://plntfdb.bio.uni-potsdam.de/v3.0/fam_mem.php?family_id=MYB
HORVU7Hr1G096460	ARF	Auxin_resp	-	http://plntfdb.bio.uni-potsdam.de/v3.0/fam_mem.php?family_id=ARF
HORVU2Hr1G102740	WRKY	WRKY	-	http://plntfdb.bio.uni-potsdam.de/v3.0/fam_mem.php?family_id=WRKY
HORVU7Hr1G090440	AP2-EREBP	AP2	-	http://plntfdb.bio.uni-potsdam.de/v3.0/fam_mem.php?family_id=AP2-EREBP
HORVU5Hr1G007260	C2C2-YABBY	YABBY	-	http://plntfdb.bio.uni-potsdam.de/v3.0/fam_mem.php?family_id=C2C2-YABBY
HORVU3Hr1G094010	FAR1	FAR1	-	http://plntfdb.bio.uni-potsdam.de/v3.0/fam_mem.php?family_id=FAR1
HORVU1Hr1G082510	FAR1	FAR1	-	http://plntfdb.bio.uni-potsdam.de/v3.0/fam_mem.php?family_id=FAR1
HORVU4Hr1G012100	ABI3VP1	B3	AP2,Auxin_resp	http://plntfdb.bio.uni-potsdam.de/v3.0/fam_mem.php?family_id=ABI3VP1
HORVU5Hr1G110470	MADS	SRF-TF	-	http://plntfdb.bio.uni-potsdam.de/v3.0/fam_mem.php?family_id=MADS
BGI_novel_G003575	bHLH	HLH	-	http://plntfdb.bio.uni-potsdam.de/v3.0/fam_mem.php?family_id=bHLH
HORVU6Hr1G028790	WRKY	WRKY	-	http://plntfdb.bio.uni-potsdam.de/v3.0/fam_mem.php?family_id=WRKY
HORVU6Hr1G025010	AP2-EREBP	AP2	-	http://plntfdb.bio.uni-potsdam.de/v3.0/fam_mem.php?family_id=AP2-EREBP
HORVU4Hr1G019520	FHA	FHA	-	http://plntfdb.bio.uni-potsdam.de/v3.0/fam_mem.php?family_id=FHA
HORVU5Hr1G040700	NAC	NAM	-	http://plntfdb.bio.uni-potsdam.de/v3.0/fam_mem.php?family_id=NAC
HORVU5Hr1G007630	FAR1	FAR1	-	http://plntfdb.bio.uni-potsdam.de/v3.0/fam_mem.php?family_id=FAR1
HORVU2Hr1G013090	MYB	Myb_DNA-binding	ARID,Response_reg,SNF2_N	http://plntfdb.bio.uni-potsdam.de/v3.0/fam_mem.php?family_id=MYB
HORVU2Hr1G113880	AP2-EREBP	AP2	-	http://plntfdb.bio.uni-potsdam.de/v3.0/fam_mem.php?family_id=AP2-EREBP
HORVU4Hr1G000550	BES1	DUF822	-	http://plntfdb.bio.uni-potsdam.de/v3.0/fam_mem.php?family_id=BES1
HORVU7Hr1G049450	NAC	NAM	-	http://plntfdb.bio.uni-potsdam.de/v3.0/fam_mem.php?family_id=NAC
HORVU2Hr1G069820	MADS	SRF-TF	-	http://plntfdb.bio.uni-potsdam.de/v3.0/fam_mem.php?family_id=MADS
HORVU1Hr1G066390	GRAS	GRAS	-	http://plntfdb.bio.uni-potsdam.de/v3.0/fam_mem.php?family_id=GRAS
HORVU5Hr1G023670	bHLH	HLH	-	http://plntfdb.bio.uni-potsdam.de/v3.0/fam_mem.php?family_id=bHLH
HORVU4Hr1G007040	TCP	TCP	-	http://plntfdb.bio.uni-potsdam.de/v3.0/fam_mem.php?family_id=TCP
HORVU4Hr1G028780	MYB	Myb_DNA-binding	ARID,Response_reg,SNF2_N	http://plntfdb.bio.uni-potsdam.de/v3.0/fam_mem.php?family_id=MYB
HORVU1Hr1G076690	ARF	Auxin_resp	-	http://plntfdb.bio.uni-potsdam.de/v3.0/fam_mem.php?family_id=ARF
HORVU0Hr1G001110	ABI3VP1	B3	AP2,Auxin_resp	http://plntfdb.bio.uni-potsdam.de/v3.0/fam_mem.php?family_id=ABI3VP1
HORVU6Hr1G069690	bHLH	HLH	-	http://plntfdb.bio.uni-potsdam.de/v3.0/fam_mem.php?family_id=bHLH
HORVU1Hr1G035100	CPP	TCR	-	http://plntfdb.bio.uni-potsdam.de/v3.0/fam_mem.php?family_id=CPP
HORVU1Hr1G051660	MADS	SRF-TF	-	http://plntfdb.bio.uni-potsdam.de/v3.0/fam_mem.php?family_id=MADS
HORVU5Hr1G068370	FAR1	FAR1	-	http://plntfdb.bio.uni-potsdam.de/v3.0/fam_mem.php?family_id=FAR1
HORVU6Hr1G019190	TAZ	zf-TAZ	PHD	http://plntfdb.bio.uni-potsdam.de/v3.0/fam_mem.php?family_id=TAZ
HORVU2Hr1G109650	ARF	Auxin_resp	-	http://plntfdb.bio.uni-potsdam.de/v3.0/fam_mem.php?family_id=ARF
HORVU2Hr1G036710	C2H2	zf-C2H2	PHD	http://plntfdb.bio.uni-potsdam.de/v3.0/fam_mem.php?family_id=C2H2
HORVU2Hr1G080460	NAC	NAM	-	http://plntfdb.bio.uni-potsdam.de/v3.0/fam_mem.php?family_id=NAC
HORVU5Hr1G068320	HSF	HSF_DNA-bind	-	http://plntfdb.bio.uni-potsdam.de/v3.0/fam_mem.php?family_id=HSF
HORVU1Hr1G012720	LOB	DUF260	-	http://plntfdb.bio.uni-potsdam.de/v3.0/fam_mem.php?family_id=LOB
HORVU2Hr1G092650	Trihelix	trihelix	-	http://plntfdb.bio.uni-potsdam.de/v3.0/fam_mem.php?family_id=Trihelix
HORVU4Hr1G067780	C2C2-YABBY	YABBY	-	http://plntfdb.bio.uni-potsdam.de/v3.0/fam_mem.php?family_id=C2C2-YABBY
HORVU2Hr1G123140	MADS	SRF-TF	-	http://plntfdb.bio.uni-potsdam.de/v3.0/fam_mem.php?family_id=MADS
HORVU5Hr1G116310	C2C2-GATA	GATA	-	http://plntfdb.bio.uni-potsdam.de/v3.0/fam_mem.php?family_id=C2C2-GATA
HORVU7Hr1G042560	NAC	NAM	-	http://plntfdb.bio.uni-potsdam.de/v3.0/fam_mem.php?family_id=NAC
HORVU5Hr1G125390	FAR1	FAR1	-	http://plntfdb.bio.uni-potsdam.de/v3.0/fam_mem.php?family_id=FAR1
HORVU2Hr1G075950	zf-HD	ZF-HD_dimer	-	http://plntfdb.bio.uni-potsdam.de/v3.0/fam_mem.php?family_id=zf-HD
HORVU3Hr1G083290	TUB	Tub	-	http://plntfdb.bio.uni-potsdam.de/v3.0/fam_mem.php?family_id=TUB
HORVU7Hr1G049420	ABI3VP1	B3	AP2,Auxin_resp	http://plntfdb.bio.uni-potsdam.de/v3.0/fam_mem.php?family_id=ABI3VP1
HORVU1Hr1G079930	MYB	Myb_DNA-binding	ARID,Response_reg,SNF2_N	http://plntfdb.bio.uni-potsdam.de/v3.0/fam_mem.php?family_id=MYB
HORVU1Hr1G050480	PLATZ	PLATZ	-	http://plntfdb.bio.uni-potsdam.de/v3.0/fam_mem.php?family_id=PLATZ
HORVU7Hr1G029760	MYB	Myb_DNA-binding	ARID,Response_reg,SNF2_N	http://plntfdb.bio.uni-potsdam.de/v3.0/fam_mem.php?family_id=MYB
HORVU5Hr1G118680	mTERF	mTERF	-	http://plntfdb.bio.uni-potsdam.de/v3.0/fam_mem.php?family_id=mTERF
HORVU5Hr1G035300	AP2-EREBP	AP2	-	http://plntfdb.bio.uni-potsdam.de/v3.0/fam_mem.php?family_id=AP2-EREBP
HORVU6Hr1G012510	CSD	CSD	-	http://plntfdb.bio.uni-potsdam.de/v3.0/fam_mem.php?family_id=CSD
HORVU3Hr1G014140	NAC	NAM	-	http://plntfdb.bio.uni-potsdam.de/v3.0/fam_mem.php?family_id=NAC
HORVU3Hr1G095200	MADS	SRF-TF	-	http://plntfdb.bio.uni-potsdam.de/v3.0/fam_mem.php?family_id=MADS
HORVU0Hr1G020290	LOB	DUF260	-	http://plntfdb.bio.uni-potsdam.de/v3.0/fam_mem.php?family_id=LOB
HORVU7Hr1G095840	G2-like	G2-like	Response_reg	http://plntfdb.bio.uni-potsdam.de/v3.0/fam_mem.php?family_id=G2-like
BGI_novel_G002688	C2H2	zf-C2H2	PHD	http://plntfdb.bio.uni-potsdam.de/v3.0/fam_mem.php?family_id=C2H2
HORVU4Hr1G078270	bHLH	HLH	-	http://plntfdb.bio.uni-potsdam.de/v3.0/fam_mem.php?family_id=bHLH
HORVU3Hr1G020210	WRKY	WRKY	-	http://plntfdb.bio.uni-potsdam.de/v3.0/fam_mem.php?family_id=WRKY
HORVU4Hr1G007420	C2C2-CO-like	CCT,zf-B_box	GATA,PLATZ	http://plntfdb.bio.uni-potsdam.de/v3.0/fam_mem.php?family_id=C2C2-CO-like
HORVU5Hr1G057690	LOB	DUF260	-	http://plntfdb.bio.uni-potsdam.de/v3.0/fam_mem.php?family_id=LOB
HORVU2Hr1G011390	NAC	NAM	-	http://plntfdb.bio.uni-potsdam.de/v3.0/fam_mem.php?family_id=NAC
HORVU5Hr1G073580	MYB	Myb_DNA-binding	ARID,Response_reg,SNF2_N	http://plntfdb.bio.uni-potsdam.de/v3.0/fam_mem.php?family_id=MYB
HORVU4Hr1G003440	GRF	QLQ,WRC	-	http://plntfdb.bio.uni-potsdam.de/v3.0/fam_mem.php?family_id=GRF
HORVU7Hr1G038340	RWP-RK	RWP-RK	-	http://plntfdb.bio.uni-potsdam.de/v3.0/fam_mem.php?family_id=RWP-RK
HORVU5Hr1G048700	C2C2-Dof	zf-Dof	-	http://plntfdb.bio.uni-potsdam.de/v3.0/fam_mem.php?family_id=C2C2-Dof
HORVU6Hr1G076090	AP2-EREBP	AP2	-	http://plntfdb.bio.uni-potsdam.de/v3.0/fam_mem.php?family_id=AP2-EREBP
HORVU6Hr1G075640	AP2-EREBP	AP2	-	http://plntfdb.bio.uni-potsdam.de/v3.0/fam_mem.php?family_id=AP2-EREBP
HORVU1Hr1G069620	WRKY	WRKY	-	http://plntfdb.bio.uni-potsdam.de/v3.0/fam_mem.php?family_id=WRKY
HORVU3Hr1G085570	MYB	Myb_DNA-binding	ARID,Response_reg,SNF2_N	http://plntfdb.bio.uni-potsdam.de/v3.0/fam_mem.php?family_id=MYB
HORVU3Hr1G064640	AP2-EREBP	AP2	-	http://plntfdb.bio.uni-potsdam.de/v3.0/fam_mem.php?family_id=AP2-EREBP
BGI_novel_G006033	RWP-RK	RWP-RK	-	http://plntfdb.bio.uni-potsdam.de/v3.0/fam_mem.php?family_id=RWP-RK
HORVU4Hr1G072090	E2F-DP	E2F_TDP	-	http://plntfdb.bio.uni-potsdam.de/v3.0/fam_mem.php?family_id=E2F-DP
HORVU4Hr1G045210	mTERF	mTERF	-	http://plntfdb.bio.uni-potsdam.de/v3.0/fam_mem.php?family_id=mTERF
HORVU6Hr1G069090	zf-HD	ZF-HD_dimer	-	http://plntfdb.bio.uni-potsdam.de/v3.0/fam_mem.php?family_id=zf-HD
HORVU5Hr1G055190	AP2-EREBP	AP2	-	http://plntfdb.bio.uni-potsdam.de/v3.0/fam_mem.php?family_id=AP2-EREBP
HORVU7Hr1G114600	ABI3VP1	B3	AP2,Auxin_resp	http://plntfdb.bio.uni-potsdam.de/v3.0/fam_mem.php?family_id=ABI3VP1
HORVU4Hr1G026010	GRAS	GRAS	-	http://plntfdb.bio.uni-potsdam.de/v3.0/fam_mem.php?family_id=GRAS
BGI_novel_G002285	C3H	zf-CCCH	PHD,SNF2_N,zf-C2H2	http://plntfdb.bio.uni-potsdam.de/v3.0/fam_mem.php?family_id=C3H
HORVU4Hr1G070960	C2H2	zf-C2H2	PHD	http://plntfdb.bio.uni-potsdam.de/v3.0/fam_mem.php?family_id=C2H2
HORVU3Hr1G020200	FAR1	FAR1	-	http://plntfdb.bio.uni-potsdam.de/v3.0/fam_mem.php?family_id=FAR1
HORVU4Hr1G000540	BES1	DUF822	-	http://plntfdb.bio.uni-potsdam.de/v3.0/fam_mem.php?family_id=BES1
HORVU3Hr1G086260	MADS	SRF-TF	-	http://plntfdb.bio.uni-potsdam.de/v3.0/fam_mem.php?family_id=MADS
HORVU5Hr1G014810	FAR1	FAR1	-	http://plntfdb.bio.uni-potsdam.de/v3.0/fam_mem.php?family_id=FAR1
HORVU4Hr1G000710	OFP	Ovate	-	http://plntfdb.bio.uni-potsdam.de/v3.0/fam_mem.php?family_id=OFP
HORVU7Hr1G069520	Sigma70-like	Sigma70_r2,Sigma70_r3,Sigma70_r4	-	http://plntfdb.bio.uni-potsdam.de/v3.0/fam_mem.php?family_id=Sigma70-like
BGI_novel_G004595	mTERF	mTERF	-	http://plntfdb.bio.uni-potsdam.de/v3.0/fam_mem.php?family_id=mTERF
HORVU0Hr1G013490	AP2-EREBP	AP2	-	http://plntfdb.bio.uni-potsdam.de/v3.0/fam_mem.php?family_id=AP2-EREBP
HORVU6Hr1G068970	TUB	Tub	-	http://plntfdb.bio.uni-potsdam.de/v3.0/fam_mem.php?family_id=TUB
HORVU7Hr1G024000	MADS	SRF-TF	-	http://plntfdb.bio.uni-potsdam.de/v3.0/fam_mem.php?family_id=MADS
HORVU5Hr1G068450	AP2-EREBP	AP2	-	http://plntfdb.bio.uni-potsdam.de/v3.0/fam_mem.php?family_id=AP2-EREBP
HORVU0Hr1G014660	FAR1	FAR1	-	http://plntfdb.bio.uni-potsdam.de/v3.0/fam_mem.php?family_id=FAR1
HORVU3Hr1G066860	MYB	Myb_DNA-binding	ARID,Response_reg,SNF2_N	http://plntfdb.bio.uni-potsdam.de/v3.0/fam_mem.php?family_id=MYB
HORVU5Hr1G045540	MYB	Myb_DNA-binding	ARID,Response_reg,SNF2_N	http://plntfdb.bio.uni-potsdam.de/v3.0/fam_mem.php?family_id=MYB
HORVU4Hr1G027520	GRAS	GRAS	-	http://plntfdb.bio.uni-potsdam.de/v3.0/fam_mem.php?family_id=GRAS
BGI_novel_G002229	Trihelix	trihelix	-	http://plntfdb.bio.uni-potsdam.de/v3.0/fam_mem.php?family_id=Trihelix
HORVU2Hr1G093250	C3H	zf-CCCH	PHD,SNF2_N,zf-C2H2	http://plntfdb.bio.uni-potsdam.de/v3.0/fam_mem.php?family_id=C3H
HORVU3Hr1G000170	bHLH	HLH	-	http://plntfdb.bio.uni-potsdam.de/v3.0/fam_mem.php?family_id=bHLH
HORVU5Hr1G097560	G2-like	G2-like	Response_reg	http://plntfdb.bio.uni-potsdam.de/v3.0/fam_mem.php?family_id=G2-like
HORVU2Hr1G072140	Trihelix	trihelix	-	http://plntfdb.bio.uni-potsdam.de/v3.0/fam_mem.php?family_id=Trihelix
HORVU0Hr1G009250	FAR1	FAR1	-	http://plntfdb.bio.uni-potsdam.de/v3.0/fam_mem.php?family_id=FAR1
BGI_novel_G003363	G2-like	G2-like	Response_reg	http://plntfdb.bio.uni-potsdam.de/v3.0/fam_mem.php?family_id=G2-like
HORVU7Hr1G000140	NAC	NAM	-	http://plntfdb.bio.uni-potsdam.de/v3.0/fam_mem.php?family_id=NAC
HORVU1Hr1G060490	AP2-EREBP	AP2	-	http://plntfdb.bio.uni-potsdam.de/v3.0/fam_mem.php?family_id=AP2-EREBP
BGI_novel_G002664	MADS	SRF-TF	-	http://plntfdb.bio.uni-potsdam.de/v3.0/fam_mem.php?family_id=MADS
HORVU6Hr1G033920	C2H2	zf-C2H2	PHD	http://plntfdb.bio.uni-potsdam.de/v3.0/fam_mem.php?family_id=C2H2
BGI_novel_G003891	ABI3VP1	B3	AP2,Auxin_resp	http://plntfdb.bio.uni-potsdam.de/v3.0/fam_mem.php?family_id=ABI3VP1
HORVU1Hr1G089510	MYB	Myb_DNA-binding	ARID,Response_reg,SNF2_N	http://plntfdb.bio.uni-potsdam.de/v3.0/fam_mem.php?family_id=MYB
HORVU7Hr1G040560	NAC	NAM	-	http://plntfdb.bio.uni-potsdam.de/v3.0/fam_mem.php?family_id=NAC
HORVU3Hr1G081000	WRKY	WRKY	-	http://plntfdb.bio.uni-potsdam.de/v3.0/fam_mem.php?family_id=WRKY
HORVU5Hr1G080340	AP2-EREBP	AP2	-	http://plntfdb.bio.uni-potsdam.de/v3.0/fam_mem.php?family_id=AP2-EREBP
HORVU5Hr1G107190	FHA	FHA	-	http://plntfdb.bio.uni-potsdam.de/v3.0/fam_mem.php?family_id=FHA
HORVU1Hr1G018100	C2H2	zf-C2H2	PHD	http://plntfdb.bio.uni-potsdam.de/v3.0/fam_mem.php?family_id=C2H2
HORVU3Hr1G061870	Trihelix	trihelix	-	http://plntfdb.bio.uni-potsdam.de/v3.0/fam_mem.php?family_id=Trihelix
HORVU2Hr1G077100	FAR1	FAR1	-	http://plntfdb.bio.uni-potsdam.de/v3.0/fam_mem.php?family_id=FAR1
BGI_novel_G006151	ABI3VP1	B3	AP2,Auxin_resp	http://plntfdb.bio.uni-potsdam.de/v3.0/fam_mem.php?family_id=ABI3VP1
HORVU7Hr1G109160	FAR1	FAR1	-	http://plntfdb.bio.uni-potsdam.de/v3.0/fam_mem.php?family_id=FAR1
HORVU7Hr1G002230	ABI3VP1	B3	AP2,Auxin_resp	http://plntfdb.bio.uni-potsdam.de/v3.0/fam_mem.php?family_id=ABI3VP1
HORVU2Hr1G073240	bHLH	HLH	-	http://plntfdb.bio.uni-potsdam.de/v3.0/fam_mem.php?family_id=bHLH
HORVU3Hr1G092690	ABI3VP1	B3	AP2,Auxin_resp	http://plntfdb.bio.uni-potsdam.de/v3.0/fam_mem.php?family_id=ABI3VP1
HORVU5Hr1G080220	AP2-EREBP	AP2	-	http://plntfdb.bio.uni-potsdam.de/v3.0/fam_mem.php?family_id=AP2-EREBP
HORVU1Hr1G021920	MYB	Myb_DNA-binding	ARID,Response_reg,SNF2_N	http://plntfdb.bio.uni-potsdam.de/v3.0/fam_mem.php?family_id=MYB
HORVU1Hr1G013140	zf-HD	ZF-HD_dimer	-	http://plntfdb.bio.uni-potsdam.de/v3.0/fam_mem.php?family_id=zf-HD
HORVU3Hr1G083740	MYB	Myb_DNA-binding	ARID,Response_reg,SNF2_N	http://plntfdb.bio.uni-potsdam.de/v3.0/fam_mem.php?family_id=MYB
HORVU2Hr1G020140	G2-like	G2-like	Response_reg	http://plntfdb.bio.uni-potsdam.de/v3.0/fam_mem.php?family_id=G2-like
HORVU1Hr1G081300	HSF	HSF_DNA-bind	-	http://plntfdb.bio.uni-potsdam.de/v3.0/fam_mem.php?family_id=HSF
HORVU4Hr1G087520	Tify	tify	GATA	http://plntfdb.bio.uni-potsdam.de/v3.0/fam_mem.php?family_id=Tify
HORVU6Hr1G015520	BES1	DUF822	-	http://plntfdb.bio.uni-potsdam.de/v3.0/fam_mem.php?family_id=BES1
HORVU7Hr1G055290	AP2-EREBP	AP2	-	http://plntfdb.bio.uni-potsdam.de/v3.0/fam_mem.php?family_id=AP2-EREBP
BGI_novel_G002082	FAR1	FAR1	-	http://plntfdb.bio.uni-potsdam.de/v3.0/fam_mem.php?family_id=FAR1
HORVU1Hr1G037530	AP2-EREBP	AP2	-	http://plntfdb.bio.uni-potsdam.de/v3.0/fam_mem.php?family_id=AP2-EREBP
HORVU2Hr1G066000	bHLH	HLH	-	http://plntfdb.bio.uni-potsdam.de/v3.0/fam_mem.php?family_id=bHLH
HORVU2Hr1G017360	NAC	NAM	-	http://plntfdb.bio.uni-potsdam.de/v3.0/fam_mem.php?family_id=NAC
HORVU7Hr1G096630	FAR1	FAR1	-	http://plntfdb.bio.uni-potsdam.de/v3.0/fam_mem.php?family_id=FAR1
BGI_novel_G003515	bHLH	HLH	-	http://plntfdb.bio.uni-potsdam.de/v3.0/fam_mem.php?family_id=bHLH
HORVU0Hr1G023640	bZIP	bZIP_1,bZIP_2,bZIP_Maf	HLH	http://plntfdb.bio.uni-potsdam.de/v3.0/fam_mem.php?family_id=bZIP
HORVU3Hr1G033700	RWP-RK	RWP-RK	-	http://plntfdb.bio.uni-potsdam.de/v3.0/fam_mem.php?family_id=RWP-RK
HORVU6Hr1G002980	mTERF	mTERF	-	http://plntfdb.bio.uni-potsdam.de/v3.0/fam_mem.php?family_id=mTERF
HORVU3Hr1G059220	WRKY	WRKY	-	http://plntfdb.bio.uni-potsdam.de/v3.0/fam_mem.php?family_id=WRKY
HORVU4Hr1G083140	C2H2	zf-C2H2	PHD	http://plntfdb.bio.uni-potsdam.de/v3.0/fam_mem.php?family_id=C2H2
HORVU3Hr1G010200	ABI3VP1	B3	AP2,Auxin_resp	http://plntfdb.bio.uni-potsdam.de/v3.0/fam_mem.php?family_id=ABI3VP1
HORVU6Hr1G080390	FAR1	FAR1	-	http://plntfdb.bio.uni-potsdam.de/v3.0/fam_mem.php?family_id=FAR1
HORVU2Hr1G017370	NAC	NAM	-	http://plntfdb.bio.uni-potsdam.de/v3.0/fam_mem.php?family_id=NAC
HORVU1Hr1G089770	MYB	Myb_DNA-binding	ARID,Response_reg,SNF2_N	http://plntfdb.bio.uni-potsdam.de/v3.0/fam_mem.php?family_id=MYB
HORVU1Hr1G072430	MYB	Myb_DNA-binding	ARID,Response_reg,SNF2_N	http://plntfdb.bio.uni-potsdam.de/v3.0/fam_mem.php?family_id=MYB
HORVU3Hr1G019480	MYB	Myb_DNA-binding	ARID,Response_reg,SNF2_N	http://plntfdb.bio.uni-potsdam.de/v3.0/fam_mem.php?family_id=MYB
HORVU0Hr1G011440	EIL	EIN3	-	http://plntfdb.bio.uni-potsdam.de/v3.0/fam_mem.php?family_id=EIL
HORVU3Hr1G059250	AP2-EREBP	AP2	-	http://plntfdb.bio.uni-potsdam.de/v3.0/fam_mem.php?family_id=AP2-EREBP
BGI_novel_G003776	FAR1	FAR1	-	http://plntfdb.bio.uni-potsdam.de/v3.0/fam_mem.php?family_id=FAR1
HORVU5Hr1G011780	bHLH	HLH	-	http://plntfdb.bio.uni-potsdam.de/v3.0/fam_mem.php?family_id=bHLH
HORVU7Hr1G051740	MYB	Myb_DNA-binding	ARID,Response_reg,SNF2_N	http://plntfdb.bio.uni-potsdam.de/v3.0/fam_mem.php?family_id=MYB
HORVU3Hr1G080960	WRKY	WRKY	-	http://plntfdb.bio.uni-potsdam.de/v3.0/fam_mem.php?family_id=WRKY
HORVU0Hr1G025540	G2-like	G2-like	Response_reg	http://plntfdb.bio.uni-potsdam.de/v3.0/fam_mem.php?family_id=G2-like
BGI_novel_G003577	C2H2	zf-C2H2	PHD	http://plntfdb.bio.uni-potsdam.de/v3.0/fam_mem.php?family_id=C2H2
HORVU6Hr1G020520	bHLH	HLH	-	http://plntfdb.bio.uni-potsdam.de/v3.0/fam_mem.php?family_id=bHLH
HORVU3Hr1G112700	Alfin-like	Alfin-like	DDT,Homeobox,JmjC,JmjN	http://plntfdb.bio.uni-potsdam.de/v3.0/fam_mem.php?family_id=Alfin-like
HORVU3Hr1G071030	C2C2-GATA	GATA	-	http://plntfdb.bio.uni-potsdam.de/v3.0/fam_mem.php?family_id=C2C2-GATA
HORVU4Hr1G023580	FHA	FHA	-	http://plntfdb.bio.uni-potsdam.de/v3.0/fam_mem.php?family_id=FHA
HORVU1Hr1G008150	ABI3VP1	B3	AP2,Auxin_resp	http://plntfdb.bio.uni-potsdam.de/v3.0/fam_mem.php?family_id=ABI3VP1
HORVU5Hr1G066020	NAC	NAM	-	http://plntfdb.bio.uni-potsdam.de/v3.0/fam_mem.php?family_id=NAC
HORVU2Hr1G045080	FAR1	FAR1	-	http://plntfdb.bio.uni-potsdam.de/v3.0/fam_mem.php?family_id=FAR1
HORVU4Hr1G010080	GRF	QLQ,WRC	-	http://plntfdb.bio.uni-potsdam.de/v3.0/fam_mem.php?family_id=GRF
HORVU1Hr1G023620	MADS	SRF-TF	-	http://plntfdb.bio.uni-potsdam.de/v3.0/fam_mem.php?family_id=MADS
HORVU5Hr1G033710	C3H	zf-CCCH	PHD,SNF2_N,zf-C2H2	http://plntfdb.bio.uni-potsdam.de/v3.0/fam_mem.php?family_id=C3H
HORVU7Hr1G106340	C3H	zf-CCCH	PHD,SNF2_N,zf-C2H2	http://plntfdb.bio.uni-potsdam.de/v3.0/fam_mem.php?family_id=C3H
HORVU6Hr1G009220	bHLH	HLH	-	http://plntfdb.bio.uni-potsdam.de/v3.0/fam_mem.php?family_id=bHLH
HORVU7Hr1G109130	G2-like	G2-like	Response_reg	http://plntfdb.bio.uni-potsdam.de/v3.0/fam_mem.php?family_id=G2-like
HORVU5Hr1G060310	G2-like	G2-like	Response_reg	http://plntfdb.bio.uni-potsdam.de/v3.0/fam_mem.php?family_id=G2-like
HORVU5Hr1G061370	FAR1	FAR1	-	http://plntfdb.bio.uni-potsdam.de/v3.0/fam_mem.php?family_id=FAR1
HORVU4Hr1G060850	LIM	LIM	-	http://plntfdb.bio.uni-potsdam.de/v3.0/fam_mem.php?family_id=LIM
HORVU1Hr1G061360	mTERF	mTERF	-	http://plntfdb.bio.uni-potsdam.de/v3.0/fam_mem.php?family_id=mTERF
HORVU5Hr1G086730	NAC	NAM	-	http://plntfdb.bio.uni-potsdam.de/v3.0/fam_mem.php?family_id=NAC
HORVU1Hr1G016420	MYB	Myb_DNA-binding	ARID,Response_reg,SNF2_N	http://plntfdb.bio.uni-potsdam.de/v3.0/fam_mem.php?family_id=MYB
HORVU3Hr1G005500	bHLH	HLH	-	http://plntfdb.bio.uni-potsdam.de/v3.0/fam_mem.php?family_id=bHLH
HORVU3Hr1G069660	WRKY	WRKY	-	http://plntfdb.bio.uni-potsdam.de/v3.0/fam_mem.php?family_id=WRKY
HORVU2Hr1G005110	E2F-DP	E2F_TDP	-	http://plntfdb.bio.uni-potsdam.de/v3.0/fam_mem.php?family_id=E2F-DP
HORVU1Hr1G090190	WRKY	WRKY	-	http://plntfdb.bio.uni-potsdam.de/v3.0/fam_mem.php?family_id=WRKY
HORVU6Hr1G035470	MYB	Myb_DNA-binding	ARID,Response_reg,SNF2_N	http://plntfdb.bio.uni-potsdam.de/v3.0/fam_mem.php?family_id=MYB
HORVU6Hr1G082970	mTERF	mTERF	-	http://plntfdb.bio.uni-potsdam.de/v3.0/fam_mem.php?family_id=mTERF
HORVU3Hr1G030870	OFP	Ovate	-	http://plntfdb.bio.uni-potsdam.de/v3.0/fam_mem.php?family_id=OFP
HORVU4Hr1G015060	Alfin-like	Alfin-like	DDT,Homeobox,JmjC,JmjN	http://plntfdb.bio.uni-potsdam.de/v3.0/fam_mem.php?family_id=Alfin-like
HORVU0Hr1G016420	G2-like	G2-like	Response_reg	http://plntfdb.bio.uni-potsdam.de/v3.0/fam_mem.php?family_id=G2-like
HORVU3Hr1G081030	WRKY	WRKY	-	http://plntfdb.bio.uni-potsdam.de/v3.0/fam_mem.php?family_id=WRKY
HORVU7Hr1G089930	AP2-EREBP	AP2	-	http://plntfdb.bio.uni-potsdam.de/v3.0/fam_mem.php?family_id=AP2-EREBP
HORVU7Hr1G008270	FAR1	FAR1	-	http://plntfdb.bio.uni-potsdam.de/v3.0/fam_mem.php?family_id=FAR1
HORVU4Hr1G043840	ABI3VP1	B3	AP2,Auxin_resp	http://plntfdb.bio.uni-potsdam.de/v3.0/fam_mem.php?family_id=ABI3VP1
HORVU3Hr1G115180	WRKY	WRKY	-	http://plntfdb.bio.uni-potsdam.de/v3.0/fam_mem.php?family_id=WRKY
HORVU4Hr1G090850	HSF	HSF_DNA-bind	-	http://plntfdb.bio.uni-potsdam.de/v3.0/fam_mem.php?family_id=HSF
HORVU1Hr1G046740	C2C2-YABBY	YABBY	-	http://plntfdb.bio.uni-potsdam.de/v3.0/fam_mem.php?family_id=C2C2-YABBY
HORVU4Hr1G080510	ABI3VP1	B3	AP2,Auxin_resp	http://plntfdb.bio.uni-potsdam.de/v3.0/fam_mem.php?family_id=ABI3VP1
HORVU6Hr1G089320	AP2-EREBP	AP2	-	http://plntfdb.bio.uni-potsdam.de/v3.0/fam_mem.php?family_id=AP2-EREBP
HORVU2Hr1G060680	bHLH	HLH	-	http://plntfdb.bio.uni-potsdam.de/v3.0/fam_mem.php?family_id=bHLH
HORVU7Hr1G004350	ABI3VP1	B3	AP2,Auxin_resp	http://plntfdb.bio.uni-potsdam.de/v3.0/fam_mem.php?family_id=ABI3VP1
HORVU5Hr1G098450	AP2-EREBP	AP2	-	http://plntfdb.bio.uni-potsdam.de/v3.0/fam_mem.php?family_id=AP2-EREBP
HORVU2Hr1G006600	WRKY	WRKY	-	http://plntfdb.bio.uni-potsdam.de/v3.0/fam_mem.php?family_id=WRKY
HORVU6Hr1G073200	NAC	NAM	-	http://plntfdb.bio.uni-potsdam.de/v3.0/fam_mem.php?family_id=NAC
HORVU3Hr1G096010	MYB	Myb_DNA-binding	ARID,Response_reg,SNF2_N	http://plntfdb.bio.uni-potsdam.de/v3.0/fam_mem.php?family_id=MYB
HORVU2Hr1G094240	OFP	Ovate	-	http://plntfdb.bio.uni-potsdam.de/v3.0/fam_mem.php?family_id=OFP
HORVU5Hr1G108630	MYB	Myb_DNA-binding	ARID,Response_reg,SNF2_N	http://plntfdb.bio.uni-potsdam.de/v3.0/fam_mem.php?family_id=MYB
HORVU6Hr1G081210	GRF	QLQ,WRC	-	http://plntfdb.bio.uni-potsdam.de/v3.0/fam_mem.php?family_id=GRF
HORVU6Hr1G060770	C2C2-YABBY	YABBY	-	http://plntfdb.bio.uni-potsdam.de/v3.0/fam_mem.php?family_id=C2C2-YABBY
HORVU4Hr1G085450	MADS	SRF-TF	-	http://plntfdb.bio.uni-potsdam.de/v3.0/fam_mem.php?family_id=MADS
HORVU4Hr1G078910	bHLH	HLH	-	http://plntfdb.bio.uni-potsdam.de/v3.0/fam_mem.php?family_id=bHLH
HORVU4Hr1G013720	bHLH	HLH	-	http://plntfdb.bio.uni-potsdam.de/v3.0/fam_mem.php?family_id=bHLH
HORVU2Hr1G113360	GRAS	GRAS	-	http://plntfdb.bio.uni-potsdam.de/v3.0/fam_mem.php?family_id=GRAS
HORVU2Hr1G024900	BSD	BSD	-	http://plntfdb.bio.uni-potsdam.de/v3.0/fam_mem.php?family_id=BSD
HORVU5Hr1G009880	MYB	Myb_DNA-binding	ARID,Response_reg,SNF2_N	http://plntfdb.bio.uni-potsdam.de/v3.0/fam_mem.php?family_id=MYB
HORVU2Hr1G098470	C2H2	zf-C2H2	PHD	http://plntfdb.bio.uni-potsdam.de/v3.0/fam_mem.php?family_id=C2H2
HORVU0Hr1G012790	bHLH	HLH	-	http://plntfdb.bio.uni-potsdam.de/v3.0/fam_mem.php?family_id=bHLH
HORVU3Hr1G067510	WRKY	WRKY	-	http://plntfdb.bio.uni-potsdam.de/v3.0/fam_mem.php?family_id=WRKY
HORVU3Hr1G116800	MADS	SRF-TF	-	http://plntfdb.bio.uni-potsdam.de/v3.0/fam_mem.php?family_id=MADS
HORVU4Hr1G077630	ABI3VP1	B3	AP2,Auxin_resp	http://plntfdb.bio.uni-potsdam.de/v3.0/fam_mem.php?family_id=ABI3VP1
HORVU4Hr1G011210	FAR1	FAR1	-	http://plntfdb.bio.uni-potsdam.de/v3.0/fam_mem.php?family_id=FAR1
HORVU1Hr1G074260	MYB	Myb_DNA-binding	ARID,Response_reg,SNF2_N	http://plntfdb.bio.uni-potsdam.de/v3.0/fam_mem.php?family_id=MYB
HORVU5Hr1G106570	WRKY	WRKY	-	http://plntfdb.bio.uni-potsdam.de/v3.0/fam_mem.php?family_id=WRKY
HORVU6Hr1G074970	AP2-EREBP	AP2	-	http://plntfdb.bio.uni-potsdam.de/v3.0/fam_mem.php?family_id=AP2-EREBP
BGI_novel_G000870	GRAS	GRAS	-	http://plntfdb.bio.uni-potsdam.de/v3.0/fam_mem.php?family_id=GRAS
HORVU3Hr1G061930	TUB	Tub	-	http://plntfdb.bio.uni-potsdam.de/v3.0/fam_mem.php?family_id=TUB
HORVU2Hr1G115240	bHLH	HLH	-	http://plntfdb.bio.uni-potsdam.de/v3.0/fam_mem.php?family_id=bHLH
HORVU2Hr1G018830	AP2-EREBP	AP2	-	http://plntfdb.bio.uni-potsdam.de/v3.0/fam_mem.php?family_id=AP2-EREBP
HORVU4Hr1G062570	C3H	zf-CCCH	PHD,SNF2_N,zf-C2H2	http://plntfdb.bio.uni-potsdam.de/v3.0/fam_mem.php?family_id=C3H
HORVU4Hr1G022480	FAR1	FAR1	-	http://plntfdb.bio.uni-potsdam.de/v3.0/fam_mem.php?family_id=FAR1
BGI_novel_G001968	C2H2	zf-C2H2	PHD	http://plntfdb.bio.uni-potsdam.de/v3.0/fam_mem.php?family_id=C2H2
HORVU5Hr1G092430	C2C2-YABBY	YABBY	-	http://plntfdb.bio.uni-potsdam.de/v3.0/fam_mem.php?family_id=C2C2-YABBY
HORVU1Hr1G058940	AP2-EREBP	AP2	-	http://plntfdb.bio.uni-potsdam.de/v3.0/fam_mem.php?family_id=AP2-EREBP
HORVU3Hr1G085180	MYB	Myb_DNA-binding	ARID,Response_reg,SNF2_N	http://plntfdb.bio.uni-potsdam.de/v3.0/fam_mem.php?family_id=MYB
HORVU3Hr1G024570	mTERF	mTERF	-	http://plntfdb.bio.uni-potsdam.de/v3.0/fam_mem.php?family_id=mTERF
HORVU5Hr1G080450	AP2-EREBP	AP2	-	http://plntfdb.bio.uni-potsdam.de/v3.0/fam_mem.php?family_id=AP2-EREBP
HORVU4Hr1G075930	FAR1	FAR1	-	http://plntfdb.bio.uni-potsdam.de/v3.0/fam_mem.php?family_id=FAR1
HORVU4Hr1G067680	MADS	SRF-TF	-	http://plntfdb.bio.uni-potsdam.de/v3.0/fam_mem.php?family_id=MADS
HORVU3Hr1G027580	VARL	VARL	-	http://plntfdb.bio.uni-potsdam.de/v3.0/fam_mem.php?family_id=VARL
HORVU4Hr1G088280	C2C2-GATA	GATA	-	http://plntfdb.bio.uni-potsdam.de/v3.0/fam_mem.php?family_id=C2C2-GATA
HORVU7Hr1G027370	MYB	Myb_DNA-binding	ARID,Response_reg,SNF2_N	http://plntfdb.bio.uni-potsdam.de/v3.0/fam_mem.php?family_id=MYB
HORVU7Hr1G041300	Tify	tify	GATA	http://plntfdb.bio.uni-potsdam.de/v3.0/fam_mem.php?family_id=Tify
HORVU6Hr1G083530	AP2-EREBP	AP2	-	http://plntfdb.bio.uni-potsdam.de/v3.0/fam_mem.php?family_id=AP2-EREBP
HORVU3Hr1G090440	NAC	NAM	-	http://plntfdb.bio.uni-potsdam.de/v3.0/fam_mem.php?family_id=NAC
HORVU5Hr1G017910	ABI3VP1	B3	AP2,Auxin_resp	http://plntfdb.bio.uni-potsdam.de/v3.0/fam_mem.php?family_id=ABI3VP1
HORVU2Hr1G020990	bHLH	HLH	-	http://plntfdb.bio.uni-potsdam.de/v3.0/fam_mem.php?family_id=bHLH
HORVU7Hr1G075960	WRKY	WRKY	-	http://plntfdb.bio.uni-potsdam.de/v3.0/fam_mem.php?family_id=WRKY
HORVU2Hr1G110600	BSD	BSD	-	http://plntfdb.bio.uni-potsdam.de/v3.0/fam_mem.php?family_id=BSD
HORVU0Hr1G014260	C2H2	zf-C2H2	PHD	http://plntfdb.bio.uni-potsdam.de/v3.0/fam_mem.php?family_id=C2H2
BGI_novel_G002289	C3H	zf-CCCH	PHD,SNF2_N,zf-C2H2	http://plntfdb.bio.uni-potsdam.de/v3.0/fam_mem.php?family_id=C3H
HORVU7Hr1G093120	PLATZ	PLATZ	-	http://plntfdb.bio.uni-potsdam.de/v3.0/fam_mem.php?family_id=PLATZ
HORVU5Hr1G083910	MYB	Myb_DNA-binding	ARID,Response_reg,SNF2_N	http://plntfdb.bio.uni-potsdam.de/v3.0/fam_mem.php?family_id=MYB
HORVU7Hr1G047820	MYB	Myb_DNA-binding	ARID,Response_reg,SNF2_N	http://plntfdb.bio.uni-potsdam.de/v3.0/fam_mem.php?family_id=MYB
HORVU1Hr1G074140	C2C2-Dof	zf-Dof	-	http://plntfdb.bio.uni-potsdam.de/v3.0/fam_mem.php?family_id=C2C2-Dof
HORVU3Hr1G055260	MYB	Myb_DNA-binding	ARID,Response_reg,SNF2_N	http://plntfdb.bio.uni-potsdam.de/v3.0/fam_mem.php?family_id=MYB
HORVU7Hr1G072480	MYB	Myb_DNA-binding	ARID,Response_reg,SNF2_N	http://plntfdb.bio.uni-potsdam.de/v3.0/fam_mem.php?family_id=MYB
HORVU3Hr1G086210	GRAS	GRAS	-	http://plntfdb.bio.uni-potsdam.de/v3.0/fam_mem.php?family_id=GRAS
HORVU7Hr1G099670	AP2-EREBP	AP2	-	http://plntfdb.bio.uni-potsdam.de/v3.0/fam_mem.php?family_id=AP2-EREBP
HORVU6Hr1G031470	G2-like	G2-like	Response_reg	http://plntfdb.bio.uni-potsdam.de/v3.0/fam_mem.php?family_id=G2-like
HORVU2Hr1G077670	Alfin-like	Alfin-like	DDT,Homeobox,JmjC,JmjN	http://plntfdb.bio.uni-potsdam.de/v3.0/fam_mem.php?family_id=Alfin-like
HORVU3Hr1G018680	bHLH	HLH	-	http://plntfdb.bio.uni-potsdam.de/v3.0/fam_mem.php?family_id=bHLH
HORVU3Hr1G062470	E2F-DP	E2F_TDP	-	http://plntfdb.bio.uni-potsdam.de/v3.0/fam_mem.php?family_id=E2F-DP
HORVU6Hr1G063280	C2H2	zf-C2H2	PHD	http://plntfdb.bio.uni-potsdam.de/v3.0/fam_mem.php?family_id=C2H2
BGI_novel_G000514	C2H2	zf-C2H2	PHD	http://plntfdb.bio.uni-potsdam.de/v3.0/fam_mem.php?family_id=C2H2
HORVU7Hr1G075550	NAC	NAM	-	http://plntfdb.bio.uni-potsdam.de/v3.0/fam_mem.php?family_id=NAC
HORVU0Hr1G012750	WRKY	WRKY	-	http://plntfdb.bio.uni-potsdam.de/v3.0/fam_mem.php?family_id=WRKY
HORVU3Hr1G000180	bHLH	HLH	-	http://plntfdb.bio.uni-potsdam.de/v3.0/fam_mem.php?family_id=bHLH
HORVU1Hr1G067160	AP2-EREBP	AP2	-	http://plntfdb.bio.uni-potsdam.de/v3.0/fam_mem.php?family_id=AP2-EREBP
HORVU7Hr1G114750	MYB	Myb_DNA-binding	ARID,Response_reg,SNF2_N	http://plntfdb.bio.uni-potsdam.de/v3.0/fam_mem.php?family_id=MYB
HORVU6Hr1G006730	ABI3VP1	B3	AP2,Auxin_resp	http://plntfdb.bio.uni-potsdam.de/v3.0/fam_mem.php?family_id=ABI3VP1
HORVU1Hr1G094460	Trihelix	trihelix	-	http://plntfdb.bio.uni-potsdam.de/v3.0/fam_mem.php?family_id=Trihelix
HORVU2Hr1G017290	C2C2-Dof	zf-Dof	-	http://plntfdb.bio.uni-potsdam.de/v3.0/fam_mem.php?family_id=C2C2-Dof
BGI_novel_G006177	G2-like	G2-like	Response_reg	http://plntfdb.bio.uni-potsdam.de/v3.0/fam_mem.php?family_id=G2-like
HORVU1Hr1G053780	FAR1	FAR1	-	http://plntfdb.bio.uni-potsdam.de/v3.0/fam_mem.php?family_id=FAR1
BGI_novel_G003321	TUB	Tub	-	http://plntfdb.bio.uni-potsdam.de/v3.0/fam_mem.php?family_id=TUB
HORVU3Hr1G004310	MYB	Myb_DNA-binding	ARID,Response_reg,SNF2_N	http://plntfdb.bio.uni-potsdam.de/v3.0/fam_mem.php?family_id=MYB
HORVU1Hr1G064950	G2-like	G2-like	Response_reg	http://plntfdb.bio.uni-potsdam.de/v3.0/fam_mem.php?family_id=G2-like
HORVU2Hr1G059450	C2H2	zf-C2H2	PHD	http://plntfdb.bio.uni-potsdam.de/v3.0/fam_mem.php?family_id=C2H2
HORVU2Hr1G104050	bHLH	HLH	-	http://plntfdb.bio.uni-potsdam.de/v3.0/fam_mem.php?family_id=bHLH
BGI_novel_G003934	C2H2	zf-C2H2	PHD	http://plntfdb.bio.uni-potsdam.de/v3.0/fam_mem.php?family_id=C2H2
HORVU2Hr1G098600	FAR1	FAR1	-	http://plntfdb.bio.uni-potsdam.de/v3.0/fam_mem.php?family_id=FAR1
HORVU5Hr1G057610	C3H	zf-CCCH	PHD,SNF2_N,zf-C2H2	http://plntfdb.bio.uni-potsdam.de/v3.0/fam_mem.php?family_id=C3H
HORVU0Hr1G026330	NAC	NAM	-	http://plntfdb.bio.uni-potsdam.de/v3.0/fam_mem.php?family_id=NAC
HORVU5Hr1G080230	AP2-EREBP	AP2	-	http://plntfdb.bio.uni-potsdam.de/v3.0/fam_mem.php?family_id=AP2-EREBP
HORVU7Hr1G090520	bHLH	HLH	-	http://plntfdb.bio.uni-potsdam.de/v3.0/fam_mem.php?family_id=bHLH
BGI_novel_G005202	C2H2	zf-C2H2	PHD	http://plntfdb.bio.uni-potsdam.de/v3.0/fam_mem.php?family_id=C2H2
HORVU5Hr1G041600	AP2-EREBP	AP2	-	http://plntfdb.bio.uni-potsdam.de/v3.0/fam_mem.php?family_id=AP2-EREBP
HORVU5Hr1G103380	mTERF	mTERF	-	http://plntfdb.bio.uni-potsdam.de/v3.0/fam_mem.php?family_id=mTERF
HORVU3Hr1G071550	HSF	HSF_DNA-bind	-	http://plntfdb.bio.uni-potsdam.de/v3.0/fam_mem.php?family_id=HSF
HORVU4Hr1G080460	GRAS	GRAS	-	http://plntfdb.bio.uni-potsdam.de/v3.0/fam_mem.php?family_id=GRAS
HORVU2Hr1G094460	GRF	QLQ,WRC	-	http://plntfdb.bio.uni-potsdam.de/v3.0/fam_mem.php?family_id=GRF
BGI_novel_G005083	TUB	Tub	-	http://plntfdb.bio.uni-potsdam.de/v3.0/fam_mem.php?family_id=TUB
HORVU6Hr1G028680	ARR-B	G2-like,Myb_DNA-binding,Response_reg	CCT	http://plntfdb.bio.uni-potsdam.de/v3.0/fam_mem.php?family_id=ARR-B
HORVU4Hr1G078620	TIG	TIG	-	http://plntfdb.bio.uni-potsdam.de/v3.0/fam_mem.php?family_id=TIG
HORVU5Hr1G095710	MADS	SRF-TF	-	http://plntfdb.bio.uni-potsdam.de/v3.0/fam_mem.php?family_id=MADS
HORVU7Hr1G070420	G2-like	G2-like	Response_reg	http://plntfdb.bio.uni-potsdam.de/v3.0/fam_mem.php?family_id=G2-like
HORVU4Hr1G008640	MYB	Myb_DNA-binding	ARID,Response_reg,SNF2_N	http://plntfdb.bio.uni-potsdam.de/v3.0/fam_mem.php?family_id=MYB
HORVU1Hr1G091530	MYB	Myb_DNA-binding	ARID,Response_reg,SNF2_N	http://plntfdb.bio.uni-potsdam.de/v3.0/fam_mem.php?family_id=MYB
HORVU4Hr1G064780	MYB	Myb_DNA-binding	ARID,Response_reg,SNF2_N	http://plntfdb.bio.uni-potsdam.de/v3.0/fam_mem.php?family_id=MYB
HORVU2Hr1G054270	GRF	QLQ,WRC	-	http://plntfdb.bio.uni-potsdam.de/v3.0/fam_mem.php?family_id=GRF
HORVU6Hr1G050520	AP2-EREBP	AP2	-	http://plntfdb.bio.uni-potsdam.de/v3.0/fam_mem.php?family_id=AP2-EREBP
BGI_novel_G000259	E2F-DP	E2F_TDP	-	http://plntfdb.bio.uni-potsdam.de/v3.0/fam_mem.php?family_id=E2F-DP
HORVU6Hr1G066140	MADS	SRF-TF	-	http://plntfdb.bio.uni-potsdam.de/v3.0/fam_mem.php?family_id=MADS
HORVU7Hr1G003590	MYB	Myb_DNA-binding	ARID,Response_reg,SNF2_N	http://plntfdb.bio.uni-potsdam.de/v3.0/fam_mem.php?family_id=MYB
HORVU6Hr1G032220	MADS	SRF-TF	-	http://plntfdb.bio.uni-potsdam.de/v3.0/fam_mem.php?family_id=MADS
BGI_novel_G003931	C2H2	zf-C2H2	PHD	http://plntfdb.bio.uni-potsdam.de/v3.0/fam_mem.php?family_id=C2H2
HORVU1Hr1G090800	GRAS	GRAS	-	http://plntfdb.bio.uni-potsdam.de/v3.0/fam_mem.php?family_id=GRAS
HORVU7Hr1G116760	MYB	Myb_DNA-binding	ARID,Response_reg,SNF2_N	http://plntfdb.bio.uni-potsdam.de/v3.0/fam_mem.php?family_id=MYB
HORVU3Hr1G075370	LOB	DUF260	-	http://plntfdb.bio.uni-potsdam.de/v3.0/fam_mem.php?family_id=LOB
HORVU7Hr1G050590	EIL	EIN3	-	http://plntfdb.bio.uni-potsdam.de/v3.0/fam_mem.php?family_id=EIL
HORVU7Hr1G079500	NAC	NAM	-	http://plntfdb.bio.uni-potsdam.de/v3.0/fam_mem.php?family_id=NAC
HORVU7Hr1G025580	MYB	Myb_DNA-binding	ARID,Response_reg,SNF2_N	http://plntfdb.bio.uni-potsdam.de/v3.0/fam_mem.php?family_id=MYB
HORVU1Hr1G082310	AP2-EREBP	AP2	-	http://plntfdb.bio.uni-potsdam.de/v3.0/fam_mem.php?family_id=AP2-EREBP
HORVU7Hr1G106280	ARF	Auxin_resp	-	http://plntfdb.bio.uni-potsdam.de/v3.0/fam_mem.php?family_id=ARF
BGI_novel_G003941	MYB	Myb_DNA-binding	ARID,Response_reg,SNF2_N	http://plntfdb.bio.uni-potsdam.de/v3.0/fam_mem.php?family_id=MYB
HORVU7Hr1G088320	NAC	NAM	-	http://plntfdb.bio.uni-potsdam.de/v3.0/fam_mem.php?family_id=NAC
HORVU7Hr1G097890	FAR1	FAR1	-	http://plntfdb.bio.uni-potsdam.de/v3.0/fam_mem.php?family_id=FAR1
HORVU4Hr1G017430	NAC	NAM	-	http://plntfdb.bio.uni-potsdam.de/v3.0/fam_mem.php?family_id=NAC
HORVU7Hr1G038130	TCP	TCP	-	http://plntfdb.bio.uni-potsdam.de/v3.0/fam_mem.php?family_id=TCP
HORVU3Hr1G011200	FAR1	FAR1	-	http://plntfdb.bio.uni-potsdam.de/v3.0/fam_mem.php?family_id=FAR1
HORVU2Hr1G112360	Tify	tify	GATA	http://plntfdb.bio.uni-potsdam.de/v3.0/fam_mem.php?family_id=Tify
HORVU6Hr1G051390	Alfin-like	Alfin-like	DDT,Homeobox,JmjC,JmjN	http://plntfdb.bio.uni-potsdam.de/v3.0/fam_mem.php?family_id=Alfin-like
HORVU5Hr1G075950	LOB	DUF260	-	http://plntfdb.bio.uni-potsdam.de/v3.0/fam_mem.php?family_id=LOB
BGI_novel_G002368	WRKY	WRKY	-	http://plntfdb.bio.uni-potsdam.de/v3.0/fam_mem.php?family_id=WRKY
HORVU3Hr1G017950	AP2-EREBP	AP2	-	http://plntfdb.bio.uni-potsdam.de/v3.0/fam_mem.php?family_id=AP2-EREBP
HORVU4Hr1G075810	AP2-EREBP	AP2	-	http://plntfdb.bio.uni-potsdam.de/v3.0/fam_mem.php?family_id=AP2-EREBP
HORVU7Hr1G114630	ABI3VP1	B3	AP2,Auxin_resp	http://plntfdb.bio.uni-potsdam.de/v3.0/fam_mem.php?family_id=ABI3VP1
HORVU7Hr1G012740	NAC	NAM	-	http://plntfdb.bio.uni-potsdam.de/v3.0/fam_mem.php?family_id=NAC
HORVU7Hr1G120420	bHLH	HLH	-	http://plntfdb.bio.uni-potsdam.de/v3.0/fam_mem.php?family_id=bHLH
HORVU1Hr1G008810	MYB	Myb_DNA-binding	ARID,Response_reg,SNF2_N	http://plntfdb.bio.uni-potsdam.de/v3.0/fam_mem.php?family_id=MYB
HORVU2Hr1G084370	FAR1	FAR1	-	http://plntfdb.bio.uni-potsdam.de/v3.0/fam_mem.php?family_id=FAR1
BGI_novel_G000613	Sigma70-like	Sigma70_r2,Sigma70_r3,Sigma70_r4	-	http://plntfdb.bio.uni-potsdam.de/v3.0/fam_mem.php?family_id=Sigma70-like
HORVU5Hr1G000480	MADS	SRF-TF	-	http://plntfdb.bio.uni-potsdam.de/v3.0/fam_mem.php?family_id=MADS
HORVU4Hr1G027900	GRAS	GRAS	-	http://plntfdb.bio.uni-potsdam.de/v3.0/fam_mem.php?family_id=GRAS
BGI_novel_G000826	FAR1	FAR1	-	http://plntfdb.bio.uni-potsdam.de/v3.0/fam_mem.php?family_id=FAR1
HORVU5Hr1G012420	ABI3VP1	B3	AP2,Auxin_resp	http://plntfdb.bio.uni-potsdam.de/v3.0/fam_mem.php?family_id=ABI3VP1
HORVU2Hr1G037540	AP2-EREBP	AP2	-	http://plntfdb.bio.uni-potsdam.de/v3.0/fam_mem.php?family_id=AP2-EREBP
HORVU7Hr1G012780	NAC	NAM	-	http://plntfdb.bio.uni-potsdam.de/v3.0/fam_mem.php?family_id=NAC
HORVU3Hr1G109250	LOB	DUF260	-	http://plntfdb.bio.uni-potsdam.de/v3.0/fam_mem.php?family_id=LOB
HORVU5Hr1G097900	G2-like	G2-like	Response_reg	http://plntfdb.bio.uni-potsdam.de/v3.0/fam_mem.php?family_id=G2-like
HORVU5Hr1G080430	AP2-EREBP	AP2	-	http://plntfdb.bio.uni-potsdam.de/v3.0/fam_mem.php?family_id=AP2-EREBP
HORVU7Hr1G051400	SBP	SBP	-	http://plntfdb.bio.uni-potsdam.de/v3.0/fam_mem.php?family_id=SBP
HORVU2Hr1G099890	AP2-EREBP	AP2	-	http://plntfdb.bio.uni-potsdam.de/v3.0/fam_mem.php?family_id=AP2-EREBP
HORVU2Hr1G027620	C2H2	zf-C2H2	PHD	http://plntfdb.bio.uni-potsdam.de/v3.0/fam_mem.php?family_id=C2H2
HORVU0Hr1G021820	AP2-EREBP	AP2	-	http://plntfdb.bio.uni-potsdam.de/v3.0/fam_mem.php?family_id=AP2-EREBP
HORVU5Hr1G069340	mTERF	mTERF	-	http://plntfdb.bio.uni-potsdam.de/v3.0/fam_mem.php?family_id=mTERF
HORVU6Hr1G046680	C2H2	zf-C2H2	PHD	http://plntfdb.bio.uni-potsdam.de/v3.0/fam_mem.php?family_id=C2H2
HORVU4Hr1G082650	FAR1	FAR1	-	http://plntfdb.bio.uni-potsdam.de/v3.0/fam_mem.php?family_id=FAR1
BGI_novel_G006158	C3H	zf-CCCH	PHD,SNF2_N,zf-C2H2	http://plntfdb.bio.uni-potsdam.de/v3.0/fam_mem.php?family_id=C3H
HORVU7Hr1G103710	FAR1	FAR1	-	http://plntfdb.bio.uni-potsdam.de/v3.0/fam_mem.php?family_id=FAR1
HORVU0Hr1G018290	AP2-EREBP	AP2	-	http://plntfdb.bio.uni-potsdam.de/v3.0/fam_mem.php?family_id=AP2-EREBP
HORVU1Hr1G091470	zf-HD	ZF-HD_dimer	-	http://plntfdb.bio.uni-potsdam.de/v3.0/fam_mem.php?family_id=zf-HD
HORVU7Hr1G037560	mTERF	mTERF	-	http://plntfdb.bio.uni-potsdam.de/v3.0/fam_mem.php?family_id=mTERF
HORVU4Hr1G020130	Trihelix	trihelix	-	http://plntfdb.bio.uni-potsdam.de/v3.0/fam_mem.php?family_id=Trihelix
HORVU5Hr1G123770	HSF	HSF_DNA-bind	-	http://plntfdb.bio.uni-potsdam.de/v3.0/fam_mem.php?family_id=HSF
HORVU7Hr1G110900	AP2-EREBP	AP2	-	http://plntfdb.bio.uni-potsdam.de/v3.0/fam_mem.php?family_id=AP2-EREBP
HORVU4Hr1G077280	AP2-EREBP	AP2	-	http://plntfdb.bio.uni-potsdam.de/v3.0/fam_mem.php?family_id=AP2-EREBP
HORVU3Hr1G096410	ARF	Auxin_resp	-	http://plntfdb.bio.uni-potsdam.de/v3.0/fam_mem.php?family_id=ARF
HORVU3Hr1G090000	TAZ	zf-TAZ	PHD	http://plntfdb.bio.uni-potsdam.de/v3.0/fam_mem.php?family_id=TAZ
HORVU2Hr1G119110	C2C2-Dof	zf-Dof	-	http://plntfdb.bio.uni-potsdam.de/v3.0/fam_mem.php?family_id=C2C2-Dof
HORVU4Hr1G078880	bHLH	HLH	-	http://plntfdb.bio.uni-potsdam.de/v3.0/fam_mem.php?family_id=bHLH
HORVU5Hr1G063270	GRAS	GRAS	-	http://plntfdb.bio.uni-potsdam.de/v3.0/fam_mem.php?family_id=GRAS
HORVU3Hr1G058100	GRAS	GRAS	-	http://plntfdb.bio.uni-potsdam.de/v3.0/fam_mem.php?family_id=GRAS
BGI_novel_G005473	C2H2	zf-C2H2	PHD	http://plntfdb.bio.uni-potsdam.de/v3.0/fam_mem.php?family_id=C2H2
HORVU3Hr1G004050	MYB	Myb_DNA-binding	ARID,Response_reg,SNF2_N	http://plntfdb.bio.uni-potsdam.de/v3.0/fam_mem.php?family_id=MYB
HORVU2Hr1G031990	Alfin-like	Alfin-like	DDT,Homeobox,JmjC,JmjN	http://plntfdb.bio.uni-potsdam.de/v3.0/fam_mem.php?family_id=Alfin-like
HORVU5Hr1G036330	C2C2-GATA	GATA	-	http://plntfdb.bio.uni-potsdam.de/v3.0/fam_mem.php?family_id=C2C2-GATA
HORVU2Hr1G101600	Trihelix	trihelix	-	http://plntfdb.bio.uni-potsdam.de/v3.0/fam_mem.php?family_id=Trihelix
HORVU2Hr1G089670	ARF	Auxin_resp	-	http://plntfdb.bio.uni-potsdam.de/v3.0/fam_mem.php?family_id=ARF
HORVU4Hr1G014170	FAR1	FAR1	-	http://plntfdb.bio.uni-potsdam.de/v3.0/fam_mem.php?family_id=FAR1
HORVU7Hr1G116690	C3H	zf-CCCH	PHD,SNF2_N,zf-C2H2	http://plntfdb.bio.uni-potsdam.de/v3.0/fam_mem.php?family_id=C3H
HORVU7Hr1G050730	mTERF	mTERF	-	http://plntfdb.bio.uni-potsdam.de/v3.0/fam_mem.php?family_id=mTERF
HORVU5Hr1G024100	ABI3VP1	B3	AP2,Auxin_resp	http://plntfdb.bio.uni-potsdam.de/v3.0/fam_mem.php?family_id=ABI3VP1
HORVU5Hr1G020900	GRAS	GRAS	-	http://plntfdb.bio.uni-potsdam.de/v3.0/fam_mem.php?family_id=GRAS
HORVU3Hr1G032680	NAC	NAM	-	http://plntfdb.bio.uni-potsdam.de/v3.0/fam_mem.php?family_id=NAC
HORVU6Hr1G078520	AP2-EREBP	AP2	-	http://plntfdb.bio.uni-potsdam.de/v3.0/fam_mem.php?family_id=AP2-EREBP
HORVU7Hr1G035500	bZIP	bZIP_1,bZIP_2,bZIP_Maf	HLH	http://plntfdb.bio.uni-potsdam.de/v3.0/fam_mem.php?family_id=bZIP
HORVU1Hr1G068930	G2-like	G2-like	Response_reg	http://plntfdb.bio.uni-potsdam.de/v3.0/fam_mem.php?family_id=G2-like
HORVU4Hr1G004280	CPP	TCR	-	http://plntfdb.bio.uni-potsdam.de/v3.0/fam_mem.php?family_id=CPP
HORVU1Hr1G089560	MYB	Myb_DNA-binding	ARID,Response_reg,SNF2_N	http://plntfdb.bio.uni-potsdam.de/v3.0/fam_mem.php?family_id=MYB
HORVU5Hr1G111550	AP2-EREBP	AP2	-	http://plntfdb.bio.uni-potsdam.de/v3.0/fam_mem.php?family_id=AP2-EREBP
HORVU4Hr1G087730	MYB	Myb_DNA-binding	ARID,Response_reg,SNF2_N	http://plntfdb.bio.uni-potsdam.de/v3.0/fam_mem.php?family_id=MYB
HORVU6Hr1G003550	mTERF	mTERF	-	http://plntfdb.bio.uni-potsdam.de/v3.0/fam_mem.php?family_id=mTERF
HORVU4Hr1G032690	bHLH	HLH	-	http://plntfdb.bio.uni-potsdam.de/v3.0/fam_mem.php?family_id=bHLH
HORVU3Hr1G067350	ABI3VP1	B3	AP2,Auxin_resp	http://plntfdb.bio.uni-potsdam.de/v3.0/fam_mem.php?family_id=ABI3VP1
HORVU1Hr1G021410	C2H2	zf-C2H2	PHD	http://plntfdb.bio.uni-potsdam.de/v3.0/fam_mem.php?family_id=C2H2
HORVU0Hr1G038470	E2F-DP	E2F_TDP	-	http://plntfdb.bio.uni-potsdam.de/v3.0/fam_mem.php?family_id=E2F-DP
HORVU2Hr1G092030	NAC	NAM	-	http://plntfdb.bio.uni-potsdam.de/v3.0/fam_mem.php?family_id=NAC
HORVU5Hr1G034830	WRKY	WRKY	-	http://plntfdb.bio.uni-potsdam.de/v3.0/fam_mem.php?family_id=WRKY
HORVU7Hr1G034610	GRF	QLQ,WRC	-	http://plntfdb.bio.uni-potsdam.de/v3.0/fam_mem.php?family_id=GRF
HORVU3Hr1G083710	OFP	Ovate	-	http://plntfdb.bio.uni-potsdam.de/v3.0/fam_mem.php?family_id=OFP
HORVU1Hr1G071330	bHLH	HLH	-	http://plntfdb.bio.uni-potsdam.de/v3.0/fam_mem.php?family_id=bHLH
HORVU2Hr1G111680	AP2-EREBP	AP2	-	http://plntfdb.bio.uni-potsdam.de/v3.0/fam_mem.php?family_id=AP2-EREBP
HORVU3Hr1G094470	NOZZLE	NOZZLE_Angio	-	http://plntfdb.bio.uni-potsdam.de/v3.0/fam_mem.php?family_id=NOZZLE
HORVU2Hr1G096810	bHLH	HLH	-	http://plntfdb.bio.uni-potsdam.de/v3.0/fam_mem.php?family_id=bHLH
HORVU7Hr1G053830	FHA	FHA	-	http://plntfdb.bio.uni-potsdam.de/v3.0/fam_mem.php?family_id=FHA
HORVU5Hr1G121710	NAC	NAM	-	http://plntfdb.bio.uni-potsdam.de/v3.0/fam_mem.php?family_id=NAC
HORVU6Hr1G091520	FAR1	FAR1	-	http://plntfdb.bio.uni-potsdam.de/v3.0/fam_mem.php?family_id=FAR1
HORVU5Hr1G122800	WRKY	WRKY	-	http://plntfdb.bio.uni-potsdam.de/v3.0/fam_mem.php?family_id=WRKY
HORVU4Hr1G074070	mTERF	mTERF	-	http://plntfdb.bio.uni-potsdam.de/v3.0/fam_mem.php?family_id=mTERF
HORVU4Hr1G085320	NAC	NAM	-	http://plntfdb.bio.uni-potsdam.de/v3.0/fam_mem.php?family_id=NAC
HORVU5Hr1G086040	bHLH	HLH	-	http://plntfdb.bio.uni-potsdam.de/v3.0/fam_mem.php?family_id=bHLH
BGI_novel_G003514	bHLH	HLH	-	http://plntfdb.bio.uni-potsdam.de/v3.0/fam_mem.php?family_id=bHLH
HORVU7Hr1G021880	ABI3VP1	B3	AP2,Auxin_resp	http://plntfdb.bio.uni-potsdam.de/v3.0/fam_mem.php?family_id=ABI3VP1
HORVU7Hr1G114450	ARR-B	G2-like,Myb_DNA-binding,Response_reg	CCT	http://plntfdb.bio.uni-potsdam.de/v3.0/fam_mem.php?family_id=ARR-B
HORVU3Hr1G116220	C2C2-Dof	zf-Dof	-	http://plntfdb.bio.uni-potsdam.de/v3.0/fam_mem.php?family_id=C2C2-Dof
HORVU6Hr1G028610	HB	Homeobox,KNOX1,KNOX2	-	http://plntfdb.bio.uni-potsdam.de/v3.0/fam_mem.php?family_id=HB
HORVU2Hr1G017470	NAC	NAM	-	http://plntfdb.bio.uni-potsdam.de/v3.0/fam_mem.php?family_id=NAC
HORVU5Hr1G065740	zf-HD	ZF-HD_dimer	-	http://plntfdb.bio.uni-potsdam.de/v3.0/fam_mem.php?family_id=zf-HD
HORVU4Hr1G059800	MYB	Myb_DNA-binding	ARID,Response_reg,SNF2_N	http://plntfdb.bio.uni-potsdam.de/v3.0/fam_mem.php?family_id=MYB
HORVU1Hr1G072810	bHLH	HLH	-	http://plntfdb.bio.uni-potsdam.de/v3.0/fam_mem.php?family_id=bHLH
HORVU3Hr1G057280	bHLH	HLH	-	http://plntfdb.bio.uni-potsdam.de/v3.0/fam_mem.php?family_id=bHLH
HORVU6Hr1G061940	WRKY	WRKY	-	http://plntfdb.bio.uni-potsdam.de/v3.0/fam_mem.php?family_id=WRKY
HORVU7Hr1G083690	G2-like	G2-like	Response_reg	http://plntfdb.bio.uni-potsdam.de/v3.0/fam_mem.php?family_id=G2-like
HORVU7Hr1G119990	HSF	HSF_DNA-bind	-	http://plntfdb.bio.uni-potsdam.de/v3.0/fam_mem.php?family_id=HSF
HORVU2Hr1G070880	Tify	tify	GATA	http://plntfdb.bio.uni-potsdam.de/v3.0/fam_mem.php?family_id=Tify
HORVU2Hr1G094470	GRF	QLQ,WRC	-	http://plntfdb.bio.uni-potsdam.de/v3.0/fam_mem.php?family_id=GRF
HORVU5Hr1G065440	bHLH	HLH	-	http://plntfdb.bio.uni-potsdam.de/v3.0/fam_mem.php?family_id=bHLH
HORVU4Hr1G000700	AP2-EREBP	AP2	-	http://plntfdb.bio.uni-potsdam.de/v3.0/fam_mem.php?family_id=AP2-EREBP
HORVU6Hr1G070750	C3H	zf-CCCH	PHD,SNF2_N,zf-C2H2	http://plntfdb.bio.uni-potsdam.de/v3.0/fam_mem.php?family_id=C3H
HORVU7Hr1G030050	ARR-B	G2-like,Myb_DNA-binding,Response_reg	CCT	http://plntfdb.bio.uni-potsdam.de/v3.0/fam_mem.php?family_id=ARR-B
HORVU2Hr1G113490	GRAS	GRAS	-	http://plntfdb.bio.uni-potsdam.de/v3.0/fam_mem.php?family_id=GRAS
HORVU4Hr1G074990	C2C2-Dof	zf-Dof	-	http://plntfdb.bio.uni-potsdam.de/v3.0/fam_mem.php?family_id=C2C2-Dof
HORVU5Hr1G080300	AP2-EREBP	AP2	-	http://plntfdb.bio.uni-potsdam.de/v3.0/fam_mem.php?family_id=AP2-EREBP
HORVU5Hr1G111590	NAC	NAM	-	http://plntfdb.bio.uni-potsdam.de/v3.0/fam_mem.php?family_id=NAC
HORVU4Hr1G082560	G2-like	G2-like	Response_reg	http://plntfdb.bio.uni-potsdam.de/v3.0/fam_mem.php?family_id=G2-like
HORVU3Hr1G027630	bHLH	HLH	-	http://plntfdb.bio.uni-potsdam.de/v3.0/fam_mem.php?family_id=bHLH
HORVU5Hr1G018220	G2-like	G2-like	Response_reg	http://plntfdb.bio.uni-potsdam.de/v3.0/fam_mem.php?family_id=G2-like
HORVU4Hr1G012120	ABI3VP1	B3	AP2,Auxin_resp	http://plntfdb.bio.uni-potsdam.de/v3.0/fam_mem.php?family_id=ABI3VP1
HORVU2Hr1G113480	GRAS	GRAS	-	http://plntfdb.bio.uni-potsdam.de/v3.0/fam_mem.php?family_id=GRAS
HORVU2Hr1G125620	C2H2	zf-C2H2	PHD	http://plntfdb.bio.uni-potsdam.de/v3.0/fam_mem.php?family_id=C2H2
BGI_novel_G005875	Alfin-like	Alfin-like	DDT,Homeobox,JmjC,JmjN	http://plntfdb.bio.uni-potsdam.de/v3.0/fam_mem.php?family_id=Alfin-like
HORVU3Hr1G080980	WRKY	WRKY	-	http://plntfdb.bio.uni-potsdam.de/v3.0/fam_mem.php?family_id=WRKY
HORVU3Hr1G059080	VARL	VARL	-	http://plntfdb.bio.uni-potsdam.de/v3.0/fam_mem.php?family_id=VARL
HORVU1Hr1G089500	MYB	Myb_DNA-binding	ARID,Response_reg,SNF2_N	http://plntfdb.bio.uni-potsdam.de/v3.0/fam_mem.php?family_id=MYB
HORVU4Hr1G052880	AP2-EREBP	AP2	-	http://plntfdb.bio.uni-potsdam.de/v3.0/fam_mem.php?family_id=AP2-EREBP
BGI_novel_G000740	TUB	Tub	-	http://plntfdb.bio.uni-potsdam.de/v3.0/fam_mem.php?family_id=TUB
BGI_novel_G002286	C3H	zf-CCCH	PHD,SNF2_N,zf-C2H2	http://plntfdb.bio.uni-potsdam.de/v3.0/fam_mem.php?family_id=C3H
HORVU6Hr1G056000	C2C2-CO-like	CCT,zf-B_box	GATA,PLATZ	http://plntfdb.bio.uni-potsdam.de/v3.0/fam_mem.php?family_id=C2C2-CO-like
HORVU5Hr1G099160	GRAS	GRAS	-	http://plntfdb.bio.uni-potsdam.de/v3.0/fam_mem.php?family_id=GRAS
HORVU6Hr1G015950	NAC	NAM	-	http://plntfdb.bio.uni-potsdam.de/v3.0/fam_mem.php?family_id=NAC
HORVU5Hr1G059130	Alfin-like	Alfin-like	DDT,Homeobox,JmjC,JmjN	http://plntfdb.bio.uni-potsdam.de/v3.0/fam_mem.php?family_id=Alfin-like
HORVU4Hr1G014290	ABI3VP1	B3	AP2,Auxin_resp	http://plntfdb.bio.uni-potsdam.de/v3.0/fam_mem.php?family_id=ABI3VP1
HORVU7Hr1G108680	PLATZ	PLATZ	-	http://plntfdb.bio.uni-potsdam.de/v3.0/fam_mem.php?family_id=PLATZ
HORVU4Hr1G009970	bHLH	HLH	-	http://plntfdb.bio.uni-potsdam.de/v3.0/fam_mem.php?family_id=bHLH
HORVU1Hr1G077680	AP2-EREBP	AP2	-	http://plntfdb.bio.uni-potsdam.de/v3.0/fam_mem.php?family_id=AP2-EREBP
HORVU5Hr1G074230	NAC	NAM	-	http://plntfdb.bio.uni-potsdam.de/v3.0/fam_mem.php?family_id=NAC
HORVU2Hr1G065170	C2C2-YABBY	YABBY	-	http://plntfdb.bio.uni-potsdam.de/v3.0/fam_mem.php?family_id=C2C2-YABBY
HORVU1Hr1G051780	ABI3VP1	B3	AP2,Auxin_resp	http://plntfdb.bio.uni-potsdam.de/v3.0/fam_mem.php?family_id=ABI3VP1
HORVU5Hr1G112940	C2H2	zf-C2H2	PHD	http://plntfdb.bio.uni-potsdam.de/v3.0/fam_mem.php?family_id=C2H2
HORVU5Hr1G044260	FAR1	FAR1	-	http://plntfdb.bio.uni-potsdam.de/v3.0/fam_mem.php?family_id=FAR1
HORVU2Hr1G107090	ABI3VP1	B3	AP2,Auxin_resp	http://plntfdb.bio.uni-potsdam.de/v3.0/fam_mem.php?family_id=ABI3VP1
HORVU3Hr1G037370	FAR1	FAR1	-	http://plntfdb.bio.uni-potsdam.de/v3.0/fam_mem.php?family_id=FAR1
HORVU6Hr1G058640	MYB	Myb_DNA-binding	ARID,Response_reg,SNF2_N	http://plntfdb.bio.uni-potsdam.de/v3.0/fam_mem.php?family_id=MYB
HORVU4Hr1G055680	MYB	Myb_DNA-binding	ARID,Response_reg,SNF2_N	http://plntfdb.bio.uni-potsdam.de/v3.0/fam_mem.php?family_id=MYB
HORVU5Hr1G041240	Alfin-like	Alfin-like	DDT,Homeobox,JmjC,JmjN	http://plntfdb.bio.uni-potsdam.de/v3.0/fam_mem.php?family_id=Alfin-like
HORVU2Hr1G015100	FAR1	FAR1	-	http://plntfdb.bio.uni-potsdam.de/v3.0/fam_mem.php?family_id=FAR1
HORVU7Hr1G114650	HB	Homeobox,KNOX1,KNOX2	-	http://plntfdb.bio.uni-potsdam.de/v3.0/fam_mem.php?family_id=HB
HORVU5Hr1G043470	FAR1	FAR1	-	http://plntfdb.bio.uni-potsdam.de/v3.0/fam_mem.php?family_id=FAR1
HORVU1Hr1G069140	GRAS	GRAS	-	http://plntfdb.bio.uni-potsdam.de/v3.0/fam_mem.php?family_id=GRAS
HORVU3Hr1G068900	MADS	SRF-TF	-	http://plntfdb.bio.uni-potsdam.de/v3.0/fam_mem.php?family_id=MADS
HORVU3Hr1G040790	C2H2	zf-C2H2	PHD	http://plntfdb.bio.uni-potsdam.de/v3.0/fam_mem.php?family_id=C2H2
BGI_novel_G003574	bHLH	HLH	-	http://plntfdb.bio.uni-potsdam.de/v3.0/fam_mem.php?family_id=bHLH
HORVU7Hr1G060310	NAC	NAM	-	http://plntfdb.bio.uni-potsdam.de/v3.0/fam_mem.php?family_id=NAC
HORVU2Hr1G055230	bZIP	bZIP_1,bZIP_2,bZIP_Maf	HLH	http://plntfdb.bio.uni-potsdam.de/v3.0/fam_mem.php?family_id=bZIP
HORVU2Hr1G048280	SBP	SBP	-	http://plntfdb.bio.uni-potsdam.de/v3.0/fam_mem.php?family_id=SBP
HORVU2Hr1G098930	MADS	SRF-TF	-	http://plntfdb.bio.uni-potsdam.de/v3.0/fam_mem.php?family_id=MADS
HORVU3Hr1G089090	bHLH	HLH	-	http://plntfdb.bio.uni-potsdam.de/v3.0/fam_mem.php?family_id=bHLH
HORVU1Hr1G087460	ARF	Auxin_resp	-	http://plntfdb.bio.uni-potsdam.de/v3.0/fam_mem.php?family_id=ARF
HORVU3Hr1G078150	AP2-EREBP	AP2	-	http://plntfdb.bio.uni-potsdam.de/v3.0/fam_mem.php?family_id=AP2-EREBP
HORVU2Hr1G052960	Alfin-like	Alfin-like	DDT,Homeobox,JmjC,JmjN	http://plntfdb.bio.uni-potsdam.de/v3.0/fam_mem.php?family_id=Alfin-like
HORVU4Hr1G013890	C2C2-Dof	zf-Dof	-	http://plntfdb.bio.uni-potsdam.de/v3.0/fam_mem.php?family_id=C2C2-Dof
HORVU6Hr1G058890	ARF	Auxin_resp	-	http://plntfdb.bio.uni-potsdam.de/v3.0/fam_mem.php?family_id=ARF
HORVU2Hr1G017760	ABI3VP1	B3	AP2,Auxin_resp	http://plntfdb.bio.uni-potsdam.de/v3.0/fam_mem.php?family_id=ABI3VP1
HORVU1Hr1G077240	BSD	BSD	-	http://plntfdb.bio.uni-potsdam.de/v3.0/fam_mem.php?family_id=BSD
BGI_novel_G003500	AP2-EREBP	AP2	-	http://plntfdb.bio.uni-potsdam.de/v3.0/fam_mem.php?family_id=AP2-EREBP
HORVU4Hr1G087700	GRAS	GRAS	-	http://plntfdb.bio.uni-potsdam.de/v3.0/fam_mem.php?family_id=GRAS
HORVU2Hr1G076550	C3H	zf-CCCH	PHD,SNF2_N,zf-C2H2	http://plntfdb.bio.uni-potsdam.de/v3.0/fam_mem.php?family_id=C3H
HORVU7Hr1G070730	MYB	Myb_DNA-binding	ARID,Response_reg,SNF2_N	http://plntfdb.bio.uni-potsdam.de/v3.0/fam_mem.php?family_id=MYB
BGI_novel_G003558	C2H2	zf-C2H2	PHD	http://plntfdb.bio.uni-potsdam.de/v3.0/fam_mem.php?family_id=C2H2
HORVU5Hr1G045920	GRAS	GRAS	-	http://plntfdb.bio.uni-potsdam.de/v3.0/fam_mem.php?family_id=GRAS
HORVU1Hr1G021800	NAC	NAM	-	http://plntfdb.bio.uni-potsdam.de/v3.0/fam_mem.php?family_id=NAC
HORVU1Hr1G014120	MYB	Myb_DNA-binding	ARID,Response_reg,SNF2_N	http://plntfdb.bio.uni-potsdam.de/v3.0/fam_mem.php?family_id=MYB
HORVU7Hr1G072670	NAC	NAM	-	http://plntfdb.bio.uni-potsdam.de/v3.0/fam_mem.php?family_id=NAC
HORVU2Hr1G125740	ARF	Auxin_resp	-	http://plntfdb.bio.uni-potsdam.de/v3.0/fam_mem.php?family_id=ARF
HORVU2Hr1G011250	MYB	Myb_DNA-binding	ARID,Response_reg,SNF2_N	http://plntfdb.bio.uni-potsdam.de/v3.0/fam_mem.php?family_id=MYB
HORVU6Hr1G030490	SBP	SBP	-	http://plntfdb.bio.uni-potsdam.de/v3.0/fam_mem.php?family_id=SBP
HORVU1Hr1G093730	FAR1	FAR1	-	http://plntfdb.bio.uni-potsdam.de/v3.0/fam_mem.php?family_id=FAR1
HORVU4Hr1G076200	AP2-EREBP	AP2	-	http://plntfdb.bio.uni-potsdam.de/v3.0/fam_mem.php?family_id=AP2-EREBP
HORVU5Hr1G008340	TCP	TCP	-	http://plntfdb.bio.uni-potsdam.de/v3.0/fam_mem.php?family_id=TCP
HORVU4Hr1G046670	MYB	Myb_DNA-binding	ARID,Response_reg,SNF2_N	http://plntfdb.bio.uni-potsdam.de/v3.0/fam_mem.php?family_id=MYB
HORVU6Hr1G073170	C2C2-CO-like	CCT,zf-B_box	GATA,PLATZ	http://plntfdb.bio.uni-potsdam.de/v3.0/fam_mem.php?family_id=C2C2-CO-like
HORVU4Hr1G089120	Trihelix	trihelix	-	http://plntfdb.bio.uni-potsdam.de/v3.0/fam_mem.php?family_id=Trihelix
HORVU6Hr1G069070	zf-HD	ZF-HD_dimer	-	http://plntfdb.bio.uni-potsdam.de/v3.0/fam_mem.php?family_id=zf-HD
BGI_novel_G003618	FAR1	FAR1	-	http://plntfdb.bio.uni-potsdam.de/v3.0/fam_mem.php?family_id=FAR1
HORVU7Hr1G001310	GRAS	GRAS	-	http://plntfdb.bio.uni-potsdam.de/v3.0/fam_mem.php?family_id=GRAS
HORVU2Hr1G029780	TIG	TIG	-	http://plntfdb.bio.uni-potsdam.de/v3.0/fam_mem.php?family_id=TIG
HORVU6Hr1G012760	bHLH	HLH	-	http://plntfdb.bio.uni-potsdam.de/v3.0/fam_mem.php?family_id=bHLH
HORVU5Hr1G070510	bHLH	HLH	-	http://plntfdb.bio.uni-potsdam.de/v3.0/fam_mem.php?family_id=bHLH
HORVU7Hr1G026560	bHLH	HLH	-	http://plntfdb.bio.uni-potsdam.de/v3.0/fam_mem.php?family_id=bHLH
HORVU3Hr1G000160	bHLH	HLH	-	http://plntfdb.bio.uni-potsdam.de/v3.0/fam_mem.php?family_id=bHLH
HORVU6Hr1G093630	C2C2-GATA	GATA	-	http://plntfdb.bio.uni-potsdam.de/v3.0/fam_mem.php?family_id=C2C2-GATA
HORVU7Hr1G009890	bHLH	HLH	-	http://plntfdb.bio.uni-potsdam.de/v3.0/fam_mem.php?family_id=bHLH
HORVU7Hr1G029870	AP2-EREBP	AP2	-	http://plntfdb.bio.uni-potsdam.de/v3.0/fam_mem.php?family_id=AP2-EREBP
BGI_novel_G003945	MYB	Myb_DNA-binding	ARID,Response_reg,SNF2_N	http://plntfdb.bio.uni-potsdam.de/v3.0/fam_mem.php?family_id=MYB
HORVU7Hr1G072130	FAR1	FAR1	-	http://plntfdb.bio.uni-potsdam.de/v3.0/fam_mem.php?family_id=FAR1
HORVU1Hr1G088300	WRKY	WRKY	-	http://plntfdb.bio.uni-potsdam.de/v3.0/fam_mem.php?family_id=WRKY
HORVU5Hr1G077010	NAC	NAM	-	http://plntfdb.bio.uni-potsdam.de/v3.0/fam_mem.php?family_id=NAC
HORVU3Hr1G057780	bHLH	HLH	-	http://plntfdb.bio.uni-potsdam.de/v3.0/fam_mem.php?family_id=bHLH
HORVU6Hr1G090800	AP2-EREBP	AP2	-	http://plntfdb.bio.uni-potsdam.de/v3.0/fam_mem.php?family_id=AP2-EREBP
BGI_novel_G002908	C2H2	zf-C2H2	PHD	http://plntfdb.bio.uni-potsdam.de/v3.0/fam_mem.php?family_id=C2H2
HORVU5Hr1G049030	WRKY	WRKY	-	http://plntfdb.bio.uni-potsdam.de/v3.0/fam_mem.php?family_id=WRKY
HORVU7Hr1G112890	ARR-B	G2-like,Myb_DNA-binding,Response_reg	CCT	http://plntfdb.bio.uni-potsdam.de/v3.0/fam_mem.php?family_id=ARR-B
HORVU2Hr1G011360	NAC	NAM	-	http://plntfdb.bio.uni-potsdam.de/v3.0/fam_mem.php?family_id=NAC
HORVU0Hr1G011330	NAC	NAM	-	http://plntfdb.bio.uni-potsdam.de/v3.0/fam_mem.php?family_id=NAC
HORVU1Hr1G056090	AP2-EREBP	AP2	-	http://plntfdb.bio.uni-potsdam.de/v3.0/fam_mem.php?family_id=AP2-EREBP
HORVU6Hr1G019030	FAR1	FAR1	-	http://plntfdb.bio.uni-potsdam.de/v3.0/fam_mem.php?family_id=FAR1
HORVU7Hr1G046950	ABI3VP1	B3	AP2,Auxin_resp	http://plntfdb.bio.uni-potsdam.de/v3.0/fam_mem.php?family_id=ABI3VP1
HORVU2Hr1G127550	NAC	NAM	-	http://plntfdb.bio.uni-potsdam.de/v3.0/fam_mem.php?family_id=NAC
HORVU5Hr1G045690	bZIP	bZIP_1,bZIP_2,bZIP_Maf	HLH	http://plntfdb.bio.uni-potsdam.de/v3.0/fam_mem.php?family_id=bZIP
HORVU5Hr1G095230	ABI3VP1	B3	AP2,Auxin_resp	http://plntfdb.bio.uni-potsdam.de/v3.0/fam_mem.php?family_id=ABI3VP1
HORVU6Hr1G007010	MYB	Myb_DNA-binding	ARID,Response_reg,SNF2_N	http://plntfdb.bio.uni-potsdam.de/v3.0/fam_mem.php?family_id=MYB
HORVU5Hr1G113190	C2C2-Dof	zf-Dof	-	http://plntfdb.bio.uni-potsdam.de/v3.0/fam_mem.php?family_id=C2C2-Dof
HORVU6Hr1G050500	AP2-EREBP	AP2	-	http://plntfdb.bio.uni-potsdam.de/v3.0/fam_mem.php?family_id=AP2-EREBP
HORVU7Hr1G054320	MADS	SRF-TF	-	http://plntfdb.bio.uni-potsdam.de/v3.0/fam_mem.php?family_id=MADS
HORVU5Hr1G065380	WRKY	WRKY	-	http://plntfdb.bio.uni-potsdam.de/v3.0/fam_mem.php?family_id=WRKY
HORVU2Hr1G062670	G2-like	G2-like	Response_reg	http://plntfdb.bio.uni-potsdam.de/v3.0/fam_mem.php?family_id=G2-like
HORVU4Hr1G059590	C2C2-Dof	zf-Dof	-	http://plntfdb.bio.uni-potsdam.de/v3.0/fam_mem.php?family_id=C2C2-Dof
BGI_novel_G000459	CSD	CSD	-	http://plntfdb.bio.uni-potsdam.de/v3.0/fam_mem.php?family_id=CSD
HORVU7Hr1G106660	NAC	NAM	-	http://plntfdb.bio.uni-potsdam.de/v3.0/fam_mem.php?family_id=NAC
HORVU2Hr1G025510	ABI3VP1	B3	AP2,Auxin_resp	http://plntfdb.bio.uni-potsdam.de/v3.0/fam_mem.php?family_id=ABI3VP1
BGI_novel_G003938	C2H2	zf-C2H2	PHD	http://plntfdb.bio.uni-potsdam.de/v3.0/fam_mem.php?family_id=C2H2
HORVU1Hr1G024490	LOB	DUF260	-	http://plntfdb.bio.uni-potsdam.de/v3.0/fam_mem.php?family_id=LOB
HORVU5Hr1G102240	bHLH	HLH	-	http://plntfdb.bio.uni-potsdam.de/v3.0/fam_mem.php?family_id=bHLH
HORVU3Hr1G032440	G2-like	G2-like	Response_reg	http://plntfdb.bio.uni-potsdam.de/v3.0/fam_mem.php?family_id=G2-like
HORVU1Hr1G091520	MYB	Myb_DNA-binding	ARID,Response_reg,SNF2_N	http://plntfdb.bio.uni-potsdam.de/v3.0/fam_mem.php?family_id=MYB
HORVU2Hr1G040860	GRAS	GRAS	-	http://plntfdb.bio.uni-potsdam.de/v3.0/fam_mem.php?family_id=GRAS
BGI_novel_G005243	LIM	LIM	-	http://plntfdb.bio.uni-potsdam.de/v3.0/fam_mem.php?family_id=LIM
HORVU2Hr1G092000	C2C2-YABBY	YABBY	-	http://plntfdb.bio.uni-potsdam.de/v3.0/fam_mem.php?family_id=C2C2-YABBY
HORVU4Hr1G000880	LOB	DUF260	-	http://plntfdb.bio.uni-potsdam.de/v3.0/fam_mem.php?family_id=LOB
HORVU5Hr1G099940	C2H2	zf-C2H2	PHD	http://plntfdb.bio.uni-potsdam.de/v3.0/fam_mem.php?family_id=C2H2
BGI_novel_G002293	C3H	zf-CCCH	PHD,SNF2_N,zf-C2H2	http://plntfdb.bio.uni-potsdam.de/v3.0/fam_mem.php?family_id=C3H
HORVU4Hr1G012090	ABI3VP1	B3	AP2,Auxin_resp	http://plntfdb.bio.uni-potsdam.de/v3.0/fam_mem.php?family_id=ABI3VP1
HORVU5Hr1G121660	NAC	NAM	-	http://plntfdb.bio.uni-potsdam.de/v3.0/fam_mem.php?family_id=NAC
BGI_novel_G001536	NAC	NAM	-	http://plntfdb.bio.uni-potsdam.de/v3.0/fam_mem.php?family_id=NAC
HORVU5Hr1G020030	NAC	NAM	-	http://plntfdb.bio.uni-potsdam.de/v3.0/fam_mem.php?family_id=NAC
HORVU5Hr1G013160	CPP	TCR	-	http://plntfdb.bio.uni-potsdam.de/v3.0/fam_mem.php?family_id=CPP
HORVU7Hr1G076250	NAC	NAM	-	http://plntfdb.bio.uni-potsdam.de/v3.0/fam_mem.php?family_id=NAC
HORVU5Hr1G044220	C2H2	zf-C2H2	PHD	http://plntfdb.bio.uni-potsdam.de/v3.0/fam_mem.php?family_id=C2H2
HORVU2Hr1G104160	GRAS	GRAS	-	http://plntfdb.bio.uni-potsdam.de/v3.0/fam_mem.php?family_id=GRAS
HORVU1Hr1G044560	C2C2-Dof	zf-Dof	-	http://plntfdb.bio.uni-potsdam.de/v3.0/fam_mem.php?family_id=C2C2-Dof
HORVU0Hr1G006890	TCP	TCP	-	http://plntfdb.bio.uni-potsdam.de/v3.0/fam_mem.php?family_id=TCP
HORVU3Hr1G026650	MADS	SRF-TF	-	http://plntfdb.bio.uni-potsdam.de/v3.0/fam_mem.php?family_id=MADS
HORVU0Hr1G019640	bHLH	HLH	-	http://plntfdb.bio.uni-potsdam.de/v3.0/fam_mem.php?family_id=bHLH
HORVU2Hr1G127360	C2C2-GATA	GATA	-	http://plntfdb.bio.uni-potsdam.de/v3.0/fam_mem.php?family_id=C2C2-GATA
HORVU2Hr1G045580	NAC	NAM	-	http://plntfdb.bio.uni-potsdam.de/v3.0/fam_mem.php?family_id=NAC
HORVU5Hr1G000370	MADS	SRF-TF	-	http://plntfdb.bio.uni-potsdam.de/v3.0/fam_mem.php?family_id=MADS
HORVU3Hr1G108680	bHLH	HLH	-	http://plntfdb.bio.uni-potsdam.de/v3.0/fam_mem.php?family_id=bHLH
BGI_novel_G002062	C2H2	zf-C2H2	PHD	http://plntfdb.bio.uni-potsdam.de/v3.0/fam_mem.php?family_id=C2H2
HORVU2Hr1G017400	NAC	NAM	-	http://plntfdb.bio.uni-potsdam.de/v3.0/fam_mem.php?family_id=NAC
BGI_novel_G003483	FAR1	FAR1	-	http://plntfdb.bio.uni-potsdam.de/v3.0/fam_mem.php?family_id=FAR1
HORVU1Hr1G069160	FAR1	FAR1	-	http://plntfdb.bio.uni-potsdam.de/v3.0/fam_mem.php?family_id=FAR1
HORVU1Hr1G068520	MYB	Myb_DNA-binding	ARID,Response_reg,SNF2_N	http://plntfdb.bio.uni-potsdam.de/v3.0/fam_mem.php?family_id=MYB
BGI_novel_G006032	RWP-RK	RWP-RK	-	http://plntfdb.bio.uni-potsdam.de/v3.0/fam_mem.php?family_id=RWP-RK
HORVU7Hr1G029330	DBP	DNC,PP2C	-	http://plntfdb.bio.uni-potsdam.de/v3.0/fam_mem.php?family_id=DBP
HORVU3Hr1G081710	ABI3VP1	B3	AP2,Auxin_resp	http://plntfdb.bio.uni-potsdam.de/v3.0/fam_mem.php?family_id=ABI3VP1
HORVU1Hr1G060030	MYB	Myb_DNA-binding	ARID,Response_reg,SNF2_N	http://plntfdb.bio.uni-potsdam.de/v3.0/fam_mem.php?family_id=MYB
BGI_novel_G006159	C3H	zf-CCCH	PHD,SNF2_N,zf-C2H2	http://plntfdb.bio.uni-potsdam.de/v3.0/fam_mem.php?family_id=C3H
HORVU1Hr1G027700	WRKY	WRKY	-	http://plntfdb.bio.uni-potsdam.de/v3.0/fam_mem.php?family_id=WRKY
HORVU3Hr1G031540	NOZZLE	NOZZLE_Angio	-	http://plntfdb.bio.uni-potsdam.de/v3.0/fam_mem.php?family_id=NOZZLE
HORVU3Hr1G016690	LOB	DUF260	-	http://plntfdb.bio.uni-potsdam.de/v3.0/fam_mem.php?family_id=LOB
HORVU4Hr1G058720	C2H2	zf-C2H2	PHD	http://plntfdb.bio.uni-potsdam.de/v3.0/fam_mem.php?family_id=C2H2
HORVU3Hr1G022720	FAR1	FAR1	-	http://plntfdb.bio.uni-potsdam.de/v3.0/fam_mem.php?family_id=FAR1
BGI_novel_G000865	LOB	DUF260	-	http://plntfdb.bio.uni-potsdam.de/v3.0/fam_mem.php?family_id=LOB
HORVU3Hr1G095090	MADS	SRF-TF	-	http://plntfdb.bio.uni-potsdam.de/v3.0/fam_mem.php?family_id=MADS
HORVU5Hr1G023650	TUB	Tub	-	http://plntfdb.bio.uni-potsdam.de/v3.0/fam_mem.php?family_id=TUB
HORVU5Hr1G087840	NAC	NAM	-	http://plntfdb.bio.uni-potsdam.de/v3.0/fam_mem.php?family_id=NAC
HORVU5Hr1G059960	Alfin-like	Alfin-like	DDT,Homeobox,JmjC,JmjN	http://plntfdb.bio.uni-potsdam.de/v3.0/fam_mem.php?family_id=Alfin-like
HORVU2Hr1G114070	bHLH	HLH	-	http://plntfdb.bio.uni-potsdam.de/v3.0/fam_mem.php?family_id=bHLH
BGI_novel_G001785	ARF	Auxin_resp	-	http://plntfdb.bio.uni-potsdam.de/v3.0/fam_mem.php?family_id=ARF
HORVU6Hr1G075830	NAC	NAM	-	http://plntfdb.bio.uni-potsdam.de/v3.0/fam_mem.php?family_id=NAC
HORVU6Hr1G088270	ABI3VP1	B3	AP2,Auxin_resp	http://plntfdb.bio.uni-potsdam.de/v3.0/fam_mem.php?family_id=ABI3VP1
HORVU6Hr1G006440	OFP	Ovate	-	http://plntfdb.bio.uni-potsdam.de/v3.0/fam_mem.php?family_id=OFP
HORVU7Hr1G096430	G2-like	G2-like	Response_reg	http://plntfdb.bio.uni-potsdam.de/v3.0/fam_mem.php?family_id=G2-like
HORVU4Hr1G080890	bHLH	HLH	-	http://plntfdb.bio.uni-potsdam.de/v3.0/fam_mem.php?family_id=bHLH
HORVU2Hr1G043030	HSF	HSF_DNA-bind	-	http://plntfdb.bio.uni-potsdam.de/v3.0/fam_mem.php?family_id=HSF
HORVU3Hr1G116260	C2C2-Dof	zf-Dof	-	http://plntfdb.bio.uni-potsdam.de/v3.0/fam_mem.php?family_id=C2C2-Dof
HORVU4Hr1G056890	LOB	DUF260	-	http://plntfdb.bio.uni-potsdam.de/v3.0/fam_mem.php?family_id=LOB
HORVU7Hr1G094690	bHLH	HLH	-	http://plntfdb.bio.uni-potsdam.de/v3.0/fam_mem.php?family_id=bHLH
HORVU6Hr1G042680	AP2-EREBP	AP2	-	http://plntfdb.bio.uni-potsdam.de/v3.0/fam_mem.php?family_id=AP2-EREBP
HORVU1Hr1G069640	WRKY	WRKY	-	http://plntfdb.bio.uni-potsdam.de/v3.0/fam_mem.php?family_id=WRKY
HORVU3Hr1G083460	C2C2-Dof	zf-Dof	-	http://plntfdb.bio.uni-potsdam.de/v3.0/fam_mem.php?family_id=C2C2-Dof
HORVU3Hr1G010140	ABI3VP1	B3	AP2,Auxin_resp	http://plntfdb.bio.uni-potsdam.de/v3.0/fam_mem.php?family_id=ABI3VP1
HORVU6Hr1G086870	NAC	NAM	-	http://plntfdb.bio.uni-potsdam.de/v3.0/fam_mem.php?family_id=NAC
HORVU5Hr1G113130	C2H2	zf-C2H2	PHD	http://plntfdb.bio.uni-potsdam.de/v3.0/fam_mem.php?family_id=C2H2
HORVU4Hr1G051970	WRKY	WRKY	-	http://plntfdb.bio.uni-potsdam.de/v3.0/fam_mem.php?family_id=WRKY
HORVU4Hr1G039660	FAR1	FAR1	-	http://plntfdb.bio.uni-potsdam.de/v3.0/fam_mem.php?family_id=FAR1
HORVU6Hr1G083320	MYB	Myb_DNA-binding	ARID,Response_reg,SNF2_N	http://plntfdb.bio.uni-potsdam.de/v3.0/fam_mem.php?family_id=MYB
HORVU3Hr1G024090	C3H	zf-CCCH	PHD,SNF2_N,zf-C2H2	http://plntfdb.bio.uni-potsdam.de/v3.0/fam_mem.php?family_id=C3H
HORVU5Hr1G040190	E2F-DP	E2F_TDP	-	http://plntfdb.bio.uni-potsdam.de/v3.0/fam_mem.php?family_id=E2F-DP
HORVU7Hr1G042600	NAC	NAM	-	http://plntfdb.bio.uni-potsdam.de/v3.0/fam_mem.php?family_id=NAC
HORVU4Hr1G087590	bHLH	HLH	-	http://plntfdb.bio.uni-potsdam.de/v3.0/fam_mem.php?family_id=bHLH
HORVU6Hr1G061140	C2C2-GATA	GATA	-	http://plntfdb.bio.uni-potsdam.de/v3.0/fam_mem.php?family_id=C2C2-GATA
HORVU2Hr1G119610	MYB	Myb_DNA-binding	ARID,Response_reg,SNF2_N	http://plntfdb.bio.uni-potsdam.de/v3.0/fam_mem.php?family_id=MYB
HORVU5Hr1G045640	NAC	NAM	-	http://plntfdb.bio.uni-potsdam.de/v3.0/fam_mem.php?family_id=NAC
HORVU5Hr1G049880	MYB	Myb_DNA-binding	ARID,Response_reg,SNF2_N	http://plntfdb.bio.uni-potsdam.de/v3.0/fam_mem.php?family_id=MYB
HORVU1Hr1G053510	GRAS	GRAS	-	http://plntfdb.bio.uni-potsdam.de/v3.0/fam_mem.php?family_id=GRAS
HORVU5Hr1G017450	ABI3VP1	B3	AP2,Auxin_resp	http://plntfdb.bio.uni-potsdam.de/v3.0/fam_mem.php?family_id=ABI3VP1
HORVU7Hr1G007000	FAR1	FAR1	-	http://plntfdb.bio.uni-potsdam.de/v3.0/fam_mem.php?family_id=FAR1
HORVU5Hr1G017570	FAR1	FAR1	-	http://plntfdb.bio.uni-potsdam.de/v3.0/fam_mem.php?family_id=FAR1
HORVU7Hr1G091210	MADS	SRF-TF	-	http://plntfdb.bio.uni-potsdam.de/v3.0/fam_mem.php?family_id=MADS
HORVU2Hr1G035630	HRT	HRT	-	http://plntfdb.bio.uni-potsdam.de/v3.0/fam_mem.php?family_id=HRT
BGI_novel_G002636	C2C2-Dof	zf-Dof	-	http://plntfdb.bio.uni-potsdam.de/v3.0/fam_mem.php?family_id=C2C2-Dof
HORVU4Hr1G060200	Sigma70-like	Sigma70_r2,Sigma70_r3,Sigma70_r4	-	http://plntfdb.bio.uni-potsdam.de/v3.0/fam_mem.php?family_id=Sigma70-like
HORVU5Hr1G014360	MADS	SRF-TF	-	http://plntfdb.bio.uni-potsdam.de/v3.0/fam_mem.php?family_id=MADS
HORVU7Hr1G053780	MYB	Myb_DNA-binding	ARID,Response_reg,SNF2_N	http://plntfdb.bio.uni-potsdam.de/v3.0/fam_mem.php?family_id=MYB
HORVU7Hr1G114920	MYB	Myb_DNA-binding	ARID,Response_reg,SNF2_N	http://plntfdb.bio.uni-potsdam.de/v3.0/fam_mem.php?family_id=MYB
HORVU2Hr1G034420	WRKY	WRKY	-	http://plntfdb.bio.uni-potsdam.de/v3.0/fam_mem.php?family_id=WRKY
HORVU3Hr1G055960	HSF	HSF_DNA-bind	-	http://plntfdb.bio.uni-potsdam.de/v3.0/fam_mem.php?family_id=HSF
HORVU5Hr1G074810	NAC	NAM	-	http://plntfdb.bio.uni-potsdam.de/v3.0/fam_mem.php?family_id=NAC
HORVU2Hr1G028840	MYB	Myb_DNA-binding	ARID,Response_reg,SNF2_N	http://plntfdb.bio.uni-potsdam.de/v3.0/fam_mem.php?family_id=MYB
BGI_novel_G002903	C2H2	zf-C2H2	PHD	http://plntfdb.bio.uni-potsdam.de/v3.0/fam_mem.php?family_id=C2H2
HORVU5Hr1G033730	C3H	zf-CCCH	PHD,SNF2_N,zf-C2H2	http://plntfdb.bio.uni-potsdam.de/v3.0/fam_mem.php?family_id=C3H
HORVU1Hr1G076900	TUB	Tub	-	http://plntfdb.bio.uni-potsdam.de/v3.0/fam_mem.php?family_id=TUB
HORVU7Hr1G081400	mTERF	mTERF	-	http://plntfdb.bio.uni-potsdam.de/v3.0/fam_mem.php?family_id=mTERF
BGI_novel_G003364	G2-like	G2-like	Response_reg	http://plntfdb.bio.uni-potsdam.de/v3.0/fam_mem.php?family_id=G2-like
HORVU7Hr1G051560	mTERF	mTERF	-	http://plntfdb.bio.uni-potsdam.de/v3.0/fam_mem.php?family_id=mTERF
HORVU2Hr1G079900	EIL	EIN3	-	http://plntfdb.bio.uni-potsdam.de/v3.0/fam_mem.php?family_id=EIL
HORVU5Hr1G065420	WRKY	WRKY	-	http://plntfdb.bio.uni-potsdam.de/v3.0/fam_mem.php?family_id=WRKY
HORVU5Hr1G115170	C3H	zf-CCCH	PHD,SNF2_N,zf-C2H2	http://plntfdb.bio.uni-potsdam.de/v3.0/fam_mem.php?family_id=C3H
HORVU4Hr1G077050	FAR1	FAR1	-	http://plntfdb.bio.uni-potsdam.de/v3.0/fam_mem.php?family_id=FAR1
HORVU5Hr1G103280	C3H	zf-CCCH	PHD,SNF2_N,zf-C2H2	http://plntfdb.bio.uni-potsdam.de/v3.0/fam_mem.php?family_id=C3H
HORVU7Hr1G041260	Tify	tify	GATA	http://plntfdb.bio.uni-potsdam.de/v3.0/fam_mem.php?family_id=Tify
HORVU2Hr1G127510	NAC	NAM	-	http://plntfdb.bio.uni-potsdam.de/v3.0/fam_mem.php?family_id=NAC
HORVU5Hr1G080080	bHLH	HLH	-	http://plntfdb.bio.uni-potsdam.de/v3.0/fam_mem.php?family_id=bHLH
HORVU6Hr1G053540	NAC	NAM	-	http://plntfdb.bio.uni-potsdam.de/v3.0/fam_mem.php?family_id=NAC
HORVU2Hr1G040410	ABI3VP1	B3	AP2,Auxin_resp	http://plntfdb.bio.uni-potsdam.de/v3.0/fam_mem.php?family_id=ABI3VP1
HORVU5Hr1G056070	FAR1	FAR1	-	http://plntfdb.bio.uni-potsdam.de/v3.0/fam_mem.php?family_id=FAR1
HORVU0Hr1G011630	FAR1	FAR1	-	http://plntfdb.bio.uni-potsdam.de/v3.0/fam_mem.php?family_id=FAR1
HORVU7Hr1G082980	MYB	Myb_DNA-binding	ARID,Response_reg,SNF2_N	http://plntfdb.bio.uni-potsdam.de/v3.0/fam_mem.php?family_id=MYB
HORVU7Hr1G047910	MYB	Myb_DNA-binding	ARID,Response_reg,SNF2_N	http://plntfdb.bio.uni-potsdam.de/v3.0/fam_mem.php?family_id=MYB
HORVU7Hr1G107670	G2-like	G2-like	Response_reg	http://plntfdb.bio.uni-potsdam.de/v3.0/fam_mem.php?family_id=G2-like
HORVU2Hr1G098780	ABI3VP1	B3	AP2,Auxin_resp	http://plntfdb.bio.uni-potsdam.de/v3.0/fam_mem.php?family_id=ABI3VP1
HORVU5Hr1G037130	bHLH	HLH	-	http://plntfdb.bio.uni-potsdam.de/v3.0/fam_mem.php?family_id=bHLH
HORVU4Hr1G012060	ABI3VP1	B3	AP2,Auxin_resp	http://plntfdb.bio.uni-potsdam.de/v3.0/fam_mem.php?family_id=ABI3VP1
HORVU6Hr1G051070	mTERF	mTERF	-	http://plntfdb.bio.uni-potsdam.de/v3.0/fam_mem.php?family_id=mTERF
HORVU0Hr1G035570	FAR1	FAR1	-	http://plntfdb.bio.uni-potsdam.de/v3.0/fam_mem.php?family_id=FAR1
HORVU1Hr1G079450	bHLH	HLH	-	http://plntfdb.bio.uni-potsdam.de/v3.0/fam_mem.php?family_id=bHLH
HORVU0Hr1G032300	MADS	SRF-TF	-	http://plntfdb.bio.uni-potsdam.de/v3.0/fam_mem.php?family_id=MADS
BGI_novel_G003942	MYB	Myb_DNA-binding	ARID,Response_reg,SNF2_N	http://plntfdb.bio.uni-potsdam.de/v3.0/fam_mem.php?family_id=MYB
HORVU2Hr1G027580	MYB	Myb_DNA-binding	ARID,Response_reg,SNF2_N	http://plntfdb.bio.uni-potsdam.de/v3.0/fam_mem.php?family_id=MYB
HORVU4Hr1G079630	AP2-EREBP	AP2	-	http://plntfdb.bio.uni-potsdam.de/v3.0/fam_mem.php?family_id=AP2-EREBP
HORVU7Hr1G114540	ABI3VP1	B3	AP2,Auxin_resp	http://plntfdb.bio.uni-potsdam.de/v3.0/fam_mem.php?family_id=ABI3VP1
HORVU4Hr1G054420	MYB	Myb_DNA-binding	ARID,Response_reg,SNF2_N	http://plntfdb.bio.uni-potsdam.de/v3.0/fam_mem.php?family_id=MYB
HORVU4Hr1G012040	G2-like	G2-like	Response_reg	http://plntfdb.bio.uni-potsdam.de/v3.0/fam_mem.php?family_id=G2-like
HORVU5Hr1G111430	mTERF	mTERF	-	http://plntfdb.bio.uni-potsdam.de/v3.0/fam_mem.php?family_id=mTERF
HORVU3Hr1G100500	MYB	Myb_DNA-binding	ARID,Response_reg,SNF2_N	http://plntfdb.bio.uni-potsdam.de/v3.0/fam_mem.php?family_id=MYB
HORVU6Hr1G078270	MYB	Myb_DNA-binding	ARID,Response_reg,SNF2_N	http://plntfdb.bio.uni-potsdam.de/v3.0/fam_mem.php?family_id=MYB
HORVU4Hr1G052010	WRKY	WRKY	-	http://plntfdb.bio.uni-potsdam.de/v3.0/fam_mem.php?family_id=WRKY
BGI_novel_G000460	CSD	CSD	-	http://plntfdb.bio.uni-potsdam.de/v3.0/fam_mem.php?family_id=CSD
HORVU7Hr1G037060	MYB	Myb_DNA-binding	ARID,Response_reg,SNF2_N	http://plntfdb.bio.uni-potsdam.de/v3.0/fam_mem.php?family_id=MYB
HORVU6Hr1G037760	bZIP	bZIP_1,bZIP_2,bZIP_Maf	HLH	http://plntfdb.bio.uni-potsdam.de/v3.0/fam_mem.php?family_id=bZIP
HORVU7Hr1G000910	NAC	NAM	-	http://plntfdb.bio.uni-potsdam.de/v3.0/fam_mem.php?family_id=NAC
HORVU6Hr1G060650	MYB	Myb_DNA-binding	ARID,Response_reg,SNF2_N	http://plntfdb.bio.uni-potsdam.de/v3.0/fam_mem.php?family_id=MYB
HORVU5Hr1G124310	MYB	Myb_DNA-binding	ARID,Response_reg,SNF2_N	http://plntfdb.bio.uni-potsdam.de/v3.0/fam_mem.php?family_id=MYB
HORVU6Hr1G058630	MYB	Myb_DNA-binding	ARID,Response_reg,SNF2_N	http://plntfdb.bio.uni-potsdam.de/v3.0/fam_mem.php?family_id=MYB
BGI_novel_G004642	MADS	SRF-TF	-	http://plntfdb.bio.uni-potsdam.de/v3.0/fam_mem.php?family_id=MADS
HORVU5Hr1G073170	bHLH	HLH	-	http://plntfdb.bio.uni-potsdam.de/v3.0/fam_mem.php?family_id=bHLH
HORVU2Hr1G029060	ABI3VP1	B3	AP2,Auxin_resp	http://plntfdb.bio.uni-potsdam.de/v3.0/fam_mem.php?family_id=ABI3VP1
BGI_novel_G000886	C2H2	zf-C2H2	PHD	http://plntfdb.bio.uni-potsdam.de/v3.0/fam_mem.php?family_id=C2H2
HORVU5Hr1G094050	WRKY	WRKY	-	http://plntfdb.bio.uni-potsdam.de/v3.0/fam_mem.php?family_id=WRKY
HORVU7Hr1G046080	C3H	zf-CCCH	PHD,SNF2_N,zf-C2H2	http://plntfdb.bio.uni-potsdam.de/v3.0/fam_mem.php?family_id=C3H
HORVU4Hr1G003210	bHLH	HLH	-	http://plntfdb.bio.uni-potsdam.de/v3.0/fam_mem.php?family_id=bHLH
HORVU2Hr1G036490	mTERF	mTERF	-	http://plntfdb.bio.uni-potsdam.de/v3.0/fam_mem.php?family_id=mTERF
HORVU1Hr1G060770	SBP	SBP	-	http://plntfdb.bio.uni-potsdam.de/v3.0/fam_mem.php?family_id=SBP
HORVU5Hr1G120370	FAR1	FAR1	-	http://plntfdb.bio.uni-potsdam.de/v3.0/fam_mem.php?family_id=FAR1
HORVU4Hr1G076850	Tify	tify	GATA	http://plntfdb.bio.uni-potsdam.de/v3.0/fam_mem.php?family_id=Tify
HORVU2Hr1G102040	G2-like	G2-like	Response_reg	http://plntfdb.bio.uni-potsdam.de/v3.0/fam_mem.php?family_id=G2-like
HORVU2Hr1G121020	C3H	zf-CCCH	PHD,SNF2_N,zf-C2H2	http://plntfdb.bio.uni-potsdam.de/v3.0/fam_mem.php?family_id=C3H
HORVU3Hr1G019840	MYB	Myb_DNA-binding	ARID,Response_reg,SNF2_N	http://plntfdb.bio.uni-potsdam.de/v3.0/fam_mem.php?family_id=MYB
HORVU6Hr1G003730	MADS	SRF-TF	-	http://plntfdb.bio.uni-potsdam.de/v3.0/fam_mem.php?family_id=MADS
HORVU3Hr1G108670	bHLH	HLH	-	http://plntfdb.bio.uni-potsdam.de/v3.0/fam_mem.php?family_id=bHLH
HORVU5Hr1G075430	bHLH	HLH	-	http://plntfdb.bio.uni-potsdam.de/v3.0/fam_mem.php?family_id=bHLH
HORVU3Hr1G012550	GRAS	GRAS	-	http://plntfdb.bio.uni-potsdam.de/v3.0/fam_mem.php?family_id=GRAS
HORVU7Hr1G011810	ABI3VP1	B3	AP2,Auxin_resp	http://plntfdb.bio.uni-potsdam.de/v3.0/fam_mem.php?family_id=ABI3VP1
HORVU6Hr1G068370	GRF	QLQ,WRC	-	http://plntfdb.bio.uni-potsdam.de/v3.0/fam_mem.php?family_id=GRF
HORVU7Hr1G022310	NAC	NAM	-	http://plntfdb.bio.uni-potsdam.de/v3.0/fam_mem.php?family_id=NAC
HORVU2Hr1G077190	AP2-EREBP	AP2	-	http://plntfdb.bio.uni-potsdam.de/v3.0/fam_mem.php?family_id=AP2-EREBP
HORVU3Hr1G010620	MYB	Myb_DNA-binding	ARID,Response_reg,SNF2_N	http://plntfdb.bio.uni-potsdam.de/v3.0/fam_mem.php?family_id=MYB
HORVU4Hr1G074300	AP2-EREBP	AP2	-	http://plntfdb.bio.uni-potsdam.de/v3.0/fam_mem.php?family_id=AP2-EREBP
HORVU2Hr1G061450	AP2-EREBP	AP2	-	http://plntfdb.bio.uni-potsdam.de/v3.0/fam_mem.php?family_id=AP2-EREBP
HORVU3Hr1G061840	C2C2-Dof	zf-Dof	-	http://plntfdb.bio.uni-potsdam.de/v3.0/fam_mem.php?family_id=C2C2-Dof
HORVU7Hr1G037180	AP2-EREBP	AP2	-	http://plntfdb.bio.uni-potsdam.de/v3.0/fam_mem.php?family_id=AP2-EREBP
HORVU6Hr1G073390	Tify	tify	GATA	http://plntfdb.bio.uni-potsdam.de/v3.0/fam_mem.php?family_id=Tify
HORVU5Hr1G068230	bZIP	bZIP_1,bZIP_2,bZIP_Maf	HLH	http://plntfdb.bio.uni-potsdam.de/v3.0/fam_mem.php?family_id=bZIP
HORVU6Hr1G019460	G2-like	G2-like	Response_reg	http://plntfdb.bio.uni-potsdam.de/v3.0/fam_mem.php?family_id=G2-like
HORVU1Hr1G076750	Trihelix	trihelix	-	http://plntfdb.bio.uni-potsdam.de/v3.0/fam_mem.php?family_id=Trihelix
HORVU7Hr1G031260	NAC	NAM	-	http://plntfdb.bio.uni-potsdam.de/v3.0/fam_mem.php?family_id=NAC
HORVU2Hr1G117050	G2-like	G2-like	Response_reg	http://plntfdb.bio.uni-potsdam.de/v3.0/fam_mem.php?family_id=G2-like
HORVU0Hr1G007720	ABI3VP1	B3	AP2,Auxin_resp	http://plntfdb.bio.uni-potsdam.de/v3.0/fam_mem.php?family_id=ABI3VP1
HORVU6Hr1G071950	C2C2-CO-like	CCT,zf-B_box	GATA,PLATZ	http://plntfdb.bio.uni-potsdam.de/v3.0/fam_mem.php?family_id=C2C2-CO-like
HORVU1Hr1G024280	bHLH	HLH	-	http://plntfdb.bio.uni-potsdam.de/v3.0/fam_mem.php?family_id=bHLH
HORVU7Hr1G083760	bHLH	HLH	-	http://plntfdb.bio.uni-potsdam.de/v3.0/fam_mem.php?family_id=bHLH
HORVU1Hr1G077730	FAR1	FAR1	-	http://plntfdb.bio.uni-potsdam.de/v3.0/fam_mem.php?family_id=FAR1
HORVU3Hr1G092530	BSD	BSD	-	http://plntfdb.bio.uni-potsdam.de/v3.0/fam_mem.php?family_id=BSD
HORVU0Hr1G000630	NAC	NAM	-	http://plntfdb.bio.uni-potsdam.de/v3.0/fam_mem.php?family_id=NAC
HORVU3Hr1G086000	G2-like	G2-like	Response_reg	http://plntfdb.bio.uni-potsdam.de/v3.0/fam_mem.php?family_id=G2-like
HORVU1Hr1G063620	MADS	SRF-TF	-	http://plntfdb.bio.uni-potsdam.de/v3.0/fam_mem.php?family_id=MADS
HORVU7Hr1G028140	MYB	Myb_DNA-binding	ARID,Response_reg,SNF2_N	http://plntfdb.bio.uni-potsdam.de/v3.0/fam_mem.php?family_id=MYB
BGI_novel_G000825	FAR1	FAR1	-	http://plntfdb.bio.uni-potsdam.de/v3.0/fam_mem.php?family_id=FAR1
HORVU6Hr1G072300	bHLH	HLH	-	http://plntfdb.bio.uni-potsdam.de/v3.0/fam_mem.php?family_id=bHLH
HORVU2Hr1G094810	AP2-EREBP	AP2	-	http://plntfdb.bio.uni-potsdam.de/v3.0/fam_mem.php?family_id=AP2-EREBP
HORVU2Hr1G106140	MYB	Myb_DNA-binding	ARID,Response_reg,SNF2_N	http://plntfdb.bio.uni-potsdam.de/v3.0/fam_mem.php?family_id=MYB
HORVU4Hr1G084950	ABI3VP1	B3	AP2,Auxin_resp	http://plntfdb.bio.uni-potsdam.de/v3.0/fam_mem.php?family_id=ABI3VP1
HORVU2Hr1G048200	FAR1	FAR1	-	http://plntfdb.bio.uni-potsdam.de/v3.0/fam_mem.php?family_id=FAR1
HORVU5Hr1G007270	C2C2-YABBY	YABBY	-	http://plntfdb.bio.uni-potsdam.de/v3.0/fam_mem.php?family_id=C2C2-YABBY
HORVU3Hr1G035720	C3H	zf-CCCH	PHD,SNF2_N,zf-C2H2	http://plntfdb.bio.uni-potsdam.de/v3.0/fam_mem.php?family_id=C3H
HORVU6Hr1G068980	bHLH	HLH	-	http://plntfdb.bio.uni-potsdam.de/v3.0/fam_mem.php?family_id=bHLH
HORVU4Hr1G015350	AP2-EREBP	AP2	-	http://plntfdb.bio.uni-potsdam.de/v3.0/fam_mem.php?family_id=AP2-EREBP
HORVU5Hr1G117190	SBP	SBP	-	http://plntfdb.bio.uni-potsdam.de/v3.0/fam_mem.php?family_id=SBP
BGI_novel_G006383	C3H	zf-CCCH	PHD,SNF2_N,zf-C2H2	http://plntfdb.bio.uni-potsdam.de/v3.0/fam_mem.php?family_id=C3H
HORVU6Hr1G065250	C2C2-Dof	zf-Dof	-	http://plntfdb.bio.uni-potsdam.de/v3.0/fam_mem.php?family_id=C2C2-Dof
HORVU0Hr1G016610	GRF	QLQ,WRC	-	http://plntfdb.bio.uni-potsdam.de/v3.0/fam_mem.php?family_id=GRF
HORVU0Hr1G028950	C2H2	zf-C2H2	PHD	http://plntfdb.bio.uni-potsdam.de/v3.0/fam_mem.php?family_id=C2H2
HORVU3Hr1G000150	bHLH	HLH	-	http://plntfdb.bio.uni-potsdam.de/v3.0/fam_mem.php?family_id=bHLH
HORVU1Hr1G082670	AP2-EREBP	AP2	-	http://plntfdb.bio.uni-potsdam.de/v3.0/fam_mem.php?family_id=AP2-EREBP
HORVU3Hr1G095080	MADS	SRF-TF	-	http://plntfdb.bio.uni-potsdam.de/v3.0/fam_mem.php?family_id=MADS
HORVU4Hr1G010140	BSD	BSD	-	http://plntfdb.bio.uni-potsdam.de/v3.0/fam_mem.php?family_id=BSD
HORVU0Hr1G023050	bHLH	HLH	-	http://plntfdb.bio.uni-potsdam.de/v3.0/fam_mem.php?family_id=bHLH
HORVU6Hr1G066000	MYB	Myb_DNA-binding	ARID,Response_reg,SNF2_N	http://plntfdb.bio.uni-potsdam.de/v3.0/fam_mem.php?family_id=MYB
HORVU3Hr1G016940	MYB	Myb_DNA-binding	ARID,Response_reg,SNF2_N	http://plntfdb.bio.uni-potsdam.de/v3.0/fam_mem.php?family_id=MYB
HORVU7Hr1G033820	ARF	Auxin_resp	-	http://plntfdb.bio.uni-potsdam.de/v3.0/fam_mem.php?family_id=ARF
HORVU4Hr1G064740	C2H2	zf-C2H2	PHD	http://plntfdb.bio.uni-potsdam.de/v3.0/fam_mem.php?family_id=C2H2
HORVU3Hr1G095880	NAC	NAM	-	http://plntfdb.bio.uni-potsdam.de/v3.0/fam_mem.php?family_id=NAC
HORVU6Hr1G005510	mTERF	mTERF	-	http://plntfdb.bio.uni-potsdam.de/v3.0/fam_mem.php?family_id=mTERF
HORVU5Hr1G080350	AP2-EREBP	AP2	-	http://plntfdb.bio.uni-potsdam.de/v3.0/fam_mem.php?family_id=AP2-EREBP
HORVU1Hr1G057480	FAR1	FAR1	-	http://plntfdb.bio.uni-potsdam.de/v3.0/fam_mem.php?family_id=FAR1
HORVU4Hr1G027610	GRAS	GRAS	-	http://plntfdb.bio.uni-potsdam.de/v3.0/fam_mem.php?family_id=GRAS
HORVU1Hr1G015710	ABI3VP1	B3	AP2,Auxin_resp	http://plntfdb.bio.uni-potsdam.de/v3.0/fam_mem.php?family_id=ABI3VP1
BGI_novel_G002296	bHLH	HLH	-	http://plntfdb.bio.uni-potsdam.de/v3.0/fam_mem.php?family_id=bHLH
HORVU4Hr1G017280	mTERF	mTERF	-	http://plntfdb.bio.uni-potsdam.de/v3.0/fam_mem.php?family_id=mTERF
HORVU4Hr1G090880	bHLH	HLH	-	http://plntfdb.bio.uni-potsdam.de/v3.0/fam_mem.php?family_id=bHLH
HORVU7Hr1G111260	RWP-RK	RWP-RK	-	http://plntfdb.bio.uni-potsdam.de/v3.0/fam_mem.php?family_id=RWP-RK
HORVU5Hr1G080400	AP2-EREBP	AP2	-	http://plntfdb.bio.uni-potsdam.de/v3.0/fam_mem.php?family_id=AP2-EREBP
HORVU3Hr1G088780	GRAS	GRAS	-	http://plntfdb.bio.uni-potsdam.de/v3.0/fam_mem.php?family_id=GRAS
HORVU5Hr1G096650	FAR1	FAR1	-	http://plntfdb.bio.uni-potsdam.de/v3.0/fam_mem.php?family_id=FAR1
HORVU2Hr1G031310	Tify	tify	GATA	http://plntfdb.bio.uni-potsdam.de/v3.0/fam_mem.php?family_id=Tify
HORVU7Hr1G060780	GRAS	GRAS	-	http://plntfdb.bio.uni-potsdam.de/v3.0/fam_mem.php?family_id=GRAS
HORVU7Hr1G086810	C2C2-GATA	GATA	-	http://plntfdb.bio.uni-potsdam.de/v3.0/fam_mem.php?family_id=C2C2-GATA
HORVU6Hr1G090150	G2-like	G2-like	Response_reg	http://plntfdb.bio.uni-potsdam.de/v3.0/fam_mem.php?family_id=G2-like
HORVU6Hr1G020710	bHLH	HLH	-	http://plntfdb.bio.uni-potsdam.de/v3.0/fam_mem.php?family_id=bHLH
HORVU3Hr1G094860	CAMTA	CG-1,IQ	-	http://plntfdb.bio.uni-potsdam.de/v3.0/fam_mem.php?family_id=CAMTA
HORVU3Hr1G021120	WRKY	WRKY	-	http://plntfdb.bio.uni-potsdam.de/v3.0/fam_mem.php?family_id=WRKY
HORVU7Hr1G028560	FAR1	FAR1	-	http://plntfdb.bio.uni-potsdam.de/v3.0/fam_mem.php?family_id=FAR1
HORVU2Hr1G087260	NAC	NAM	-	http://plntfdb.bio.uni-potsdam.de/v3.0/fam_mem.php?family_id=NAC
HORVU7Hr1G082420	NAC	NAM	-	http://plntfdb.bio.uni-potsdam.de/v3.0/fam_mem.php?family_id=NAC
HORVU2Hr1G119160	C2C2-Dof	zf-Dof	-	http://plntfdb.bio.uni-potsdam.de/v3.0/fam_mem.php?family_id=C2C2-Dof
HORVU0Hr1G025420	bHLH	HLH	-	http://plntfdb.bio.uni-potsdam.de/v3.0/fam_mem.php?family_id=bHLH
BGI_novel_G003475	bHLH	HLH	-	http://plntfdb.bio.uni-potsdam.de/v3.0/fam_mem.php?family_id=bHLH
HORVU4Hr1G017950	MYB	Myb_DNA-binding	ARID,Response_reg,SNF2_N	http://plntfdb.bio.uni-potsdam.de/v3.0/fam_mem.php?family_id=MYB
HORVU3Hr1G073470	CPP	TCR	-	http://plntfdb.bio.uni-potsdam.de/v3.0/fam_mem.php?family_id=CPP
HORVU6Hr1G068630	mTERF	mTERF	-	http://plntfdb.bio.uni-potsdam.de/v3.0/fam_mem.php?family_id=mTERF
HORVU3Hr1G088630	G2-like	G2-like	Response_reg	http://plntfdb.bio.uni-potsdam.de/v3.0/fam_mem.php?family_id=G2-like
HORVU6Hr1G003390	mTERF	mTERF	-	http://plntfdb.bio.uni-potsdam.de/v3.0/fam_mem.php?family_id=mTERF
HORVU3Hr1G088890	HSF	HSF_DNA-bind	-	http://plntfdb.bio.uni-potsdam.de/v3.0/fam_mem.php?family_id=HSF
HORVU0Hr1G001230	MYB	Myb_DNA-binding	ARID,Response_reg,SNF2_N	http://plntfdb.bio.uni-potsdam.de/v3.0/fam_mem.php?family_id=MYB
BGI_novel_G002084	FAR1	FAR1	-	http://plntfdb.bio.uni-potsdam.de/v3.0/fam_mem.php?family_id=FAR1
HORVU2Hr1G054100	Alfin-like	Alfin-like	DDT,Homeobox,JmjC,JmjN	http://plntfdb.bio.uni-potsdam.de/v3.0/fam_mem.php?family_id=Alfin-like
HORVU6Hr1G002330	MADS	SRF-TF	-	http://plntfdb.bio.uni-potsdam.de/v3.0/fam_mem.php?family_id=MADS
HORVU5Hr1G037760	C3H	zf-CCCH	PHD,SNF2_N,zf-C2H2	http://plntfdb.bio.uni-potsdam.de/v3.0/fam_mem.php?family_id=C3H
HORVU6Hr1G064370	AP2-EREBP	AP2	-	http://plntfdb.bio.uni-potsdam.de/v3.0/fam_mem.php?family_id=AP2-EREBP
HORVU5Hr1G093960	bHLH	HLH	-	http://plntfdb.bio.uni-potsdam.de/v3.0/fam_mem.php?family_id=bHLH
HORVU3Hr1G065070	FAR1	FAR1	-	http://plntfdb.bio.uni-potsdam.de/v3.0/fam_mem.php?family_id=FAR1
HORVU6Hr1G066190	ABI3VP1	B3	AP2,Auxin_resp	http://plntfdb.bio.uni-potsdam.de/v3.0/fam_mem.php?family_id=ABI3VP1
HORVU1Hr1G090170	WRKY	WRKY	-	http://plntfdb.bio.uni-potsdam.de/v3.0/fam_mem.php?family_id=WRKY
HORVU7Hr1G118860	bHLH	HLH	-	http://plntfdb.bio.uni-potsdam.de/v3.0/fam_mem.php?family_id=bHLH
HORVU0Hr1G005970	AP2-EREBP	AP2	-	http://plntfdb.bio.uni-potsdam.de/v3.0/fam_mem.php?family_id=AP2-EREBP
HORVU5Hr1G112870	C2H2	zf-C2H2	PHD	http://plntfdb.bio.uni-potsdam.de/v3.0/fam_mem.php?family_id=C2H2
HORVU3Hr1G096460	bHLH	HLH	-	http://plntfdb.bio.uni-potsdam.de/v3.0/fam_mem.php?family_id=bHLH
HORVU5Hr1G077100	MYB	Myb_DNA-binding	ARID,Response_reg,SNF2_N	http://plntfdb.bio.uni-potsdam.de/v3.0/fam_mem.php?family_id=MYB
HORVU7Hr1G113850	WRKY	WRKY	-	http://plntfdb.bio.uni-potsdam.de/v3.0/fam_mem.php?family_id=WRKY
HORVU2Hr1G035120	GRAS	GRAS	-	http://plntfdb.bio.uni-potsdam.de/v3.0/fam_mem.php?family_id=GRAS
HORVU6Hr1G082770	AP2-EREBP	AP2	-	http://plntfdb.bio.uni-potsdam.de/v3.0/fam_mem.php?family_id=AP2-EREBP
BGI_novel_G002288	C3H	zf-CCCH	PHD,SNF2_N,zf-C2H2	http://plntfdb.bio.uni-potsdam.de/v3.0/fam_mem.php?family_id=C3H
HORVU3Hr1G071640	OFP	Ovate	-	http://plntfdb.bio.uni-potsdam.de/v3.0/fam_mem.php?family_id=OFP
HORVU5Hr1G097520	bHLH	HLH	-	http://plntfdb.bio.uni-potsdam.de/v3.0/fam_mem.php?family_id=bHLH
HORVU3Hr1G095240	MADS	SRF-TF	-	http://plntfdb.bio.uni-potsdam.de/v3.0/fam_mem.php?family_id=MADS
HORVU2Hr1G120340	MYB	Myb_DNA-binding	ARID,Response_reg,SNF2_N	http://plntfdb.bio.uni-potsdam.de/v3.0/fam_mem.php?family_id=MYB
HORVU2Hr1G011270	MYB	Myb_DNA-binding	ARID,Response_reg,SNF2_N	http://plntfdb.bio.uni-potsdam.de/v3.0/fam_mem.php?family_id=MYB
HORVU2Hr1G103930	NAC	NAM	-	http://plntfdb.bio.uni-potsdam.de/v3.0/fam_mem.php?family_id=NAC
HORVU6Hr1G081650	BES1	DUF822	-	http://plntfdb.bio.uni-potsdam.de/v3.0/fam_mem.php?family_id=BES1
HORVU3Hr1G088820	GRAS	GRAS	-	http://plntfdb.bio.uni-potsdam.de/v3.0/fam_mem.php?family_id=GRAS
HORVU6Hr1G045240	C2H2	zf-C2H2	PHD	http://plntfdb.bio.uni-potsdam.de/v3.0/fam_mem.php?family_id=C2H2
HORVU6Hr1G038120	AP2-EREBP	AP2	-	http://plntfdb.bio.uni-potsdam.de/v3.0/fam_mem.php?family_id=AP2-EREBP
HORVU4Hr1G077230	MYB	Myb_DNA-binding	ARID,Response_reg,SNF2_N	http://plntfdb.bio.uni-potsdam.de/v3.0/fam_mem.php?family_id=MYB
HORVU3Hr1G073660	FAR1	FAR1	-	http://plntfdb.bio.uni-potsdam.de/v3.0/fam_mem.php?family_id=FAR1
HORVU3Hr1G049860	LOB	DUF260	-	http://plntfdb.bio.uni-potsdam.de/v3.0/fam_mem.php?family_id=LOB
HORVU7Hr1G087150	bHLH	HLH	-	http://plntfdb.bio.uni-potsdam.de/v3.0/fam_mem.php?family_id=bHLH
HORVU3Hr1G000830	bHLH	HLH	-	http://plntfdb.bio.uni-potsdam.de/v3.0/fam_mem.php?family_id=bHLH
HORVU5Hr1G045580	zf-HD	ZF-HD_dimer	-	http://plntfdb.bio.uni-potsdam.de/v3.0/fam_mem.php?family_id=zf-HD
HORVU3Hr1G033840	FAR1	FAR1	-	http://plntfdb.bio.uni-potsdam.de/v3.0/fam_mem.php?family_id=FAR1
HORVU5Hr1G017820	ABI3VP1	B3	AP2,Auxin_resp	http://plntfdb.bio.uni-potsdam.de/v3.0/fam_mem.php?family_id=ABI3VP1
HORVU1Hr1G077790	FAR1	FAR1	-	http://plntfdb.bio.uni-potsdam.de/v3.0/fam_mem.php?family_id=FAR1
HORVU5Hr1G036900	MYB	Myb_DNA-binding	ARID,Response_reg,SNF2_N	http://plntfdb.bio.uni-potsdam.de/v3.0/fam_mem.php?family_id=MYB
HORVU1Hr1G080300	WRKY	WRKY	-	http://plntfdb.bio.uni-potsdam.de/v3.0/fam_mem.php?family_id=WRKY
HORVU1Hr1G067320	mTERF	mTERF	-	http://plntfdb.bio.uni-potsdam.de/v3.0/fam_mem.php?family_id=mTERF
HORVU7Hr1G116750	MYB	Myb_DNA-binding	ARID,Response_reg,SNF2_N	http://plntfdb.bio.uni-potsdam.de/v3.0/fam_mem.php?family_id=MYB
HORVU6Hr1G069650	bHLH	HLH	-	http://plntfdb.bio.uni-potsdam.de/v3.0/fam_mem.php?family_id=bHLH
HORVU0Hr1G004890	WRKY	WRKY	-	http://plntfdb.bio.uni-potsdam.de/v3.0/fam_mem.php?family_id=WRKY
HORVU1Hr1G002510	FHA	FHA	-	http://plntfdb.bio.uni-potsdam.de/v3.0/fam_mem.php?family_id=FHA
HORVU3Hr1G090740	AP2-EREBP	AP2	-	http://plntfdb.bio.uni-potsdam.de/v3.0/fam_mem.php?family_id=AP2-EREBP
BGI_novel_G003939	C2H2	zf-C2H2	PHD	http://plntfdb.bio.uni-potsdam.de/v3.0/fam_mem.php?family_id=C2H2
BGI_novel_G002907	C2H2	zf-C2H2	PHD	http://plntfdb.bio.uni-potsdam.de/v3.0/fam_mem.php?family_id=C2H2
BGI_novel_G003513	bHLH	HLH	-	http://plntfdb.bio.uni-potsdam.de/v3.0/fam_mem.php?family_id=bHLH
HORVU6Hr1G079710	WRKY	WRKY	-	http://plntfdb.bio.uni-potsdam.de/v3.0/fam_mem.php?family_id=WRKY
HORVU5Hr1G080790	AP2-EREBP	AP2	-	http://plntfdb.bio.uni-potsdam.de/v3.0/fam_mem.php?family_id=AP2-EREBP
HORVU2Hr1G080490	MADS	SRF-TF	-	http://plntfdb.bio.uni-potsdam.de/v3.0/fam_mem.php?family_id=MADS
HORVU2Hr1G101030	FAR1	FAR1	-	http://plntfdb.bio.uni-potsdam.de/v3.0/fam_mem.php?family_id=FAR1
HORVU3Hr1G082210	MYB	Myb_DNA-binding	ARID,Response_reg,SNF2_N	http://plntfdb.bio.uni-potsdam.de/v3.0/fam_mem.php?family_id=MYB
HORVU2Hr1G016430	NOZZLE	NOZZLE_Angio	-	http://plntfdb.bio.uni-potsdam.de/v3.0/fam_mem.php?family_id=NOZZLE
HORVU1Hr1G063100	AP2-EREBP	AP2	-	http://plntfdb.bio.uni-potsdam.de/v3.0/fam_mem.php?family_id=AP2-EREBP
BGI_novel_G001533	NAC	NAM	-	http://plntfdb.bio.uni-potsdam.de/v3.0/fam_mem.php?family_id=NAC
HORVU4Hr1G052490	MYB	Myb_DNA-binding	ARID,Response_reg,SNF2_N	http://plntfdb.bio.uni-potsdam.de/v3.0/fam_mem.php?family_id=MYB
HORVU7Hr1G107500	G2-like	G2-like	Response_reg	http://plntfdb.bio.uni-potsdam.de/v3.0/fam_mem.php?family_id=G2-like
HORVU7Hr1G012840	BBR/BPC	GAGA_bind	-	http://plntfdb.bio.uni-potsdam.de/v3.0/fam_mem.php?family_id=BBR/BPC
HORVU5Hr1G086970	RWP-RK	RWP-RK	-	http://plntfdb.bio.uni-potsdam.de/v3.0/fam_mem.php?family_id=RWP-RK
HORVU5Hr1G045860	C3H	zf-CCCH	PHD,SNF2_N,zf-C2H2	http://plntfdb.bio.uni-potsdam.de/v3.0/fam_mem.php?family_id=C3H
HORVU7Hr1G052870	bHLH	HLH	-	http://plntfdb.bio.uni-potsdam.de/v3.0/fam_mem.php?family_id=bHLH
HORVU7Hr1G118290	ARR-B	G2-like,Myb_DNA-binding,Response_reg	CCT	http://plntfdb.bio.uni-potsdam.de/v3.0/fam_mem.php?family_id=ARR-B
HORVU4Hr1G064750	C2H2	zf-C2H2	PHD	http://plntfdb.bio.uni-potsdam.de/v3.0/fam_mem.php?family_id=C2H2
HORVU2Hr1G115780	MADS	SRF-TF	-	http://plntfdb.bio.uni-potsdam.de/v3.0/fam_mem.php?family_id=MADS
HORVU6Hr1G081660	MADS	SRF-TF	-	http://plntfdb.bio.uni-potsdam.de/v3.0/fam_mem.php?family_id=MADS
HORVU6Hr1G055990	FAR1	FAR1	-	http://plntfdb.bio.uni-potsdam.de/v3.0/fam_mem.php?family_id=FAR1
HORVU6Hr1G012730	bHLH	HLH	-	http://plntfdb.bio.uni-potsdam.de/v3.0/fam_mem.php?family_id=bHLH
HORVU7Hr1G106060	MYB	Myb_DNA-binding	ARID,Response_reg,SNF2_N	http://plntfdb.bio.uni-potsdam.de/v3.0/fam_mem.php?family_id=MYB
HORVU3Hr1G063460	MYB	Myb_DNA-binding	ARID,Response_reg,SNF2_N	http://plntfdb.bio.uni-potsdam.de/v3.0/fam_mem.php?family_id=MYB
BGI_novel_G006091	C3H	zf-CCCH	PHD,SNF2_N,zf-C2H2	http://plntfdb.bio.uni-potsdam.de/v3.0/fam_mem.php?family_id=C3H
HORVU7Hr1G034320	HSF	HSF_DNA-bind	-	http://plntfdb.bio.uni-potsdam.de/v3.0/fam_mem.php?family_id=HSF
HORVU0Hr1G003230	GRAS	GRAS	-	http://plntfdb.bio.uni-potsdam.de/v3.0/fam_mem.php?family_id=GRAS
HORVU3Hr1G025030	MYB	Myb_DNA-binding	ARID,Response_reg,SNF2_N	http://plntfdb.bio.uni-potsdam.de/v3.0/fam_mem.php?family_id=MYB
HORVU2Hr1G006370	AP2-EREBP	AP2	-	http://plntfdb.bio.uni-potsdam.de/v3.0/fam_mem.php?family_id=AP2-EREBP
HORVU6Hr1G082120	C3H	zf-CCCH	PHD,SNF2_N,zf-C2H2	http://plntfdb.bio.uni-potsdam.de/v3.0/fam_mem.php?family_id=C3H
BGI_novel_G001518	MYB	Myb_DNA-binding	ARID,Response_reg,SNF2_N	http://plntfdb.bio.uni-potsdam.de/v3.0/fam_mem.php?family_id=MYB
HORVU3Hr1G114970	G2-like	G2-like	Response_reg	http://plntfdb.bio.uni-potsdam.de/v3.0/fam_mem.php?family_id=G2-like
HORVU7Hr1G039480	LIM	LIM	-	http://plntfdb.bio.uni-potsdam.de/v3.0/fam_mem.php?family_id=LIM
HORVU3Hr1G080860	WRKY	WRKY	-	http://plntfdb.bio.uni-potsdam.de/v3.0/fam_mem.php?family_id=WRKY
HORVU2Hr1G071470	AP2-EREBP	AP2	-	http://plntfdb.bio.uni-potsdam.de/v3.0/fam_mem.php?family_id=AP2-EREBP
HORVU1Hr1G067950	MADS	SRF-TF	-	http://plntfdb.bio.uni-potsdam.de/v3.0/fam_mem.php?family_id=MADS
HORVU4Hr1G053930	MYB	Myb_DNA-binding	ARID,Response_reg,SNF2_N	http://plntfdb.bio.uni-potsdam.de/v3.0/fam_mem.php?family_id=MYB
HORVU6Hr1G025290	PBF-2-like	Whirly	-	http://plntfdb.bio.uni-potsdam.de/v3.0/fam_mem.php?family_id=PBF-2-like
HORVU0Hr1G014300	bHLH	HLH	-	http://plntfdb.bio.uni-potsdam.de/v3.0/fam_mem.php?family_id=bHLH
HORVU7Hr1G060480	TUB	Tub	-	http://plntfdb.bio.uni-potsdam.de/v3.0/fam_mem.php?family_id=TUB
HORVU7Hr1G084370	FAR1	FAR1	-	http://plntfdb.bio.uni-potsdam.de/v3.0/fam_mem.php?family_id=FAR1
HORVU7Hr1G070780	NAC	NAM	-	http://plntfdb.bio.uni-potsdam.de/v3.0/fam_mem.php?family_id=NAC
HORVU4Hr1G084360	MYB	Myb_DNA-binding	ARID,Response_reg,SNF2_N	http://plntfdb.bio.uni-potsdam.de/v3.0/fam_mem.php?family_id=MYB
HORVU4Hr1G075350	FAR1	FAR1	-	http://plntfdb.bio.uni-potsdam.de/v3.0/fam_mem.php?family_id=FAR1
HORVU4Hr1G090090	HSF	HSF_DNA-bind	-	http://plntfdb.bio.uni-potsdam.de/v3.0/fam_mem.php?family_id=HSF
HORVU5Hr1G113620	GRAS	GRAS	-	http://plntfdb.bio.uni-potsdam.de/v3.0/fam_mem.php?family_id=GRAS
HORVU1Hr1G076490	OFP	Ovate	-	http://plntfdb.bio.uni-potsdam.de/v3.0/fam_mem.php?family_id=OFP
HORVU3Hr1G106070	NAC	NAM	-	http://plntfdb.bio.uni-potsdam.de/v3.0/fam_mem.php?family_id=NAC
HORVU0Hr1G003340	WRKY	WRKY	-	http://plntfdb.bio.uni-potsdam.de/v3.0/fam_mem.php?family_id=WRKY
HORVU5Hr1G058270	AP2-EREBP	AP2	-	http://plntfdb.bio.uni-potsdam.de/v3.0/fam_mem.php?family_id=AP2-EREBP
HORVU4Hr1G013780	mTERF	mTERF	-	http://plntfdb.bio.uni-potsdam.de/v3.0/fam_mem.php?family_id=mTERF
HORVU2Hr1G089660	ARF	Auxin_resp	-	http://plntfdb.bio.uni-potsdam.de/v3.0/fam_mem.php?family_id=ARF
HORVU5Hr1G059970	Alfin-like	Alfin-like	DDT,Homeobox,JmjC,JmjN	http://plntfdb.bio.uni-potsdam.de/v3.0/fam_mem.php?family_id=Alfin-like
HORVU7Hr1G118740	bHLH	HLH	-	http://plntfdb.bio.uni-potsdam.de/v3.0/fam_mem.php?family_id=bHLH
HORVU1Hr1G011800	AP2-EREBP	AP2	-	http://plntfdb.bio.uni-potsdam.de/v3.0/fam_mem.php?family_id=AP2-EREBP
HORVU6Hr1G026450	MYB	Myb_DNA-binding	ARID,Response_reg,SNF2_N	http://plntfdb.bio.uni-potsdam.de/v3.0/fam_mem.php?family_id=MYB
HORVU3Hr1G091240	GRAS	GRAS	-	http://plntfdb.bio.uni-potsdam.de/v3.0/fam_mem.php?family_id=GRAS
HORVU4Hr1G073650	HSF	HSF_DNA-bind	-	http://plntfdb.bio.uni-potsdam.de/v3.0/fam_mem.php?family_id=HSF
HORVU2Hr1G121110	ARF	Auxin_resp	-	http://plntfdb.bio.uni-potsdam.de/v3.0/fam_mem.php?family_id=ARF
HORVU4Hr1G065250	FAR1	FAR1	-	http://plntfdb.bio.uni-potsdam.de/v3.0/fam_mem.php?family_id=FAR1
HORVU7Hr1G032750	AP2-EREBP	AP2	-	http://plntfdb.bio.uni-potsdam.de/v3.0/fam_mem.php?family_id=AP2-EREBP
HORVU2Hr1G082650	NAC	NAM	-	http://plntfdb.bio.uni-potsdam.de/v3.0/fam_mem.php?family_id=NAC
HORVU4Hr1G073070	OFP	Ovate	-	http://plntfdb.bio.uni-potsdam.de/v3.0/fam_mem.php?family_id=OFP
HORVU4Hr1G055940	Trihelix	trihelix	-	http://plntfdb.bio.uni-potsdam.de/v3.0/fam_mem.php?family_id=Trihelix
HORVU4Hr1G019380	TCP	TCP	-	http://plntfdb.bio.uni-potsdam.de/v3.0/fam_mem.php?family_id=TCP
HORVU3Hr1G038420	BSD	BSD	-	http://plntfdb.bio.uni-potsdam.de/v3.0/fam_mem.php?family_id=BSD
HORVU5Hr1G052630	WRKY	WRKY	-	http://plntfdb.bio.uni-potsdam.de/v3.0/fam_mem.php?family_id=WRKY
BGI_novel_G006467	FAR1	FAR1	-	http://plntfdb.bio.uni-potsdam.de/v3.0/fam_mem.php?family_id=FAR1
HORVU3Hr1G024140	C3H	zf-CCCH	PHD,SNF2_N,zf-C2H2	http://plntfdb.bio.uni-potsdam.de/v3.0/fam_mem.php?family_id=C3H
HORVU4Hr1G044910	Sigma70-like	Sigma70_r2,Sigma70_r3,Sigma70_r4	-	http://plntfdb.bio.uni-potsdam.de/v3.0/fam_mem.php?family_id=Sigma70-like
HORVU2Hr1G010450	MYB	Myb_DNA-binding	ARID,Response_reg,SNF2_N	http://plntfdb.bio.uni-potsdam.de/v3.0/fam_mem.php?family_id=MYB
HORVU4Hr1G008160	Alfin-like	Alfin-like	DDT,Homeobox,JmjC,JmjN	http://plntfdb.bio.uni-potsdam.de/v3.0/fam_mem.php?family_id=Alfin-like
HORVU4Hr1G080150	LOB	DUF260	-	http://plntfdb.bio.uni-potsdam.de/v3.0/fam_mem.php?family_id=LOB
HORVU0Hr1G026590	NAC	NAM	-	http://plntfdb.bio.uni-potsdam.de/v3.0/fam_mem.php?family_id=NAC
HORVU5Hr1G124320	WRKY	WRKY	-	http://plntfdb.bio.uni-potsdam.de/v3.0/fam_mem.php?family_id=WRKY
HORVU4Hr1G021500	OFP	Ovate	-	http://plntfdb.bio.uni-potsdam.de/v3.0/fam_mem.php?family_id=OFP
HORVU3Hr1G053690	FAR1	FAR1	-	http://plntfdb.bio.uni-potsdam.de/v3.0/fam_mem.php?family_id=FAR1
HORVU3Hr1G052290	C2H2	zf-C2H2	PHD	http://plntfdb.bio.uni-potsdam.de/v3.0/fam_mem.php?family_id=C2H2
HORVU1Hr1G025010	NAC	NAM	-	http://plntfdb.bio.uni-potsdam.de/v3.0/fam_mem.php?family_id=NAC
BGI_novel_G006306	ABI3VP1	B3	AP2,Auxin_resp	http://plntfdb.bio.uni-potsdam.de/v3.0/fam_mem.php?family_id=ABI3VP1
HORVU6Hr1G072230	BSD	BSD	-	http://plntfdb.bio.uni-potsdam.de/v3.0/fam_mem.php?family_id=BSD
HORVU4Hr1G002390	WRKY	WRKY	-	http://plntfdb.bio.uni-potsdam.de/v3.0/fam_mem.php?family_id=WRKY
HORVU2Hr1G040400	ABI3VP1	B3	AP2,Auxin_resp	http://plntfdb.bio.uni-potsdam.de/v3.0/fam_mem.php?family_id=ABI3VP1
HORVU4Hr1G060560	LIM	LIM	-	http://plntfdb.bio.uni-potsdam.de/v3.0/fam_mem.php?family_id=LIM
HORVU2Hr1G017740	WRKY	WRKY	-	http://plntfdb.bio.uni-potsdam.de/v3.0/fam_mem.php?family_id=WRKY
HORVU7Hr1G111280	AP2-EREBP	AP2	-	http://plntfdb.bio.uni-potsdam.de/v3.0/fam_mem.php?family_id=AP2-EREBP
HORVU2Hr1G089310	MYB	Myb_DNA-binding	ARID,Response_reg,SNF2_N	http://plntfdb.bio.uni-potsdam.de/v3.0/fam_mem.php?family_id=MYB
HORVU5Hr1G070800	bHLH	HLH	-	http://plntfdb.bio.uni-potsdam.de/v3.0/fam_mem.php?family_id=bHLH
HORVU6Hr1G085540	MADS	SRF-TF	-	http://plntfdb.bio.uni-potsdam.de/v3.0/fam_mem.php?family_id=MADS
BGI_novel_G001969	C2H2	zf-C2H2	PHD	http://plntfdb.bio.uni-potsdam.de/v3.0/fam_mem.php?family_id=C2H2
HORVU4Hr1G018670	ABI3VP1	B3	AP2,Auxin_resp	http://plntfdb.bio.uni-potsdam.de/v3.0/fam_mem.php?family_id=ABI3VP1
HORVU3Hr1G059870	C2C2-GATA	GATA	-	http://plntfdb.bio.uni-potsdam.de/v3.0/fam_mem.php?family_id=C2C2-GATA
HORVU7Hr1G037090	E2F-DP	E2F_TDP	-	http://plntfdb.bio.uni-potsdam.de/v3.0/fam_mem.php?family_id=E2F-DP
HORVU1Hr1G095270	C3H	zf-CCCH	PHD,SNF2_N,zf-C2H2	http://plntfdb.bio.uni-potsdam.de/v3.0/fam_mem.php?family_id=C3H
HORVU7Hr1G088920	HSF	HSF_DNA-bind	-	http://plntfdb.bio.uni-potsdam.de/v3.0/fam_mem.php?family_id=HSF
HORVU1Hr1G090910	C3H	zf-CCCH	PHD,SNF2_N,zf-C2H2	http://plntfdb.bio.uni-potsdam.de/v3.0/fam_mem.php?family_id=C3H
BGI_novel_G002658	C3H	zf-CCCH	PHD,SNF2_N,zf-C2H2	http://plntfdb.bio.uni-potsdam.de/v3.0/fam_mem.php?family_id=C3H
HORVU6Hr1G085560	ARR-B	G2-like,Myb_DNA-binding,Response_reg	CCT	http://plntfdb.bio.uni-potsdam.de/v3.0/fam_mem.php?family_id=ARR-B
HORVU3Hr1G073830	TCP	TCP	-	http://plntfdb.bio.uni-potsdam.de/v3.0/fam_mem.php?family_id=TCP
HORVU5Hr1G036590	AP2-EREBP	AP2	-	http://plntfdb.bio.uni-potsdam.de/v3.0/fam_mem.php?family_id=AP2-EREBP
HORVU5Hr1G097760	GRAS	GRAS	-	http://plntfdb.bio.uni-potsdam.de/v3.0/fam_mem.php?family_id=GRAS
HORVU1Hr1G006910	C2H2	zf-C2H2	PHD	http://plntfdb.bio.uni-potsdam.de/v3.0/fam_mem.php?family_id=C2H2
HORVU7Hr1G052390	mTERF	mTERF	-	http://plntfdb.bio.uni-potsdam.de/v3.0/fam_mem.php?family_id=mTERF
HORVU4Hr1G066480	ARR-B	G2-like,Myb_DNA-binding,Response_reg	CCT	http://plntfdb.bio.uni-potsdam.de/v3.0/fam_mem.php?family_id=ARR-B
HORVU3Hr1G035420	C3H	zf-CCCH	PHD,SNF2_N,zf-C2H2	http://plntfdb.bio.uni-potsdam.de/v3.0/fam_mem.php?family_id=C3H
HORVU1Hr1G070250	WRKY	WRKY	-	http://plntfdb.bio.uni-potsdam.de/v3.0/fam_mem.php?family_id=WRKY
HORVU4Hr1G052870	AP2-EREBP	AP2	-	http://plntfdb.bio.uni-potsdam.de/v3.0/fam_mem.php?family_id=AP2-EREBP
HORVU7Hr1G052820	bHLH	HLH	-	http://plntfdb.bio.uni-potsdam.de/v3.0/fam_mem.php?family_id=bHLH
HORVU0Hr1G007050	AP2-EREBP	AP2	-	http://plntfdb.bio.uni-potsdam.de/v3.0/fam_mem.php?family_id=AP2-EREBP
HORVU6Hr1G080670	bZIP	bZIP_1,bZIP_2,bZIP_Maf	HLH	http://plntfdb.bio.uni-potsdam.de/v3.0/fam_mem.php?family_id=bZIP
HORVU6Hr1G080290	MYB	Myb_DNA-binding	ARID,Response_reg,SNF2_N	http://plntfdb.bio.uni-potsdam.de/v3.0/fam_mem.php?family_id=MYB
HORVU5Hr1G073380	EIL	EIN3	-	http://plntfdb.bio.uni-potsdam.de/v3.0/fam_mem.php?family_id=EIL
HORVU7Hr1G112950	ARR-B	G2-like,Myb_DNA-binding,Response_reg	CCT	http://plntfdb.bio.uni-potsdam.de/v3.0/fam_mem.php?family_id=ARR-B
HORVU4Hr1G014300	ABI3VP1	B3	AP2,Auxin_resp	http://plntfdb.bio.uni-potsdam.de/v3.0/fam_mem.php?family_id=ABI3VP1
HORVU3Hr1G090240	LOB	DUF260	-	http://plntfdb.bio.uni-potsdam.de/v3.0/fam_mem.php?family_id=LOB
HORVU5Hr1G105770	HSF	HSF_DNA-bind	-	http://plntfdb.bio.uni-potsdam.de/v3.0/fam_mem.php?family_id=HSF
HORVU2Hr1G063070	AP2-EREBP	AP2	-	http://plntfdb.bio.uni-potsdam.de/v3.0/fam_mem.php?family_id=AP2-EREBP
HORVU7Hr1G037550	mTERF	mTERF	-	http://plntfdb.bio.uni-potsdam.de/v3.0/fam_mem.php?family_id=mTERF
HORVU0Hr1G022820	NAC	NAM	-	http://plntfdb.bio.uni-potsdam.de/v3.0/fam_mem.php?family_id=NAC
HORVU3Hr1G010600	MYB	Myb_DNA-binding	ARID,Response_reg,SNF2_N	http://plntfdb.bio.uni-potsdam.de/v3.0/fam_mem.php?family_id=MYB
HORVU6Hr1G003720	mTERF	mTERF	-	http://plntfdb.bio.uni-potsdam.de/v3.0/fam_mem.php?family_id=mTERF
HORVU2Hr1G011370	NAC	NAM	-	http://plntfdb.bio.uni-potsdam.de/v3.0/fam_mem.php?family_id=NAC
HORVU3Hr1G094170	NAC	NAM	-	http://plntfdb.bio.uni-potsdam.de/v3.0/fam_mem.php?family_id=NAC
HORVU5Hr1G112970	C2H2	zf-C2H2	PHD	http://plntfdb.bio.uni-potsdam.de/v3.0/fam_mem.php?family_id=C2H2
HORVU5Hr1G000490	TCP	TCP	-	http://plntfdb.bio.uni-potsdam.de/v3.0/fam_mem.php?family_id=TCP
HORVU4Hr1G048400	WRKY	WRKY	-	http://plntfdb.bio.uni-potsdam.de/v3.0/fam_mem.php?family_id=WRKY
HORVU1Hr1G064150	MADS	SRF-TF	-	http://plntfdb.bio.uni-potsdam.de/v3.0/fam_mem.php?family_id=MADS
HORVU7Hr1G032420	bHLH	HLH	-	http://plntfdb.bio.uni-potsdam.de/v3.0/fam_mem.php?family_id=bHLH
HORVU4Hr1G002970	Trihelix	trihelix	-	http://plntfdb.bio.uni-potsdam.de/v3.0/fam_mem.php?family_id=Trihelix
HORVU1Hr1G005390	C2C2-Dof	zf-Dof	-	http://plntfdb.bio.uni-potsdam.de/v3.0/fam_mem.php?family_id=C2C2-Dof
HORVU1Hr1G073940	MYB	Myb_DNA-binding	ARID,Response_reg,SNF2_N	http://plntfdb.bio.uni-potsdam.de/v3.0/fam_mem.php?family_id=MYB
HORVU2Hr1G106030	bHLH	HLH	-	http://plntfdb.bio.uni-potsdam.de/v3.0/fam_mem.php?family_id=bHLH
HORVU1Hr1G045120	NAC	NAM	-	http://plntfdb.bio.uni-potsdam.de/v3.0/fam_mem.php?family_id=NAC
HORVU4Hr1G061310	GRAS	GRAS	-	http://plntfdb.bio.uni-potsdam.de/v3.0/fam_mem.php?family_id=GRAS
HORVU3Hr1G064590	ABI3VP1	B3	AP2,Auxin_resp	http://plntfdb.bio.uni-potsdam.de/v3.0/fam_mem.php?family_id=ABI3VP1
HORVU3Hr1G019530	NAC	NAM	-	http://plntfdb.bio.uni-potsdam.de/v3.0/fam_mem.php?family_id=NAC
HORVU1Hr1G029220	MADS	SRF-TF	-	http://plntfdb.bio.uni-potsdam.de/v3.0/fam_mem.php?family_id=MADS
HORVU5Hr1G018720	AP2-EREBP	AP2	-	http://plntfdb.bio.uni-potsdam.de/v3.0/fam_mem.php?family_id=AP2-EREBP
HORVU3Hr1G093310	bHLH	HLH	-	http://plntfdb.bio.uni-potsdam.de/v3.0/fam_mem.php?family_id=bHLH
HORVU6Hr1G093960	TCP	TCP	-	http://plntfdb.bio.uni-potsdam.de/v3.0/fam_mem.php?family_id=TCP
HORVU2Hr1G097850	AP2-EREBP	AP2	-	http://plntfdb.bio.uni-potsdam.de/v3.0/fam_mem.php?family_id=AP2-EREBP
HORVU2Hr1G093880	FAR1	FAR1	-	http://plntfdb.bio.uni-potsdam.de/v3.0/fam_mem.php?family_id=FAR1
HORVU7Hr1G107550	MYB	Myb_DNA-binding	ARID,Response_reg,SNF2_N	http://plntfdb.bio.uni-potsdam.de/v3.0/fam_mem.php?family_id=MYB
HORVU0Hr1G014900	Trihelix	trihelix	-	http://plntfdb.bio.uni-potsdam.de/v3.0/fam_mem.php?family_id=Trihelix
HORVU2Hr1G051690	CAMTA	CG-1,IQ	-	http://plntfdb.bio.uni-potsdam.de/v3.0/fam_mem.php?family_id=CAMTA
HORVU1Hr1G073900	NAC	NAM	-	http://plntfdb.bio.uni-potsdam.de/v3.0/fam_mem.php?family_id=NAC
HORVU5Hr1G086780	NAC	NAM	-	http://plntfdb.bio.uni-potsdam.de/v3.0/fam_mem.php?family_id=NAC
BGI_novel_G005872	Alfin-like	Alfin-like	DDT,Homeobox,JmjC,JmjN	http://plntfdb.bio.uni-potsdam.de/v3.0/fam_mem.php?family_id=Alfin-like
HORVU5Hr1G110910	FAR1	FAR1	-	http://plntfdb.bio.uni-potsdam.de/v3.0/fam_mem.php?family_id=FAR1
HORVU5Hr1G106310	bHLH	HLH	-	http://plntfdb.bio.uni-potsdam.de/v3.0/fam_mem.php?family_id=bHLH
HORVU1Hr1G087510	FAR1	FAR1	-	http://plntfdb.bio.uni-potsdam.de/v3.0/fam_mem.php?family_id=FAR1
HORVU5Hr1G062290	Tify	tify	GATA	http://plntfdb.bio.uni-potsdam.de/v3.0/fam_mem.php?family_id=Tify
BGI_novel_G002287	C3H	zf-CCCH	PHD,SNF2_N,zf-C2H2	http://plntfdb.bio.uni-potsdam.de/v3.0/fam_mem.php?family_id=C3H
HORVU2Hr1G036520	AP2-EREBP	AP2	-	http://plntfdb.bio.uni-potsdam.de/v3.0/fam_mem.php?family_id=AP2-EREBP
HORVU4Hr1G051080	G2-like	G2-like	Response_reg	http://plntfdb.bio.uni-potsdam.de/v3.0/fam_mem.php?family_id=G2-like
HORVU7Hr1G035420	GeBP	DUF573	-	http://plntfdb.bio.uni-potsdam.de/v3.0/fam_mem.php?family_id=GeBP
BGI_novel_G006807	NAC	NAM	-	http://plntfdb.bio.uni-potsdam.de/v3.0/fam_mem.php?family_id=NAC
BGI_novel_G003484	FAR1	FAR1	-	http://plntfdb.bio.uni-potsdam.de/v3.0/fam_mem.php?family_id=FAR1
HORVU7Hr1G095030	SRS	DUF702	-	http://plntfdb.bio.uni-potsdam.de/v3.0/fam_mem.php?family_id=SRS
HORVU1Hr1G084170	MYB	Myb_DNA-binding	ARID,Response_reg,SNF2_N	http://plntfdb.bio.uni-potsdam.de/v3.0/fam_mem.php?family_id=MYB
HORVU6Hr1G063650	GRAS	GRAS	-	http://plntfdb.bio.uni-potsdam.de/v3.0/fam_mem.php?family_id=GRAS
HORVU5Hr1G112000	MYB	Myb_DNA-binding	ARID,Response_reg,SNF2_N	http://plntfdb.bio.uni-potsdam.de/v3.0/fam_mem.php?family_id=MYB
HORVU6Hr1G060610	MYB	Myb_DNA-binding	ARID,Response_reg,SNF2_N	http://plntfdb.bio.uni-potsdam.de/v3.0/fam_mem.php?family_id=MYB
HORVU1Hr1G051260	WRKY	WRKY	-	http://plntfdb.bio.uni-potsdam.de/v3.0/fam_mem.php?family_id=WRKY
HORVU7Hr1G085020	FAR1	FAR1	-	http://plntfdb.bio.uni-potsdam.de/v3.0/fam_mem.php?family_id=FAR1
BGI_novel_G003943	MYB	Myb_DNA-binding	ARID,Response_reg,SNF2_N	http://plntfdb.bio.uni-potsdam.de/v3.0/fam_mem.php?family_id=MYB
HORVU7Hr1G078770	ABI3VP1	B3	AP2,Auxin_resp	http://plntfdb.bio.uni-potsdam.de/v3.0/fam_mem.php?family_id=ABI3VP1
HORVU3Hr1G010260	ABI3VP1	B3	AP2,Auxin_resp	http://plntfdb.bio.uni-potsdam.de/v3.0/fam_mem.php?family_id=ABI3VP1
HORVU4Hr1G070950	C2H2	zf-C2H2	PHD	http://plntfdb.bio.uni-potsdam.de/v3.0/fam_mem.php?family_id=C2H2
HORVU6Hr1G091230	NAC	NAM	-	http://plntfdb.bio.uni-potsdam.de/v3.0/fam_mem.php?family_id=NAC
BGI_novel_G000911	HSF	HSF_DNA-bind	-	http://plntfdb.bio.uni-potsdam.de/v3.0/fam_mem.php?family_id=HSF
HORVU4Hr1G013460	C2H2	zf-C2H2	PHD	http://plntfdb.bio.uni-potsdam.de/v3.0/fam_mem.php?family_id=C2H2
BGI_novel_G001786	ARF	Auxin_resp	-	http://plntfdb.bio.uni-potsdam.de/v3.0/fam_mem.php?family_id=ARF
HORVU4Hr1G012170	ABI3VP1	B3	AP2,Auxin_resp	http://plntfdb.bio.uni-potsdam.de/v3.0/fam_mem.php?family_id=ABI3VP1
HORVU7Hr1G062400	bHLH	HLH	-	http://plntfdb.bio.uni-potsdam.de/v3.0/fam_mem.php?family_id=bHLH
HORVU0Hr1G007730	ABI3VP1	B3	AP2,Auxin_resp	http://plntfdb.bio.uni-potsdam.de/v3.0/fam_mem.php?family_id=ABI3VP1
HORVU3Hr1G088440	LOB	DUF260	-	http://plntfdb.bio.uni-potsdam.de/v3.0/fam_mem.php?family_id=LOB
HORVU4Hr1G077310	AP2-EREBP	AP2	-	http://plntfdb.bio.uni-potsdam.de/v3.0/fam_mem.php?family_id=AP2-EREBP
HORVU7Hr1G047180	bHLH	HLH	-	http://plntfdb.bio.uni-potsdam.de/v3.0/fam_mem.php?family_id=bHLH
HORVU1Hr1G040810	bHLH	HLH	-	http://plntfdb.bio.uni-potsdam.de/v3.0/fam_mem.php?family_id=bHLH
HORVU1Hr1G073300	MYB	Myb_DNA-binding	ARID,Response_reg,SNF2_N	http://plntfdb.bio.uni-potsdam.de/v3.0/fam_mem.php?family_id=MYB
HORVU7Hr1G040420	E2F-DP	E2F_TDP	-	http://plntfdb.bio.uni-potsdam.de/v3.0/fam_mem.php?family_id=E2F-DP
HORVU7Hr1G001300	GRAS	GRAS	-	http://plntfdb.bio.uni-potsdam.de/v3.0/fam_mem.php?family_id=GRAS
BGI_novel_G003729	bHLH	HLH	-	http://plntfdb.bio.uni-potsdam.de/v3.0/fam_mem.php?family_id=bHLH
HORVU4Hr1G070860	OFP	Ovate	-	http://plntfdb.bio.uni-potsdam.de/v3.0/fam_mem.php?family_id=OFP
HORVU1Hr1G080380	MYB	Myb_DNA-binding	ARID,Response_reg,SNF2_N	http://plntfdb.bio.uni-potsdam.de/v3.0/fam_mem.php?family_id=MYB
HORVU5Hr1G054450	G2-like	G2-like	Response_reg	http://plntfdb.bio.uni-potsdam.de/v3.0/fam_mem.php?family_id=G2-like
HORVU5Hr1G021750	MYB	Myb_DNA-binding	ARID,Response_reg,SNF2_N	http://plntfdb.bio.uni-potsdam.de/v3.0/fam_mem.php?family_id=MYB
HORVU6Hr1G072620	C2C2-CO-like	CCT,zf-B_box	GATA,PLATZ	http://plntfdb.bio.uni-potsdam.de/v3.0/fam_mem.php?family_id=C2C2-CO-like
HORVU7Hr1G085050	ABI3VP1	B3	AP2,Auxin_resp	http://plntfdb.bio.uni-potsdam.de/v3.0/fam_mem.php?family_id=ABI3VP1
HORVU5Hr1G041230	Alfin-like	Alfin-like	DDT,Homeobox,JmjC,JmjN	http://plntfdb.bio.uni-potsdam.de/v3.0/fam_mem.php?family_id=Alfin-like
HORVU5Hr1G121130	ABI3VP1	B3	AP2,Auxin_resp	http://plntfdb.bio.uni-potsdam.de/v3.0/fam_mem.php?family_id=ABI3VP1
HORVU2Hr1G093350	WRKY	WRKY	-	http://plntfdb.bio.uni-potsdam.de/v3.0/fam_mem.php?family_id=WRKY
HORVU5Hr1G081660	ABI3VP1	B3	AP2,Auxin_resp	http://plntfdb.bio.uni-potsdam.de/v3.0/fam_mem.php?family_id=ABI3VP1
HORVU6Hr1G056650	FAR1	FAR1	-	http://plntfdb.bio.uni-potsdam.de/v3.0/fam_mem.php?family_id=FAR1
HORVU3Hr1G085140	MYB	Myb_DNA-binding	ARID,Response_reg,SNF2_N	http://plntfdb.bio.uni-potsdam.de/v3.0/fam_mem.php?family_id=MYB
HORVU7Hr1G033990	NAC	NAM	-	http://plntfdb.bio.uni-potsdam.de/v3.0/fam_mem.php?family_id=NAC
HORVU3Hr1G072340	ARF	Auxin_resp	-	http://plntfdb.bio.uni-potsdam.de/v3.0/fam_mem.php?family_id=ARF
HORVU4Hr1G064660	BBR/BPC	GAGA_bind	-	http://plntfdb.bio.uni-potsdam.de/v3.0/fam_mem.php?family_id=BBR/BPC
HORVU6Hr1G005650	mTERF	mTERF	-	http://plntfdb.bio.uni-potsdam.de/v3.0/fam_mem.php?family_id=mTERF
HORVU5Hr1G006930	ABI3VP1	B3	AP2,Auxin_resp	http://plntfdb.bio.uni-potsdam.de/v3.0/fam_mem.php?family_id=ABI3VP1
BGI_novel_G004397	C2H2	zf-C2H2	PHD	http://plntfdb.bio.uni-potsdam.de/v3.0/fam_mem.php?family_id=C2H2
HORVU1Hr1G008110	ABI3VP1	B3	AP2,Auxin_resp	http://plntfdb.bio.uni-potsdam.de/v3.0/fam_mem.php?family_id=ABI3VP1
HORVU5Hr1G096800	WRKY	WRKY	-	http://plntfdb.bio.uni-potsdam.de/v3.0/fam_mem.php?family_id=WRKY
HORVU7Hr1G088980	BES1	DUF822	-	http://plntfdb.bio.uni-potsdam.de/v3.0/fam_mem.php?family_id=BES1
HORVU3Hr1G034150	GeBP	DUF573	-	http://plntfdb.bio.uni-potsdam.de/v3.0/fam_mem.php?family_id=GeBP
HORVU7Hr1G003520	MYB	Myb_DNA-binding	ARID,Response_reg,SNF2_N	http://plntfdb.bio.uni-potsdam.de/v3.0/fam_mem.php?family_id=MYB
HORVU1Hr1G063730	NAC	NAM	-	http://plntfdb.bio.uni-potsdam.de/v3.0/fam_mem.php?family_id=NAC
HORVU4Hr1G015250	zf-HD	ZF-HD_dimer	-	http://plntfdb.bio.uni-potsdam.de/v3.0/fam_mem.php?family_id=zf-HD
HORVU0Hr1G025650	FAR1	FAR1	-	http://plntfdb.bio.uni-potsdam.de/v3.0/fam_mem.php?family_id=FAR1
HORVU2Hr1G082320	NAC	NAM	-	http://plntfdb.bio.uni-potsdam.de/v3.0/fam_mem.php?family_id=NAC
HORVU2Hr1G017490	C3H	zf-CCCH	PHD,SNF2_N,zf-C2H2	http://plntfdb.bio.uni-potsdam.de/v3.0/fam_mem.php?family_id=C3H
BGI_novel_G005474	C2H2	zf-C2H2	PHD	http://plntfdb.bio.uni-potsdam.de/v3.0/fam_mem.php?family_id=C2H2
HORVU3Hr1G050590	WRKY	WRKY	-	http://plntfdb.bio.uni-potsdam.de/v3.0/fam_mem.php?family_id=WRKY
HORVU5Hr1G070000	bHLH	HLH	-	http://plntfdb.bio.uni-potsdam.de/v3.0/fam_mem.php?family_id=bHLH
HORVU3Hr1G061560	NAC	NAM	-	http://plntfdb.bio.uni-potsdam.de/v3.0/fam_mem.php?family_id=NAC
HORVU4Hr1G058390	C2H2	zf-C2H2	PHD	http://plntfdb.bio.uni-potsdam.de/v3.0/fam_mem.php?family_id=C2H2
HORVU6Hr1G073500	MYB	Myb_DNA-binding	ARID,Response_reg,SNF2_N	http://plntfdb.bio.uni-potsdam.de/v3.0/fam_mem.php?family_id=MYB
BGI_novel_G003944	MYB	Myb_DNA-binding	ARID,Response_reg,SNF2_N	http://plntfdb.bio.uni-potsdam.de/v3.0/fam_mem.php?family_id=MYB
HORVU7Hr1G034630	MYB	Myb_DNA-binding	ARID,Response_reg,SNF2_N	http://plntfdb.bio.uni-potsdam.de/v3.0/fam_mem.php?family_id=MYB
HORVU2Hr1G108760	FAR1	FAR1	-	http://plntfdb.bio.uni-potsdam.de/v3.0/fam_mem.php?family_id=FAR1
HORVU5Hr1G117990	TCP	TCP	-	http://plntfdb.bio.uni-potsdam.de/v3.0/fam_mem.php?family_id=TCP
HORVU2Hr1G073750	E2F-DP	E2F_TDP	-	http://plntfdb.bio.uni-potsdam.de/v3.0/fam_mem.php?family_id=E2F-DP
HORVU3Hr1G096240	Trihelix	trihelix	-	http://plntfdb.bio.uni-potsdam.de/v3.0/fam_mem.php?family_id=Trihelix
HORVU7Hr1G112840	ARR-B	G2-like,Myb_DNA-binding,Response_reg	CCT	http://plntfdb.bio.uni-potsdam.de/v3.0/fam_mem.php?family_id=ARR-B
HORVU7Hr1G081190	MADS	SRF-TF	-	http://plntfdb.bio.uni-potsdam.de/v3.0/fam_mem.php?family_id=MADS
HORVU4Hr1G008820	MYB	Myb_DNA-binding	ARID,Response_reg,SNF2_N	http://plntfdb.bio.uni-potsdam.de/v3.0/fam_mem.php?family_id=MYB
HORVU7Hr1G025700	MADS	SRF-TF	-	http://plntfdb.bio.uni-potsdam.de/v3.0/fam_mem.php?family_id=MADS
HORVU1Hr1G091820	MYB	Myb_DNA-binding	ARID,Response_reg,SNF2_N	http://plntfdb.bio.uni-potsdam.de/v3.0/fam_mem.php?family_id=MYB
HORVU2Hr1G087990	MYB	Myb_DNA-binding	ARID,Response_reg,SNF2_N	http://plntfdb.bio.uni-potsdam.de/v3.0/fam_mem.php?family_id=MYB
HORVU1Hr1G015720	HB	Homeobox,KNOX1,KNOX2	-	http://plntfdb.bio.uni-potsdam.de/v3.0/fam_mem.php?family_id=HB
HORVU3Hr1G095400	TCP	TCP	-	http://plntfdb.bio.uni-potsdam.de/v3.0/fam_mem.php?family_id=TCP
HORVU5Hr1G040620	ABI3VP1	B3	AP2,Auxin_resp	http://plntfdb.bio.uni-potsdam.de/v3.0/fam_mem.php?family_id=ABI3VP1
HORVU4Hr1G013910	ABI3VP1	B3	AP2,Auxin_resp	http://plntfdb.bio.uni-potsdam.de/v3.0/fam_mem.php?family_id=ABI3VP1
HORVU4Hr1G012870	C2H2	zf-C2H2	PHD	http://plntfdb.bio.uni-potsdam.de/v3.0/fam_mem.php?family_id=C2H2
HORVU4Hr1G011590	WRKY	WRKY	-	http://plntfdb.bio.uni-potsdam.de/v3.0/fam_mem.php?family_id=WRKY
HORVU1Hr1G064640	LOB	DUF260	-	http://plntfdb.bio.uni-potsdam.de/v3.0/fam_mem.php?family_id=LOB
HORVU2Hr1G002700	LIM	LIM	-	http://plntfdb.bio.uni-potsdam.de/v3.0/fam_mem.php?family_id=LIM
HORVU1Hr1G078940	MYB	Myb_DNA-binding	ARID,Response_reg,SNF2_N	http://plntfdb.bio.uni-potsdam.de/v3.0/fam_mem.php?family_id=MYB
BGI_novel_G003365	G2-like	G2-like	Response_reg	http://plntfdb.bio.uni-potsdam.de/v3.0/fam_mem.php?family_id=G2-like
HORVU3Hr1G026950	AP2-EREBP	AP2	-	http://plntfdb.bio.uni-potsdam.de/v3.0/fam_mem.php?family_id=AP2-EREBP
HORVU7Hr1G036130	MADS	SRF-TF	-	http://plntfdb.bio.uni-potsdam.de/v3.0/fam_mem.php?family_id=MADS
HORVU2Hr1G005940	TAZ	zf-TAZ	PHD	http://plntfdb.bio.uni-potsdam.de/v3.0/fam_mem.php?family_id=TAZ
HORVU4Hr1G049630	MYB	Myb_DNA-binding	ARID,Response_reg,SNF2_N	http://plntfdb.bio.uni-potsdam.de/v3.0/fam_mem.php?family_id=MYB
HORVU4Hr1G045570	GeBP	DUF573	-	http://plntfdb.bio.uni-potsdam.de/v3.0/fam_mem.php?family_id=GeBP
BGI_novel_G003557	C2H2	zf-C2H2	PHD	http://plntfdb.bio.uni-potsdam.de/v3.0/fam_mem.php?family_id=C2H2
HORVU7Hr1G026320	C2H2	zf-C2H2	PHD	http://plntfdb.bio.uni-potsdam.de/v3.0/fam_mem.php?family_id=C2H2
HORVU4Hr1G003410	HB	Homeobox,KNOX1,KNOX2	-	http://plntfdb.bio.uni-potsdam.de/v3.0/fam_mem.php?family_id=HB
HORVU5Hr1G021810	MYB	Myb_DNA-binding	ARID,Response_reg,SNF2_N	http://plntfdb.bio.uni-potsdam.de/v3.0/fam_mem.php?family_id=MYB
HORVU2Hr1G016380	MYB	Myb_DNA-binding	ARID,Response_reg,SNF2_N	http://plntfdb.bio.uni-potsdam.de/v3.0/fam_mem.php?family_id=MYB
HORVU1Hr1G049840	NAC	NAM	-	http://plntfdb.bio.uni-potsdam.de/v3.0/fam_mem.php?family_id=NAC
HORVU6Hr1G083490	MYB	Myb_DNA-binding	ARID,Response_reg,SNF2_N	http://plntfdb.bio.uni-potsdam.de/v3.0/fam_mem.php?family_id=MYB
HORVU3Hr1G002620	bHLH	HLH	-	http://plntfdb.bio.uni-potsdam.de/v3.0/fam_mem.php?family_id=bHLH
HORVU6Hr1G028520	PLATZ	PLATZ	-	http://plntfdb.bio.uni-potsdam.de/v3.0/fam_mem.php?family_id=PLATZ
HORVU4Hr1G010840	C2C2-GATA	GATA	-	http://plntfdb.bio.uni-potsdam.de/v3.0/fam_mem.php?family_id=C2C2-GATA
HORVU7Hr1G023940	MADS	SRF-TF	-	http://plntfdb.bio.uni-potsdam.de/v3.0/fam_mem.php?family_id=MADS
HORVU3Hr1G019590	MYB	Myb_DNA-binding	ARID,Response_reg,SNF2_N	http://plntfdb.bio.uni-potsdam.de/v3.0/fam_mem.php?family_id=MYB
HORVU4Hr1G084680	HB	Homeobox,KNOX1,KNOX2	-	http://plntfdb.bio.uni-potsdam.de/v3.0/fam_mem.php?family_id=HB
HORVU3Hr1G091720	NAC	NAM	-	http://plntfdb.bio.uni-potsdam.de/v3.0/fam_mem.php?family_id=NAC
BGI_novel_G002290	C3H	zf-CCCH	PHD,SNF2_N,zf-C2H2	http://plntfdb.bio.uni-potsdam.de/v3.0/fam_mem.php?family_id=C3H
HORVU5Hr1G030280	ABI3VP1	B3	AP2,Auxin_resp	http://plntfdb.bio.uni-potsdam.de/v3.0/fam_mem.php?family_id=ABI3VP1
HORVU7Hr1G084240	bZIP	bZIP_1,bZIP_2,bZIP_Maf	HLH	http://plntfdb.bio.uni-potsdam.de/v3.0/fam_mem.php?family_id=bZIP
HORVU4Hr1G018360	MYB	Myb_DNA-binding	ARID,Response_reg,SNF2_N	http://plntfdb.bio.uni-potsdam.de/v3.0/fam_mem.php?family_id=MYB
HORVU6Hr1G075650	TCP	TCP	-	http://plntfdb.bio.uni-potsdam.de/v3.0/fam_mem.php?family_id=TCP
HORVU7Hr1G065240	FHA	FHA	-	http://plntfdb.bio.uni-potsdam.de/v3.0/fam_mem.php?family_id=FHA
HORVU3Hr1G090850	ABI3VP1	B3	AP2,Auxin_resp	http://plntfdb.bio.uni-potsdam.de/v3.0/fam_mem.php?family_id=ABI3VP1
BGI_novel_G004639	MADS	SRF-TF	-	http://plntfdb.bio.uni-potsdam.de/v3.0/fam_mem.php?family_id=MADS
HORVU7Hr1G010510	AP2-EREBP	AP2	-	http://plntfdb.bio.uni-potsdam.de/v3.0/fam_mem.php?family_id=AP2-EREBP
HORVU7Hr1G025720	MYB	Myb_DNA-binding	ARID,Response_reg,SNF2_N	http://plntfdb.bio.uni-potsdam.de/v3.0/fam_mem.php?family_id=MYB
BGI_novel_G002292	C3H	zf-CCCH	PHD,SNF2_N,zf-C2H2	http://plntfdb.bio.uni-potsdam.de/v3.0/fam_mem.php?family_id=C3H
HORVU6Hr1G003570	mTERF	mTERF	-	http://plntfdb.bio.uni-potsdam.de/v3.0/fam_mem.php?family_id=mTERF
HORVU4Hr1G075080	ABI3VP1	B3	AP2,Auxin_resp	http://plntfdb.bio.uni-potsdam.de/v3.0/fam_mem.php?family_id=ABI3VP1
HORVU5Hr1G109600	mTERF	mTERF	-	http://plntfdb.bio.uni-potsdam.de/v3.0/fam_mem.php?family_id=mTERF
HORVU7Hr1G105520	MYB	Myb_DNA-binding	ARID,Response_reg,SNF2_N	http://plntfdb.bio.uni-potsdam.de/v3.0/fam_mem.php?family_id=MYB
HORVU2Hr1G111510	AP2-EREBP	AP2	-	http://plntfdb.bio.uni-potsdam.de/v3.0/fam_mem.php?family_id=AP2-EREBP
HORVU4Hr1G012030	NAC	NAM	-	http://plntfdb.bio.uni-potsdam.de/v3.0/fam_mem.php?family_id=NAC
HORVU5Hr1G107520	bHLH	HLH	-	http://plntfdb.bio.uni-potsdam.de/v3.0/fam_mem.php?family_id=bHLH
HORVU6Hr1G091110	MYB	Myb_DNA-binding	ARID,Response_reg,SNF2_N	http://plntfdb.bio.uni-potsdam.de/v3.0/fam_mem.php?family_id=MYB
HORVU7Hr1G090120	MYB	Myb_DNA-binding	ARID,Response_reg,SNF2_N	http://plntfdb.bio.uni-potsdam.de/v3.0/fam_mem.php?family_id=MYB
HORVU5Hr1G016350	LIM	LIM	-	http://plntfdb.bio.uni-potsdam.de/v3.0/fam_mem.php?family_id=LIM
HORVU3Hr1G090250	LOB	DUF260	-	http://plntfdb.bio.uni-potsdam.de/v3.0/fam_mem.php?family_id=LOB
BGI_novel_G003780	FAR1	FAR1	-	http://plntfdb.bio.uni-potsdam.de/v3.0/fam_mem.php?family_id=FAR1
HORVU5Hr1G073680	C3H	zf-CCCH	PHD,SNF2_N,zf-C2H2	http://plntfdb.bio.uni-potsdam.de/v3.0/fam_mem.php?family_id=C3H
BGI_novel_G002257	Alfin-like	Alfin-like	DDT,Homeobox,JmjC,JmjN	http://plntfdb.bio.uni-potsdam.de/v3.0/fam_mem.php?family_id=Alfin-like
HORVU3Hr1G048770	bHLH	HLH	-	http://plntfdb.bio.uni-potsdam.de/v3.0/fam_mem.php?family_id=bHLH
BGI_novel_G000269	MYB	Myb_DNA-binding	ARID,Response_reg,SNF2_N	http://plntfdb.bio.uni-potsdam.de/v3.0/fam_mem.php?family_id=MYB
HORVU4Hr1G019230	LOB	DUF260	-	http://plntfdb.bio.uni-potsdam.de/v3.0/fam_mem.php?family_id=LOB
BGI_novel_G002520	BSD	BSD	-	http://plntfdb.bio.uni-potsdam.de/v3.0/fam_mem.php?family_id=BSD
HORVU5Hr1G040310	OFP	Ovate	-	http://plntfdb.bio.uni-potsdam.de/v3.0/fam_mem.php?family_id=OFP
HORVU5Hr1G062940	AP2-EREBP	AP2	-	http://plntfdb.bio.uni-potsdam.de/v3.0/fam_mem.php?family_id=AP2-EREBP
HORVU3Hr1G079490	MYB	Myb_DNA-binding	ARID,Response_reg,SNF2_N	http://plntfdb.bio.uni-potsdam.de/v3.0/fam_mem.php?family_id=MYB
HORVU2Hr1G061060	mTERF	mTERF	-	http://plntfdb.bio.uni-potsdam.de/v3.0/fam_mem.php?family_id=mTERF
HORVU7Hr1G026690	bHLH	HLH	-	http://plntfdb.bio.uni-potsdam.de/v3.0/fam_mem.php?family_id=bHLH
HORVU1Hr1G089490	MYB	Myb_DNA-binding	ARID,Response_reg,SNF2_N	http://plntfdb.bio.uni-potsdam.de/v3.0/fam_mem.php?family_id=MYB
BGI_novel_G005472	C2H2	zf-C2H2	PHD	http://plntfdb.bio.uni-potsdam.de/v3.0/fam_mem.php?family_id=C2H2
HORVU2Hr1G050770	FAR1	FAR1	-	http://plntfdb.bio.uni-potsdam.de/v3.0/fam_mem.php?family_id=FAR1
HORVU2Hr1G027600	MYB	Myb_DNA-binding	ARID,Response_reg,SNF2_N	http://plntfdb.bio.uni-potsdam.de/v3.0/fam_mem.php?family_id=MYB
HORVU2Hr1G069720	ABI3VP1	B3	AP2,Auxin_resp	http://plntfdb.bio.uni-potsdam.de/v3.0/fam_mem.php?family_id=ABI3VP1
HORVU4Hr1G014660	RWP-RK	RWP-RK	-	http://plntfdb.bio.uni-potsdam.de/v3.0/fam_mem.php?family_id=RWP-RK
HORVU2Hr1G050260	AP2-EREBP	AP2	-	http://plntfdb.bio.uni-potsdam.de/v3.0/fam_mem.php?family_id=AP2-EREBP
HORVU7Hr1G108360	ARF	Auxin_resp	-	http://plntfdb.bio.uni-potsdam.de/v3.0/fam_mem.php?family_id=ARF
HORVU2Hr1G091630	MYB	Myb_DNA-binding	ARID,Response_reg,SNF2_N	http://plntfdb.bio.uni-potsdam.de/v3.0/fam_mem.php?family_id=MYB
HORVU1Hr1G022710	C2C2-GATA	GATA	-	http://plntfdb.bio.uni-potsdam.de/v3.0/fam_mem.php?family_id=C2C2-GATA
HORVU3Hr1G091250	GRAS	GRAS	-	http://plntfdb.bio.uni-potsdam.de/v3.0/fam_mem.php?family_id=GRAS
HORVU2Hr1G066080	LOB	DUF260	-	http://plntfdb.bio.uni-potsdam.de/v3.0/fam_mem.php?family_id=LOB
HORVU5Hr1G095400	MYB	Myb_DNA-binding	ARID,Response_reg,SNF2_N	http://plntfdb.bio.uni-potsdam.de/v3.0/fam_mem.php?family_id=MYB
HORVU4Hr1G081440	NAC	NAM	-	http://plntfdb.bio.uni-potsdam.de/v3.0/fam_mem.php?family_id=NAC
HORVU2Hr1G017460	NAC	NAM	-	http://plntfdb.bio.uni-potsdam.de/v3.0/fam_mem.php?family_id=NAC
HORVU4Hr1G079070	C2C2-GATA	GATA	-	http://plntfdb.bio.uni-potsdam.de/v3.0/fam_mem.php?family_id=C2C2-GATA
HORVU2Hr1G101770	GRF	QLQ,WRC	-	http://plntfdb.bio.uni-potsdam.de/v3.0/fam_mem.php?family_id=GRF
HORVU7Hr1G082640	MADS	SRF-TF	-	http://plntfdb.bio.uni-potsdam.de/v3.0/fam_mem.php?family_id=MADS
HORVU1Hr1G020380	NAC	NAM	-	http://plntfdb.bio.uni-potsdam.de/v3.0/fam_mem.php?family_id=NAC
HORVU3Hr1G033360	LOB	DUF260	-	http://plntfdb.bio.uni-potsdam.de/v3.0/fam_mem.php?family_id=LOB
HORVU1Hr1G017970	MYB	Myb_DNA-binding	ARID,Response_reg,SNF2_N	http://plntfdb.bio.uni-potsdam.de/v3.0/fam_mem.php?family_id=MYB
HORVU2Hr1G095530	G2-like	G2-like	Response_reg	http://plntfdb.bio.uni-potsdam.de/v3.0/fam_mem.php?family_id=G2-like
HORVU7Hr1G040960	mTERF	mTERF	-	http://plntfdb.bio.uni-potsdam.de/v3.0/fam_mem.php?family_id=mTERF
HORVU1Hr1G076620	VOZ	VOZ	-	http://plntfdb.bio.uni-potsdam.de/v3.0/fam_mem.php?family_id=VOZ
HORVU5Hr1G122180	ABI3VP1	B3	AP2,Auxin_resp	http://plntfdb.bio.uni-potsdam.de/v3.0/fam_mem.php?family_id=ABI3VP1
HORVU5Hr1G063410	MYB	Myb_DNA-binding	ARID,Response_reg,SNF2_N	http://plntfdb.bio.uni-potsdam.de/v3.0/fam_mem.php?family_id=MYB
HORVU7Hr1G049130	WRKY	WRKY	-	http://plntfdb.bio.uni-potsdam.de/v3.0/fam_mem.php?family_id=WRKY
HORVU1Hr1G008300	MADS	SRF-TF	-	http://plntfdb.bio.uni-potsdam.de/v3.0/fam_mem.php?family_id=MADS
HORVU1Hr1G014730	C3H	zf-CCCH	PHD,SNF2_N,zf-C2H2	http://plntfdb.bio.uni-potsdam.de/v3.0/fam_mem.php?family_id=C3H
BGI_novel_G003382	FAR1	FAR1	-	http://plntfdb.bio.uni-potsdam.de/v3.0/fam_mem.php?family_id=FAR1
HORVU6Hr1G092750	C2H2	zf-C2H2	PHD	http://plntfdb.bio.uni-potsdam.de/v3.0/fam_mem.php?family_id=C2H2
HORVU4Hr1G009440	bHLH	HLH	-	http://plntfdb.bio.uni-potsdam.de/v3.0/fam_mem.php?family_id=bHLH
HORVU5Hr1G097500	C2H2	zf-C2H2	PHD	http://plntfdb.bio.uni-potsdam.de/v3.0/fam_mem.php?family_id=C2H2
HORVU4Hr1G075250	bHLH	HLH	-	http://plntfdb.bio.uni-potsdam.de/v3.0/fam_mem.php?family_id=bHLH
HORVU1Hr1G078000	CPP	TCR	-	http://plntfdb.bio.uni-potsdam.de/v3.0/fam_mem.php?family_id=CPP
HORVU2Hr1G078620	OFP	Ovate	-	http://plntfdb.bio.uni-potsdam.de/v3.0/fam_mem.php?family_id=OFP
HORVU2Hr1G016120	GRAS	GRAS	-	http://plntfdb.bio.uni-potsdam.de/v3.0/fam_mem.php?family_id=GRAS
HORVU5Hr1G078160	ABI3VP1	B3	AP2,Auxin_resp	http://plntfdb.bio.uni-potsdam.de/v3.0/fam_mem.php?family_id=ABI3VP1
HORVU7Hr1G120780	NAC	NAM	-	http://plntfdb.bio.uni-potsdam.de/v3.0/fam_mem.php?family_id=NAC
HORVU4Hr1G083010	FHA	FHA	-	http://plntfdb.bio.uni-potsdam.de/v3.0/fam_mem.php?family_id=FHA
HORVU2Hr1G027690	ABI3VP1	B3	AP2,Auxin_resp	http://plntfdb.bio.uni-potsdam.de/v3.0/fam_mem.php?family_id=ABI3VP1
HORVU7Hr1G012730	NAC	NAM	-	http://plntfdb.bio.uni-potsdam.de/v3.0/fam_mem.php?family_id=NAC
HORVU0Hr1G017090	mTERF	mTERF	-	http://plntfdb.bio.uni-potsdam.de/v3.0/fam_mem.php?family_id=mTERF
HORVU0Hr1G013950	bZIP	bZIP_1,bZIP_2,bZIP_Maf	HLH	http://plntfdb.bio.uni-potsdam.de/v3.0/fam_mem.php?family_id=bZIP
HORVU2Hr1G017380	NAC	NAM	-	http://plntfdb.bio.uni-potsdam.de/v3.0/fam_mem.php?family_id=NAC
HORVU5Hr1G068100	HSF	HSF_DNA-bind	-	http://plntfdb.bio.uni-potsdam.de/v3.0/fam_mem.php?family_id=HSF
HORVU1Hr1G060290	LOB	DUF260	-	http://plntfdb.bio.uni-potsdam.de/v3.0/fam_mem.php?family_id=LOB
HORVU0Hr1G018240	AP2-EREBP	AP2	-	http://plntfdb.bio.uni-potsdam.de/v3.0/fam_mem.php?family_id=AP2-EREBP
HORVU5Hr1G112900	C2H2	zf-C2H2	PHD	http://plntfdb.bio.uni-potsdam.de/v3.0/fam_mem.php?family_id=C2H2
HORVU5Hr1G069730	zf-HD	ZF-HD_dimer	-	http://plntfdb.bio.uni-potsdam.de/v3.0/fam_mem.php?family_id=zf-HD
HORVU4Hr1G017170	NAC	NAM	-	http://plntfdb.bio.uni-potsdam.de/v3.0/fam_mem.php?family_id=NAC
HORVU6Hr1G069760	FAR1	FAR1	-	http://plntfdb.bio.uni-potsdam.de/v3.0/fam_mem.php?family_id=FAR1
BGI_novel_G002635	C2C2-Dof	zf-Dof	-	http://plntfdb.bio.uni-potsdam.de/v3.0/fam_mem.php?family_id=C2C2-Dof
HORVU4Hr1G037480	GRF	QLQ,WRC	-	http://plntfdb.bio.uni-potsdam.de/v3.0/fam_mem.php?family_id=GRF
HORVU1Hr1G064250	Alfin-like	Alfin-like	DDT,Homeobox,JmjC,JmjN	http://plntfdb.bio.uni-potsdam.de/v3.0/fam_mem.php?family_id=Alfin-like
HORVU1Hr1G020030	FAR1	FAR1	-	http://plntfdb.bio.uni-potsdam.de/v3.0/fam_mem.php?family_id=FAR1
HORVU6Hr1G081120	bHLH	HLH	-	http://plntfdb.bio.uni-potsdam.de/v3.0/fam_mem.php?family_id=bHLH
HORVU3Hr1G036380	NAC	NAM	-	http://plntfdb.bio.uni-potsdam.de/v3.0/fam_mem.php?family_id=NAC
HORVU4Hr1G019270	ABI3VP1	B3	AP2,Auxin_resp	http://plntfdb.bio.uni-potsdam.de/v3.0/fam_mem.php?family_id=ABI3VP1
HORVU3Hr1G088800	NAC	NAM	-	http://plntfdb.bio.uni-potsdam.de/v3.0/fam_mem.php?family_id=NAC
HORVU7Hr1G121600	MADS	SRF-TF	-	http://plntfdb.bio.uni-potsdam.de/v3.0/fam_mem.php?family_id=MADS
HORVU6Hr1G055740	FAR1	FAR1	-	http://plntfdb.bio.uni-potsdam.de/v3.0/fam_mem.php?family_id=FAR1
HORVU6Hr1G085570	MADS	SRF-TF	-	http://plntfdb.bio.uni-potsdam.de/v3.0/fam_mem.php?family_id=MADS
HORVU7Hr1G083270	WRKY	WRKY	-	http://plntfdb.bio.uni-potsdam.de/v3.0/fam_mem.php?family_id=WRKY
BGI_novel_G003932	C2H2	zf-C2H2	PHD	http://plntfdb.bio.uni-potsdam.de/v3.0/fam_mem.php?family_id=C2H2
HORVU1Hr1G017900	bHLH	HLH	-	http://plntfdb.bio.uni-potsdam.de/v3.0/fam_mem.php?family_id=bHLH
HORVU4Hr1G082090	AP2-EREBP	AP2	-	http://plntfdb.bio.uni-potsdam.de/v3.0/fam_mem.php?family_id=AP2-EREBP
HORVU4Hr1G080300	AP2-EREBP	AP2	-	http://plntfdb.bio.uni-potsdam.de/v3.0/fam_mem.php?family_id=AP2-EREBP
HORVU3Hr1G055910	WRKY	WRKY	-	http://plntfdb.bio.uni-potsdam.de/v3.0/fam_mem.php?family_id=WRKY
HORVU7Hr1G050560	EIL	EIN3	-	http://plntfdb.bio.uni-potsdam.de/v3.0/fam_mem.php?family_id=EIL
HORVU1Hr1G056760	SRS	DUF702	-	http://plntfdb.bio.uni-potsdam.de/v3.0/fam_mem.php?family_id=SRS
HORVU5Hr1G014710	WRKY	WRKY	-	http://plntfdb.bio.uni-potsdam.de/v3.0/fam_mem.php?family_id=WRKY
HORVU3Hr1G033660	mTERF	mTERF	-	http://plntfdb.bio.uni-potsdam.de/v3.0/fam_mem.php?family_id=mTERF
HORVU2Hr1G094040	GRAS	GRAS	-	http://plntfdb.bio.uni-potsdam.de/v3.0/fam_mem.php?family_id=GRAS
HORVU7Hr1G044960	FAR1	FAR1	-	http://plntfdb.bio.uni-potsdam.de/v3.0/fam_mem.php?family_id=FAR1
HORVU3Hr1G086270	MYB	Myb_DNA-binding	ARID,Response_reg,SNF2_N	http://plntfdb.bio.uni-potsdam.de/v3.0/fam_mem.php?family_id=MYB
HORVU7Hr1G029080	GRAS	GRAS	-	http://plntfdb.bio.uni-potsdam.de/v3.0/fam_mem.php?family_id=GRAS
HORVU3Hr1G009240	FAR1	FAR1	-	http://plntfdb.bio.uni-potsdam.de/v3.0/fam_mem.php?family_id=FAR1
HORVU5Hr1G009650	ARF	Auxin_resp	-	http://plntfdb.bio.uni-potsdam.de/v3.0/fam_mem.php?family_id=ARF
HORVU4Hr1G017040	MYB	Myb_DNA-binding	ARID,Response_reg,SNF2_N	http://plntfdb.bio.uni-potsdam.de/v3.0/fam_mem.php?family_id=MYB
HORVU4Hr1G023180	ABI3VP1	B3	AP2,Auxin_resp	http://plntfdb.bio.uni-potsdam.de/v3.0/fam_mem.php?family_id=ABI3VP1
HORVU6Hr1G078300	MYB	Myb_DNA-binding	ARID,Response_reg,SNF2_N	http://plntfdb.bio.uni-potsdam.de/v3.0/fam_mem.php?family_id=MYB
HORVU7Hr1G057410	MYB	Myb_DNA-binding	ARID,Response_reg,SNF2_N	http://plntfdb.bio.uni-potsdam.de/v3.0/fam_mem.php?family_id=MYB
HORVU6Hr1G080340	AP2-EREBP	AP2	-	http://plntfdb.bio.uni-potsdam.de/v3.0/fam_mem.php?family_id=AP2-EREBP
HORVU7Hr1G012760	NAC	NAM	-	http://plntfdb.bio.uni-potsdam.de/v3.0/fam_mem.php?family_id=NAC
HORVU3Hr1G035750	C3H	zf-CCCH	PHD,SNF2_N,zf-C2H2	http://plntfdb.bio.uni-potsdam.de/v3.0/fam_mem.php?family_id=C3H
HORVU6Hr1G085850	AP2-EREBP	AP2	-	http://plntfdb.bio.uni-potsdam.de/v3.0/fam_mem.php?family_id=AP2-EREBP
HORVU5Hr1G050480	FAR1	FAR1	-	http://plntfdb.bio.uni-potsdam.de/v3.0/fam_mem.php?family_id=FAR1
HORVU5Hr1G079980	AP2-EREBP	AP2	-	http://plntfdb.bio.uni-potsdam.de/v3.0/fam_mem.php?family_id=AP2-EREBP
HORVU3Hr1G096990	zf-HD	ZF-HD_dimer	-	http://plntfdb.bio.uni-potsdam.de/v3.0/fam_mem.php?family_id=zf-HD
HORVU5Hr1G007750	FAR1	FAR1	-	http://plntfdb.bio.uni-potsdam.de/v3.0/fam_mem.php?family_id=FAR1
HORVU4Hr1G011730	LIM	LIM	-	http://plntfdb.bio.uni-potsdam.de/v3.0/fam_mem.php?family_id=LIM
HORVU7Hr1G115720	GRAS	GRAS	-	http://plntfdb.bio.uni-potsdam.de/v3.0/fam_mem.php?family_id=GRAS
HORVU2Hr1G003310	WRKY	WRKY	-	http://plntfdb.bio.uni-potsdam.de/v3.0/fam_mem.php?family_id=WRKY
HORVU6Hr1G005710	mTERF	mTERF	-	http://plntfdb.bio.uni-potsdam.de/v3.0/fam_mem.php?family_id=mTERF
HORVU7Hr1G092730	ABI3VP1	B3	AP2,Auxin_resp	http://plntfdb.bio.uni-potsdam.de/v3.0/fam_mem.php?family_id=ABI3VP1
HORVU3Hr1G035350	FAR1	FAR1	-	http://plntfdb.bio.uni-potsdam.de/v3.0/fam_mem.php?family_id=FAR1
HORVU5Hr1G045550	MYB	Myb_DNA-binding	ARID,Response_reg,SNF2_N	http://plntfdb.bio.uni-potsdam.de/v3.0/fam_mem.php?family_id=MYB
HORVU7Hr1G107630	G2-like	G2-like	Response_reg	http://plntfdb.bio.uni-potsdam.de/v3.0/fam_mem.php?family_id=G2-like
BGI_novel_G002367	WRKY	WRKY	-	http://plntfdb.bio.uni-potsdam.de/v3.0/fam_mem.php?family_id=WRKY
BGI_novel_G003773	FAR1	FAR1	-	http://plntfdb.bio.uni-potsdam.de/v3.0/fam_mem.php?family_id=FAR1
HORVU5Hr1G097620	C2C2-Dof	zf-Dof	-	http://plntfdb.bio.uni-potsdam.de/v3.0/fam_mem.php?family_id=C2C2-Dof
HORVU4Hr1G068910	ABI3VP1	B3	AP2,Auxin_resp	http://plntfdb.bio.uni-potsdam.de/v3.0/fam_mem.php?family_id=ABI3VP1
HORVU6Hr1G015670	BES1	DUF822	-	http://plntfdb.bio.uni-potsdam.de/v3.0/fam_mem.php?family_id=BES1
HORVU3Hr1G047290	MYB	Myb_DNA-binding	ARID,Response_reg,SNF2_N	http://plntfdb.bio.uni-potsdam.de/v3.0/fam_mem.php?family_id=MYB
HORVU7Hr1G042420	NAC	NAM	-	http://plntfdb.bio.uni-potsdam.de/v3.0/fam_mem.php?family_id=NAC
HORVU1Hr1G018930	mTERF	mTERF	-	http://plntfdb.bio.uni-potsdam.de/v3.0/fam_mem.php?family_id=mTERF
HORVU3Hr1G019260	G2-like	G2-like	Response_reg	http://plntfdb.bio.uni-potsdam.de/v3.0/fam_mem.php?family_id=G2-like
HORVU5Hr1G046390	WRKY	WRKY	-	http://plntfdb.bio.uni-potsdam.de/v3.0/fam_mem.php?family_id=WRKY
HORVU4Hr1G060160	FAR1	FAR1	-	http://plntfdb.bio.uni-potsdam.de/v3.0/fam_mem.php?family_id=FAR1
HORVU2Hr1G046820	WRKY	WRKY	-	http://plntfdb.bio.uni-potsdam.de/v3.0/fam_mem.php?family_id=WRKY
HORVU4Hr1G063160	LOB	DUF260	-	http://plntfdb.bio.uni-potsdam.de/v3.0/fam_mem.php?family_id=LOB
BGI_novel_G001636	C2H2	zf-C2H2	PHD	http://plntfdb.bio.uni-potsdam.de/v3.0/fam_mem.php?family_id=C2H2
HORVU2Hr1G019830	ABI3VP1	B3	AP2,Auxin_resp	http://plntfdb.bio.uni-potsdam.de/v3.0/fam_mem.php?family_id=ABI3VP1
HORVU2Hr1G091590	MYB	Myb_DNA-binding	ARID,Response_reg,SNF2_N	http://plntfdb.bio.uni-potsdam.de/v3.0/fam_mem.php?family_id=MYB
BGI_novel_G005475	C2H2	zf-C2H2	PHD	http://plntfdb.bio.uni-potsdam.de/v3.0/fam_mem.php?family_id=C2H2
HORVU2Hr1G049550	FAR1	FAR1	-	http://plntfdb.bio.uni-potsdam.de/v3.0/fam_mem.php?family_id=FAR1
HORVU4Hr1G089450	NAC	NAM	-	http://plntfdb.bio.uni-potsdam.de/v3.0/fam_mem.php?family_id=NAC
HORVU6Hr1G002270	MADS	SRF-TF	-	http://plntfdb.bio.uni-potsdam.de/v3.0/fam_mem.php?family_id=MADS
HORVU3Hr1G039500	WRKY	WRKY	-	http://plntfdb.bio.uni-potsdam.de/v3.0/fam_mem.php?family_id=WRKY
HORVU7Hr1G045430	MYB	Myb_DNA-binding	ARID,Response_reg,SNF2_N	http://plntfdb.bio.uni-potsdam.de/v3.0/fam_mem.php?family_id=MYB
HORVU6Hr1G023860	GeBP	DUF573	-	http://plntfdb.bio.uni-potsdam.de/v3.0/fam_mem.php?family_id=GeBP
BGI_novel_G002284	C3H	zf-CCCH	PHD,SNF2_N,zf-C2H2	http://plntfdb.bio.uni-potsdam.de/v3.0/fam_mem.php?family_id=C3H
HORVU7Hr1G001830	MYB	Myb_DNA-binding	ARID,Response_reg,SNF2_N	http://plntfdb.bio.uni-potsdam.de/v3.0/fam_mem.php?family_id=MYB
HORVU5Hr1G039870	bZIP	bZIP_1,bZIP_2,bZIP_Maf	HLH	http://plntfdb.bio.uni-potsdam.de/v3.0/fam_mem.php?family_id=bZIP
HORVU4Hr1G021650	ABI3VP1	B3	AP2,Auxin_resp	http://plntfdb.bio.uni-potsdam.de/v3.0/fam_mem.php?family_id=ABI3VP1
HORVU3Hr1G066600	bHLH	HLH	-	http://plntfdb.bio.uni-potsdam.de/v3.0/fam_mem.php?family_id=bHLH
HORVU3Hr1G013280	mTERF	mTERF	-	http://plntfdb.bio.uni-potsdam.de/v3.0/fam_mem.php?family_id=mTERF
HORVU0Hr1G007030	ULT	ULT	-	http://plntfdb.bio.uni-potsdam.de/v3.0/fam_mem.php?family_id=ULT
HORVU5Hr1G113820	ABI3VP1	B3	AP2,Auxin_resp	http://plntfdb.bio.uni-potsdam.de/v3.0/fam_mem.php?family_id=ABI3VP1
HORVU0Hr1G017490	NAC	NAM	-	http://plntfdb.bio.uni-potsdam.de/v3.0/fam_mem.php?family_id=NAC
BGI_novel_G004641	MADS	SRF-TF	-	http://plntfdb.bio.uni-potsdam.de/v3.0/fam_mem.php?family_id=MADS
HORVU4Hr1G013410	AP2-EREBP	AP2	-	http://plntfdb.bio.uni-potsdam.de/v3.0/fam_mem.php?family_id=AP2-EREBP
HORVU3Hr1G060370	MYB	Myb_DNA-binding	ARID,Response_reg,SNF2_N	http://plntfdb.bio.uni-potsdam.de/v3.0/fam_mem.php?family_id=MYB
HORVU7Hr1G055320	HSF	HSF_DNA-bind	-	http://plntfdb.bio.uni-potsdam.de/v3.0/fam_mem.php?family_id=HSF
BGI_novel_G003778	FAR1	FAR1	-	http://plntfdb.bio.uni-potsdam.de/v3.0/fam_mem.php?family_id=FAR1
HORVU3Hr1G030070	S1Fa-like	S1FA	-	http://plntfdb.bio.uni-potsdam.de/v3.0/fam_mem.php?family_id=S1Fa-like
HORVU2Hr1G029430	WRKY	WRKY	-	http://plntfdb.bio.uni-potsdam.de/v3.0/fam_mem.php?family_id=WRKY
HORVU5Hr1G113220	C2C2-Dof	zf-Dof	-	http://plntfdb.bio.uni-potsdam.de/v3.0/fam_mem.php?family_id=C2C2-Dof
HORVU2Hr1G116050	mTERF	mTERF	-	http://plntfdb.bio.uni-potsdam.de/v3.0/fam_mem.php?family_id=mTERF
HORVU7Hr1G039700	NAC	NAM	-	http://plntfdb.bio.uni-potsdam.de/v3.0/fam_mem.php?family_id=NAC
HORVU3Hr1G032230	ARF	Auxin_resp	-	http://plntfdb.bio.uni-potsdam.de/v3.0/fam_mem.php?family_id=ARF
HORVU6Hr1G034270	G2-like	G2-like	Response_reg	http://plntfdb.bio.uni-potsdam.de/v3.0/fam_mem.php?family_id=G2-like
HORVU6Hr1G060140	AP2-EREBP	AP2	-	http://plntfdb.bio.uni-potsdam.de/v3.0/fam_mem.php?family_id=AP2-EREBP
HORVU4Hr1G082110	RWP-RK	RWP-RK	-	http://plntfdb.bio.uni-potsdam.de/v3.0/fam_mem.php?family_id=RWP-RK
HORVU5Hr1G110200	FHA	FHA	-	http://plntfdb.bio.uni-potsdam.de/v3.0/fam_mem.php?family_id=FHA
HORVU3Hr1G062150	NAC	NAM	-	http://plntfdb.bio.uni-potsdam.de/v3.0/fam_mem.php?family_id=NAC
HORVU7Hr1G070450	C3H	zf-CCCH	PHD,SNF2_N,zf-C2H2	http://plntfdb.bio.uni-potsdam.de/v3.0/fam_mem.php?family_id=C3H
HORVU2Hr1G021360	CPP	TCR	-	http://plntfdb.bio.uni-potsdam.de/v3.0/fam_mem.php?family_id=CPP
HORVU4Hr1G082610	MYB	Myb_DNA-binding	ARID,Response_reg,SNF2_N	http://plntfdb.bio.uni-potsdam.de/v3.0/fam_mem.php?family_id=MYB
HORVU5Hr1G054640	ABI3VP1	B3	AP2,Auxin_resp	http://plntfdb.bio.uni-potsdam.de/v3.0/fam_mem.php?family_id=ABI3VP1
HORVU6Hr1G030080	C2C2-CO-like	CCT,zf-B_box	GATA,PLATZ	http://plntfdb.bio.uni-potsdam.de/v3.0/fam_mem.php?family_id=C2C2-CO-like
HORVU5Hr1G092770	WRKY	WRKY	-	http://plntfdb.bio.uni-potsdam.de/v3.0/fam_mem.php?family_id=WRKY
HORVU2Hr1G097610	SBP	SBP	-	http://plntfdb.bio.uni-potsdam.de/v3.0/fam_mem.php?family_id=SBP
HORVU6Hr1G068110	bHLH	HLH	-	http://plntfdb.bio.uni-potsdam.de/v3.0/fam_mem.php?family_id=bHLH
HORVU2Hr1G069950	TIG	TIG	-	http://plntfdb.bio.uni-potsdam.de/v3.0/fam_mem.php?family_id=TIG
HORVU5Hr1G063070	FAR1	FAR1	-	http://plntfdb.bio.uni-potsdam.de/v3.0/fam_mem.php?family_id=FAR1
HORVU1Hr1G056020	MYB	Myb_DNA-binding	ARID,Response_reg,SNF2_N	http://plntfdb.bio.uni-potsdam.de/v3.0/fam_mem.php?family_id=MYB
HORVU2Hr1G047500	ABI3VP1	B3	AP2,Auxin_resp	http://plntfdb.bio.uni-potsdam.de/v3.0/fam_mem.php?family_id=ABI3VP1
HORVU5Hr1G061270	TCP	TCP	-	http://plntfdb.bio.uni-potsdam.de/v3.0/fam_mem.php?family_id=TCP
HORVU4Hr1G024030	GRAS	GRAS	-	http://plntfdb.bio.uni-potsdam.de/v3.0/fam_mem.php?family_id=GRAS
HORVU5Hr1G112440	AP2-EREBP	AP2	-	http://plntfdb.bio.uni-potsdam.de/v3.0/fam_mem.php?family_id=AP2-EREBP
HORVU2Hr1G035730	GRAS	GRAS	-	http://plntfdb.bio.uni-potsdam.de/v3.0/fam_mem.php?family_id=GRAS
HORVU5Hr1G047610	LOB	DUF260	-	http://plntfdb.bio.uni-potsdam.de/v3.0/fam_mem.php?family_id=LOB
HORVU0Hr1G016590	GRF	QLQ,WRC	-	http://plntfdb.bio.uni-potsdam.de/v3.0/fam_mem.php?family_id=GRF
HORVU1Hr1G075040	AP2-EREBP	AP2	-	http://plntfdb.bio.uni-potsdam.de/v3.0/fam_mem.php?family_id=AP2-EREBP
HORVU7Hr1G096190	MYB	Myb_DNA-binding	ARID,Response_reg,SNF2_N	http://plntfdb.bio.uni-potsdam.de/v3.0/fam_mem.php?family_id=MYB
HORVU4Hr1G051680	EIL	EIN3	-	http://plntfdb.bio.uni-potsdam.de/v3.0/fam_mem.php?family_id=EIL
HORVU4Hr1G027920	GRAS	GRAS	-	http://plntfdb.bio.uni-potsdam.de/v3.0/fam_mem.php?family_id=GRAS
HORVU2Hr1G072420	S1Fa-like	S1FA	-	http://plntfdb.bio.uni-potsdam.de/v3.0/fam_mem.php?family_id=S1Fa-like
HORVU5Hr1G096730	FAR1	FAR1	-	http://plntfdb.bio.uni-potsdam.de/v3.0/fam_mem.php?family_id=FAR1
HORVU3Hr1G087710	bHLH	HLH	-	http://plntfdb.bio.uni-potsdam.de/v3.0/fam_mem.php?family_id=bHLH
HORVU2Hr1G093660	AP2-EREBP	AP2	-	http://plntfdb.bio.uni-potsdam.de/v3.0/fam_mem.php?family_id=AP2-EREBP
HORVU7Hr1G108280	MADS	SRF-TF	-	http://plntfdb.bio.uni-potsdam.de/v3.0/fam_mem.php?family_id=MADS
HORVU2Hr1G119600	ABI3VP1	B3	AP2,Auxin_resp	http://plntfdb.bio.uni-potsdam.de/v3.0/fam_mem.php?family_id=ABI3VP1
HORVU6Hr1G054050	ABI3VP1	B3	AP2,Auxin_resp	http://plntfdb.bio.uni-potsdam.de/v3.0/fam_mem.php?family_id=ABI3VP1
HORVU6Hr1G009750	FAR1	FAR1	-	http://plntfdb.bio.uni-potsdam.de/v3.0/fam_mem.php?family_id=FAR1
HORVU1Hr1G063740	NAC	NAM	-	http://plntfdb.bio.uni-potsdam.de/v3.0/fam_mem.php?family_id=NAC
HORVU7Hr1G079250	bHLH	HLH	-	http://plntfdb.bio.uni-potsdam.de/v3.0/fam_mem.php?family_id=bHLH
HORVU3Hr1G072970	C2C2-Dof	zf-Dof	-	http://plntfdb.bio.uni-potsdam.de/v3.0/fam_mem.php?family_id=C2C2-Dof
HORVU0Hr1G007770	G2-like	G2-like	Response_reg	http://plntfdb.bio.uni-potsdam.de/v3.0/fam_mem.php?family_id=G2-like
BGI_novel_G004395	C2H2	zf-C2H2	PHD	http://plntfdb.bio.uni-potsdam.de/v3.0/fam_mem.php?family_id=C2H2
HORVU7Hr1G054880	bHLH	HLH	-	http://plntfdb.bio.uni-potsdam.de/v3.0/fam_mem.php?family_id=bHLH
HORVU4Hr1G020290	FAR1	FAR1	-	http://plntfdb.bio.uni-potsdam.de/v3.0/fam_mem.php?family_id=FAR1
HORVU4Hr1G082550	WRKY	WRKY	-	http://plntfdb.bio.uni-potsdam.de/v3.0/fam_mem.php?family_id=WRKY
HORVU2Hr1G005690	C3H	zf-CCCH	PHD,SNF2_N,zf-C2H2	http://plntfdb.bio.uni-potsdam.de/v3.0/fam_mem.php?family_id=C3H
HORVU3Hr1G061060	C3H	zf-CCCH	PHD,SNF2_N,zf-C2H2	http://plntfdb.bio.uni-potsdam.de/v3.0/fam_mem.php?family_id=C3H
HORVU2Hr1G109040	G2-like	G2-like	Response_reg	http://plntfdb.bio.uni-potsdam.de/v3.0/fam_mem.php?family_id=G2-like
HORVU6Hr1G017530	AP2-EREBP	AP2	-	http://plntfdb.bio.uni-potsdam.de/v3.0/fam_mem.php?family_id=AP2-EREBP
HORVU3Hr1G046430	bHLH	HLH	-	http://plntfdb.bio.uni-potsdam.de/v3.0/fam_mem.php?family_id=bHLH
HORVU7Hr1G085010	DBP	DNC,PP2C	-	http://plntfdb.bio.uni-potsdam.de/v3.0/fam_mem.php?family_id=DBP
HORVU3Hr1G005580	AP2-EREBP	AP2	-	http://plntfdb.bio.uni-potsdam.de/v3.0/fam_mem.php?family_id=AP2-EREBP
HORVU7Hr1G025850	FAR1	FAR1	-	http://plntfdb.bio.uni-potsdam.de/v3.0/fam_mem.php?family_id=FAR1
HORVU6Hr1G065580	AP2-EREBP	AP2	-	http://plntfdb.bio.uni-potsdam.de/v3.0/fam_mem.php?family_id=AP2-EREBP
HORVU4Hr1G081430	NAC	NAM	-	http://plntfdb.bio.uni-potsdam.de/v3.0/fam_mem.php?family_id=NAC
HORVU0Hr1G037790	GeBP	DUF573	-	http://plntfdb.bio.uni-potsdam.de/v3.0/fam_mem.php?family_id=GeBP
BGI_novel_G001146	ABI3VP1	B3	AP2,Auxin_resp	http://plntfdb.bio.uni-potsdam.de/v3.0/fam_mem.php?family_id=ABI3VP1
HORVU1Hr1G083420	HSF	HSF_DNA-bind	-	http://plntfdb.bio.uni-potsdam.de/v3.0/fam_mem.php?family_id=HSF
HORVU6Hr1G084040	AP2-EREBP	AP2	-	http://plntfdb.bio.uni-potsdam.de/v3.0/fam_mem.php?family_id=AP2-EREBP
HORVU3Hr1G035340	FHA	FHA	-	http://plntfdb.bio.uni-potsdam.de/v3.0/fam_mem.php?family_id=FHA
HORVU6Hr1G016290	ABI3VP1	B3	AP2,Auxin_resp	http://plntfdb.bio.uni-potsdam.de/v3.0/fam_mem.php?family_id=ABI3VP1
HORVU1Hr1G021540	MYB	Myb_DNA-binding	ARID,Response_reg,SNF2_N	http://plntfdb.bio.uni-potsdam.de/v3.0/fam_mem.php?family_id=MYB
HORVU4Hr1G083150	OFP	Ovate	-	http://plntfdb.bio.uni-potsdam.de/v3.0/fam_mem.php?family_id=OFP
HORVU0Hr1G016540	AP2-EREBP	AP2	-	http://plntfdb.bio.uni-potsdam.de/v3.0/fam_mem.php?family_id=AP2-EREBP
HORVU6Hr1G073040	MADS	SRF-TF	-	http://plntfdb.bio.uni-potsdam.de/v3.0/fam_mem.php?family_id=MADS
HORVU1Hr1G051980	MYB	Myb_DNA-binding	ARID,Response_reg,SNF2_N	http://plntfdb.bio.uni-potsdam.de/v3.0/fam_mem.php?family_id=MYB
HORVU3Hr1G090230	FAR1	FAR1	-	http://plntfdb.bio.uni-potsdam.de/v3.0/fam_mem.php?family_id=FAR1
HORVU1Hr1G046940	Trihelix	trihelix	-	http://plntfdb.bio.uni-potsdam.de/v3.0/fam_mem.php?family_id=Trihelix
HORVU3Hr1G117680	C2C2-GATA	GATA	-	http://plntfdb.bio.uni-potsdam.de/v3.0/fam_mem.php?family_id=C2C2-GATA
HORVU1Hr1G064880	mTERF	mTERF	-	http://plntfdb.bio.uni-potsdam.de/v3.0/fam_mem.php?family_id=mTERF
HORVU2Hr1G076580	ABI3VP1	B3	AP2,Auxin_resp	http://plntfdb.bio.uni-potsdam.de/v3.0/fam_mem.php?family_id=ABI3VP1
HORVU5Hr1G017890	ABI3VP1	B3	AP2,Auxin_resp	http://plntfdb.bio.uni-potsdam.de/v3.0/fam_mem.php?family_id=ABI3VP1
HORVU3Hr1G115540	MYB	Myb_DNA-binding	ARID,Response_reg,SNF2_N	http://plntfdb.bio.uni-potsdam.de/v3.0/fam_mem.php?family_id=MYB
HORVU6Hr1G088220	ABI3VP1	B3	AP2,Auxin_resp	http://plntfdb.bio.uni-potsdam.de/v3.0/fam_mem.php?family_id=ABI3VP1
HORVU4Hr1G007130	GeBP	DUF573	-	http://plntfdb.bio.uni-potsdam.de/v3.0/fam_mem.php?family_id=GeBP
HORVU7Hr1G097840	Tify	tify	GATA	http://plntfdb.bio.uni-potsdam.de/v3.0/fam_mem.php?family_id=Tify
HORVU6Hr1G031450	SBP	SBP	-	http://plntfdb.bio.uni-potsdam.de/v3.0/fam_mem.php?family_id=SBP
HORVU2Hr1G089210	NAC	NAM	-	http://plntfdb.bio.uni-potsdam.de/v3.0/fam_mem.php?family_id=NAC
HORVU2Hr1G092010	C2C2-YABBY	YABBY	-	http://plntfdb.bio.uni-potsdam.de/v3.0/fam_mem.php?family_id=C2C2-YABBY
HORVU2Hr1G081720	MYB	Myb_DNA-binding	ARID,Response_reg,SNF2_N	http://plntfdb.bio.uni-potsdam.de/v3.0/fam_mem.php?family_id=MYB
HORVU5Hr1G113090	C2H2	zf-C2H2	PHD	http://plntfdb.bio.uni-potsdam.de/v3.0/fam_mem.php?family_id=C2H2
HORVU4Hr1G077850	MADS	SRF-TF	-	http://plntfdb.bio.uni-potsdam.de/v3.0/fam_mem.php?family_id=MADS
HORVU1Hr1G048870	AP2-EREBP	AP2	-	http://plntfdb.bio.uni-potsdam.de/v3.0/fam_mem.php?family_id=AP2-EREBP
HORVU3Hr1G032170	RWP-RK	RWP-RK	-	http://plntfdb.bio.uni-potsdam.de/v3.0/fam_mem.php?family_id=RWP-RK
HORVU5Hr1G088770	Trihelix	trihelix	-	http://plntfdb.bio.uni-potsdam.de/v3.0/fam_mem.php?family_id=Trihelix
HORVU5Hr1G094380	HSF	HSF_DNA-bind	-	http://plntfdb.bio.uni-potsdam.de/v3.0/fam_mem.php?family_id=HSF
HORVU7Hr1G078390	OFP	Ovate	-	http://plntfdb.bio.uni-potsdam.de/v3.0/fam_mem.php?family_id=OFP
HORVU4Hr1G077160	FAR1	FAR1	-	http://plntfdb.bio.uni-potsdam.de/v3.0/fam_mem.php?family_id=FAR1
HORVU2Hr1G113940	AP2-EREBP	AP2	-	http://plntfdb.bio.uni-potsdam.de/v3.0/fam_mem.php?family_id=AP2-EREBP
HORVU1Hr1G008290	MADS	SRF-TF	-	http://plntfdb.bio.uni-potsdam.de/v3.0/fam_mem.php?family_id=MADS
HORVU1Hr1G087660	C3H	zf-CCCH	PHD,SNF2_N,zf-C2H2	http://plntfdb.bio.uni-potsdam.de/v3.0/fam_mem.php?family_id=C3H
HORVU5Hr1G017410	G2-like	G2-like	Response_reg	http://plntfdb.bio.uni-potsdam.de/v3.0/fam_mem.php?family_id=G2-like
HORVU7Hr1G050940	NAC	NAM	-	http://plntfdb.bio.uni-potsdam.de/v3.0/fam_mem.php?family_id=NAC
HORVU7Hr1G052860	ABI3VP1	B3	AP2,Auxin_resp	http://plntfdb.bio.uni-potsdam.de/v3.0/fam_mem.php?family_id=ABI3VP1
HORVU6Hr1G083250	MYB	Myb_DNA-binding	ARID,Response_reg,SNF2_N	http://plntfdb.bio.uni-potsdam.de/v3.0/fam_mem.php?family_id=MYB
HORVU5Hr1G066530	bHLH	HLH	-	http://plntfdb.bio.uni-potsdam.de/v3.0/fam_mem.php?family_id=bHLH
HORVU7Hr1G051930	ARF	Auxin_resp	-	http://plntfdb.bio.uni-potsdam.de/v3.0/fam_mem.php?family_id=ARF
HORVU6Hr1G017910	HSF	HSF_DNA-bind	-	http://plntfdb.bio.uni-potsdam.de/v3.0/fam_mem.php?family_id=HSF
HORVU6Hr1G086560	DBP	DNC,PP2C	-	http://plntfdb.bio.uni-potsdam.de/v3.0/fam_mem.php?family_id=DBP
HORVU2Hr1G091660	NAC	NAM	-	http://plntfdb.bio.uni-potsdam.de/v3.0/fam_mem.php?family_id=NAC
HORVU2Hr1G017680	Alfin-like	Alfin-like	DDT,Homeobox,JmjC,JmjN	http://plntfdb.bio.uni-potsdam.de/v3.0/fam_mem.php?family_id=Alfin-like
HORVU7Hr1G096240	Alfin-like	Alfin-like	DDT,Homeobox,JmjC,JmjN	http://plntfdb.bio.uni-potsdam.de/v3.0/fam_mem.php?family_id=Alfin-like
HORVU1Hr1G049440	OFP	Ovate	-	http://plntfdb.bio.uni-potsdam.de/v3.0/fam_mem.php?family_id=OFP
HORVU4Hr1G002130	G2-like	G2-like	Response_reg	http://plntfdb.bio.uni-potsdam.de/v3.0/fam_mem.php?family_id=G2-like
HORVU7Hr1G096320	C3H	zf-CCCH	PHD,SNF2_N,zf-C2H2	http://plntfdb.bio.uni-potsdam.de/v3.0/fam_mem.php?family_id=C3H
HORVU1Hr1G043800	C2H2	zf-C2H2	PHD	http://plntfdb.bio.uni-potsdam.de/v3.0/fam_mem.php?family_id=C2H2
BGI_novel_G006173	FAR1	FAR1	-	http://plntfdb.bio.uni-potsdam.de/v3.0/fam_mem.php?family_id=FAR1
HORVU6Hr1G058620	MYB	Myb_DNA-binding	ARID,Response_reg,SNF2_N	http://plntfdb.bio.uni-potsdam.de/v3.0/fam_mem.php?family_id=MYB
HORVU1Hr1G029540	MYB	Myb_DNA-binding	ARID,Response_reg,SNF2_N	http://plntfdb.bio.uni-potsdam.de/v3.0/fam_mem.php?family_id=MYB
HORVU2Hr1G107070	ABI3VP1	B3	AP2,Auxin_resp	http://plntfdb.bio.uni-potsdam.de/v3.0/fam_mem.php?family_id=ABI3VP1
HORVU4Hr1G065990	AP2-EREBP	AP2	-	http://plntfdb.bio.uni-potsdam.de/v3.0/fam_mem.php?family_id=AP2-EREBP
HORVU5Hr1G112420	Alfin-like	Alfin-like	DDT,Homeobox,JmjC,JmjN	http://plntfdb.bio.uni-potsdam.de/v3.0/fam_mem.php?family_id=Alfin-like
HORVU3Hr1G108950	SRS	DUF702	-	http://plntfdb.bio.uni-potsdam.de/v3.0/fam_mem.php?family_id=SRS
HORVU5Hr1G031400	bHLH	HLH	-	http://plntfdb.bio.uni-potsdam.de/v3.0/fam_mem.php?family_id=bHLH
HORVU6Hr1G023980	GeBP	DUF573	-	http://plntfdb.bio.uni-potsdam.de/v3.0/fam_mem.php?family_id=GeBP
HORVU2Hr1G127370	C2C2-GATA	GATA	-	http://plntfdb.bio.uni-potsdam.de/v3.0/fam_mem.php?family_id=C2C2-GATA
HORVU7Hr1G073310	bHLH	HLH	-	http://plntfdb.bio.uni-potsdam.de/v3.0/fam_mem.php?family_id=bHLH
HORVU4Hr1G078490	ABI3VP1	B3	AP2,Auxin_resp	http://plntfdb.bio.uni-potsdam.de/v3.0/fam_mem.php?family_id=ABI3VP1
HORVU5Hr1G117800	ABI3VP1	B3	AP2,Auxin_resp	http://plntfdb.bio.uni-potsdam.de/v3.0/fam_mem.php?family_id=ABI3VP1
HORVU7Hr1G026940	AP2-EREBP	AP2	-	http://plntfdb.bio.uni-potsdam.de/v3.0/fam_mem.php?family_id=AP2-EREBP
HORVU6Hr1G076770	E2F-DP	E2F_TDP	-	http://plntfdb.bio.uni-potsdam.de/v3.0/fam_mem.php?family_id=E2F-DP
HORVU2Hr1G041300	MYB	Myb_DNA-binding	ARID,Response_reg,SNF2_N	http://plntfdb.bio.uni-potsdam.de/v3.0/fam_mem.php?family_id=MYB
HORVU3Hr1G084880	MYB	Myb_DNA-binding	ARID,Response_reg,SNF2_N	http://plntfdb.bio.uni-potsdam.de/v3.0/fam_mem.php?family_id=MYB
HORVU5Hr1G049000	WRKY	WRKY	-	http://plntfdb.bio.uni-potsdam.de/v3.0/fam_mem.php?family_id=WRKY
HORVU4Hr1G014280	ABI3VP1	B3	AP2,Auxin_resp	http://plntfdb.bio.uni-potsdam.de/v3.0/fam_mem.php?family_id=ABI3VP1
HORVU5Hr1G022190	NAC	NAM	-	http://plntfdb.bio.uni-potsdam.de/v3.0/fam_mem.php?family_id=NAC
HORVU5Hr1G094730	AP2-EREBP	AP2	-	http://plntfdb.bio.uni-potsdam.de/v3.0/fam_mem.php?family_id=AP2-EREBP
HORVU4Hr1G009730	HB	Homeobox,KNOX1,KNOX2	-	http://plntfdb.bio.uni-potsdam.de/v3.0/fam_mem.php?family_id=HB
HORVU4Hr1G008930	GRAS	GRAS	-	http://plntfdb.bio.uni-potsdam.de/v3.0/fam_mem.php?family_id=GRAS
HORVU5Hr1G056910	mTERF	mTERF	-	http://plntfdb.bio.uni-potsdam.de/v3.0/fam_mem.php?family_id=mTERF
BGI_novel_G004255	MYB	Myb_DNA-binding	ARID,Response_reg,SNF2_N	http://plntfdb.bio.uni-potsdam.de/v3.0/fam_mem.php?family_id=MYB
HORVU2Hr1G071270	AP2-EREBP	AP2	-	http://plntfdb.bio.uni-potsdam.de/v3.0/fam_mem.php?family_id=AP2-EREBP
HORVU5Hr1G068110	bHLH	HLH	-	http://plntfdb.bio.uni-potsdam.de/v3.0/fam_mem.php?family_id=bHLH
BGI_novel_G002295	C3H	zf-CCCH	PHD,SNF2_N,zf-C2H2	http://plntfdb.bio.uni-potsdam.de/v3.0/fam_mem.php?family_id=C3H
HORVU3Hr1G091570	ABI3VP1	B3	AP2,Auxin_resp	http://plntfdb.bio.uni-potsdam.de/v3.0/fam_mem.php?family_id=ABI3VP1
HORVU7Hr1G080530	G2-like	G2-like	Response_reg	http://plntfdb.bio.uni-potsdam.de/v3.0/fam_mem.php?family_id=G2-like
HORVU7Hr1G003490	MYB	Myb_DNA-binding	ARID,Response_reg,SNF2_N	http://plntfdb.bio.uni-potsdam.de/v3.0/fam_mem.php?family_id=MYB
HORVU0Hr1G040330	OFP	Ovate	-	http://plntfdb.bio.uni-potsdam.de/v3.0/fam_mem.php?family_id=OFP
HORVU4Hr1G068550	ABI3VP1	B3	AP2,Auxin_resp	http://plntfdb.bio.uni-potsdam.de/v3.0/fam_mem.php?family_id=ABI3VP1
HORVU6Hr1G019700	SBP	SBP	-	http://plntfdb.bio.uni-potsdam.de/v3.0/fam_mem.php?family_id=SBP
HORVU1Hr1G022310	MYB	Myb_DNA-binding	ARID,Response_reg,SNF2_N	http://plntfdb.bio.uni-potsdam.de/v3.0/fam_mem.php?family_id=MYB
HORVU5Hr1G051570	GeBP	DUF573	-	http://plntfdb.bio.uni-potsdam.de/v3.0/fam_mem.php?family_id=GeBP
HORVU7Hr1G077530	MYB	Myb_DNA-binding	ARID,Response_reg,SNF2_N	http://plntfdb.bio.uni-potsdam.de/v3.0/fam_mem.php?family_id=MYB
BGI_novel_G001534	NAC	NAM	-	http://plntfdb.bio.uni-potsdam.de/v3.0/fam_mem.php?family_id=NAC
HORVU5Hr1G079900	bHLH	HLH	-	http://plntfdb.bio.uni-potsdam.de/v3.0/fam_mem.php?family_id=bHLH
HORVU3Hr1G089160	AP2-EREBP	AP2	-	http://plntfdb.bio.uni-potsdam.de/v3.0/fam_mem.php?family_id=AP2-EREBP
HORVU5Hr1G028340	WRKY	WRKY	-	http://plntfdb.bio.uni-potsdam.de/v3.0/fam_mem.php?family_id=WRKY
HORVU4Hr1G027480	GRAS	GRAS	-	http://plntfdb.bio.uni-potsdam.de/v3.0/fam_mem.php?family_id=GRAS
HORVU6Hr1G065620	C3H	zf-CCCH	PHD,SNF2_N,zf-C2H2	http://plntfdb.bio.uni-potsdam.de/v3.0/fam_mem.php?family_id=C3H
HORVU7Hr1G114130	ARR-B	G2-like,Myb_DNA-binding,Response_reg	CCT	http://plntfdb.bio.uni-potsdam.de/v3.0/fam_mem.php?family_id=ARR-B
HORVU5Hr1G076380	SBP	SBP	-	http://plntfdb.bio.uni-potsdam.de/v3.0/fam_mem.php?family_id=SBP
HORVU4Hr1G003360	HB	Homeobox,KNOX1,KNOX2	-	http://plntfdb.bio.uni-potsdam.de/v3.0/fam_mem.php?family_id=HB
HORVU1Hr1G092130	WRKY	WRKY	-	http://plntfdb.bio.uni-potsdam.de/v3.0/fam_mem.php?family_id=WRKY
HORVU5Hr1G054350	G2-like	G2-like	Response_reg	http://plntfdb.bio.uni-potsdam.de/v3.0/fam_mem.php?family_id=G2-like
HORVU5Hr1G093100	MYB	Myb_DNA-binding	ARID,Response_reg,SNF2_N	http://plntfdb.bio.uni-potsdam.de/v3.0/fam_mem.php?family_id=MYB
BGI_novel_G003476	bHLH	HLH	-	http://plntfdb.bio.uni-potsdam.de/v3.0/fam_mem.php?family_id=bHLH
HORVU0Hr1G039600	FAR1	FAR1	-	http://plntfdb.bio.uni-potsdam.de/v3.0/fam_mem.php?family_id=FAR1
HORVU7Hr1G053440	FHA	FHA	-	http://plntfdb.bio.uni-potsdam.de/v3.0/fam_mem.php?family_id=FHA
HORVU5Hr1G044340	FAR1	FAR1	-	http://plntfdb.bio.uni-potsdam.de/v3.0/fam_mem.php?family_id=FAR1
HORVU7Hr1G072890	MYB	Myb_DNA-binding	ARID,Response_reg,SNF2_N	http://plntfdb.bio.uni-potsdam.de/v3.0/fam_mem.php?family_id=MYB
HORVU5Hr1G096420	WRKY	WRKY	-	http://plntfdb.bio.uni-potsdam.de/v3.0/fam_mem.php?family_id=WRKY
HORVU6Hr1G015470	FAR1	FAR1	-	http://plntfdb.bio.uni-potsdam.de/v3.0/fam_mem.php?family_id=FAR1
HORVU2Hr1G101100	WRKY	WRKY	-	http://plntfdb.bio.uni-potsdam.de/v3.0/fam_mem.php?family_id=WRKY
HORVU6Hr1G061300	Trihelix	trihelix	-	http://plntfdb.bio.uni-potsdam.de/v3.0/fam_mem.php?family_id=Trihelix
HORVU5Hr1G043310	GRAS	GRAS	-	http://plntfdb.bio.uni-potsdam.de/v3.0/fam_mem.php?family_id=GRAS
HORVU3Hr1G080890	WRKY	WRKY	-	http://plntfdb.bio.uni-potsdam.de/v3.0/fam_mem.php?family_id=WRKY
HORVU6Hr1G020330	ARF	Auxin_resp	-	http://plntfdb.bio.uni-potsdam.de/v3.0/fam_mem.php?family_id=ARF
HORVU3Hr1G089250	EIL	EIN3	-	http://plntfdb.bio.uni-potsdam.de/v3.0/fam_mem.php?family_id=EIL
HORVU6Hr1G039720	C2C2-GATA	GATA	-	http://plntfdb.bio.uni-potsdam.de/v3.0/fam_mem.php?family_id=C2C2-GATA
HORVU1Hr1G074030	OFP	Ovate	-	http://plntfdb.bio.uni-potsdam.de/v3.0/fam_mem.php?family_id=OFP
HORVU7Hr1G076310	MADS	SRF-TF	-	http://plntfdb.bio.uni-potsdam.de/v3.0/fam_mem.php?family_id=MADS
HORVU6Hr1G019120	ABI3VP1	B3	AP2,Auxin_resp	http://plntfdb.bio.uni-potsdam.de/v3.0/fam_mem.php?family_id=ABI3VP1
HORVU7Hr1G081070	MADS	SRF-TF	-	http://plntfdb.bio.uni-potsdam.de/v3.0/fam_mem.php?family_id=MADS
HORVU5Hr1G065450	bHLH	HLH	-	http://plntfdb.bio.uni-potsdam.de/v3.0/fam_mem.php?family_id=bHLH
HORVU7Hr1G122680	NAC	NAM	-	http://plntfdb.bio.uni-potsdam.de/v3.0/fam_mem.php?family_id=NAC
HORVU5Hr1G021290	C2C2-Dof	zf-Dof	-	http://plntfdb.bio.uni-potsdam.de/v3.0/fam_mem.php?family_id=C2C2-Dof
BGI_novel_G000635	C2H2	zf-C2H2	PHD	http://plntfdb.bio.uni-potsdam.de/v3.0/fam_mem.php?family_id=C2H2
HORVU4Hr1G051360	NAC	NAM	-	http://plntfdb.bio.uni-potsdam.de/v3.0/fam_mem.php?family_id=NAC
HORVU1Hr1G093440	CPP	TCR	-	http://plntfdb.bio.uni-potsdam.de/v3.0/fam_mem.php?family_id=CPP
HORVU7Hr1G059900	PLATZ	PLATZ	-	http://plntfdb.bio.uni-potsdam.de/v3.0/fam_mem.php?family_id=PLATZ
HORVU2Hr1G035190	bHLH	HLH	-	http://plntfdb.bio.uni-potsdam.de/v3.0/fam_mem.php?family_id=bHLH
HORVU3Hr1G116270	C2C2-Dof	zf-Dof	-	http://plntfdb.bio.uni-potsdam.de/v3.0/fam_mem.php?family_id=C2C2-Dof
HORVU5Hr1G027750	MYB	Myb_DNA-binding	ARID,Response_reg,SNF2_N	http://plntfdb.bio.uni-potsdam.de/v3.0/fam_mem.php?family_id=MYB
HORVU6Hr1G033280	GRAS	GRAS	-	http://plntfdb.bio.uni-potsdam.de/v3.0/fam_mem.php?family_id=GRAS
HORVU5Hr1G077390	bHLH	HLH	-	http://plntfdb.bio.uni-potsdam.de/v3.0/fam_mem.php?family_id=bHLH
HORVU5Hr1G097600	C2C2-Dof	zf-Dof	-	http://plntfdb.bio.uni-potsdam.de/v3.0/fam_mem.php?family_id=C2C2-Dof
HORVU5Hr1G069580	bHLH	HLH	-	http://plntfdb.bio.uni-potsdam.de/v3.0/fam_mem.php?family_id=bHLH
HORVU6Hr1G026730	ARF	Auxin_resp	-	http://plntfdb.bio.uni-potsdam.de/v3.0/fam_mem.php?family_id=ARF
BGI_novel_G002463	Trihelix	trihelix	-	http://plntfdb.bio.uni-potsdam.de/v3.0/fam_mem.php?family_id=Trihelix
HORVU3Hr1G059210	WRKY	WRKY	-	http://plntfdb.bio.uni-potsdam.de/v3.0/fam_mem.php?family_id=WRKY
HORVU5Hr1G111290	bHLH	HLH	-	http://plntfdb.bio.uni-potsdam.de/v3.0/fam_mem.php?family_id=bHLH
HORVU7Hr1G040800	GeBP	DUF573	-	http://plntfdb.bio.uni-potsdam.de/v3.0/fam_mem.php?family_id=GeBP
HORVU0Hr1G030500	AP2-EREBP	AP2	-	http://plntfdb.bio.uni-potsdam.de/v3.0/fam_mem.php?family_id=AP2-EREBP
HORVU7Hr1G054220	MADS	SRF-TF	-	http://plntfdb.bio.uni-potsdam.de/v3.0/fam_mem.php?family_id=MADS
HORVU4Hr1G021490	OFP	Ovate	-	http://plntfdb.bio.uni-potsdam.de/v3.0/fam_mem.php?family_id=OFP
HORVU2Hr1G036280	GRAS	GRAS	-	http://plntfdb.bio.uni-potsdam.de/v3.0/fam_mem.php?family_id=GRAS
HORVU7Hr1G096770	TIG	TIG	-	http://plntfdb.bio.uni-potsdam.de/v3.0/fam_mem.php?family_id=TIG
HORVU6Hr1G005480	mTERF	mTERF	-	http://plntfdb.bio.uni-potsdam.de/v3.0/fam_mem.php?family_id=mTERF
HORVU7Hr1G080950	WRKY	WRKY	-	http://plntfdb.bio.uni-potsdam.de/v3.0/fam_mem.php?family_id=WRKY
HORVU2Hr1G090610	AP2-EREBP	AP2	-	http://plntfdb.bio.uni-potsdam.de/v3.0/fam_mem.php?family_id=AP2-EREBP
HORVU7Hr1G116220	AP2-EREBP	AP2	-	http://plntfdb.bio.uni-potsdam.de/v3.0/fam_mem.php?family_id=AP2-EREBP
HORVU4Hr1G006930	GRAS	GRAS	-	http://plntfdb.bio.uni-potsdam.de/v3.0/fam_mem.php?family_id=GRAS
HORVU3Hr1G012520	GRAS	GRAS	-	http://plntfdb.bio.uni-potsdam.de/v3.0/fam_mem.php?family_id=GRAS
HORVU7Hr1G111060	AP2-EREBP	AP2	-	http://plntfdb.bio.uni-potsdam.de/v3.0/fam_mem.php?family_id=AP2-EREBP
HORVU5Hr1G123450	FAR1	FAR1	-	http://plntfdb.bio.uni-potsdam.de/v3.0/fam_mem.php?family_id=FAR1
HORVU1Hr1G068320	G2-like	G2-like	Response_reg	http://plntfdb.bio.uni-potsdam.de/v3.0/fam_mem.php?family_id=G2-like
HORVU2Hr1G043780	GRAS	GRAS	-	http://plntfdb.bio.uni-potsdam.de/v3.0/fam_mem.php?family_id=GRAS
HORVU1Hr1G054260	bHLH	HLH	-	http://plntfdb.bio.uni-potsdam.de/v3.0/fam_mem.php?family_id=bHLH
HORVU2Hr1G069760	ABI3VP1	B3	AP2,Auxin_resp	http://plntfdb.bio.uni-potsdam.de/v3.0/fam_mem.php?family_id=ABI3VP1
HORVU3Hr1G025770	ABI3VP1	B3	AP2,Auxin_resp	http://plntfdb.bio.uni-potsdam.de/v3.0/fam_mem.php?family_id=ABI3VP1
HORVU7Hr1G113830	WRKY	WRKY	-	http://plntfdb.bio.uni-potsdam.de/v3.0/fam_mem.php?family_id=WRKY
HORVU2Hr1G036320	WRKY	WRKY	-	http://plntfdb.bio.uni-potsdam.de/v3.0/fam_mem.php?family_id=WRKY
HORVU7Hr1G041230	Tify	tify	GATA	http://plntfdb.bio.uni-potsdam.de/v3.0/fam_mem.php?family_id=Tify
HORVU4Hr1G085370	MADS	SRF-TF	-	http://plntfdb.bio.uni-potsdam.de/v3.0/fam_mem.php?family_id=MADS
HORVU3Hr1G092820	MYB	Myb_DNA-binding	ARID,Response_reg,SNF2_N	http://plntfdb.bio.uni-potsdam.de/v3.0/fam_mem.php?family_id=MYB
BGI_novel_G001787	ARF	Auxin_resp	-	http://plntfdb.bio.uni-potsdam.de/v3.0/fam_mem.php?family_id=ARF
HORVU3Hr1G000280	bHLH	HLH	-	http://plntfdb.bio.uni-potsdam.de/v3.0/fam_mem.php?family_id=bHLH
HORVU4Hr1G050320	WRKY	WRKY	-	http://plntfdb.bio.uni-potsdam.de/v3.0/fam_mem.php?family_id=WRKY
HORVU2Hr1G014590	HSF	HSF_DNA-bind	-	http://plntfdb.bio.uni-potsdam.de/v3.0/fam_mem.php?family_id=HSF
HORVU4Hr1G032590	CSD	CSD	-	http://plntfdb.bio.uni-potsdam.de/v3.0/fam_mem.php?family_id=CSD
HORVU6Hr1G000410	G2-like	G2-like	Response_reg	http://plntfdb.bio.uni-potsdam.de/v3.0/fam_mem.php?family_id=G2-like
HORVU2Hr1G103660	AP2-EREBP	AP2	-	http://plntfdb.bio.uni-potsdam.de/v3.0/fam_mem.php?family_id=AP2-EREBP
HORVU7Hr1G094080	FAR1	FAR1	-	http://plntfdb.bio.uni-potsdam.de/v3.0/fam_mem.php?family_id=FAR1
HORVU2Hr1G013060	C2C2-Dof	zf-Dof	-	http://plntfdb.bio.uni-potsdam.de/v3.0/fam_mem.php?family_id=C2C2-Dof
HORVU7Hr1G033670	FAR1	FAR1	-	http://plntfdb.bio.uni-potsdam.de/v3.0/fam_mem.php?family_id=FAR1
HORVU3Hr1G092090	TAZ	zf-TAZ	PHD	http://plntfdb.bio.uni-potsdam.de/v3.0/fam_mem.php?family_id=TAZ
HORVU4Hr1G039390	bHLH	HLH	-	http://plntfdb.bio.uni-potsdam.de/v3.0/fam_mem.php?family_id=bHLH
HORVU3Hr1G014090	NAC	NAM	-	http://plntfdb.bio.uni-potsdam.de/v3.0/fam_mem.php?family_id=NAC
HORVU2Hr1G040290	FAR1	FAR1	-	http://plntfdb.bio.uni-potsdam.de/v3.0/fam_mem.php?family_id=FAR1
HORVU6Hr1G025020	AP2-EREBP	AP2	-	http://plntfdb.bio.uni-potsdam.de/v3.0/fam_mem.php?family_id=AP2-EREBP
BGI_novel_G006620	GRAS	GRAS	-	http://plntfdb.bio.uni-potsdam.de/v3.0/fam_mem.php?family_id=GRAS
HORVU1Hr1G007100	ABI3VP1	B3	AP2,Auxin_resp	http://plntfdb.bio.uni-potsdam.de/v3.0/fam_mem.php?family_id=ABI3VP1
HORVU5Hr1G117780	GRAS	GRAS	-	http://plntfdb.bio.uni-potsdam.de/v3.0/fam_mem.php?family_id=GRAS
HORVU3Hr1G057920	C3H	zf-CCCH	PHD,SNF2_N,zf-C2H2	http://plntfdb.bio.uni-potsdam.de/v3.0/fam_mem.php?family_id=C3H
HORVU4Hr1G089660	NAC	NAM	-	http://plntfdb.bio.uni-potsdam.de/v3.0/fam_mem.php?family_id=NAC
HORVU7Hr1G021180	PBF-2-like	Whirly	-	http://plntfdb.bio.uni-potsdam.de/v3.0/fam_mem.php?family_id=PBF-2-like
HORVU6Hr1G075870	RWP-RK	RWP-RK	-	http://plntfdb.bio.uni-potsdam.de/v3.0/fam_mem.php?family_id=RWP-RK
HORVU4Hr1G058690	C2H2	zf-C2H2	PHD	http://plntfdb.bio.uni-potsdam.de/v3.0/fam_mem.php?family_id=C2H2
HORVU2Hr1G058850	C3H	zf-CCCH	PHD,SNF2_N,zf-C2H2	http://plntfdb.bio.uni-potsdam.de/v3.0/fam_mem.php?family_id=C3H
HORVU1Hr1G079030	MYB	Myb_DNA-binding	ARID,Response_reg,SNF2_N	http://plntfdb.bio.uni-potsdam.de/v3.0/fam_mem.php?family_id=MYB
HORVU5Hr1G005990	C2C2-GATA	GATA	-	http://plntfdb.bio.uni-potsdam.de/v3.0/fam_mem.php?family_id=C2C2-GATA
HORVU7Hr1G042370	SBP	SBP	-	http://plntfdb.bio.uni-potsdam.de/v3.0/fam_mem.php?family_id=SBP
HORVU3Hr1G097420	WRKY	WRKY	-	http://plntfdb.bio.uni-potsdam.de/v3.0/fam_mem.php?family_id=WRKY
HORVU6Hr1G067680	WRKY	WRKY	-	http://plntfdb.bio.uni-potsdam.de/v3.0/fam_mem.php?family_id=WRKY
HORVU6Hr1G060800	NAC	NAM	-	http://plntfdb.bio.uni-potsdam.de/v3.0/fam_mem.php?family_id=NAC
HORVU3Hr1G018980	bHLH	HLH	-	http://plntfdb.bio.uni-potsdam.de/v3.0/fam_mem.php?family_id=bHLH
HORVU3Hr1G020140	WRKY	WRKY	-	http://plntfdb.bio.uni-potsdam.de/v3.0/fam_mem.php?family_id=WRKY
HORVU0Hr1G031850	MYB	Myb_DNA-binding	ARID,Response_reg,SNF2_N	http://plntfdb.bio.uni-potsdam.de/v3.0/fam_mem.php?family_id=MYB
HORVU5Hr1G060650	MYB	Myb_DNA-binding	ARID,Response_reg,SNF2_N	http://plntfdb.bio.uni-potsdam.de/v3.0/fam_mem.php?family_id=MYB
HORVU1Hr1G089570	MYB	Myb_DNA-binding	ARID,Response_reg,SNF2_N	http://plntfdb.bio.uni-potsdam.de/v3.0/fam_mem.php?family_id=MYB
HORVU5Hr1G098420	bZIP	bZIP_1,bZIP_2,bZIP_Maf	HLH	http://plntfdb.bio.uni-potsdam.de/v3.0/fam_mem.php?family_id=bZIP
HORVU5Hr1G103400	TCP	TCP	-	http://plntfdb.bio.uni-potsdam.de/v3.0/fam_mem.php?family_id=TCP
HORVU3Hr1G026420	BES1	DUF822	-	http://plntfdb.bio.uni-potsdam.de/v3.0/fam_mem.php?family_id=BES1
BGI_novel_G002083	FAR1	FAR1	-	http://plntfdb.bio.uni-potsdam.de/v3.0/fam_mem.php?family_id=FAR1
HORVU5Hr1G056810	OFP	Ovate	-	http://plntfdb.bio.uni-potsdam.de/v3.0/fam_mem.php?family_id=OFP
HORVU3Hr1G019330	MYB	Myb_DNA-binding	ARID,Response_reg,SNF2_N	http://plntfdb.bio.uni-potsdam.de/v3.0/fam_mem.php?family_id=MYB
HORVU6Hr1G078510	AP2-EREBP	AP2	-	http://plntfdb.bio.uni-potsdam.de/v3.0/fam_mem.php?family_id=AP2-EREBP
BGI_novel_G006600	bHLH	HLH	-	http://plntfdb.bio.uni-potsdam.de/v3.0/fam_mem.php?family_id=bHLH
HORVU0Hr1G010360	C3H	zf-CCCH	PHD,SNF2_N,zf-C2H2	http://plntfdb.bio.uni-potsdam.de/v3.0/fam_mem.php?family_id=C3H
HORVU2Hr1G061320	HB	Homeobox,KNOX1,KNOX2	-	http://plntfdb.bio.uni-potsdam.de/v3.0/fam_mem.php?family_id=HB
HORVU1Hr1G060060	AP2-EREBP	AP2	-	http://plntfdb.bio.uni-potsdam.de/v3.0/fam_mem.php?family_id=AP2-EREBP
HORVU3Hr1G086870	AP2-EREBP	AP2	-	http://plntfdb.bio.uni-potsdam.de/v3.0/fam_mem.php?family_id=AP2-EREBP
HORVU5Hr1G008800	FAR1	FAR1	-	http://plntfdb.bio.uni-potsdam.de/v3.0/fam_mem.php?family_id=FAR1
HORVU4Hr1G061760	bHLH	HLH	-	http://plntfdb.bio.uni-potsdam.de/v3.0/fam_mem.php?family_id=bHLH
HORVU4Hr1G084750	LOB	DUF260	-	http://plntfdb.bio.uni-potsdam.de/v3.0/fam_mem.php?family_id=LOB
HORVU4Hr1G000960	AP2-EREBP	AP2	-	http://plntfdb.bio.uni-potsdam.de/v3.0/fam_mem.php?family_id=AP2-EREBP
HORVU3Hr1G077020	ABI3VP1	B3	AP2,Auxin_resp	http://plntfdb.bio.uni-potsdam.de/v3.0/fam_mem.php?family_id=ABI3VP1
BGI_novel_G004555	C2H2	zf-C2H2	PHD	http://plntfdb.bio.uni-potsdam.de/v3.0/fam_mem.php?family_id=C2H2
BGI_novel_G001873	FAR1	FAR1	-	http://plntfdb.bio.uni-potsdam.de/v3.0/fam_mem.php?family_id=FAR1
HORVU4Hr1G065830	C2H2	zf-C2H2	PHD	http://plntfdb.bio.uni-potsdam.de/v3.0/fam_mem.php?family_id=C2H2
HORVU2Hr1G093380	OFP	Ovate	-	http://plntfdb.bio.uni-potsdam.de/v3.0/fam_mem.php?family_id=OFP
HORVU1Hr1G091540	MYB	Myb_DNA-binding	ARID,Response_reg,SNF2_N	http://plntfdb.bio.uni-potsdam.de/v3.0/fam_mem.php?family_id=MYB
HORVU7Hr1G071800	BSD	BSD	-	http://plntfdb.bio.uni-potsdam.de/v3.0/fam_mem.php?family_id=BSD
HORVU5Hr1G002090	bHLH	HLH	-	http://plntfdb.bio.uni-potsdam.de/v3.0/fam_mem.php?family_id=bHLH
HORVU1Hr1G064210	CSD	CSD	-	http://plntfdb.bio.uni-potsdam.de/v3.0/fam_mem.php?family_id=CSD
HORVU7Hr1G028510	ABI3VP1	B3	AP2,Auxin_resp	http://plntfdb.bio.uni-potsdam.de/v3.0/fam_mem.php?family_id=ABI3VP1
HORVU7Hr1G061790	Alfin-like	Alfin-like	DDT,Homeobox,JmjC,JmjN	http://plntfdb.bio.uni-potsdam.de/v3.0/fam_mem.php?family_id=Alfin-like
HORVU5Hr1G073540	MYB	Myb_DNA-binding	ARID,Response_reg,SNF2_N	http://plntfdb.bio.uni-potsdam.de/v3.0/fam_mem.php?family_id=MYB
HORVU3Hr1G059880	MYB	Myb_DNA-binding	ARID,Response_reg,SNF2_N	http://plntfdb.bio.uni-potsdam.de/v3.0/fam_mem.php?family_id=MYB
HORVU2Hr1G025660	CSD	CSD	-	http://plntfdb.bio.uni-potsdam.de/v3.0/fam_mem.php?family_id=CSD
HORVU6Hr1G008870	C2H2	zf-C2H2	PHD	http://plntfdb.bio.uni-potsdam.de/v3.0/fam_mem.php?family_id=C2H2
HORVU2Hr1G001780	WRKY	WRKY	-	http://plntfdb.bio.uni-potsdam.de/v3.0/fam_mem.php?family_id=WRKY
HORVU6Hr1G002320	ARR-B	G2-like,Myb_DNA-binding,Response_reg	CCT	http://plntfdb.bio.uni-potsdam.de/v3.0/fam_mem.php?family_id=ARR-B
HORVU0Hr1G012530	C2H2	zf-C2H2	PHD	http://plntfdb.bio.uni-potsdam.de/v3.0/fam_mem.php?family_id=C2H2
HORVU5Hr1G045020	GRAS	GRAS	-	http://plntfdb.bio.uni-potsdam.de/v3.0/fam_mem.php?family_id=GRAS
HORVU5Hr1G080010	MYB	Myb_DNA-binding	ARID,Response_reg,SNF2_N	http://plntfdb.bio.uni-potsdam.de/v3.0/fam_mem.php?family_id=MYB
HORVU2Hr1G126040	NAC	NAM	-	http://plntfdb.bio.uni-potsdam.de/v3.0/fam_mem.php?family_id=NAC
HORVU2Hr1G017350	NAC	NAM	-	http://plntfdb.bio.uni-potsdam.de/v3.0/fam_mem.php?family_id=NAC
HORVU6Hr1G039830	bHLH	HLH	-	http://plntfdb.bio.uni-potsdam.de/v3.0/fam_mem.php?family_id=bHLH
HORVU6Hr1G003510	mTERF	mTERF	-	http://plntfdb.bio.uni-potsdam.de/v3.0/fam_mem.php?family_id=mTERF
HORVU6Hr1G033840	C3H	zf-CCCH	PHD,SNF2_N,zf-C2H2	http://plntfdb.bio.uni-potsdam.de/v3.0/fam_mem.php?family_id=C3H
HORVU0Hr1G021220	bHLH	HLH	-	http://plntfdb.bio.uni-potsdam.de/v3.0/fam_mem.php?family_id=bHLH
HORVU6Hr1G061660	MYB	Myb_DNA-binding	ARID,Response_reg,SNF2_N	http://plntfdb.bio.uni-potsdam.de/v3.0/fam_mem.php?family_id=MYB
HORVU5Hr1G125150	Trihelix	trihelix	-	http://plntfdb.bio.uni-potsdam.de/v3.0/fam_mem.php?family_id=Trihelix
HORVU1Hr1G074020	OFP	Ovate	-	http://plntfdb.bio.uni-potsdam.de/v3.0/fam_mem.php?family_id=OFP
HORVU3Hr1G081260	OFP	Ovate	-	http://plntfdb.bio.uni-potsdam.de/v3.0/fam_mem.php?family_id=OFP
HORVU4Hr1G054650	C3H	zf-CCCH	PHD,SNF2_N,zf-C2H2	http://plntfdb.bio.uni-potsdam.de/v3.0/fam_mem.php?family_id=C3H
HORVU6Hr1G029710	TUB	Tub	-	http://plntfdb.bio.uni-potsdam.de/v3.0/fam_mem.php?family_id=TUB
HORVU3Hr1G069320	WRKY	WRKY	-	http://plntfdb.bio.uni-potsdam.de/v3.0/fam_mem.php?family_id=WRKY
HORVU1Hr1G050560	bHLH	HLH	-	http://plntfdb.bio.uni-potsdam.de/v3.0/fam_mem.php?family_id=bHLH
HORVU7Hr1G030000	ARR-B	G2-like,Myb_DNA-binding,Response_reg	CCT	http://plntfdb.bio.uni-potsdam.de/v3.0/fam_mem.php?family_id=ARR-B
HORVU3Hr1G012170	C2H2	zf-C2H2	PHD	http://plntfdb.bio.uni-potsdam.de/v3.0/fam_mem.php?family_id=C2H2
HORVU1Hr1G020370	bHLH	HLH	-	http://plntfdb.bio.uni-potsdam.de/v3.0/fam_mem.php?family_id=bHLH
HORVU0Hr1G017670	LOB	DUF260	-	http://plntfdb.bio.uni-potsdam.de/v3.0/fam_mem.php?family_id=LOB
HORVU1Hr1G055420	Trihelix	trihelix	-	http://plntfdb.bio.uni-potsdam.de/v3.0/fam_mem.php?family_id=Trihelix
BGI_novel_G002258	RWP-RK	RWP-RK	-	http://plntfdb.bio.uni-potsdam.de/v3.0/fam_mem.php?family_id=RWP-RK
HORVU2Hr1G082640	NAC	NAM	-	http://plntfdb.bio.uni-potsdam.de/v3.0/fam_mem.php?family_id=NAC
HORVU0Hr1G010940	G2-like	G2-like	Response_reg	http://plntfdb.bio.uni-potsdam.de/v3.0/fam_mem.php?family_id=G2-like
HORVU5Hr1G012950	CPP	TCR	-	http://plntfdb.bio.uni-potsdam.de/v3.0/fam_mem.php?family_id=CPP
HORVU7Hr1G035440	AP2-EREBP	AP2	-	http://plntfdb.bio.uni-potsdam.de/v3.0/fam_mem.php?family_id=AP2-EREBP
HORVU7Hr1G038390	MYB	Myb_DNA-binding	ARID,Response_reg,SNF2_N	http://plntfdb.bio.uni-potsdam.de/v3.0/fam_mem.php?family_id=MYB
HORVU2Hr1G063800	MADS	SRF-TF	-	http://plntfdb.bio.uni-potsdam.de/v3.0/fam_mem.php?family_id=MADS
HORVU2Hr1G112280	AP2-EREBP	AP2	-	http://plntfdb.bio.uni-potsdam.de/v3.0/fam_mem.php?family_id=AP2-EREBP
HORVU6Hr1G072690	mTERF	mTERF	-	http://plntfdb.bio.uni-potsdam.de/v3.0/fam_mem.php?family_id=mTERF
HORVU4Hr1G081450	NAC	NAM	-	http://plntfdb.bio.uni-potsdam.de/v3.0/fam_mem.php?family_id=NAC
HORVU5Hr1G028180	LIM	LIM	-	http://plntfdb.bio.uni-potsdam.de/v3.0/fam_mem.php?family_id=LIM
HORVU6Hr1G067000	bHLH	HLH	-	http://plntfdb.bio.uni-potsdam.de/v3.0/fam_mem.php?family_id=bHLH
HORVU5Hr1G021230	MYB	Myb_DNA-binding	ARID,Response_reg,SNF2_N	http://plntfdb.bio.uni-potsdam.de/v3.0/fam_mem.php?family_id=MYB
HORVU6Hr1G053460	AP2-EREBP	AP2	-	http://plntfdb.bio.uni-potsdam.de/v3.0/fam_mem.php?family_id=AP2-EREBP
HORVU5Hr1G080380	AP2-EREBP	AP2	-	http://plntfdb.bio.uni-potsdam.de/v3.0/fam_mem.php?family_id=AP2-EREBP
HORVU1Hr1G043110	FHA	FHA	-	http://plntfdb.bio.uni-potsdam.de/v3.0/fam_mem.php?family_id=FHA
BGI_novel_G004193	FAR1	FAR1	-	http://plntfdb.bio.uni-potsdam.de/v3.0/fam_mem.php?family_id=FAR1
HORVU1Hr1G052170	G2-like	G2-like	Response_reg	http://plntfdb.bio.uni-potsdam.de/v3.0/fam_mem.php?family_id=G2-like
HORVU4Hr1G024020	GRAS	GRAS	-	http://plntfdb.bio.uni-potsdam.de/v3.0/fam_mem.php?family_id=GRAS
HORVU1Hr1G091450	C2C2-GATA	GATA	-	http://plntfdb.bio.uni-potsdam.de/v3.0/fam_mem.php?family_id=C2C2-GATA
HORVU2Hr1G066100	bHLH	HLH	-	http://plntfdb.bio.uni-potsdam.de/v3.0/fam_mem.php?family_id=bHLH
HORVU2Hr1G068960	bHLH	HLH	-	http://plntfdb.bio.uni-potsdam.de/v3.0/fam_mem.php?family_id=bHLH
HORVU1Hr1G069420	ABI3VP1	B3	AP2,Auxin_resp	http://plntfdb.bio.uni-potsdam.de/v3.0/fam_mem.php?family_id=ABI3VP1
HORVU5Hr1G081770	MYB	Myb_DNA-binding	ARID,Response_reg,SNF2_N	http://plntfdb.bio.uni-potsdam.de/v3.0/fam_mem.php?family_id=MYB
HORVU1Hr1G014950	Trihelix	trihelix	-	http://plntfdb.bio.uni-potsdam.de/v3.0/fam_mem.php?family_id=Trihelix
HORVU5Hr1G067630	GeBP	DUF573	-	http://plntfdb.bio.uni-potsdam.de/v3.0/fam_mem.php?family_id=GeBP
HORVU7Hr1G082020	MYB	Myb_DNA-binding	ARID,Response_reg,SNF2_N	http://plntfdb.bio.uni-potsdam.de/v3.0/fam_mem.php?family_id=MYB
HORVU2Hr1G028470	MYB	Myb_DNA-binding	ARID,Response_reg,SNF2_N	http://plntfdb.bio.uni-potsdam.de/v3.0/fam_mem.php?family_id=MYB
HORVU3Hr1G080490	FAR1	FAR1	-	http://plntfdb.bio.uni-potsdam.de/v3.0/fam_mem.php?family_id=FAR1
HORVU2Hr1G073400	OFP	Ovate	-	http://plntfdb.bio.uni-potsdam.de/v3.0/fam_mem.php?family_id=OFP
HORVU3Hr1G010190	AP2-EREBP	AP2	-	http://plntfdb.bio.uni-potsdam.de/v3.0/fam_mem.php?family_id=AP2-EREBP
HORVU1Hr1G056500	AP2-EREBP	AP2	-	http://plntfdb.bio.uni-potsdam.de/v3.0/fam_mem.php?family_id=AP2-EREBP
HORVU4Hr1G023110	AP2-EREBP	AP2	-	http://plntfdb.bio.uni-potsdam.de/v3.0/fam_mem.php?family_id=AP2-EREBP
HORVU4Hr1G063760	MYB	Myb_DNA-binding	ARID,Response_reg,SNF2_N	http://plntfdb.bio.uni-potsdam.de/v3.0/fam_mem.php?family_id=MYB
HORVU1Hr1G009040	MADS	SRF-TF	-	http://plntfdb.bio.uni-potsdam.de/v3.0/fam_mem.php?family_id=MADS
HORVU4Hr1G003610	MADS	SRF-TF	-	http://plntfdb.bio.uni-potsdam.de/v3.0/fam_mem.php?family_id=MADS
HORVU5Hr1G076400	MADS	SRF-TF	-	http://plntfdb.bio.uni-potsdam.de/v3.0/fam_mem.php?family_id=MADS
HORVU7Hr1G107680	G2-like	G2-like	Response_reg	http://plntfdb.bio.uni-potsdam.de/v3.0/fam_mem.php?family_id=G2-like
HORVU5Hr1G085220	NAC	NAM	-	http://plntfdb.bio.uni-potsdam.de/v3.0/fam_mem.php?family_id=NAC
HORVU3Hr1G016320	LOB	DUF260	-	http://plntfdb.bio.uni-potsdam.de/v3.0/fam_mem.php?family_id=LOB
HORVU7Hr1G092850	MADS	SRF-TF	-	http://plntfdb.bio.uni-potsdam.de/v3.0/fam_mem.php?family_id=MADS
BGI_novel_G004396	C2H2	zf-C2H2	PHD	http://plntfdb.bio.uni-potsdam.de/v3.0/fam_mem.php?family_id=C2H2
HORVU3Hr1G003400	AP2-EREBP	AP2	-	http://plntfdb.bio.uni-potsdam.de/v3.0/fam_mem.php?family_id=AP2-EREBP
HORVU1Hr1G043780	bHLH	HLH	-	http://plntfdb.bio.uni-potsdam.de/v3.0/fam_mem.php?family_id=bHLH
HORVU5Hr1G110410	MADS	SRF-TF	-	http://plntfdb.bio.uni-potsdam.de/v3.0/fam_mem.php?family_id=MADS
HORVU3Hr1G080100	NAC	NAM	-	http://plntfdb.bio.uni-potsdam.de/v3.0/fam_mem.php?family_id=NAC
HORVU3Hr1G049810	C2H2	zf-C2H2	PHD	http://plntfdb.bio.uni-potsdam.de/v3.0/fam_mem.php?family_id=C2H2
HORVU4Hr1G086700	LOB	DUF260	-	http://plntfdb.bio.uni-potsdam.de/v3.0/fam_mem.php?family_id=LOB
HORVU4Hr1G071670	GRAS	GRAS	-	http://plntfdb.bio.uni-potsdam.de/v3.0/fam_mem.php?family_id=GRAS
HORVU4Hr1G002480	LOB	DUF260	-	http://plntfdb.bio.uni-potsdam.de/v3.0/fam_mem.php?family_id=LOB
HORVU2Hr1G093230	C2C2-GATA	GATA	-	http://plntfdb.bio.uni-potsdam.de/v3.0/fam_mem.php?family_id=C2C2-GATA
BGI_novel_G003935	C2H2	zf-C2H2	PHD	http://plntfdb.bio.uni-potsdam.de/v3.0/fam_mem.php?family_id=C2H2
HORVU7Hr1G024790	bHLH	HLH	-	http://plntfdb.bio.uni-potsdam.de/v3.0/fam_mem.php?family_id=bHLH
HORVU1Hr1G064300	NAC	NAM	-	http://plntfdb.bio.uni-potsdam.de/v3.0/fam_mem.php?family_id=NAC
HORVU2Hr1G042710	bHLH	HLH	-	http://plntfdb.bio.uni-potsdam.de/v3.0/fam_mem.php?family_id=bHLH
HORVU4Hr1G084850	bHLH	HLH	-	http://plntfdb.bio.uni-potsdam.de/v3.0/fam_mem.php?family_id=bHLH
HORVU5Hr1G045650	NAC	NAM	-	http://plntfdb.bio.uni-potsdam.de/v3.0/fam_mem.php?family_id=NAC
HORVU3Hr1G026810	AP2-EREBP	AP2	-	http://plntfdb.bio.uni-potsdam.de/v3.0/fam_mem.php?family_id=AP2-EREBP
HORVU3Hr1G054250	C3H	zf-CCCH	PHD,SNF2_N,zf-C2H2	http://plntfdb.bio.uni-potsdam.de/v3.0/fam_mem.php?family_id=C3H
HORVU6Hr1G013890	WRKY	WRKY	-	http://plntfdb.bio.uni-potsdam.de/v3.0/fam_mem.php?family_id=WRKY
HORVU0Hr1G004640	GRAS	GRAS	-	http://plntfdb.bio.uni-potsdam.de/v3.0/fam_mem.php?family_id=GRAS
BGI_novel_G001645	AP2-EREBP	AP2	-	http://plntfdb.bio.uni-potsdam.de/v3.0/fam_mem.php?family_id=AP2-EREBP
HORVU5Hr1G067610	GeBP	DUF573	-	http://plntfdb.bio.uni-potsdam.de/v3.0/fam_mem.php?family_id=GeBP
HORVU7Hr1G046580	bHLH	HLH	-	http://plntfdb.bio.uni-potsdam.de/v3.0/fam_mem.php?family_id=bHLH
HORVU1Hr1G076800	C2C2-Dof	zf-Dof	-	http://plntfdb.bio.uni-potsdam.de/v3.0/fam_mem.php?family_id=C2C2-Dof
HORVU2Hr1G084500	FAR1	FAR1	-	http://plntfdb.bio.uni-potsdam.de/v3.0/fam_mem.php?family_id=FAR1
HORVU7Hr1G037040	ABI3VP1	B3	AP2,Auxin_resp	http://plntfdb.bio.uni-potsdam.de/v3.0/fam_mem.php?family_id=ABI3VP1
HORVU5Hr1G018100	bHLH	HLH	-	http://plntfdb.bio.uni-potsdam.de/v3.0/fam_mem.php?family_id=bHLH
HORVU4Hr1G020490	GRAS	GRAS	-	http://plntfdb.bio.uni-potsdam.de/v3.0/fam_mem.php?family_id=GRAS
HORVU6Hr1G048930	AP2-EREBP	AP2	-	http://plntfdb.bio.uni-potsdam.de/v3.0/fam_mem.php?family_id=AP2-EREBP
HORVU6Hr1G067060	PLATZ	PLATZ	-	http://plntfdb.bio.uni-potsdam.de/v3.0/fam_mem.php?family_id=PLATZ
BGI_novel_G003936	C2H2	zf-C2H2	PHD	http://plntfdb.bio.uni-potsdam.de/v3.0/fam_mem.php?family_id=C2H2
HORVU7Hr1G008290	FAR1	FAR1	-	http://plntfdb.bio.uni-potsdam.de/v3.0/fam_mem.php?family_id=FAR1
HORVU6Hr1G019380	NAC	NAM	-	http://plntfdb.bio.uni-potsdam.de/v3.0/fam_mem.php?family_id=NAC
BGI_novel_G005466	MYB	Myb_DNA-binding	ARID,Response_reg,SNF2_N	http://plntfdb.bio.uni-potsdam.de/v3.0/fam_mem.php?family_id=MYB
HORVU7Hr1G051620	AP2-EREBP	AP2	-	http://plntfdb.bio.uni-potsdam.de/v3.0/fam_mem.php?family_id=AP2-EREBP
HORVU0Hr1G022200	ABI3VP1	B3	AP2,Auxin_resp	http://plntfdb.bio.uni-potsdam.de/v3.0/fam_mem.php?family_id=ABI3VP1
HORVU3Hr1G086690	C2H2	zf-C2H2	PHD	http://plntfdb.bio.uni-potsdam.de/v3.0/fam_mem.php?family_id=C2H2
HORVU6Hr1G065900	OFP	Ovate	-	http://plntfdb.bio.uni-potsdam.de/v3.0/fam_mem.php?family_id=OFP
HORVU3Hr1G034540	bHLH	HLH	-	http://plntfdb.bio.uni-potsdam.de/v3.0/fam_mem.php?family_id=bHLH
HORVU4Hr1G005770	C3H	zf-CCCH	PHD,SNF2_N,zf-C2H2	http://plntfdb.bio.uni-potsdam.de/v3.0/fam_mem.php?family_id=C3H
HORVU1Hr1G028010	ABI3VP1	B3	AP2,Auxin_resp	http://plntfdb.bio.uni-potsdam.de/v3.0/fam_mem.php?family_id=ABI3VP1
HORVU6Hr1G016530	FAR1	FAR1	-	http://plntfdb.bio.uni-potsdam.de/v3.0/fam_mem.php?family_id=FAR1
[truncated: 27 more rows]
