# Supplementary material for: Transcriptome Analysis and Functional Characterization of the HvLRR_8-1 Gene Involved in Barley Resistance to Pyrenophora graminea
Source: Plants (Basel). 2025 Jul 30;14(15):2350. doi: 10.3390/plants14152350 (PMC12348818; doi:10.3390/plants14152350)
Supplement: Supplementary file 1 [file plants-14-02350-s001.zip › Supplementary Table/Table S16 Resistance gene selected from 457 DEGs.xlsx]

## Sheet: Sheet1
Table S16 Resistance gene selected from 457 DEGs
Query ID	Subject ID	Identity	Align Length	Mismatch	Gap	Query Start	Query End	Subject Start	Subject End	Evalue	Score	Name	Type	Species	Domain Class	GeneBank ID	GeneBank Locus	Description
BGI_novel_G003803	PRGDB00206903	48.7	39	20	0	1012	1128	609	647	0.0003	47.4	LOC_Os02g16090.1	Putative_R-Genes,_predicted_from_Pythozome	Oryza sativa	CN
HORVU3Hr1G016590	PRGDB00206903	53.5	43	20	0	104	232	444	486	3e-07	54.7	LOC_Os02g16090.1	Putative_R-Genes,_predicted_from_Pythozome	Oryza sativa	CN
BGI_novel_G000024	PRGDB00203998	48.8	123	56	3	84	431	722	844	5.9e-24	110.9	Bradi4g02625.1	Putative_R-Genes,_predicted_from_Pythozome	Brachypodium distachyon	CNL
BGI_novel_G003596	PRGDB00215793	54.1	61	27	1	705	887	986	1045	6.1e-13	76.3	MDP0000281804	Putative_R-Genes,_predicted_from_Pythozome	Malus x domestica	CNL
HORVU4Hr1G056890	PRGWK00002314	55.4	148	48	1	118	507	28	175	6.5e-41	167.2	Sotub11g029390.1.1	Contributed_R-Genes	Solanum tuberosum	CNL
HORVU6Hr1G021780	PRGDB00204291	58.4	784	294	11	7	2310	138	905	7.6e-238	823.2	Bradi3g03882.1	Putative_R-Genes,_predicted_from_Pythozome	Brachypodium distachyon	CNL
HORVU7Hr1G100280	PRGDB00204069	58.6	432	162	5	67	1311	1	432	5.4e-132	470.7	Bradi4g44603.1	Putative_R-Genes,_predicted_from_Pythozome	Brachypodium distachyon	CNL
HORVU1Hr1G002900	PRGDB00171794	38.2	469	244	11	4	1359	37	476	3.3e-79	295.4	LOC_Os11g06220.1	Putative_R-Genes,_predicted_from_Pythozome	Oryza sativa	N			NB-ARC domain-containing disease resistance protein (best arabidopsis hit)
HORVU1Hr1G010120	PRGDB00214154	49.3	335	166	2	217	1221	1443	1773	4.7e-90	331.3	MDP0000259421	Putative_R-Genes,_predicted_from_Pythozome	Malus x domestica	N
HORVU2Hr1G003070	PRGDB00146123	54.1	503	208	12	1	1458	1	497	1.9e-138	492.3	Bradi1g34370.1	Putative_R-Genes,_predicted_from_Pythozome	Ricinus communis	N			NB-ARC domain-containing disease resistance protein (best arabidopsis hit); conserved hypothetical protein (best rice hit)
HORVU2Hr1G003230	PRGDB00146123	51.2	508	223	11	4	1485	1	497	9.6e-130	463.4	Bradi1g34370.1	Putative_R-Genes,_predicted_from_Pythozome	Ricinus communis	N			NB-ARC domain-containing disease resistance protein (best arabidopsis hit); conserved hypothetical protein (best rice hit)
HORVU2Hr1G083130	PRGDB00078803	35.7	474	295	2	118	1539	630	1093	6.8e-84	311.2	Vvi.12916	Putative_R-Genes,_predicted_from_NCBI_UniGene	Vitis vinifera	N	225452756	XM_002283015	PREDICTED: Vitis vinifera hypothetical protein LOC100262734 (LOC100262734), mRNA
HORVU2Hr1G114390	PRGDB00214154	50.2	329	160	2	211	1197	1443	1767	8.1e-90	330.5	MDP0000259421	Putative_R-Genes,_predicted_from_Pythozome	Malus x domestica	N
HORVU2Hr1G114400	PRGDB00214154	50	54	27	0	87	248	1292	1345	1.1e-09	62	MDP0000259421	Putative_R-Genes,_predicted_from_Pythozome	Malus x domestica	N
HORVU2Hr1G114450	PRGDB00214154	44.4	491	264	3	55	1527	1292	1773	2.5e-120	432.2	MDP0000259421	Putative_R-Genes,_predicted_from_Pythozome	Malus x domestica	N
HORVU3Hr1G071470	PRGDB00146410	82	1444	257	2	1	4323	1	1444	0	2365.1	Bradi2g10110.1	Putative_R-Genes,_predicted_from_Pythozome	Ricinus communis	N			pleiotropic drug resistance 12 (best arabidopsis hit); pleiotropic drug resistance protein, putative, expressed (best rice hit)
HORVU3Hr1G077950	PRGDB00214989	39.2	306	145	11	52	855	300	602	3.5e-42	171.8	MDP0000481805	Putative_R-Genes,_predicted_from_Pythozome	Malus x domestica	N
HORVU3Hr1G083760	PRGDB00214989	38.6	306	176	5	1225	2124	292	591	3.4e-51	203	MDP0000481805	Putative_R-Genes,_predicted_from_Pythozome	Malus x domestica	N
HORVU5Hr1G006910	PRGDB00192469	43	107	51	2	19	324	134	235	3.7e-16	84	Mtr.23140	Putative_R-Genes,_predicted_from_NCBI_UniGene	Medicago truncatula	N	357474626	XM_003607550	Medicago truncatula NBS-LRR resistance-like protein 4U (MTR_4g080080) mRNA, complete cds
HORVU5Hr1G047240	PRGDB00183352	37.3	126	79	0	1989	2366	1645	1770	2.7e-16	87.4	GSVIVT01015461001	Putative_R-Genes,_predicted_from_Pythozome	Vitis vinifera	N			pleiotropic drug resistance 12 (best arabidopsis hit)
HORVU7Hr1G010870	PRGDB00214154	52.1	332	155	2	1	996	1446	1773	1e-95	349.7	MDP0000259421	Putative_R-Genes,_predicted_from_Pythozome	Malus x domestica	N
HORVU7Hr1G010990	PRGDB00214154	45.6	491	258	3	46	1518	1292	1773	1.1e-125	449.9	MDP0000259421	Putative_R-Genes,_predicted_from_Pythozome	Malus x domestica	N
HORVU7Hr1G091860	PRGDB00214154	45.2	491	260	3	187	1659	1292	1773	2.8e-122	438.7	MDP0000259421	Putative_R-Genes,_predicted_from_Pythozome	Malus x domestica	N
HORVU7Hr1G092510	PRGDB00189760	86.4	1462	169	7	378	4682	44	1502	0	2470.7	Hv.33602	Putative_R-Genes,_predicted_from_NCBI_UniGene	Hordeum vulgare	N	326530631	AK369913	Hordeum vulgare subsp. vulgare mRNA for predicted protein, complete cds, clone: NIASHv2100P20
BGI_novel_G000006	PRGDB00189941	44.6	148	77	2	2	445	280	422	7.2e-23	106.7	Hv.36705	Putative_R-Genes,_predicted_from_NCBI_UniGene	Hordeum vulgare	NL	326499779	AK359516	Hordeum vulgare subsp. vulgare mRNA for predicted protein, complete cds, clone: NIASHv1098H07
BGI_novel_G001379	PRGDB00186217	28.7	293	192	6	1776	2630	1494	1777	9.2e-26	119.4	GRMZM2G381429_T01	Putative_R-Genes,_predicted_from_Pythozome	Zea mays	NL			NB-ARC domain-containing disease resistance protein (best arabidopsis hit); resistance protein, putative, expressed (best rice hit)
BGI_novel_G005543	PRGDB00072425	35.5	62	40	0	6	191	1062	1123	5.1e-07	53.5	Os.46735	Putative_R-Genes,_predicted_from_NCBI_UniGene	Oryza sativa Japonica Group	NL	37990072	AK120449	Oryza sativa Japonica Group cDNA clone:J013101D04, full insert sequence
BGI_novel_G006103	PRGDB00171198	37.1	178	107	2	1986	2519	1213	1385	8.8e-22	106.3	LOC_Os08g07950.1	Putative_R-Genes,_predicted_from_Pythozome	Oryza sativa	NL			TTF-type zinc finger protein with HAT dimerisation domain (best arabidopsis hit)
HORVU1Hr1G073900	PRGDB00181635	68.9	61	18	1	253	432	85	145	1.2e-17	89.4	Si025833m	Putative_R-Genes,_predicted_from_Pythozome	Setaria italica	NL			NAC domain containing protein 90 (best arabidopsis hit); NBS-LRR disease resistance protein, putative, expressed (best rice hit)
HORVU2Hr1G104630	PRGDB00189838	51.2	213	103	1	1	636	1307	1519	3.1e-56	218	Hv.34616	Putative_R-Genes,_predicted_from_NCBI_UniGene	Hordeum vulgare	NL	326530114	AK377143	Hordeum vulgare subsp. vulgare mRNA for predicted protein, partial cds, clone: NIASHv3149K09
HORVU2Hr1G110080	PRGDB00171284	34.5	148	86	7	115	531	618	763	1.4e-13	76.6	LOC_Os08g30634.1	Putative_R-Genes,_predicted_from_Pythozome	Oryza sativa	NL			NB-ARC domain-containing disease resistance protein (best arabidopsis hit)
HORVU3Hr1G015770	PRGDB00078682	47.6	82	38	1	349	579	780	861	1e-14	80.1	Vvi.8276	Putative_R-Genes,_predicted_from_NCBI_UniGene	Vitis vinifera	NL	225452519	XM_002275052	PREDICTED: Vitis vinifera hypothetical protein LOC100250803 (LOC100250803), mRNA
HORVU3Hr1G015780	PRGDB00078682	45.2	93	46	1	334	597	780	872	4.6e-15	81.3	Vvi.8276	Putative_R-Genes,_predicted_from_NCBI_UniGene	Vitis vinifera	NL	225452519	XM_002275052	PREDICTED: Vitis vinifera hypothetical protein LOC100250803 (LOC100250803), mRNA
HORVU4Hr1G064070	PRGDB00079067	48.6	422	206	5	58	1314	934	1347	1.7e-101	369.4	Vvi.24747	Putative_R-Genes,_predicted_from_NCBI_UniGene	Vitis vinifera	NL	225424433	XM_002281516	PREDICTED: Vitis vinifera hypothetical protein LOC100249092 (LOC100249092), mRNA
HORVU4Hr1G081440	PRGDB00181635	42.4	170	84	5	136	606	13	181	5.3e-27	121.7	Si025833m	Putative_R-Genes,_predicted_from_Pythozome	Setaria italica	NL			NAC domain containing protein 90 (best arabidopsis hit); NBS-LRR disease resistance protein, putative, expressed (best rice hit)
HORVU4Hr1G081450	PRGDB00181635	42.4	170	84	6	55	525	13	181	7.5e-27	120.9	Si025833m	Putative_R-Genes,_predicted_from_Pythozome	Setaria italica	NL			NAC domain containing protein 90 (best arabidopsis hit); NBS-LRR disease resistance protein, putative, expressed (best rice hit)
HORVU5Hr1G006990	PRGDB00204018	73.9	218	56	1	1	654	332	548	1.4e-88	325.5	Bradi4g02552.1	Putative_R-Genes,_predicted_from_Pythozome	Brachypodium distachyon	NL
HORVU5Hr1G070080	PRGDB00204018	74.8	159	40	0	4	480	348	506	2.8e-62	237.7	Bradi4g02552.1	Putative_R-Genes,_predicted_from_Pythozome	Brachypodium distachyon	NL
HORVU5Hr1G099460	PRGDB00181635	39.2	130	75	2	118	495	13	142	2.7e-22	105.9	Si025833m	Putative_R-Genes,_predicted_from_Pythozome	Setaria italica	NL			NAC domain containing protein 90 (best arabidopsis hit); NBS-LRR disease resistance protein, putative, expressed (best rice hit)
HORVU5Hr1G099470	PRGDB00181635	41.4	133	70	3	115	501	13	141	2.7e-23	108.2	Si025833m	Putative_R-Genes,_predicted_from_Pythozome	Setaria italica	NL			NAC domain containing protein 90 (best arabidopsis hit); NBS-LRR disease resistance protein, putative, expressed (best rice hit)
HORVU5Hr1G106000	PRGDB00215055	35	160	84	3	76	510	677	831	2.6e-17	89.4	MDP0000248164	Putative_R-Genes,_predicted_from_Pythozome	Malus x domestica	NL
HORVU6Hr1G005400	PRGDB00213322	46.3	67	35	1	31	228	1033	1099	7.9e-08	55.8	MDP0000279719	Putative_R-Genes,_predicted_from_Pythozome	Malus x domestica	NL
HORVU6Hr1G025010	PRGDB00186617	34.3	99	60	2	430	720	972	1067	8.7e-07	53.9		Putative_R-Genes,_collected_from_NCBI_Protein	Brachypodium distachyon	NL	357139690	XM_003571364	PREDICTED: Brachypodium distachyon disease resistance protein RPM1-like (LOC100832154), mRNA.
HORVU7Hr1G019240	PRGDB00147146	67.3	159	51	1	208	684	25	182	1.3e-60	232.6	Bradi4g14700.1	Putative_R-Genes,_predicted_from_Pythozome	Ricinus communis	NL			NB-ARC domain-containing disease resistance protein (best arabidopsis hit); disease resistance protein RPM1, putative (best rice hit)
HORVU7Hr1G019280	PRGDB00147146	67.3	159	51	1	1030	1506	25	182	2.9e-60	232.6	Bradi4g14700.1	Putative_R-Genes,_predicted_from_Pythozome	Ricinus communis	NL			NB-ARC domain-containing disease resistance protein (best arabidopsis hit); disease resistance protein RPM1, putative (best rice hit)
HORVU7Hr1G075960	PRGDB00181917	44	75	38	2	163	375	1015	1089	1.7e-12	73.2	Si028710m	Putative_R-Genes,_predicted_from_Pythozome	Setaria italica	NL			NB-ARC domain-containing disease resistance protein (best arabidopsis hit); RGH2B, putative, expressed (best rice hit)
HORVU2Hr1G098980	PRGDB00189826	90.5	148	13	1	983	1426	450	596	6.8e-70	264.6	Hv.34395	Putative_R-Genes,_predicted_from_NCBI_UniGene	Hordeum vulgare	Other	326532623	AK357943	Hordeum vulgare subsp. vulgare mRNA for predicted protein, complete cds, clone: NIASHv1065I02
HORVU3Hr1G002220	PRGDB00189850	71.4	646	159	10	1	1884	1	638	3.8e-264	910.2	Hv.34869	Putative_R-Genes,_predicted_from_NCBI_UniGene	Hordeum vulgare	Other	326526852	AK369614	Hordeum vulgare subsp. vulgare mRNA for predicted protein, complete cds, clone: NIASHv2094G16
HORVU4Hr1G002640	PRGDB00189850	64.1	103	31	2	1	294	130	231	6.1e-36	149.4	Hv.34869	Putative_R-Genes,_predicted_from_NCBI_UniGene	Hordeum vulgare	Other	326526852	AK369614	Hordeum vulgare subsp. vulgare mRNA for predicted protein, complete cds, clone: NIASHv2094G16
HORVU5Hr1G005210	PRGDB00076381	62.2	127	44	2	83	460	28	151	8.5e-41	166.4	Sbi.2400	Putative_R-Genes,_predicted_from_NCBI_UniGene	Sorghum bicolor	Other	242057764	XM_002457983	Sorghum bicolor hypothetical protein, mRNA
HORVU5Hr1G005300	PRGDB00076381	58.5	159	55	5	64	513	25	181	2.3e-46	184.9	Sbi.2400	Putative_R-Genes,_predicted_from_NCBI_UniGene	Sorghum bicolor	Other	242057764	XM_002457983	Sorghum bicolor hypothetical protein, mRNA
BGI_novel_G002746	PRGDB00146426	84.2	304	48	0	495	1406	378	681	1.9e-146	518.8	Bradi2g12900.1	Putative_R-Genes,_predicted_from_Pythozome	Ricinus communis	RLK-GNK2			cysteine-rich RLK (RECEPTOR-like protein kinase) 25 (best arabidopsis hit); TKL_IRAK_DUF26-lh.1 - DUF26 kinases have homology to DUF26 containing loci, expressed (best rice hit)
HORVU2Hr1G044640	PRGDB00189698	83.5	620	100	2	409	2265	96	714	9.6e-300	1028.9	Hv.32549	Putative_R-Genes,_predicted_from_NCBI_UniGene	Hordeum vulgare	RLK-GNK2	326498072	AK363696	Hordeum vulgare subsp. vulgare mRNA for predicted protein, complete cds, clone: NIASHv2018C08
HORVU2Hr1G044870	PRGDB00189560	94.5	708	39	0	13	2136	2	709	0	1344.7	Hv.22276	Putative_R-Genes,_predicted_from_NCBI_UniGene	Hordeum vulgare	RLK-GNK2	326533357	AK362447	Hordeum vulgare subsp. vulgare mRNA for predicted protein, complete cds, clone: NIASHv2005G16
HORVU2Hr1G125250	PRGDB00189449	90.8	665	33	1	1	1995	2	638	0	1199.5	Hv.15097	Putative_R-Genes,_predicted_from_NCBI_UniGene	Hordeum vulgare	RLK-GNK2	326510862	AK360570	Hordeum vulgare subsp. vulgare mRNA for predicted protein, complete cds, clone: NIASHv1121A18
HORVU3Hr1G002900	PRGDB00189860	91.6	642	54	0	10	1935	2	643	0	1151	Hv.35043	Putative_R-Genes,_predicted_from_NCBI_UniGene	Hordeum vulgare	RLK-GNK2	326524527	AK369446	Hordeum vulgare subsp. vulgare mRNA for predicted protein, complete cds, clone: NIASHv2091G24
HORVU3Hr1G109350	PRGDB00146428	75	673	156	6	70	2067	21	688	1.5e-290	998	Bradi2g12910.1	Putative_R-Genes,_predicted_from_Pythozome	Ricinus communis	RLK-GNK2			cysteine-rich RLK (RECEPTOR-like protein kinase) 25 (best arabidopsis hit); TKL_IRAK_DUF26-lh.1 - DUF26 kinases have homology to DUF26 containing loci, expressed (best rice hit)
HORVU3Hr1G109430	PRGDB00189604	70.8	677	181	6	58	2055	179	849	4.5e-271	933.3	Hv.27658	Putative_R-Genes,_predicted_from_NCBI_UniGene	Hordeum vulgare	RLK-GNK2	326522063	AK372963	Hordeum vulgare subsp. vulgare mRNA for predicted protein, complete cds, clone: NIASHv3017A20
HORVU7Hr1G003630	PRGDB00189560	85.4	697	97	1	1	2076	13	709	0	1218	Hv.22276	Putative_R-Genes,_predicted_from_NCBI_UniGene	Hordeum vulgare	RLK-GNK2	326533357	AK362447	Hordeum vulgare subsp. vulgare mRNA for predicted protein, complete cds, clone: NIASHv2005G16
BGI_novel_G000688	PRGDB00204247	77.8	252	52	1	3	758	790	1037	7.6e-111	399.8	Bradi5g03977.1	Putative_R-Genes,_predicted_from_Pythozome	Brachypodium distachyon	RLP
HORVU1Hr1G045020	PRGDB00146808	78.9	1066	222	1	1	3189	1	1066	0	1676	Bradi3g16430.1	Putative_R-Genes,_predicted_from_Pythozome	Ricinus communis	RLP			Leucine-rich repeat protein kinase family protein (best arabidopsis hit); receptor-like kinase, putative, expressed (best rice hit)
HORVU2Hr1G001560	PRGDB00193592	70.6	456	134	0	10	1377	106	561	3.6e-179	627.5	Ta.88131	Putative_R-Genes,_predicted_from_NCBI_UniGene	Triticum aestivum	RLP	312487272	HP634536	TSA: Triticum aestivum cultivar Bobwhite isotig25331.flagleaf mRNA sequence
HORVU2Hr1G098430	PRGDB00170288	61.9	430	163	1	259	1548	105	533	3.1e-147	521.5	LOC_Os04g52600.1	Putative_R-Genes,_predicted_from_Pythozome	Oryza sativa	RLP			Leucine-rich repeat transmembrane protein kinase (best arabidopsis hit)
HORVU2Hr1G115200	PRGDB00217119	45.9	170	79	4	745	1254	96	252	3.5e-32	139	MDP0000320460	Putative_R-Genes,_predicted_from_Pythozome	Malus x domestica	RLP
HORVU2Hr1G118010	PRGDB00192909	80.7	963	183	2	595	3474	2	964	0	1516.5	Ta.21410	Putative_R-Genes,_predicted_from_NCBI_UniGene	Triticum aestivum	RLP	312488770	HP636034	TSA: Triticum aestivum cultivar Bobwhite isotig26829.flagleaf mRNA sequence
HORVU2Hr1G126250	PRGDB00192909	80.9	963	180	3	628	3504	2	964	0	1534.2	Ta.21410	Putative_R-Genes,_predicted_from_NCBI_UniGene	Triticum aestivum	RLP	312488770	HP636034	TSA: Triticum aestivum cultivar Bobwhite isotig26829.flagleaf mRNA sequence
HORVU4Hr1G086470	PRGDB00204081	71.6	654	181	3	1	1959	448	1097	9.7e-263	905.6	Bradi4g09817.1	Putative_R-Genes,_predicted_from_Pythozome	Brachypodium distachyon	RLP
HORVU5Hr1G059170	PRGDB00147247	59.3	680	237	10	61	2004	23	694	1.8e-200	698.7	Bradi4g29330.1	Putative_R-Genes,_predicted_from_Pythozome	Ricinus communis	RLP			Leucine-rich repeat protein kinase family protein (best arabidopsis hit); receptor kinase, putative (best rice hit)
HORVU5Hr1G109190	PRGDB00182795	38.5	78	45	1	34	267	1101	1175	6.9e-07	53.5	GSVIVT01000058001	Putative_R-Genes,_predicted_from_Pythozome	Vitis vinifera	RLP			Leucine-rich repeat protein kinase family protein (best arabidopsis hit)
HORVU6Hr1G023370	PRGDB00189923	95.3	449	21	0	1	1347	613	1061	3.2e-249	860.1	Hv.36191	Putative_R-Genes,_predicted_from_NCBI_UniGene	Hordeum vulgare	RLP	326507071	AK364410	Hordeum vulgare subsp. vulgare mRNA for predicted protein, complete cds, clone: NIASHv2024N21
HORVU6Hr1G030350	PRGDB00206435	42.5	87	44	3	490	747	786	867	4.1e-09	62	Lus10015549	Putative_R-Genes,_predicted_from_Pythozome	Linum usitatissimum	RLP
HORVU2Hr1G126150	PRGDB00067001	73.5	249	66	0	307	1053	62	310	6.3e-104	378.3	At.66955	Putative_R-Genes,_predicted_from_NCBI_UniGene	Arabidopsis thaliana	RPW8-NL	110737162	AK228620	Arabidopsis thaliana mRNA for ADR1, complete cds, clone: RAFL15-45-C23
HORVU1Hr1G086900	PRGDB00164472	45.5	66	34	1	382	579	200	263	1.2e-06	53.1	Glyma16g34060.1	Putative_R-Genes,_predicted_from_Pythozome	Glycine max	T			Disease resistance protein (TIR-NBS-LRR class) family (best arabidopsis hit)
HORVU5Hr1G080790	PRGDB00070731	67.7	31	10	0	421	513	25	55	8.2e-07	54.3	Mdo.689	Putative_R-Genes,_predicted_from_NCBI_UniGene	Malus x domestica	T	292668962	GU732467	Malus x domestica AP2 domain class transcription factor (AP2D43) mRNA, complete cds
BGI_novel_G001132	PRGDB00061511	47.4	492	244	4	5264	3801	1717	2197	2e-129	464.9	disease resistance protein	Putative_R-Genes,_collected_from_NCBI_Protein	Brassica rapa subsp. pekinensis	TNL	227438238	FJ842828	Brassica rapa subsp. pekinensis isolate BrTNL10 disease resistance protein gene, complete cds.
HORVU1Hr1G004720	PRGDB00215095	30.7	544	322	10	28	1605	2	508	9.3e-60	231.1	MDP0000319352	Putative_R-Genes,_predicted_from_Pythozome	Malus x domestica	TNL
HORVU2Hr1G085260	PRGDB00215095	35.7	98	63	0	38	331	21	118	1.5e-12	74.3	MDP0000319352	Putative_R-Genes,_predicted_from_Pythozome	Malus x domestica	TNL
HORVU3Hr1G007420	PRGDB00217904	30.3	145	92	2	73	489	184	325	1.5e-11	69.3	Thhalv10018718m	Putative_R-Genes,_predicted_from_Pythozome	Eutrema halophilum	TNL
HORVU3Hr1G082300	PRGDB00215095	30.5	131	87	2	73	465	138	264	3.2e-13	74.7	MDP0000319352	Putative_R-Genes,_predicted_from_Pythozome	Malus x domestica	TNL
HORVU5Hr1G063410	PRGDB00211657	51.1	45	22	0	199	333	670	714	2.6e-08	59.3	Eucgr.H02157.1	Putative_R-Genes,_predicted_from_Pythozome	Eucalyptus grandis	TNL
HORVU6Hr1G067380	PRGDB00211657	55.4	56	25	0	202	369	670	725	2.9e-12	72.4	Eucgr.H02157.1	Putative_R-Genes,_predicted_from_Pythozome	Eucalyptus grandis	TNL
HORVU2Hr1G104240	PRGWK00000444	56	182	62	3	1	543	1676	1840	2.2e-46	185.3	Solyc01g102880.1.1	Contributed_R-Genes	Solanum lycopersicum	TNL-OT

## Sheet: Sheet2
Table S16 Resistance gene selected from 457 DEGs
Query ID	Subject ID	Identity	Evalue	Score	Name	Species	Domain Class
BGI_novel_G003803	PRGDB00206903	48.7	0.0003	47.4	LOC_Os02g16090.1	Oryza sativa	CN
HORVU3Hr1G016590	PRGDB00206903	53.5	3e-07	54.7	LOC_Os02g16090.1	Oryza sativa	CN
BGI_novel_G000024	PRGDB00203998	48.8	5.9e-24	110.9	Bradi4g02625.1	Brachypodium distachyon	CNL
BGI_novel_G003596	PRGDB00215793	54.1	6.1e-13	76.3	MDP0000281804	Malus x domestica	CNL
HORVU4Hr1G056890	PRGWK00002314	55.4	6.5e-41	167.2	Sotub11g029390.1.1	Solanum tuberosum	CNL
HORVU6Hr1G021780	PRGDB00204291	58.4	7.6e-238	823.2	Bradi3g03882.1	Brachypodium distachyon	CNL
HORVU7Hr1G100280	PRGDB00204069	58.6	5.4e-132	470.7	Bradi4g44603.1	Brachypodium distachyon	CNL
HORVU1Hr1G002900	PRGDB00171794	38.2	3.3e-79	295.4	LOC_Os11g06220.1	Oryza sativa	N
HORVU1Hr1G010120	PRGDB00214154	49.3	4.7e-90	331.3	MDP0000259421	Malus x domestica	N
HORVU2Hr1G003070	PRGDB00146123	54.1	1.9e-138	492.3	Bradi1g34370.1	Ricinus communis	N
HORVU2Hr1G003230	PRGDB00146123	51.2	9.6e-130	463.4	Bradi1g34370.1	Ricinus communis	N
HORVU2Hr1G083130	PRGDB00078803	35.7	6.8e-84	311.2	Vvi.12916	Vitis vinifera	N
HORVU2Hr1G114390	PRGDB00214154	50.2	8.1e-90	330.5	MDP0000259421	Malus x domestica	N
HORVU2Hr1G114400	PRGDB00214154	50	1.1e-09	62	MDP0000259421	Malus x domestica	N
HORVU2Hr1G114450	PRGDB00214154	44.4	2.5e-120	432.2	MDP0000259421	Malus x domestica	N
HORVU3Hr1G071470	PRGDB00146410	82	0	2365.1	Bradi2g10110.1	Ricinus communis	N
HORVU3Hr1G077950	PRGDB00214989	39.2	3.5e-42	171.8	MDP0000481805	Malus x domestica	N
HORVU3Hr1G083760	PRGDB00214989	38.6	3.4e-51	203	MDP0000481805	Malus x domestica	N
HORVU5Hr1G006910	PRGDB00192469	43	3.7e-16	84	Mtr.23140	Medicago truncatula	N
HORVU5Hr1G047240	PRGDB00183352	37.3	2.7e-16	87.4	GSVIVT01015461001	Vitis vinifera	N
HORVU7Hr1G010870	PRGDB00214154	52.1	1e-95	349.7	MDP0000259421	Malus x domestica	N
HORVU7Hr1G010990	PRGDB00214154	45.6	1.1e-125	449.9	MDP0000259421	Malus x domestica	N
HORVU7Hr1G091860	PRGDB00214154	45.2	2.8e-122	438.7	MDP0000259421	Malus x domestica	N
HORVU7Hr1G092510	PRGDB00189760	86.4	0	2470.7	Hv.33602	Hordeum vulgare	N
BGI_novel_G000006	PRGDB00189941	44.6	7.2e-23	106.7	Hv.36705	Hordeum vulgare	NL
BGI_novel_G001379	PRGDB00186217	28.7	9.2e-26	119.4	GRMZM2G381429_T01	Zea mays	NL
BGI_novel_G005543	PRGDB00072425	35.5	5.1e-07	53.5	Os.46735	Oryza sativa Japonica Group	NL
BGI_novel_G006103	PRGDB00171198	37.1	8.8e-22	106.3	LOC_Os08g07950.1	Oryza sativa	NL
HORVU1Hr1G073900	PRGDB00181635	68.9	1.2e-17	89.4	Si025833m	Setaria italica	NL
HORVU2Hr1G104630	PRGDB00189838	51.2	3.1e-56	218	Hv.34616	Hordeum vulgare	NL
HORVU2Hr1G110080	PRGDB00171284	34.5	1.4e-13	76.6	LOC_Os08g30634.1	Oryza sativa	NL
HORVU3Hr1G015770	PRGDB00078682	47.6	1e-14	80.1	Vvi.8276	Vitis vinifera	NL
HORVU3Hr1G015780	PRGDB00078682	45.2	4.6e-15	81.3	Vvi.8276	Vitis vinifera	NL
HORVU4Hr1G064070	PRGDB00079067	48.6	1.7e-101	369.4	Vvi.24747	Vitis vinifera	NL
HORVU4Hr1G081440	PRGDB00181635	42.4	5.3e-27	121.7	Si025833m	Setaria italica	NL
HORVU4Hr1G081450	PRGDB00181635	42.4	7.5e-27	120.9	Si025833m	Setaria italica	NL
HORVU5Hr1G006990	PRGDB00204018	73.9	1.4e-88	325.5	Bradi4g02552.1	Brachypodium distachyon	NL
HORVU5Hr1G070080	PRGDB00204018	74.8	2.8e-62	237.7	Bradi4g02552.1	Brachypodium distachyon	NL
HORVU5Hr1G099460	PRGDB00181635	39.2	2.7e-22	105.9	Si025833m	Setaria italica	NL
HORVU5Hr1G099470	PRGDB00181635	41.4	2.7e-23	108.2	Si025833m	Setaria italica	NL
HORVU5Hr1G106000	PRGDB00215055	35	2.6e-17	89.4	MDP0000248164	Malus x domestica	NL
HORVU6Hr1G005400	PRGDB00213322	46.3	7.9e-08	55.8	MDP0000279719	Malus x domestica	NL
HORVU6Hr1G025010	PRGDB00186617	34.3	8.7e-07	53.9		Brachypodium distachyon	NL
HORVU7Hr1G019240	PRGDB00147146	67.3	1.3e-60	232.6	Bradi4g14700.1	Ricinus communis	NL
HORVU7Hr1G019280	PRGDB00147146	67.3	2.9e-60	232.6	Bradi4g14700.1	Ricinus communis	NL
HORVU7Hr1G075960	PRGDB00181917	44	1.7e-12	73.2	Si028710m	Setaria italica	NL
HORVU2Hr1G098980	PRGDB00189826	90.5	6.8e-70	264.6	Hv.34395	Hordeum vulgare	Other
HORVU3Hr1G002220	PRGDB00189850	71.4	3.8e-264	910.2	Hv.34869	Hordeum vulgare	Other
HORVU4Hr1G002640	PRGDB00189850	64.1	6.1e-36	149.4	Hv.34869	Hordeum vulgare	Other
HORVU5Hr1G005210	PRGDB00076381	62.2	8.5e-41	166.4	Sbi.2400	Sorghum bicolor	Other
HORVU5Hr1G005300	PRGDB00076381	58.5	2.3e-46	184.9	Sbi.2400	Sorghum bicolor	Other
BGI_novel_G002746	PRGDB00146426	84.2	1.9e-146	518.8	Bradi2g12900.1	Ricinus communis	RLK-GNK2
HORVU2Hr1G044640	PRGDB00189698	83.5	9.6e-300	1028.9	Hv.32549	Hordeum vulgare	RLK-GNK2
HORVU2Hr1G044870	PRGDB00189560	94.5	0	1344.7	Hv.22276	Hordeum vulgare	RLK-GNK2
HORVU2Hr1G125250	PRGDB00189449	90.8	0	1199.5	Hv.15097	Hordeum vulgare	RLK-GNK2
HORVU3Hr1G002900	PRGDB00189860	91.6	0	1151	Hv.35043	Hordeum vulgare	RLK-GNK2
HORVU3Hr1G109350	PRGDB00146428	75	1.5e-290	998	Bradi2g12910.1	Ricinus communis	RLK-GNK2
HORVU3Hr1G109430	PRGDB00189604	70.8	4.5e-271	933.3	Hv.27658	Hordeum vulgare	RLK-GNK2
HORVU7Hr1G003630	PRGDB00189560	85.4	0	1218	Hv.22276	Hordeum vulgare	RLK-GNK2
BGI_novel_G000688	PRGDB00204247	77.8	7.6e-111	399.8	Bradi5g03977.1	Brachypodium distachyon	RLP
HORVU1Hr1G045020	PRGDB00146808	78.9	0	1676	Bradi3g16430.1	Ricinus communis	RLP
HORVU2Hr1G001560	PRGDB00193592	70.6	3.6e-179	627.5	Ta.88131	Triticum aestivum	RLP
HORVU2Hr1G098430	PRGDB00170288	61.9	3.1e-147	521.5	LOC_Os04g52600.1	Oryza sativa	RLP
HORVU2Hr1G115200	PRGDB00217119	45.9	3.5e-32	139	MDP0000320460	Malus x domestica	RLP
HORVU2Hr1G118010	PRGDB00192909	80.7	0	1516.5	Ta.21410	Triticum aestivum	RLP
HORVU2Hr1G126250	PRGDB00192909	80.9	0	1534.2	Ta.21410	Triticum aestivum	RLP
HORVU4Hr1G086470	PRGDB00204081	71.6	9.7e-263	905.6	Bradi4g09817.1	Brachypodium distachyon	RLP
HORVU5Hr1G059170	PRGDB00147247	59.3	1.8e-200	698.7	Bradi4g29330.1	Ricinus communis	RLP
HORVU5Hr1G109190	PRGDB00182795	38.5	6.9e-07	53.5	GSVIVT01000058001	Vitis vinifera	RLP
HORVU6Hr1G023370	PRGDB00189923	95.3	3.2e-249	860.1	Hv.36191	Hordeum vulgare	RLP
HORVU6Hr1G030350	PRGDB00206435	42.5	4.1e-09	62	Lus10015549	Linum usitatissimum	RLP
HORVU2Hr1G126150	PRGDB00067001	73.5	6.3e-104	378.3	At.66955	Arabidopsis thaliana	RPW8-NL
HORVU1Hr1G086900	PRGDB00164472	45.5	1.2e-06	53.1	Glyma16g34060.1	Glycine max	T
HORVU5Hr1G080790	PRGDB00070731	67.7	8.2e-07	54.3	Mdo.689	Malus x domestica	T
BGI_novel_G001132	PRGDB00061511	47.4	2e-129	464.9	disease resistance protein	Brassica rapa subsp. pekinensis	TNL
HORVU1Hr1G004720	PRGDB00215095	30.7	9.3e-60	231.1	MDP0000319352	Malus x domestica	TNL
HORVU2Hr1G085260	PRGDB00215095	35.7	1.5e-12	74.3	MDP0000319352	Malus x domestica	TNL
HORVU3Hr1G007420	PRGDB00217904	30.3	1.5e-11	69.3	Thhalv10018718m	Eutrema halophilum	TNL
HORVU3Hr1G082300	PRGDB00215095	30.5	3.2e-13	74.7	MDP0000319352	Malus x domestica	TNL
HORVU5Hr1G063410	PRGDB00211657	51.1	2.6e-08	59.3	Eucgr.H02157.1	Eucalyptus grandis	TNL
HORVU6Hr1G067380	PRGDB00211657	55.4	2.9e-12	72.4	Eucgr.H02157.1	Eucalyptus grandis	TNL
HORVU2Hr1G104240	PRGWK00000444	56	2.2e-46	185.3	Solyc01g102880.1.1	Solanum lycopersicum	TNL-OT
