# Supplementary material for: Transcriptome Analysis and Functional Characterization of the HvLRR_8-1 Gene Involved in Barley Resistance to Pyrenophora graminea
Source: Plants (Basel). 2025 Jul 30;14(15):2350. doi: 10.3390/plants14152350 (PMC12348818; doi:10.3390/plants14152350)
Supplement: Supplementary file 1 [file plants-14-02350-s001.zip › Supplementary Table/Table S17 Transcription factor selected from 457 DEGs.xlsx]

## Sheet: Sheet1
Table S17 Transcription factor selected from 457 DEGs
Gene ID	Family	Included Domain	Excluded Domain	DB Link
HORVU6Hr1G025010	AP2-EREBP	AP2	-	http://plntfdb.bio.uni-potsdam.de/v3.0/fam_mem.php?family_id=AP2-EREBP
HORVU5Hr1G080790	AP2-EREBP	AP2	-	http://plntfdb.bio.uni-potsdam.de/v3.0/fam_mem.php?family_id=AP2-EREBP
HORVU6Hr1G085850	AP2-EREBP	AP2	-	http://plntfdb.bio.uni-potsdam.de/v3.0/fam_mem.php?family_id=AP2-EREBP
HORVU4Hr1G087610	bHLH	HLH	-	http://plntfdb.bio.uni-potsdam.de/v3.0/fam_mem.php?family_id=bHLH
BGI_novel_G002636	C2C2-Dof	zf-Dof	-	http://plntfdb.bio.uni-potsdam.de/v3.0/fam_mem.php?family_id=C2C2-Dof
BGI_novel_G002294	C3H	zf-CCCH	PHD,SNF2_N,zf-C2H2	http://plntfdb.bio.uni-potsdam.de/v3.0/fam_mem.php?family_id=C3H
HORVU7Hr1G107670	G2-like	G2-like	Response_reg	http://plntfdb.bio.uni-potsdam.de/v3.0/fam_mem.php?family_id=G2-like
HORVU7Hr1G056820	HSF	HSF_DNA-bind	-	http://plntfdb.bio.uni-potsdam.de/v3.0/fam_mem.php?family_id=HSF
BGI_novel_G003596	LOB	DUF260	-	http://plntfdb.bio.uni-potsdam.de/v3.0/fam_mem.php?family_id=LOB
HORVU4Hr1G056890	LOB	DUF260	-	http://plntfdb.bio.uni-potsdam.de/v3.0/fam_mem.php?family_id=LOB
HORVU7Hr1G108280	MADS	SRF-TF	-	http://plntfdb.bio.uni-potsdam.de/v3.0/fam_mem.php?family_id=MADS
HORVU6Hr1G067380	MYB	Myb_DNA-binding	ARID,Response_reg,SNF2_N	http://plntfdb.bio.uni-potsdam.de/v3.0/fam_mem.php?family_id=MYB
HORVU5Hr1G063410	MYB	Myb_DNA-binding	ARID,Response_reg,SNF2_N	http://plntfdb.bio.uni-potsdam.de/v3.0/fam_mem.php?family_id=MYB
HORVU5Hr1G099460	NAC	NAM	-	http://plntfdb.bio.uni-potsdam.de/v3.0/fam_mem.php?family_id=NAC
HORVU5Hr1G099470	NAC	NAM	-	http://plntfdb.bio.uni-potsdam.de/v3.0/fam_mem.php?family_id=NAC
HORVU1Hr1G073900	NAC	NAM	-	http://plntfdb.bio.uni-potsdam.de/v3.0/fam_mem.php?family_id=NAC
HORVU4Hr1G081440	NAC	NAM	-	http://plntfdb.bio.uni-potsdam.de/v3.0/fam_mem.php?family_id=NAC
HORVU4Hr1G081450	NAC	NAM	-	http://plntfdb.bio.uni-potsdam.de/v3.0/fam_mem.php?family_id=NAC
HORVU2Hr1G070880	Tify	tify	GATA	http://plntfdb.bio.uni-potsdam.de/v3.0/fam_mem.php?family_id=Tify
HORVU1Hr1G090110	WRKY	WRKY	-	http://plntfdb.bio.uni-potsdam.de/v3.0/fam_mem.php?family_id=WRKY
HORVU7Hr1G075960	WRKY	WRKY	-	http://plntfdb.bio.uni-potsdam.de/v3.0/fam_mem.php?family_id=WRKY
HORVU1Hr1G027700	WRKY	WRKY	-	http://plntfdb.bio.uni-potsdam.de/v3.0/fam_mem.php?family_id=WRKY
HORVU7Hr1G113850	WRKY	WRKY	-	http://plntfdb.bio.uni-potsdam.de/v3.0/fam_mem.php?family_id=WRKY
HORVU1Hr1G080300	WRKY	WRKY	-	http://plntfdb.bio.uni-potsdam.de/v3.0/fam_mem.php?family_id=WRKY
