# Supplementary material for: Transcriptome Analysis and Functional Characterization of the HvLRR_8-1 Gene Involved in Barley Resistance to Pyrenophora graminea
Source: Plants (Basel). 2025 Jul 30;14(15):2350. doi: 10.3390/plants14152350 (PMC12348818; doi:10.3390/plants14152350)
Supplement: Supplementary file 1 [file plants-14-02350-s001.zip › Supplementary Table/Table S2 Clean read ratio aligned to reference genome in the study.csv]

Table S2 Clean read ratio aligned to reference genome in the study
Sample	Total Raw Reads (M)	Total Clean Reads (M)	Total Clean Bases(Gb)	Clean Reads Q20(%)	Clean Reads Q30(%)	Clean Reads Ratio(%)
A_14d_CK-1	80.81	70.39	10.56	95.33	85.56	87.11
A_14d_CK-2	79.05	69.31	10.40	95.59	86.28	87.68
A_14d_CK-3	80.81	71.23	10.68	95.59	86.24	88.14
A_14d_T-1	80.81	70.39	10.56	95.60	86.30	87.11
A_14d_T-2	80.81	70.93	10.64	95.75	86.66	87.77
A_14d_T-3	79.05	69.58	10.44	95.65	86.39	88.02
A_18d_CK-1	79.05	68.73	10.31	95.60	86.17	86.94
A_18d_CK-2	82.57	71.11	10.67	95.45	85.85	86.12
A_18d_CK-3	77.95	68.13	10.22	95.62	86.25	87.40
A_18d_T-1	80.81	70.91	10.64	95.44	85.87	87.76
A_18d_T-2	79.05	69.61	10.44	95.44	85.86	88.06
A_18d_T-3	82.56	71.93	10.79	95.53	86.13	87.12
A_7d_CK-1	77.29	68.09	10.21	95.53	85.98	88.10
A_7d_CK-2	80.81	70.27	10.54	95.29	85.44	86.96
A_7d_CK-3	80.81	70.75	10.61	95.54	86.01	87.55
A_7d_T-1	80.81	71.38	10.71	95.69	86.44	88.33
A_7d_T-2	77.29	67.54	10.13	95.75	86.67	87.37
A_7d_T-3	79.05	69.61	10.44	95.66	86.41	88.06
G_14_CK-1	79.05	69.39	10.41	95.59	86.28	87.78
G_14_CK-2	80.81	70.55	10.58	95.45	85.91	87.30
G_14_CK-3	79.05	70.13	10.52	95.78	86.72	88.72
G_14d_T-1	79.05	69.10	10.36	95.57	86.19	87.41
G_14d_T-2	79.05	70.30	10.54	95.81	86.80	88.93
G_14d_T-3	80.81	71.34	10.70	95.62	86.35	88.29
G_18d_CK-1	80.81	69.61	10.44	95.61	86.32	86.14
G_18d_CK-2	80.81	70.55	10.58	95.56	86.14	87.30
G_18d_CK-3	77.30	67.68	10.15	95.81	86.79	87.56
G_18d_T-1	79.05	70.85	10.63	95.58	86.09	89.63
G_18d_T-2	80.81	70.49	10.57	95.66	86.37	87.23
G_18d_T-3	80.81	70.58	10.59	95.75	86.59	87.34
G_7d_CK-1	80.81	70.28	10.54	95.57	86.23	86.97
G_7d_CK-2	80.81	71.33	10.70	95.62	86.28	88.27
G_7d_CK-3	80.81	71.03	10.65	95.72	86.60	87.90
G_7d_T-1	80.81	70.89	10.63	95.60	86.22	87.73
G_7d_T-2	80.81	70.05	10.51	95.51	85.95	86.69
G_7d_T-3	80.81	70.67	10.60	95.51	86.06	87.45
