# Supplementary material for: Transcriptome Analysis and Functional Characterization of the HvLRR_8-1 Gene Involved in Barley Resistance to Pyrenophora graminea
Source: Plants (Basel). 2025 Jul 30;14(15):2350. doi: 10.3390/plants14152350 (PMC12348818; doi:10.3390/plants14152350)
Supplement: Supplementary file 1 [file plants-14-02350-s001.zip › Supplementary Table/Table S3 Mapping ratio aligned to reference gene sequences in the study.csv]

Table S3 Mapping ratio aligned to reference gene sequences in the study
Sample	Total Clean Reads (M)	Total Mapping(%)	Uniquely Mapping(%)
A_14d_CK-1	70.39	68.94	12.66
A_14d_CK-2	69.31	71.36	12.2
A_14d_CK-3	20.01	72.02	12.31
A_14d_T-1	70.39	70.7	12.1
A_14d_T-2	70.93	69.96	11.66
A_14d_T-3	69.58	70.92	12.35
A_18d_CK-1	68.73	72.27	12.18
A_18d_CK-2	71.11	70.77	12.44
A_18d_CK-3	68.13	72.51	12.08
A_18d_T-1	70.91	70.61	12.74
A_18d_T-2	69.61	71.57	12.28
A_18d_T-3	71.93	69.71	12.97
A_7d_CK-1	68.09	72.13	11.38
A_7d_CK-2	70.27	71.25	11.5
A_7d_CK-3	70.75	71.68	11.57
A_7d_T-1	71.38	72.14	11.71
A_7d_T-2	67.54	71.78	11.54
A_7d_T-3	69.61	71.92	11.75
G_14_CK-1	69.39	71.81	11.87
G_14_CK-2	70.55	70.6	12.45
G_14_CK-3	70.13	72.03	12.19
G_14d_T-1	69.1	70.83	12.49
G_14d_T-2	70.3	70.46	12.89
G_14d_T-3	71.34	70.21	12.84
G_18d_CK-1	69.61	69.61	12.94
G_18d_CK-2	70.55	71.4	12.4
G_18d_CK-3	67.68	70.72	12.91
G_18d_T-1	70.85	72.85	12.08
G_18d_T-2	70.49	71.82	12.12
G_18d_T-3	70.58	71.55	12.18
G_7d_CK-1	70.28	72.01	11.07
G_7d_CK-2	71.33	72.26	12.02
G_7d_CK-3	71.03	71.35	12.03
G_7d_T-1	70.89	72.17	11.97
G_7d_T-2	70.05	70.85	11.13
G_7d_T-3	70.67	70.52	11.14
