# Supplementary material for: Transcriptome Analysis and Functional Characterization of the HvLRR_8-1 Gene Involved in Barley Resistance to Pyrenophora graminea
Source: Plants (Basel). 2025 Jul 30;14(15):2350. doi: 10.3390/plants14152350 (PMC12348818; doi:10.3390/plants14152350)
Supplement: Supplementary file 1 [file plants-14-02350-s001.zip › Supplementary Table/Table S4 Information of Differentially expressed genes (DEGs) between inoculation- and uninoculation healthy at the same point in time.xlsx]

## Sheet:  up-regulated at T7 in Alexis
Gene ID	A_7d_CK FPKM	A_7d_T FPKM	log2(A_7d_T/A_7d_CK)	Qvalue(A_7d_CK-vs-A_7d_T)	Pvalue(A_7d_CK-vs-A_7d_T)
BGI_novel_G000058	0.12	1.61	3.7763	6.57284e-40	1.61104e-40
BGI_novel_G000102	0	1.263	7.79895	4.26601e-25	1.56403e-25
BGI_novel_G000103	1.183	9.6	3.01741	1.22778e-137	8.71621e-139
BGI_novel_G000155	0.003	0.066	3.79188	5.89433e-16	3.08732e-16
BGI_novel_G000156	0	0.426	9.85531	2.43911e-78	3.09099e-79
BGI_novel_G000157	0	0.226	6.08701	1.80819e-09	1.37097e-09
BGI_novel_G000159	0	0.116	5.57763	4.0836e-07	3.71926e-07
BGI_novel_G000167	0	0.076	4.55941	0.000397879	0.000496147
BGI_novel_G000220	0.1	0.853	3.15052	1.04312e-10	7.29575e-11
BGI_novel_G000222	0.11	0.856	3.00815	7.45932e-27	2.58951e-27
BGI_novel_G000247	0.086	0.77	3.15464	8.02927e-44	1.8066e-44
BGI_novel_G000257	0.843	3.45	2.03264	1.18687e-10	8.32674e-11
BGI_novel_G000285	0.073	0.733	3.36327	9.70573e-18	4.70734e-18
BGI_novel_G000286	0.033	0.183	2.51263	0.000361071	0.000447235
BGI_novel_G000294	0.15	0.63	2.06714	0.000208516	0.000249928
BGI_novel_G000303	0	0.413	8.01294	2.53147e-28	8.40407e-29
BGI_novel_G000319	0.096	0.453	2.26173	0.000203407	0.000243512
BGI_novel_G000376	0.066	0.5	2.9039	1.87497e-101	1.79384e-102
BGI_novel_G000386	0.18	1.33	2.9162	1.90027e-45	4.13408e-46
BGI_novel_G000455	0	0.236	7.25193	2.16611e-18	1.01889e-18
BGI_novel_G000468	0.053	0.223	2.10362	5.79915e-07	5.34471e-07
BGI_novel_G000482	0	0.903	7.45632	1.15789e-20	4.9892e-21
BGI_novel_G000515	0	0.713	7.40792	4.21896e-20	1.85728e-20
BGI_novel_G000550	0	0.05	4.53101	0.000455991	0.000572868
BGI_novel_G000560	0.02	0.146	2.66166	0.000276459	0.000337692
BGI_novel_G000561	0.06	0.253	2.08047	0.000242181	0.000293061
BGI_novel_G000569	0.166	1.126	2.73566	0.000160935	0.000190168
BGI_novel_G000623	0.36	2.85	2.98173	7.59681e-221	3.09542e-222
BGI_novel_G000653	0.05	0.343	2.85329	1.45984e-10	1.03034e-10
BGI_novel_G000659	0.046	0.36	2.93729	6.88152e-07	6.38786e-07
BGI_novel_G000699	0	0.306	5.39238	2.02117e-06	1.94804e-06
BGI_novel_G000736	0	0.176	4.75465	0.000146157	0.000171997
BGI_novel_G000756	0.193	2.08	3.43031	3.58075e-28	1.19357e-28
BGI_novel_G000761	0.556	3.036	2.44777	3.89368e-95	3.96982e-96
BGI_novel_G000833	0.053	0.383	2.79748	2.95497e-08	2.45794e-08
BGI_novel_G000839	0	0.056	4.68014	0.000217447	0.000261589
BGI_novel_G000854	0.133	0.713	2.42274	3.52525e-16	1.82683e-16
BGI_novel_G000864	0.1	0.653	2.71229	1.58115e-13	9.39004e-14
BGI_novel_G000870	0	0.336	5.73584	9.01414e-08	7.77625e-08
BGI_novel_G000905	0.006	0.043	2.75475	0.000258519	0.000314386
BGI_novel_G000945	0	0.1	6.26473	1.78928e-10	1.26944e-10
BGI_novel_G000946	0	0.076	5.25495	5.91008e-06	5.94555e-06
BGI_novel_G000950	0.093	0.436	2.23002	2.11317e-14	1.19787e-14
BGI_novel_G001016	0.01	0.533	5.5394	1.04854e-53	1.94142e-54
BGI_novel_G001019	0.173	0.95	2.44593	1.59959e-60	2.6516e-61
BGI_novel_G001021	0.116	0.55	2.211	9.25845e-32	2.76205e-32
BGI_novel_G001051	0.013	0.1	2.80982	1.19728e-08	9.64951e-09
BGI_novel_G001068	0	0.29	7.88427	2.4391e-26	8.62498e-27
BGI_novel_G001093	0.086	0.363	2.05627	1.45269e-12	9.12776e-13
BGI_novel_G001198	0.033	0.746	4.50816	2.39025e-05	2.57515e-05
BGI_novel_G001210	0	1.213	4.43032	0.000722651	0.000935117
BGI_novel_G001220	0.153	4.353	4.82104	9.89846e-240	3.74897e-241
BGI_novel_G001228	0.123	1.826	3.93352	6.04991e-35	1.66259e-35
BGI_novel_G001246	0	0.036	4.73422	0.000163459	0.000193326
BGI_novel_G001247	0	0.123	6.47928	7.78961e-12	5.09304e-12
BGI_novel_G001250	0	0.09	5.62396	2.66566e-07	2.38739e-07
BGI_novel_G001258	0.08	0.48	2.56718	6.81304e-08	5.82545e-08
BGI_novel_G001273	0	0.13	5.99373	5.53785e-09	4.34892e-09
BGI_novel_G001284	0	0.986	5.51723	7.00977e-07	6.51143e-07
BGI_novel_G001288	0.076	2.07	4.80121	5.39834e-127	4.15216e-128
BGI_novel_G001300	0	0.166	6.16179	7.03917e-10	5.18866e-10
BGI_novel_G001304	0.116	0.483	2.10165	1.46562e-14	8.22644e-15
BGI_novel_G001312	0.003	0.26	5.95095	1.26268e-20	5.44753e-21
BGI_novel_G001334	0.17	1.166	2.76404	1.08659e-15	5.76738e-16
BGI_novel_G001346	0.086	0.39	2.13829	1.23684e-12	7.74044e-13
BGI_novel_G001352	0	0.063	5.21204	8.09297e-06	8.27011e-06
BGI_novel_G001363	0	0.05	4.7832	0.000124928	0.000145721
BGI_novel_G001364	0	0.04	4.54095	0.000435006	0.000544903
BGI_novel_G001370	0	0.093	5.87791	2.03991e-08	1.67574e-08
BGI_novel_G001374	0	0.096	5.81273	4.09905e-08	3.4427e-08
BGI_novel_G001375	0	0.16	6.10177	1.50514e-09	1.1354e-09
BGI_novel_G001378	0.036	0.513	3.77269	2.38853e-32	7.00773e-33
BGI_novel_G001394	0.116	0.5	2.08616	3.01881e-05	3.28999e-05
BGI_novel_G001397	0.02	0.093	2.33721	1.9224e-14	1.08697e-14
BGI_novel_G001404	0	0.17	5.40605	1.80603e-06	1.73469e-06
BGI_novel_G001434	0.013	0.153	3.57481	0.000533014	0.000675278
BGI_novel_G001447	0	1.626	8.13312	2.63436e-30	8.23257e-31
BGI_novel_G001448	0	1.626	8.13312	2.63436e-30	8.23257e-31
BGI_novel_G001462	0	0.623	9.57109	3.66247e-67	5.41049e-68
BGI_novel_G001480	0	0.05	4.41148	0.000785917	0.0010215
BGI_novel_G001481	0	1.42	9.06063	8.44032e-51	1.65744e-51
BGI_novel_G001483	0	1.336	9.82588	4.18237e-77	5.39025e-78
BGI_novel_G001486	0	0.046	5.02726	2.87288e-05	3.12012e-05
BGI_novel_G001490	0	0.07	4.87742	7.27301e-05	8.25663e-05
BGI_novel_G001494	0	0.24	7.32566	3.52251e-19	1.6019e-19
BGI_novel_G001497	0	0.03	4.38551	0.000879534	0.00115186
BGI_novel_G001554	0.333	1.34	2.03014	1.07921e-40	2.58611e-41
BGI_novel_G001562	0.05	0.256	2.39917	3.12349e-16	1.61443e-16
BGI_novel_G001575	0.1	0.57	2.529	6.08747e-09	4.79693e-09
BGI_novel_G001578	0.046	0.323	2.8873	1.22136e-09	9.16614e-10
BGI_novel_G001597	0.046	0.303	2.62233	1.05692e-11	6.95879e-12
BGI_novel_G001600	0.096	0.63	2.71847	4.29265e-12	2.7685e-12
BGI_novel_G001635	0	0.236	4.56063	0.000395573	0.000493058
BGI_novel_G001666	0.106	0.546	2.33886	3.89239e-05	4.29374e-05
BGI_novel_G001697	0.033	0.426	3.69913	1.18516e-06	1.12345e-06
BGI_novel_G001725	0	0.12	5.00409	3.3322e-05	3.64797e-05
BGI_novel_G001882	0	0.356	6.98351	8.86735e-16	4.68113e-16
BGI_novel_G001941	0	0.193	6.58816	1.35655e-12	8.51276e-13
BGI_novel_G001984	0.293	3.006	3.37721	5.03872e-121	4.08357e-122
BGI_novel_G001985	0.293	3.006	3.37721	5.03872e-121	4.08357e-122
BGI_novel_G001989	0.413	1.913	2.21501	7.17861e-11	4.96029e-11
BGI_novel_G001992	0.026	0.226	3.11417	5.70501e-06	5.73209e-06
BGI_novel_G002026	0	0.346	6.69079	2.37115e-13	1.42051e-13
BGI_novel_G002049	0.276	1.366	2.30321	5.89347e-23	2.32679e-23
BGI_novel_G002108	0	0.47	4.55451	0.000407504	0.000508698
BGI_novel_G002119	0.436	3.273	2.90985	3.05652e-106	2.7871e-107
BGI_novel_G002137	0.763	3.21	2.06211	4.2599e-65	6.50716e-66
BGI_novel_G002183	0.343	7.08	4.35709	5.06102e-170	2.86616e-171
BGI_novel_G002209	0.066	0.366	2.47943	1.00938e-15	5.3449e-16
BGI_novel_G002220	0.226	2.03	3.19506	2.82951e-40	6.86673e-41
BGI_novel_G002237	0.14	0.55	2.01728	5.57478e-15	3.06855e-15
BGI_novel_G002260	0	0.21	4.58366	0.000353778	0.000437947
BGI_novel_G002272	0.013	0.113	2.9143	2.99073e-05	3.25686e-05
BGI_novel_G002286	0	0.783	9.47053	1.37911e-63	2.15863e-64
BGI_novel_G002287	0.043	0.526	3.56834	2.23837e-45	4.87968e-46
BGI_novel_G002294	0	0.383	8.41739	1.52353e-35	4.12395e-36
BGI_novel_G002295	0.056	0.303	2.40234	2.14938e-18	1.01063e-18
BGI_novel_G002333	0.04	0.176	2.11833	0.000585117	0.000746013
BGI_novel_G002349	0.016	0.1	2.58366	9.10762e-06	9.35029e-06
BGI_novel_G002365	0	0.053	5.94308	9.90748e-09	7.93248e-09
BGI_novel_G002378	0.126	0.81	2.70255	2.10041e-30	6.54697e-31
BGI_novel_G002472	0	0.296	7.61281	1.38755e-22	5.5616e-23
BGI_novel_G002483	0	0.326	6.521	4.03685e-12	2.59991e-12
BGI_novel_G002590	0	0.993	5.0492	2.48775e-05	2.68555e-05
BGI_novel_G002624	0.056	0.753	3.69479	8.84451e-05	0.000101304
BGI_novel_G002631	0.443	2.48	2.5246	1.69163e-128	1.28442e-129
BGI_novel_G002635	0.006	0.076	3.52226	6.83245e-06	6.9262e-06
BGI_novel_G002679	0	0.45	7.84882	8.13812e-26	2.9223e-26
BGI_novel_G002696	0	0.203	5.1362	1.38354e-05	1.45207e-05
BGI_novel_G002729	0	0.266	5.72661	9.89297e-08	8.55392e-08
BGI_novel_G002762	0	0.74	4.69913	0.000197128	0.0002355
BGI_novel_G002813	0	0.133	6.06435	2.38595e-09	1.8251e-09
BGI_novel_G002823	0.236	1.07	2.16327	1.19956e-10	8.42652e-11
BGI_novel_G002864	0.02	0.296	3.90558	0.00014053	0.000165085
BGI_novel_G002870	0	0.053	4.85169	8.46283e-05	9.67344e-05
BGI_novel_G002879	0.05	0.27	2.50119	0.000808471	0.0010527
BGI_novel_G002889	1.36	7.343	2.44777	9.71385e-167	5.57961e-168
BGI_novel_G002896	0	0.76	6.85916	1.06799e-14	5.95432e-15
BGI_novel_G002917	0	0.466	6.70107	1.97779e-13	1.18023e-13
BGI_novel_G002919	0.036	0.456	3.64411	5.72374e-16	2.99592e-16
BGI_novel_G002924	0	0.633	7.83815	1.16522e-25	4.19984e-26
BGI_novel_G002928	0.146	0.616	2.0329	1.00462e-18	4.66509e-19
BGI_novel_G002933	0	0.346	5.8045	4.46805e-08	3.76303e-08
BGI_novel_G002975	0.013	0.06	2.21583	7.73111e-06	7.88645e-06
BGI_novel_G003012	0.15	0.783	2.41887	5.62615e-20	2.48786e-20
BGI_novel_G003020	0	0.23	6.75732	7.22876e-14	4.20408e-14
BGI_novel_G003023	0.12	0.95	3.01663	1.78895e-20	7.75812e-21
BGI_novel_G003032	0	0.203	6.73313	1.11699e-13	6.57938e-14
BGI_novel_G003040	0	0.056	4.75251	0.000147864	0.000174125
BGI_novel_G003044	0	2.203	7.2227	4.34523e-18	2.07822e-18
BGI_novel_G003076	0	0.406	6.77953	4.80651e-14	2.7712e-14
BGI_novel_G003077	0.26	1.193	2.18334	2.13963e-10	1.52569e-10
BGI_novel_G003086	0.223	1.08	2.27397	1.63091e-27	5.55926e-28
BGI_novel_G003106	0.203	1.33	2.7331	7.49829e-153	4.80499e-154
BGI_novel_G003120	0	0.46	9.0556	1.16798e-50	2.29673e-51
BGI_novel_G003121	0	0.326	8.52625	8.95601e-38	2.3077e-38
BGI_novel_G003124	0	0.193	7.72307	4.85373e-24	1.84267e-24
BGI_novel_G003154	0.456	4.18	3.20309	1.73438e-46	3.70625e-47
BGI_novel_G003168	0.096	0.763	2.98487	2.46264e-43	5.60509e-44
BGI_novel_G003178	0.27	1.643	2.61622	3.01034e-146	2.02092e-147
BGI_novel_G003193	0	0.236	7.68673	1.49964e-23	5.79418e-24
BGI_novel_G003214	0.136	0.76	2.50632	3.07862e-36	8.20073e-37
BGI_novel_G003217	0	0.383	7.01149	4.93936e-16	2.57693e-16
BGI_novel_G003219	0.086	0.636	2.92246	9.4707e-13	5.88874e-13
BGI_novel_G003257	0	0.643	8.30694	2.0643e-33	5.89899e-34
BGI_novel_G003271	0.02	0.17	3.05748	2.51852e-09	1.93035e-09
BGI_novel_G003272	0	0.193	6.0184	4.14108e-09	3.22415e-09
BGI_novel_G003273	0	0.616	8.13394	2.5512e-30	7.96813e-31
BGI_novel_G003279	0	1.213	7.82575	1.76176e-25	6.38478e-26
BGI_novel_G003291	0.19	0.793	2.06022	3.21504e-18	1.52527e-18
BGI_novel_G003292	0	0.176	5.80295	4.54034e-08	3.82637e-08
BGI_novel_G003300	0.833	3.773	2.19505	3.25653e-62	5.21121e-63
BGI_novel_G003303	0.406	2.153	2.40859	1.00378e-111	8.79268e-113
BGI_novel_G003314	0.066	0.3	2.19528	8.50896e-07	7.96895e-07
BGI_novel_G003318	0.4	1.616	2.02726	7.65025e-34	2.15663e-34
BGI_novel_G003319	0	0.123	4.80605	0.000109923	0.000127344
BGI_novel_G003347	0.123	0.713	2.51574	8.74141e-22	3.59946e-22
BGI_novel_G003350	0	0.346	6.30722	9.9199e-11	6.92658e-11
BGI_novel_G003404	0	0.103	4.58726	0.000347982	0.000429836
BGI_novel_G003428	0.016	0.103	2.65077	6.15178e-08	5.24568e-08
BGI_novel_G003440	0	0.08	5.1638	1.142e-05	1.18657e-05
BGI_novel_G003467	0.176	1.316	2.88153	3.04079e-13	1.83641e-13
BGI_novel_G003487	0.103	0.506	2.28364	0.000194547	0.000232085
BGI_novel_G003506	0	0.02	5.15088	1.24928e-05	1.30477e-05
BGI_novel_G003517	0.453	1.966	2.1151	4.24447e-59	7.23784e-60
BGI_novel_G003553	0.13	1.063	3.02678	4.13168e-13	2.51525e-13
BGI_novel_G003579	0.37	2.18	2.57241	4.61039e-20	2.03373e-20
BGI_novel_G003582	0.03	0.293	3.29137	1.93755e-06	1.86554e-06
BGI_novel_G003600	0.226	1.083	2.2463	1.39208e-24	5.20121e-25
BGI_novel_G003647	0	0.05	4.68351	0.000213721	0.000256781
BGI_novel_G003729	0.09	2.2	4.57562	3.15137e-81	3.8522e-82
BGI_novel_G003783	0.2	1.623	2.99869	1.85484e-09	1.40702e-09
BGI_novel_G003789	0.193	1.176	2.58436	5.699e-19	2.62135e-19
BGI_novel_G003793	0.063	0.976	3.90558	1.00332e-17	4.86977e-18
BGI_novel_G003811	0.086	0.53	2.67664	3.2028e-21	1.34843e-21
BGI_novel_G003936	0	0.05	5.79467	4.9459e-08	4.1828e-08
BGI_novel_G003938	0	0.526	8.83935	5.92035e-45	1.29755e-45
BGI_novel_G003993	0.063	0.53	3.09535	1.88947e-13	1.126e-13
BGI_novel_G003994	0	0.196	6.02771	3.70543e-09	2.87665e-09
BGI_novel_G003998	0	0.2	5.71788	1.07877e-07	9.35756e-08
BGI_novel_G004035	0.013	0.126	3.2086	1.12177e-15	5.96118e-16
BGI_novel_G004041	0.64	3.866	2.59476	1.73208e-131	1.27783e-132
BGI_novel_G004062	0.056	0.276	2.31269	1.94946e-09	1.48106e-09
BGI_novel_G004090	0	0.27	6.23174	2.80098e-10	2.01159e-10
BGI_novel_G004092	0.293	1.596	2.41411	4.27142e-25	1.5664e-25
BGI_novel_G004094	0.51	2.39	2.25738	3.19999e-47	6.72329e-48
BGI_novel_G004097	0	0.836	7.91278	9.12447e-27	3.1774e-27
BGI_novel_G004110	0.19	1.293	2.78856	1.31958e-47	2.75117e-48
BGI_novel_G004119	0	0.273	7.0005	6.22281e-16	3.26161e-16
BGI_novel_G004125	0.05	0.26	2.34265	6.99745e-10	5.15666e-10
BGI_novel_G004143	0.103	0.796	2.90356	9.13408e-12	5.98931e-12
BGI_novel_G004152	0.396	1.75	2.15648	1.74873e-36	4.64409e-37
BGI_novel_G004209	0	0.34	6.16661	6.61081e-10	4.86639e-10
BGI_novel_G004213	0	0.266	5.86115	2.44748e-08	2.02197e-08
BGI_novel_G004221	0	0.246	6.24548	2.32512e-10	1.66233e-10
BGI_novel_G004225	0.183	0.813	2.10329	8.96952e-08	7.73615e-08
BGI_novel_G004257	1.083	4.793	2.15935	6.30195e-152	4.05533e-153
BGI_novel_G004288	0.14	0.71	2.34613	1.08352e-08	8.70441e-09
BGI_novel_G004309	0.11	0.85	2.96188	1.91143e-11	1.27942e-11
BGI_novel_G004343	0.066	0.366	2.40469	1.90032e-08	1.55783e-08
BGI_novel_G004413	0.016	0.2	3.46373	7.52215e-07	7.00426e-07
BGI_novel_G004433	0.29	1.21	2.06932	7.74145e-15	4.28825e-15
BGI_novel_G004452	0.096	0.61	2.63255	1.10179e-09	8.23907e-10
BGI_novel_G004456	0.063	0.31	2.30544	4.83363e-09	3.77941e-09
BGI_novel_G004486	0.08	2.413	4.95289	6.92925e-30	2.1897e-30
BGI_novel_G004492	0.07	0.5	2.80605	9.29265e-05	0.000106745
BGI_novel_G004509	0	0.09	5.06994	2.17062e-05	2.32605e-05
BGI_novel_G004546	0.153	0.766	2.35348	0.000369346	0.00045828
BGI_novel_G004577	0	0.513	5.99869	5.2236e-09	4.096e-09
BGI_novel_G004600	0.01	0.06	2.93729	3.05788e-05	3.33559e-05
BGI_novel_G004601	0.026	0.12	2.08573	3.03377e-05	3.30657e-05
BGI_novel_G004602	0.013	0.22	3.95289	6.36457e-08	5.43228e-08
BGI_novel_G004633	0	0.536	8.33086	7.32482e-34	2.06358e-34
BGI_novel_G004649	0.076	1.056	3.8051	2.49432e-111	2.20059e-112
BGI_novel_G004652	0	0.776	7.64788	4.88802e-23	1.92413e-23
BGI_novel_G004694	0	0.783	5.83966	3.0798e-08	2.56537e-08
BGI_novel_G004698	0	0.073	5.74501	8.22276e-08	7.06994e-08
BGI_novel_G004717	0.003	0.973	8.72431	9.95161e-27	3.47347e-27
BGI_novel_G004718	0.256	1.273	2.32596	2.23759e-31	6.75568e-32
BGI_novel_G004719	0	0.11	4.46467	0.0006209	0.000793866
BGI_novel_G004745	0.2	0.816	2.02338	7.76444e-22	3.1909e-22
BGI_novel_G004747	0.07	0.326	2.18351	6.10563e-09	4.81233e-09
BGI_novel_G004779	0.06	0.61	3.34068	0.000282665	0.000345578
BGI_novel_G004782	0.013	0.096	2.99869	0.00038045	0.000472877
BGI_novel_G004798	0.263	1.126	2.07888	9.22993e-26	3.31684e-26
BGI_novel_G004819	0.123	0.78	2.67247	3.38432e-21	1.42667e-21
BGI_novel_G004878	0	0.47	8.81632	2.19528e-44	4.87638e-45
BGI_novel_G004890	0.056	0.243	2.13804	2.7865e-14	1.59031e-14
BGI_novel_G004908	0	0.183	5.57401	4.21981e-07	3.84861e-07
BGI_novel_G004921	0	0.113	5.49758	8.31496e-07	7.77905e-07
BGI_novel_G004946	0	1.713	9.38503	1.08506e-60	1.78797e-61
BGI_novel_G004950	0	0.043	4.71678	0.000179511	0.000213359
BGI_novel_G004966	0.95	4.81	2.32862	3.0046e-24	1.13258e-24
BGI_novel_G004974	0.11	0.543	2.32062	8.63585e-13	5.35569e-13
BGI_novel_G005034	0.026	0.26	3.35274	7.35897e-18	3.5533e-18
BGI_novel_G005037	0.036	0.403	3.44284	1.53927e-22	6.1794e-23
BGI_novel_G005047	0	0.216	7.0319	3.20407e-16	1.65723e-16
BGI_novel_G005049	0	0.116	6.13127	1.0384e-09	7.75294e-10
BGI_novel_G005052	0	0.31	7.31611	4.47584e-19	2.04467e-19
BGI_novel_G005053	0	0.076	5.08701	1.9377e-05	2.06394e-05
BGI_novel_G005063	0.053	0.353	2.71595	5.74286e-16	3.00696e-16
BGI_novel_G005118	0.003	0.44	6.85825	2.58065e-22	1.04249e-22
BGI_novel_G005144	0.376	1.996	2.405	8.80436e-39	2.20857e-39
BGI_novel_G005204	0	0.086	6.10051	1.52874e-09	1.15388e-09
BGI_novel_G005218	0.136	0.693	2.37524	6.1682e-08	5.2608e-08
BGI_novel_G005219	0.59	2.553	2.11157	8.67283e-19	4.0149e-19
BGI_novel_G005224	0	0.246	5.07166	2.1466e-05	2.29839e-05
BGI_novel_G005232	0.32	1.566	2.30778	7.20494e-130	5.38651e-131
BGI_novel_G005248	0.156	0.81	2.39101	0.000316183	0.000388428
BGI_novel_G005285	0.05	0.686	3.79781	2.41771e-11	1.62698e-11
BGI_novel_G005297	0.023	0.54	4.49055	1.80961e-11	1.20948e-11
BGI_novel_G005304	0	0.766	8.02583	1.57331e-28	5.19067e-29
BGI_novel_G005323	0.06	0.443	2.95181	8.03456e-12	5.25608e-12
BGI_novel_G005345	0.056	0.293	2.39777	2.05074e-05	2.18949e-05
BGI_novel_G005346	0.09	0.506	2.54783	9.84399e-11	6.87093e-11
BGI_novel_G005376	0.093	2.446	4.7225	1.1191e-130	8.31632e-132
BGI_novel_G005379	0	0.153	6.36572	4.30607e-11	2.93483e-11
BGI_novel_G005382	0	0.416	7.95312	2.20543e-27	7.53147e-28
BGI_novel_G005391	0.106	3.366	4.99436	5.88047e-158	3.63105e-159
BGI_novel_G005439	0.073	0.673	3.16862	6.43425e-11	4.4292e-11
BGI_novel_G005443	0.13	4.986	5.28978	7.66599e-120	6.26097e-121
BGI_novel_G005480	0.103	0.786	2.90558	0.000667804	0.000859409
BGI_novel_G005505	0.36	1.5	2.06908	0.000891951	0.00116924
BGI_novel_G005525	0.243	1.586	2.7314	5.36055e-43	1.22586e-43
BGI_novel_G005530	0.066	0.6	3.16862	0.000122141	0.000142299
BGI_novel_G005548	0	0.023	4.39513	0.000843521	0.00110197
BGI_novel_G005551	0.416	2.23	2.40991	1.96752e-41	4.64592e-42
BGI_novel_G005555	0.613	2.596	2.06554	3.99365e-40	9.73492e-41
BGI_novel_G005578	0	0.123	5.8969	1.65684e-08	1.35154e-08
BGI_novel_G005593	0.006	0.186	4.97944	3.07266e-18	1.45662e-18
BGI_novel_G005595	0	0.053	5.45681	1.17973e-06	1.11788e-06
BGI_novel_G005603	0	0.03	4.76952	0.000134635	0.000157822
BGI_novel_G005604	0	0.106	6.51408	4.5083e-12	2.91001e-12
BGI_novel_G005651	0.11	0.503	2.22336	2.61491e-06	2.54729e-06
BGI_novel_G005668	0.033	0.533	4.00996	3.12611e-12	2.00213e-12
BGI_novel_G005680	0.123	0.59	2.30135	1.19551e-10	8.39438e-11
BGI_novel_G005695	0.376	1.763	2.19243	1.67381e-41	3.94488e-42
BGI_novel_G005697	0	0.266	6.2737	1.58058e-10	1.1184e-10
BGI_novel_G005702	0	0.103	4.894	6.59164e-05	7.44583e-05
BGI_novel_G005704	0.24	1.093	2.1989	7.48409e-18	3.61506e-18
BGI_novel_G005711	0.016	0.243	3.99869	7.7785e-05	8.86398e-05
BGI_novel_G005763	0	0.09	4.6609	0.000240285	0.000290616
BGI_novel_G005767	0	0.37	6.80862	2.79024e-14	1.59269e-14
BGI_novel_G005768	0.376	2.126	2.49146	2.7714e-28	9.21551e-29
BGI_novel_G005769	0.15	1.136	2.90558	2.50339e-06	2.43551e-06
BGI_novel_G005772	0.576	2.706	2.23166	9.92983e-29	3.25287e-29
BGI_novel_G005773	0.413	1.723	2.06795	2.17948e-32	6.38852e-33
BGI_novel_G005789	0	0.123	5.59025	3.64424e-07	3.30012e-07
BGI_novel_G005807	0.313	2.943	3.2094	1.28778e-59	2.17286e-60
BGI_novel_G005810	0	1.3	8.11618	5.1126e-30	1.6092e-30
BGI_novel_G005839	0.183	0.833	2.17041	1.56571e-14	8.8023e-15
BGI_novel_G005853	0	0.57	5.75358	7.53267e-08	6.46443e-08
BGI_novel_G005855	0	1.333	6.10554	1.43552e-09	1.08172e-09
BGI_novel_G005857	0.073	0.33	2.11109	0.000124928	0.000145754
BGI_novel_G005858	0.073	0.33	2.11109	0.000124928	0.000145754
BGI_novel_G005924	0	0.856	8.70867	8.22915e-42	1.92839e-42
BGI_novel_G005928	0	0.243	6.57793	1.60589e-12	1.01178e-12
BGI_novel_G005930	0	0.566	8.20366	1.57274e-31	4.72721e-32
BGI_novel_G005931	0	0.063	4.71569	0.000180567	0.000214678
BGI_novel_G005934	0.056	0.316	2.52815	6.83095e-14	3.96721e-14
BGI_novel_G005938	0	0.766	6.72007	1.41114e-13	8.3594e-14
BGI_novel_G005972	0	0.066	5.91278	1.38981e-08	1.12711e-08
BGI_novel_G005977	0.076	0.35	2.17544	5.42684e-16	2.8371e-16
BGI_novel_G005983	0.053	0.296	2.55966	3.19417e-16	1.65182e-16
BGI_novel_G005991	0	0.203	7.01037	5.05773e-16	2.6396e-16
BGI_novel_G005995	0	0.61	8.63532	3.85436e-40	9.385e-41
BGI_novel_G005999	0	0.373	7.93545	4.13355e-27	1.4205e-27
BGI_novel_G006003	0	0.386	7.36187	1.40351e-19	6.28056e-20
BGI_novel_G006022	0.073	0.96	3.69913	0.000458178	0.000575985
BGI_novel_G006030	0	5.443	10.3206	1.54948e-100	1.50052e-101
BGI_novel_G006070	0	0.273	6.22482	3.07312e-10	2.21311e-10
BGI_novel_G006072	0.06	0.37	2.6859	1.8316e-13	1.09086e-13
BGI_novel_G006078	0	0.523	7.79194	5.35414e-25	1.97258e-25
BGI_novel_G006085	0.063	0.286	2.23385	7.43954e-09	5.90376e-09
BGI_novel_G006106	0.15	0.753	2.36198	6.56091e-28	2.20638e-28
BGI_novel_G006111	0	0.22	6.98579	8.45851e-16	4.46075e-16
BGI_novel_G006170	0.103	0.47	2.20815	7.04491e-06	7.15169e-06
BGI_novel_G006219	0	0.193	7.31339	4.78679e-19	2.19102e-19
BGI_novel_G006230	0.193	0.926	2.25249	8.56561e-18	4.14823e-18
BGI_novel_G006232	0.093	0.61	2.66166	0.000276459	0.000337692
BGI_novel_G006255	0	0.196	7.43065	2.30996e-20	1.00611e-20
BGI_novel_G006260	0.136	0.746	2.42496	3.40614e-07	3.07748e-07
BGI_novel_G006278	0	0.223	6.62659	7.13689e-13	4.40686e-13
BGI_novel_G006279	0	0.296	5.78686	5.36106e-08	4.54737e-08
BGI_novel_G006284	0.066	0.316	2.28601	1.37574e-10	9.69504e-11
BGI_novel_G006294	0.09	0.566	2.66127	3.81727e-14	2.19229e-14
BGI_novel_G006299	0	0.136	5.07251	2.13541e-05	2.28469e-05
BGI_novel_G006301	0	0.693	8.87558	7.23141e-46	1.56413e-46
BGI_novel_G006334	0	0.126	4.51849	0.000483693	0.000609884
BGI_novel_G006360	0	0.163	5.10889	1.67092e-05	1.76733e-05
BGI_novel_G006375	0.396	1.906	2.32244	2.63124e-27	9.00213e-28
BGI_novel_G006394	0	0.246	5.01216	3.16437e-05	3.45572e-05
BGI_novel_G006408	0.05	0.256	2.3408	0.000107202	0.000124
BGI_novel_G006470	0	0.376	7.22867	3.77915e-18	1.79832e-18
BGI_novel_G006482	0.14	0.683	2.29357	2.29484e-14	1.30352e-14
BGI_novel_G006484	0.47	1.946	2.07291	3.056e-26	1.08366e-26
BGI_novel_G006559	0.513	2.256	2.13277	4.52122e-06	4.49925e-06
BGI_novel_G006616	0.063	2.296	5.19128	5.36587e-10	3.92443e-10
BGI_novel_G006617	0.036	0.853	4.54497	6.63774e-12	4.32146e-12
BGI_novel_G006624	0.406	1.71	2.07246	1.27283e-27	4.32154e-28
BGI_novel_G006629	0	0.286	6.48894	6.70163e-12	4.36485e-12
BGI_novel_G006633	0	0.296	5.78686	5.36106e-08	4.54737e-08
BGI_novel_G006717	0.04	0.193	2.26529	0.000912875	0.00119897
BGI_novel_G006733	0	0.22	6.63387	6.31149e-13	3.88417e-13
BGI_novel_G006738	0.076	0.74	3.27129	3.6925e-40	8.98427e-41
BGI_novel_G006739	0	0.123	5.79882	4.73999e-08	4.00057e-08
BGI_novel_G006743	0.066	0.713	3.49114	8.74362e-35	2.41306e-35
BGI_novel_G006746	0	0.296	7.02726	3.53601e-16	1.83273e-16
BGI_novel_G006766	0	0.196	5.45089	1.24013e-06	1.17745e-06
BGI_novel_G006778	0	0.406	7.89787	1.52736e-26	5.36669e-27
BGI_novel_G006793	0.053	0.413	2.95665	1.25415e-38	3.16066e-39
BGI_novel_G006796	0.006	0.05	2.71526	9.42286e-06	9.69423e-06
BGI_novel_G006799	0	0.15	7.31864	4.20288e-19	1.91696e-19
BGI_novel_G006819	3.26	16.526	2.31056	2.14273e-81	2.60578e-82
BGI_novel_G006838	0.123	0.663	2.43965	9.72901e-22	4.01573e-22
BGI_novel_G006843	0	0.236	5.95707	8.44555e-09	6.7309e-09
BGI_novel_G006878	0	0.33	5.34068	3.05727e-06	2.99632e-06
BGI_novel_G006889	0	0.22	5.67733	1.60694e-07	1.41107e-07
EPlHVUG00000039850	0.056	0.59	3.3767	5.96814e-13	3.66751e-13
EPlHVUG00000039867	0.026	0.16	2.71218	0.000549193	0.000697796
HORVU0Hr1G000450	0.06	0.326	2.49164	2.45231e-05	2.64537e-05
HORVU0Hr1G002770	0.03	0.31	3.29295	4.81394e-05	5.35654e-05
HORVU0Hr1G005160	0.313	1.24	2.17502	1.37912e-14	7.731e-15
HORVU0Hr1G005510	0.05	1.11	4.55328	5.67044e-12	3.68101e-12
HORVU0Hr1G009480	0	0.103	5.39101	2.04287e-06	1.97079e-06
HORVU0Hr1G012390	0.19	1.353	2.84654	9.07314e-17	4.58561e-17
HORVU0Hr1G012890	0.03	0.146	3.2054	0.000842824	0.00110099
HORVU0Hr1G013910	0.343	1.29	2.24662	4.29837e-06	4.26785e-06
HORVU0Hr1G013950	0.266	1.25	2.12798	2.10286e-09	1.6027e-09
HORVU0Hr1G015570	0.13	0.47	2.29986	4.52351e-10	3.29333e-10
HORVU0Hr1G016370	0.15	0.673	2.16862	3.8167e-05	4.20589e-05
HORVU0Hr1G017350	0.03	0.303	3.29637	3.75719e-12	2.41642e-12
HORVU0Hr1G018890	1.59	7.913	2.28215	7.14715e-47	1.51447e-47
HORVU0Hr1G022690	0.096	3.46	5.00992	9.59858e-61	1.57993e-61
HORVU0Hr1G030520	0.006	0.036	2.26912	0.000557605	0.000709134
HORVU0Hr1G032710	0	0.253	5.07594	2.08721e-05	2.23068e-05
HORVU0Hr1G035760	0	0.38	4.92469	5.47577e-05	6.1318e-05
HORVU1Hr1G001450	0.073	0.633	3.06727	2.30162e-10	1.64512e-10
HORVU1Hr1G001700	0.03	0.2	2.673	0.00025503	0.000309891
HORVU1Hr1G003630	0.1	0.52	2.05314	2.48724e-07	2.22112e-07
HORVU1Hr1G007630	0.023	0.323	2.34434	0.00079113	0.0010287
HORVU1Hr1G007900	0.046	0.303	2.24662	0.000877552	0.00114919
HORVU1Hr1G009140	0.203	2.09	3.32062	2.12522e-12	1.34756e-12
HORVU1Hr1G015550	0.193	1.24	2.67526	0.000251128	0.000304609
HORVU1Hr1G020480	0	0.563	6.20815	3.83529e-10	2.78091e-10
HORVU1Hr1G021390	0.02	0.083	2.11417	0.000208648	0.000250143
HORVU1Hr1G023190	0.123	1.013	3.03826	1.2192e-08	9.82942e-09
HORVU1Hr1G027540	0.023	0.416	4.16862	2.3872e-05	2.57143e-05
HORVU1Hr1G028170	2.926	10.98	2.04556	9.06346e-72	1.25026e-72
HORVU1Hr1G031490	0	0.403	5.32062	3.57994e-06	3.52849e-06
HORVU1Hr1G034490	0.106	1.926	4.08616	4.30588e-05	4.76919e-05
HORVU1Hr1G036670	0.523	2.25	2.10212	4.00127e-19	1.82393e-19
HORVU1Hr1G037640	0.52	2.453	2.23866	5.26968e-13	3.22553e-13
HORVU1Hr1G038870	0.006	0.09	3.58366	0.000827081	0.00107879
HORVU1Hr1G040620	0.05	0.356	2.87316	5.34272e-05	5.97465e-05
HORVU1Hr1G043890	1.473	9.173	2.68853	1.19952e-81	1.45552e-82
HORVU1Hr1G045090	0.083	0.426	2.32062	0.000122596	0.000142873
HORVU1Hr1G049510	0.06	0.976	4.09647	5.87445e-06	5.90919e-06
HORVU1Hr1G051180	0.293	1.3	2.15073	4.16921e-08	3.502e-08
HORVU1Hr1G052180	0.433	2.253	2.32062	0.000528988	0.000669845
HORVU1Hr1G057220	0.13	0.506	2.02617	3.98014e-07	3.61967e-07
HORVU1Hr1G057940	1.21	5.406	2.06722	4.90565e-102	4.66256e-103
HORVU1Hr1G059030	0.163	2.146	3.39101	3.83446e-13	2.32811e-13
HORVU1Hr1G062600	0.04	0.546	3.80605	0.000253699	0.000308069
HORVU1Hr1G063440	0.073	0.323	2.16862	0.000127847	0.000149417
HORVU1Hr1G064970	0.343	2.24	2.98114	9.83129e-42	2.30559e-42
HORVU1Hr1G065100	0.343	2.23	3.00726	1.71087e-29	5.47713e-30
HORVU1Hr1G069370	0	0.206	4.99869	3.4457e-05	3.78212e-05
HORVU1Hr1G072050	0.303	1.353	2.15194	3.09796e-16	1.60068e-16
HORVU1Hr1G076200	0.2	0.64	2.04494	6.88941e-16	3.6178e-16
HORVU1Hr1G076950	0.05	0.196	2.03112	2.72402e-06	2.65749e-06
HORVU1Hr1G081940	0.143	0.586	2.02423	1.53021e-07	1.34094e-07
HORVU1Hr1G082790	0.1	0.733	2.85668	8.82934e-20	3.92807e-20
HORVU1Hr1G083700	0.126	0.523	2.06282	1.69446e-06	1.62479e-06
HORVU1Hr1G085720	0.56	2.373	2.12068	8.10874e-10	6.00762e-10
HORVU1Hr1G086450	1.56	8.223	2.23721	4.28704e-102	4.07076e-103
HORVU1Hr1G087010	0.16	0.813	2.59695	4.86523e-17	2.42691e-17
HORVU1Hr1G093370	0	0.14	4.45813	0.000638815	0.000819237
HORVU1Hr1G094320	0.1	0.446	2.14308	4.62572e-11	3.15643e-11
HORVU1Hr1G094880	0.383	2.293	2.97597	8.17132e-43	1.8723e-43
HORVU2Hr1G002250	0.056	0.326	2.58762	8.30635e-10	6.1585e-10
HORVU2Hr1G002510	0	1.03	5.39101	2.04287e-06	1.97079e-06
HORVU2Hr1G003110	0.246	4.086	4.4956	2.4832e-96	2.49833e-97
HORVU2Hr1G003780	0.04	0.176	2.22109	7.79279e-05	8.88238e-05
HORVU2Hr1G004480	0.02	0.39	3.80605	3.6877e-07	3.3418e-07
HORVU2Hr1G004510	0.093	0.516	2.7763	7.17184e-09	5.68102e-09
HORVU2Hr1G004540	0.16	0.646	2.19307	2.02181e-15	1.08656e-15
HORVU2Hr1G004620	0.156	0.726	2.65581	1.72035e-13	1.02352e-13
HORVU2Hr1G005310	0.113	0.61	2.39724	4.51962e-09	3.52415e-09
HORVU2Hr1G006130	0.07	2.556	5.16862	3.57654e-18	1.7003e-18
HORVU2Hr1G006170	0.2	2.746	3.75358	2.74493e-12	1.75184e-12
HORVU2Hr1G006910	1.986	7.483	2.01921	1.91448e-83	2.27495e-84
HORVU2Hr1G010490	0.143	0.713	2.29331	6.99572e-21	2.98737e-21
HORVU2Hr1G013740	0.27	1.333	2.75358	1.29667e-05	1.35671e-05
HORVU2Hr1G013940	0.073	2.843	5.08393	8.58895e-33	2.4914e-33
HORVU2Hr1G013950	0.013	0.66	5.64975	2.77803e-13	1.67273e-13
HORVU2Hr1G014020	0.066	7.85	7.22234	6.15138e-101	5.91833e-102
HORVU2Hr1G015470	0.296	1.24	2.73101	2.04544e-23	7.94889e-24
HORVU2Hr1G018670	0.3	1.813	2.55124	8.23187e-14	4.8052e-14
HORVU2Hr1G018680	0	0.703	5.58366	3.86896e-07	3.51335e-07
HORVU2Hr1G020100	0.01	0.21	4.32062	7.39555e-06	7.52358e-06
HORVU2Hr1G020560	0.066	0.586	3.14809	2.88814e-12	1.84557e-12
HORVU2Hr1G024480	0.04	0.236	2.04932	0.000128149	0.000149828
HORVU2Hr1G025230	0.06	0.366	2.33784	0.00013541	0.000158779
HORVU2Hr1G025800	0.116	0.55	2.22109	1.65584e-06	1.58598e-06
HORVU2Hr1G026420	0.166	2.98	4.1494	2.52919e-42	5.86097e-43
HORVU2Hr1G036530	0.063	0.37	2.51311	5.59854e-07	5.1548e-07
HORVU2Hr1G037100	0	0.263	4.80605	0.000109923	0.000127344
HORVU2Hr1G039640	0.206	0.633	2.16862	1.14872e-05	1.19407e-05
HORVU2Hr1G040390	0.2	0.986	2.29784	4.19555e-06	4.16161e-06
HORVU2Hr1G046210	0	0.136	4.80605	0.000109923	0.000127344
HORVU2Hr1G046870	0.113	1.073	3.47537	0.000491701	0.000620378
HORVU2Hr1G049670	0.046	0.37	2.33339	4.31979e-30	1.35617e-30
HORVU2Hr1G061800	0.146	0.676	2.20033	0.000335093	0.000413042
HORVU2Hr1G063220	0.506	2.54	2.32521	1.8424e-35	4.99371e-36
HORVU2Hr1G065310	0	0.233	4.69913	0.000197128	0.0002355
HORVU2Hr1G067340	0.153	0.65	2.22109	1.65584e-06	1.58598e-06
HORVU2Hr1G077460	0.156	0.85	2.45813	2.63209e-13	1.58108e-13
HORVU2Hr1G079270	0.106	0.523	2.2788	1.10812e-05	1.14958e-05
HORVU2Hr1G079900	0.156	1.58	3.33973	3.58074e-29	1.15597e-29
HORVU2Hr1G083430	0.703	5.133	2.67225	2.36871e-48	4.86832e-49
HORVU2Hr1G083490	0	1.663	5.16862	1.10418e-05	1.14509e-05
HORVU2Hr1G083570	0.103	0.383	2.54301	2.16027e-06	2.08754e-06
HORVU2Hr1G085280	0.57	1.92	2.1362	5.87775e-14	3.40201e-14
HORVU2Hr1G087950	0.64	2.866	2.1362	0.00054855	0.00069693
HORVU2Hr1G088540	1.21	4.996	2.03504	7.2959e-23	2.88965e-23
HORVU2Hr1G088910	0.066	0.3	2.13895	0.000405799	0.000506423
HORVU2Hr1G091880	0.58	21.963	4.95922	0	0
HORVU2Hr1G093140	0.336	1.556	2.10782	2.68331e-18	1.26771e-18
HORVU2Hr1G098160	0.436	1.82	2.20033	0.000335093	0.000413042
HORVU2Hr1G099000	1.043	4.923	2.23078	3.36444e-31	1.02031e-31
HORVU2Hr1G099260	0	0.143	4.36187	0.000972383	0.00128279
HORVU2Hr1G099710	0	0.863	5.57158	4.31161e-07	3.93737e-07
HORVU2Hr1G099820	0.073	1.346	3.99869	1.6901e-11	1.12748e-11
HORVU2Hr1G099830	0.033	0.87	4.75358	1.25241e-07	1.09054e-07
HORVU2Hr1G101990	0.08	0.646	3.13209	3.02641e-09	2.33457e-09
HORVU2Hr1G103120	0.023	0.103	2.19294	0.000655633	0.000842157
HORVU2Hr1G103150	4.803	22.57	2.22298	5.06313e-122	4.05337e-123
HORVU2Hr1G104640	0.206	1.786	3.31546	5.65566e-52	1.08422e-52
HORVU2Hr1G106700	0.036	0.49	3.80605	0.000253699	0.000308069
HORVU2Hr1G107100	0	0.83	4.90558	6.1484e-05	6.92253e-05
HORVU2Hr1G108600	0.706	3.58	2.34265	6.99745e-10	5.15666e-10
HORVU2Hr1G109270	0.053	1.203	4.45813	2.29154e-06	2.22035e-06
HORVU2Hr1G110800	0.016	0.206	3.69913	0.000458178	0.000575985
HORVU2Hr1G111120	0.54	2.256	2.04932	0.000128149	0.000149828
HORVU2Hr1G114210	0.09	0.5	2.18632	2.71211e-06	2.64563e-06
HORVU2Hr1G115750	0.186	1.69	2.75358	1.29667e-05	1.35671e-05
HORVU2Hr1G117690	0.283	1.266	2.15624	1.76712e-11	1.18044e-11
HORVU2Hr1G117780	0.283	1.266	2.15624	1.76712e-11	1.18044e-11
HORVU2Hr1G117960	0.046	0.28	2.57468	3.52733e-07	3.18951e-07
HORVU2Hr1G118500	0.07	0.69	3.29986	5.87227e-14	3.39831e-14
HORVU2Hr1G125100	0	0.276	4.80605	0.000109923	0.000127344
HORVU2Hr1G126470	0.136	0.856	2.60625	1.31107e-16	6.66001e-17
HORVU2Hr1G126730	1.92	7.64	2.02604	4.14615e-176	2.24757e-177
HORVU2Hr1G127020	0.14	1.793	3.69913	0.000458178	0.000575985
HORVU3Hr1G002000	0.03	0.366	3.99869	7.7785e-05	8.86398e-05
HORVU3Hr1G002830	0.566	3.093	2.44936	2.25989e-23	8.79038e-24
HORVU3Hr1G005540	0.013	0.216	3.99869	7.7785e-05	8.86398e-05
HORVU3Hr1G006150	0.073	0.823	3.03432	2.2218e-08	1.82915e-08
HORVU3Hr1G011030	0.043	0.233	2.39101	0.000316183	0.000388428
HORVU3Hr1G011850	0	0.12	4.45813	0.000638815	0.000819237
HORVU3Hr1G013290	0.02	0.516	4.61105	5.44457e-07	5.00766e-07
HORVU3Hr1G013360	0.083	0.496	2.72661	1.75014e-09	1.32586e-09
HORVU3Hr1G013420	0.036	0.816	4.64255	3.97851e-07	3.61747e-07
HORVU3Hr1G014280	0.096	1.433	3.90558	4.61848e-26	1.64766e-26
HORVU3Hr1G016210	0.103	0.593	2.58366	5.46347e-06	5.48204e-06
HORVU3Hr1G016890	0.06	0.593	3.24662	6.87828e-05	7.78814e-05
HORVU3Hr1G016900	0	0.653	5.39101	2.04287e-06	1.97079e-06
HORVU3Hr1G020800	0	0.126	4.80605	0.000109923	0.000127344
HORVU3Hr1G025090	0.6	2.783	2.49418	1.48032e-150	9.59237e-152
HORVU3Hr1G026050	0.176	0.776	2.12798	1.86709e-05	1.98605e-05
HORVU3Hr1G026920	0.47	2.97	2.58366	0.000474384	0.000597465
HORVU3Hr1G028340	0.056	0.613	3.42871	2.24559e-11	1.50833e-11
HORVU3Hr1G028990	0.33	1.43	2.09823	7.93167e-05	9.04494e-05
HORVU3Hr1G029150	0.066	0.453	2.69913	2.56074e-07	2.28952e-07
HORVU3Hr1G032290	0.24	1.156	2.14165	1.54503e-07	1.35407e-07
HORVU3Hr1G033800	0.016	0.926	6.16862	2.71795e-18	1.28456e-18
HORVU3Hr1G036800	0.206	1.17	2.52433	8.40378e-13	5.20875e-13
HORVU3Hr1G042690	0.066	1.326	4.25372	0.000392735	0.000489344
HORVU3Hr1G047220	0.213	0.94	2.12798	1.86709e-05	1.98605e-05
HORVU3Hr1G049780	0.636	3.7	2.53785	1.96921e-14	1.11397e-14
HORVU3Hr1G053400	0.093	0.603	2.66945	5.74364e-06	5.77348e-06
HORVU3Hr1G054100	0.083	0.353	2.27171	1.32505e-08	1.07185e-08
HORVU3Hr1G055740	2.06	22.36	3.36231	0	0
HORVU3Hr1G056600	0.116	0.916	2.99869	3.88013e-08	3.255e-08
HORVU3Hr1G058680	0.016	0.27	3.90558	0.00014053	0.000165085
HORVU3Hr1G059030	0.403	1.9	2.24662	0.000877552	0.00114919
HORVU3Hr1G059800	0	0.936	4.80605	0.000109923	0.000127344
HORVU3Hr1G064990	43.106	173.603	2.03847	0	0
HORVU3Hr1G067350	1.12	6.456	2.8558	1.63659e-66	2.43679e-67
HORVU3Hr1G069140	0.79	3.666	2.19711	1.8215e-22	7.32548e-23
HORVU3Hr1G069580	0.646	2.706	2.17682	2.40331e-42	5.56496e-43
HORVU3Hr1G073150	0.056	0.316	2.68948	0.000226663	0.000273164
HORVU3Hr1G075510	0.206	1.006	2.30301	2.97394e-05	3.23682e-05
HORVU3Hr1G078300	0.033	0.383	2.80605	6.13638e-07	5.66654e-07
HORVU3Hr1G078790	0.133	0.76	2.51327	1.63799e-12	1.0323e-12
HORVU3Hr1G081500	0	0.566	4.42764	0.000731622	0.000946987
HORVU3Hr1G083710	0.033	0.323	3.16862	0.000122141	0.000142299
HORVU3Hr1G083890	0.04	0.653	3.93572	5.60961e-11	3.84895e-11
HORVU3Hr1G084210	0.406	1.73	2.10303	2.74732e-06	2.68195e-06
HORVU3Hr1G085100	2.246	24.74	3.45813	0	0
HORVU3Hr1G086240	0.143	0.596	2.1362	0.00054855	0.00069693
HORVU3Hr1G086810	0.096	1.263	3.67717	0.000254039	0.000308573
HORVU3Hr1G087020	0.116	0.626	2.43025	6.06762e-07	5.60087e-07
HORVU3Hr1G088270	0.306	1.64	2.45333	9.14749e-18	4.43167e-18
HORVU3Hr1G092720	0.036	0.226	2.73566	0.000160935	0.000190168
HORVU3Hr1G093370	0.053	0.476	3.08616	2.67651e-07	2.39783e-07
HORVU3Hr1G094560	0	0.29	4.69913	0.000197128	0.0002355
HORVU3Hr1G100320	0.176	0.94	2.4131	1.71632e-13	1.02082e-13
HORVU3Hr1G105770	0.153	0.866	2.99501	9.77501e-05	0.000112567
HORVU3Hr1G106140	0.2	0.86	2.41373	5.14355e-12	3.33159e-12
HORVU3Hr1G112350	0.03	0.24	3.16862	0.000122141	0.000142299
HORVU3Hr1G112520	0.743	4.71	2.34467	3.76457e-78	4.77746e-79
HORVU3Hr1G113290	0.093	0.416	2.15789	3.35927e-09	2.60068e-09
HORVU3Hr1G116310	0.103	0.646	2.55963	1.26118e-10	8.8696e-11
HORVU3Hr1G116900	0.033	0.29	3.12357	0.000135712	0.000159182
HORVU3Hr1G117850	0.136	0.746	2.89178	8.08035e-10	5.98369e-10
HORVU4Hr1G002050	0.89	6.27	2.68986	2.76158e-70	3.88381e-71
HORVU4Hr1G002760	0.033	0.363	3.41373	1.84521e-07	1.6294e-07
HORVU4Hr1G002800	24.513	111.583	2.209	0	0
HORVU4Hr1G005800	10.57	46.486	2.12347	9.37248e-235	3.64229e-236
HORVU4Hr1G006100	1.093	6.28	2.8223	2.8958e-64	4.49621e-65
HORVU4Hr1G009100	0.02	0.266	3.69913	1.18516e-06	1.12345e-06
HORVU4Hr1G010050	0.28	1.66	2.53475	1.43586e-09	1.08211e-09
HORVU4Hr1G010940	0.07	0.54	2.53475	1.54008e-05	1.62451e-05
HORVU4Hr1G012170	0.046	0.196	2.06908	0.000891951	0.00116924
HORVU4Hr1G015000	0	1.026	6.73069	1.16683e-13	6.88129e-14
HORVU4Hr1G016510	0.03	0.41	4.34611	5.41914e-06	5.43562e-06
HORVU4Hr1G017070	0.186	1.01	2.37721	7.34881e-05	8.34532e-05
HORVU4Hr1G020320	0.016	0.223	3.58366	0.000827081	0.00107879
HORVU4Hr1G024330	0.366	1.976	2.42754	9.13781e-11	6.36654e-11
HORVU4Hr1G026580	0	0.386	4.56185	0.000393224	0.000489989
HORVU4Hr1G027580	0.09	0.74	4.98468	1.24769e-11	8.24618e-12
HORVU4Hr1G027930	0	0.146	5.779	5.8103e-08	4.94408e-08
HORVU4Hr1G031780	0.356	1.69	2.24924	3.80971e-18	1.81388e-18
HORVU4Hr1G039870	0.29	2.686	3.19264	2.54692e-63	3.99795e-64
HORVU4Hr1G052470	0.186	1.65	3.09749	8.1375e-24	3.10904e-24
HORVU4Hr1G052880	0.433	1.896	2.12068	8.10874e-10	6.00762e-10
HORVU4Hr1G054780	0	0.23	4.80914	0.000108049	0.000125028
HORVU4Hr1G059260	0.423	1.9	2.196	1.28792e-32	3.74975e-33
HORVU4Hr1G059390	9.796	49.136	2.33129	0	0
HORVU4Hr1G060150	0.64	4.056	2.81661	1.53111e-65	2.32509e-66
HORVU4Hr1G060230	1.053	5.76	2.44121	1.17567e-29	3.74899e-30
HORVU4Hr1G060670	0.333	1.596	2.22109	1.91153e-21	7.9809e-22
HORVU4Hr1G066000	0.343	4.123	3.56348	3.8669e-15	2.108e-15
HORVU4Hr1G066230	0.05	1.646	5.02549	5.91227e-39	1.47725e-39
HORVU4Hr1G066880	0.1	0.57	2.78297	4.92581e-11	3.3696e-11
HORVU4Hr1G071890	0.206	0.9	2.14554	4.88039e-05	5.43487e-05
HORVU4Hr1G077030	0.01	0.113	3.58366	0.000827081	0.00107879
HORVU4Hr1G077430	0.12	0.456	2.24662	0.000877552	0.00114919
HORVU4Hr1G079620	0.06	0.346	2.63096	5.35209e-06	5.36548e-06
HORVU4Hr1G082100	0	0.116	4.45813	0.000638815	0.000819237
HORVU4Hr1G082970	0.7	2.903	2.02653	2.44322e-25	8.8939e-26
HORVU4Hr1G084320	0.213	0.976	2.04744	5.58304e-21	2.3746e-21
HORVU4Hr1G085800	4.026	53.513	3.73463	9.84254e-280	3.11827e-281
HORVU4Hr1G087910	0.67	4.19	2.63454	6.13276e-60	1.02872e-60
HORVU4Hr1G089990	0.1	0.396	2.7763	7.17184e-09	5.68102e-09
HORVU4Hr1G090590	0.063	0.3	2.26173	0.000203407	0.000243512
HORVU5Hr1G000400	0.653	4.186	2.65077	9.80658e-21	4.21321e-21
HORVU5Hr1G001030	0	0.43	5.52226	6.70602e-07	6.21964e-07
HORVU5Hr1G005210	0.033	0.426	3.69913	0.000458178	0.000575985
HORVU5Hr1G005910	0.556	3.206	2.50481	2.20135e-19	9.92593e-20
HORVU5Hr1G006980	0.033	0.39	3.55239	2.32502e-05	2.50069e-05
HORVU5Hr1G008770	0	0.113	4.56673	0.000384302	0.000477906
HORVU5Hr1G008870	0.043	0.776	4.16647	3.08019e-27	1.05602e-27
HORVU5Hr1G009500	0.03	0.356	3.58366	1.82394e-08	1.49358e-08
HORVU5Hr1G010690	0.02	0.203	3.08616	0.000215868	0.000259631
HORVU5Hr1G013170	0	0.523	5.09883	1.78866e-05	1.89845e-05
HORVU5Hr1G014200	0.046	0.256	2.52226	0.000111165	0.000128844
HORVU5Hr1G017940	0	0.113	6.08616	1.82736e-09	1.38584e-09
HORVU5Hr1G018780	0.07	0.566	2.84	2.91539e-08	2.42319e-08
HORVU5Hr1G020990	0	0.116	4.45813	0.000638815	0.000819237
HORVU5Hr1G021600	0.3	1.316	2.1362	0.00054855	0.00069693
HORVU5Hr1G027980	0.083	0.786	3.32062	5.81576e-07	5.36107e-07
HORVU5Hr1G040650	0.27	1.163	2.09823	7.93167e-05	9.04494e-05
HORVU5Hr1G044790	0	1.2	6.02372	3.88693e-09	3.0207e-09
HORVU5Hr1G045320	0.03	0.193	2.73566	0.000160935	0.000190168
HORVU5Hr1G049120	0	0.67	5.47378	1.021e-06	9.62344e-07
HORVU5Hr1G049650	0.173	1.3	2.90651	1.50637e-16	7.66697e-17
HORVU5Hr1G051700	0.343	5.393	3.98221	1.52836e-37	3.96283e-38
HORVU5Hr1G054820	0.11	0.48	2.85668	4.35718e-06	4.32742e-06
HORVU5Hr1G056030	1.733	10.23	2.53971	6.43584e-42	1.50584e-42
HORVU5Hr1G057180	0.033	0.646	4.32356	3.50547e-12	2.25043e-12
HORVU5Hr1G057220	0.12	0.6	2.31553	8.04987e-13	4.9865e-13
HORVU5Hr1G057740	0.053	0.476	3.16862	0.000122141	0.000142299
HORVU5Hr1G059170	0.123	0.776	2.61013	2.86393e-17	1.41704e-17
HORVU5Hr1G063570	0.196	1.116	2.47248	5.18193e-06	5.18606e-06
HORVU5Hr1G063590	0.033	0.513	3.90558	0.00014053	0.000165085
HORVU5Hr1G063620	0.303	1.26	2.0767	1.15622e-05	1.20248e-05
HORVU5Hr1G063660	0	1.166	6.16058	7.14687e-10	5.27254e-10
HORVU5Hr1G066830	1.483	6.296	2.08246	1.60933e-65	2.4482e-66
HORVU5Hr1G067940	0	0.136	4.45813	0.000638815	0.000819237
HORVU5Hr1G068140	0.046	0.356	2.93729	3.05788e-05	3.33559e-05
HORVU5Hr1G068350	0.606	3.713	2.57472	6.50615e-47	1.37748e-47
HORVU5Hr1G070460	0.093	1.4	3.90896	3.79241e-25	1.38802e-25
HORVU5Hr1G073540	1.78	8.166	2.81688	3.4639e-112	3.01557e-113
HORVU5Hr1G078600	0.34	1.516	2.16862	0.000127847	0.000149417
HORVU5Hr1G079610	0.02	0.143	2.99869	1.75266e-05	1.85804e-05
HORVU5Hr1G080650	0.016	0.273	4.24662	1.32611e-05	1.38942e-05
HORVU5Hr1G081560	0.013	0.21	4.32062	7.39555e-06	7.52358e-06
HORVU5Hr1G082760	0	0.126	4.90558	6.1484e-05	6.92253e-05
HORVU5Hr1G083320	0.296	4.07	3.69913	1.18516e-06	1.12345e-06
HORVU5Hr1G083330	1.97	8.91	2.1507	1.19442e-10	8.38511e-11
HORVU5Hr1G088390	0.15	0.653	2.29143	2.95949e-05	3.22082e-05
HORVU5Hr1G088880	0.08	0.69	3.08616	0.000215868	0.000259631
HORVU5Hr1G091310	0.17	5.32	4.97907	1.21676e-102	1.14991e-103
HORVU5Hr1G093770	6.123	26.026	2.08815	0	0
HORVU5Hr1G094280	0.013	0.346	4.75358	1.25241e-07	1.09054e-07
HORVU5Hr1G094680	0.57	2.803	2.22818	1.0192e-17	4.9487e-18
HORVU5Hr1G094690	0.033	0.456	3.80605	0.000253699	0.000308069
HORVU5Hr1G095010	0.206	0.953	2.19747	2.36653e-13	1.41731e-13
HORVU5Hr1G095160	0.216	1.186	2.56163	1.20266e-10	8.44942e-11
HORVU5Hr1G095180	0.636	3.993	2.68423	5.86279e-15	3.23129e-15
HORVU5Hr1G095420	0.6	2.496	2.06098	3.3774e-09	2.61623e-09
HORVU5Hr1G096490	0.076	3.69	5.70835	3.08222e-38	7.8424e-39
HORVU5Hr1G098750	0.04	0.193	2.32062	0.000528988	0.000669845
HORVU5Hr1G104020	0.136	0.483	3.23275	2.16607e-07	1.92499e-07
HORVU5Hr1G105900	0.876	4.04	2.18312	6.14743e-19	2.83092e-19
HORVU5Hr1G110220	0.01	0.12	3.60087	0.000282241	0.000345034
HORVU5Hr1G110410	0.026	0.356	3.62747	0.000664874	0.000855101
HORVU5Hr1G112900	0.863	3.946	2.15712	8.01e-16	4.21919e-16
HORVU5Hr1G114030	0.02	0.19	3.27171	1.02994e-06	9.71136e-07
HORVU5Hr1G115310	0.316	1.653	2.45041	5.59979e-12	3.63365e-12
HORVU5Hr1G117110	4.96	20.796	2.06971	0	0
HORVU5Hr1G118020	1.016	7.213	2.70928	3.04956e-203	1.37943e-204
HORVU5Hr1G120110	0.316	2.316	2.86745	4.65522e-28	1.55716e-28
HORVU5Hr1G121170	0.04	0.226	3.50119	5.8041e-08	4.93828e-08
HORVU5Hr1G122250	0.333	2.033	2.38826	1.78405e-18	8.35816e-19
HORVU5Hr1G122840	0.036	0.763	4.4361	8.4853e-16	4.47564e-16
HORVU5Hr1G122990	0.003	0.07	3.93038	0.000120651	0.000140411
HORVU5Hr1G124450	8.366	47.62	2.56072	0	0
HORVU5Hr1G125260	0.023	0.216	3.58366	0.000827081	0.00107879
HORVU6Hr1G001340	1.65	6.86	2.05682	4.16915e-19	1.90083e-19
HORVU6Hr1G008650	0.29	2.036	2.80605	1.21044e-29	3.8631e-30
HORVU6Hr1G010740	0.286	0.92	2.02106	2.24793e-08	1.85146e-08
HORVU6Hr1G011050	0.256	1.273	2.27171	4.72694e-05	5.25676e-05
HORVU6Hr1G011450	0.036	0.31	3.08231	1.20743e-05	1.25911e-05
HORVU6Hr1G018280	0.616	4.976	3.20926	1.53689e-115	1.30211e-116
HORVU6Hr1G020210	0.053	0.396	3.35625	5.03163e-09	3.93874e-09
HORVU6Hr1G020540	0.093	0.5	3.69913	3.20466e-09	2.4781e-09
HORVU6Hr1G025940	0.136	0.523	2.04932	9.5422e-08	8.24036e-08
HORVU6Hr1G028720	0.203	1.143	2.75951	8.45482e-11	5.87475e-11
HORVU6Hr1G029540	0.72	3.266	2.18632	5.68678e-54	1.0468e-54
HORVU6Hr1G034250	0.046	0.266	2.58366	6.53208e-05	7.37622e-05
HORVU6Hr1G035930	0.11	0.623	2.56638	3.42387e-13	2.07298e-13
HORVU6Hr1G036800	0.056	0.34	2.54301	2.16027e-06	2.08754e-06
HORVU6Hr1G036920	0.14	0.673	2.0918	1.41754e-08	1.15061e-08
HORVU6Hr1G039460	0.026	0.23	3.16862	0.000122141	0.000142299
HORVU6Hr1G043150	0.556	2.476	2.27	8.15626e-07	7.62253e-07
HORVU6Hr1G044410	0.166	1.2	2.79046	5.40655e-13	3.31125e-13
HORVU6Hr1G044730	0.033	0.673	3.68687	0.000489169	0.000617096
HORVU6Hr1G045050	0	0.663	5.02815	2.85663e-05	3.10144e-05
HORVU6Hr1G055000	0.12	0.95	2.6381	2.92301e-13	1.76318e-13
HORVU6Hr1G058380	0.133	0.726	2.50204	0.000131437	0.000153896
HORVU6Hr1G058630	0.203	0.673	2.0767	1.15622e-05	1.20248e-05
HORVU6Hr1G058840	0.026	0.46	4.12798	2.47247e-16	1.27039e-16
HORVU6Hr1G059610	0.696	3.426	2.28937	2.20964e-18	1.03996e-18
HORVU6Hr1G060540	0.006	0.093	3.69913	0.000458178	0.000575985
HORVU6Hr1G063000	0	0.58	6.14396	8.83567e-10	6.56601e-10
HORVU6Hr1G063160	0	2.636	8.45394	2.80738e-36	7.47567e-37
HORVU6Hr1G063480	0.53	3.643	3.16933	3.4308e-54	6.2845e-55
HORVU6Hr1G063850	0.133	0.93	2.20554	8.59472e-14	5.02703e-14
HORVU6Hr1G066340	0.773	4.05	2.33785	7.86505e-17	3.96354e-17
HORVU6Hr1G068980	2.06	9.766	2.21786	1.95308e-54	3.56361e-55
HORVU6Hr1G070080	0.046	0.656	3.80605	0.000253699	0.000308069
HORVU6Hr1G070550	0.026	0.273	3.45813	1.21684e-05	1.26946e-05
HORVU6Hr1G071860	0.013	0.67	5.67112	2.25801e-25	8.21161e-26
HORVU6Hr1G072660	0.036	0.2	2.45813	0.000188252	0.000224187
HORVU6Hr1G073540	0.42	1.82	2.08616	4.02683e-07	3.66393e-07
HORVU6Hr1G076060	0.59	4.626	2.97068	6.89504e-35	1.89794e-35
HORVU6Hr1G077230	0.04	0.176	2.90558	0.000667804	0.000859409
HORVU6Hr1G080270	0.056	0.256	2.14782	1.23756e-05	1.29242e-05
HORVU6Hr1G081630	1.243	6.863	2.45412	1.95037e-34	5.42638e-35
HORVU6Hr1G082360	0.11	0.633	2.76423	1.05687e-06	9.97576e-07
HORVU6Hr1G084840	0.58	6.856	3.60819	1.29893e-266	4.37168e-268
HORVU6Hr1G084870	0.12	1.176	3.19281	2.34445e-22	9.46016e-23
HORVU6Hr1G089590	0	0.113	4.45813	0.000638815	0.000819237
HORVU6Hr1G093140	0.153	0.796	2.12342	2.44981e-15	1.32295e-15
HORVU6Hr1G093650	0.18	0.976	3.00844	5.96954e-06	6.00751e-06
HORVU6Hr1G094070	0.323	1.63	2.32062	3.69953e-07	3.35285e-07
HORVU7Hr1G000060	0.16	0.8	2.05759	5.41602e-15	2.97825e-15
HORVU7Hr1G001910	0.196	1.026	2.36367	9.75925e-24	3.74617e-24
HORVU7Hr1G002970	0.026	0.273	3.80605	0.000253699	0.000308069
HORVU7Hr1G006330	0.106	0.496	2.23403	1.97999e-06	1.90711e-06
HORVU7Hr1G019240	0.07	0.456	2.79709	9.98138e-05	0.000115086
HORVU7Hr1G019280	0.103	0.333	2.00649	0.000511536	0.00064646
HORVU7Hr1G019380	0	0.183	5.16862	1.10418e-05	1.14509e-05
HORVU7Hr1G019860	0	0.226	6.15412	7.7655e-10	5.74356e-10
HORVU7Hr1G021190	0.443	2.163	2.49008	3.32141e-54	6.07816e-55
HORVU7Hr1G024220	11.333	62.503	2.41409	0	0
HORVU7Hr1G025430	0.11	0.613	2.45813	0.000188252	0.000224187
HORVU7Hr1G025680	0.29	0.686	2.17053	8.50767e-10	6.31235e-10
HORVU7Hr1G027830	0.01	0.326	4.80605	7.01496e-08	6.00629e-08
HORVU7Hr1G029780	0.03	0.43	3.89178	9.63506e-23	3.83773e-23
HORVU7Hr1G034220	0.116	0.583	2.20033	0.000335093	0.000413042
HORVU7Hr1G034230	0.06	0.66	3.24662	6.87828e-05	7.78814e-05
HORVU7Hr1G035540	0.063	0.453	2.8352	2.41619e-09	1.84953e-09
HORVU7Hr1G038240	0.016	0.173	3.36793	0.000239229	0.000289232
HORVU7Hr1G041810	0.066	0.523	3.16862	3.23407e-06	3.17599e-06
HORVU7Hr1G042900	0.14	0.58	2.01814	1.71162e-07	1.50653e-07
HORVU7Hr1G045400	0.016	0.23	4.64255	3.97851e-07	3.61747e-07
HORVU7Hr1G045510	0.116	0.616	2.36766	3.43002e-13	2.07732e-13
HORVU7Hr1G051470	0.12	0.853	2.9727	1.54126e-10	1.08961e-10
HORVU7Hr1G052810	0	0.226	4.41012	0.000790673	0.00102797
HORVU7Hr1G056060	0.373	1.906	2.88405	1.17718e-22	4.70782e-23
HORVU7Hr1G058120	0.256	1.553	2.58366	4.09418e-15	2.23373e-15
HORVU7Hr1G065180	0.373	1.38	2.34352	1.34753e-17	6.57068e-18
HORVU7Hr1G075760	0.066	0.296	2.41373	1.03029e-05	1.06385e-05
HORVU7Hr1G076490	0.1	0.606	2.55941	8.50543e-10	6.30992e-10
HORVU7Hr1G077860	1.583	13.503	3.06581	3.46879e-31	1.05227e-31
HORVU7Hr1G079160	0.066	0.536	2.95289	1.43355e-06	1.36791e-06
HORVU7Hr1G083230	0.06	0.38	2.62318	7.46321e-07	6.94804e-07
HORVU7Hr1G083270	0.8	2.326	2.21169	1.38675e-25	5.01077e-26
HORVU7Hr1G085200	0.343	1.62	2.22696	4.91826e-21	2.08655e-21
HORVU7Hr1G089530	0.106	0.57	2.45813	6.14801e-06	6.20147e-06
HORVU7Hr1G090610	0.376	2.383	2.65942	3.93322e-23	1.54369e-23
HORVU7Hr1G090700	0.423	2.8	2.69126	4.81711e-25	1.76997e-25
HORVU7Hr1G091910	0.026	1.343	5.6134	5.48056e-13	3.35715e-13
HORVU7Hr1G096100	0	0.086	4.5459	0.000424809	0.000531444
HORVU7Hr1G096690	0	0.773	5.39101	2.04287e-06	1.97079e-06
HORVU7Hr1G100150	0.806	4.803	2.53785	1.96921e-14	1.11397e-14
HORVU7Hr1G101130	0.406	1.7	2.12	2.89243e-29	9.32464e-30
HORVU7Hr1G103560	0	0.393	5.10722	1.68981e-05	1.78853e-05
HORVU7Hr1G104350	0.2	1.406	2.84	2.91539e-08	2.42319e-08
HORVU7Hr1G106900	0.506	2.34	2.20033	2.55495e-12	1.62693e-12
HORVU7Hr1G107770	0.006	0.056	2.90558	0.000667804	0.000859409
HORVU7Hr1G108490	0.033	0.176	2.47674	8.58416e-07	8.04092e-07
HORVU7Hr1G108510	0.06	0.513	3.36793	3.27709e-07	2.95676e-07
HORVU7Hr1G110670	0.053	1.043	4.24662	1.32611e-05	1.38942e-05
HORVU7Hr1G111330	0.016	0.173	3.36793	0.000239229	0.000289232
HORVU7Hr1G113290	0.803	4.746	2.54454	1.51934e-10	1.07343e-10
HORVU7Hr1G113460	0.036	0.456	3.58245	0.000831894	0.00108559
HORVU7Hr1G116060	0.82	3.48	2.15869	5.94374e-43	1.35976e-43
HORVU7Hr1G117100	0.143	0.76	2.12523	3.13286e-16	1.61956e-16
HORVU7Hr1G117710	0.02	0.456	5.16862	7.39241e-10	5.46032e-10
HORVU7Hr1G118560	0.01	0.12	3.58366	0.000827081	0.00107879
HORVU7Hr1G119480	0.266	1.076	2.01755	1.27953e-09	9.61299e-10
HORVU7Hr1G121040	0	0.12	5.45813	1.16719e-06	1.10506e-06
HORVU7Hr1G121070	0.21	1.013	2.23573	2.2859e-13	1.36841e-13
HORVU7Hr1G121080	0.13	0.61	2.22109	1.65584e-06	1.58598e-06
HORVU7Hr1G122550	0	0.193	4.6958	0.000200573	0.000239904

## Sheet: down-regulated at T7 in Alexis
Gene ID	A_7d_CK FPKM	A_7d_T FPKM	log2(A_7d_T/A_7d_CK)	Qvalue(A_7d_CK-vs-A_7d_T)	Pvalue(A_7d_CK-vs-A_7d_T)
BGI_novel_G000009	0.34	0.073	-2.16439	7.58126e-11	5.246e-11
BGI_novel_G000035	1.236	0	-10.0189	1.78223e-85	2.05381e-86
BGI_novel_G000057	2.2	0.12	-4.24923	8.59023e-14	5.02364e-14
BGI_novel_G000080	1.626	0	-9.18206	2.94972e-54	5.39531e-55
BGI_novel_G000118	0.216	0.026	-2.93749	2.75803e-18	1.30474e-18
BGI_novel_G000160	0.06	0	-7.08004	1.16771e-16	5.92024e-17
BGI_novel_G000168	0.156	0.01	-4.08877	5.9582e-05	6.6902e-05
BGI_novel_G000171	0.1	0	-4.48286	0.000573976	0.000730933
BGI_novel_G000201	0.213	0	-6.60923	9.77975e-13	6.08792e-13
BGI_novel_G000209	0.833	0.143	-2.57437	2.0786e-57	3.64153e-58
BGI_novel_G000336	0.31	0.01	-4.93127	1.46485e-37	3.79685e-38
BGI_novel_G000337	0.15	0	-7.2602	1.83787e-18	8.61357e-19
BGI_novel_G000375	1.756	0.31	-2.51032	1.10233e-11	7.26962e-12
BGI_novel_G000387	0.13	0	-5.94944	9.35332e-09	7.47871e-09
BGI_novel_G000409	1.493	0.263	-2.47434	1.05675e-18	4.90907e-19
BGI_novel_G000414	0.56	0.08	-2.83895	1.74754e-07	1.53928e-07
BGI_novel_G000430	0.73	0	-7.8609	5.68812e-26	2.03539e-26
BGI_novel_G000448	0.156	0	-6.17723	5.86537e-10	4.30028e-10
BGI_novel_G000449	0.233	0	-6.69172	2.39e-13	1.43244e-13
BGI_novel_G000453	0.136	0	-6.14535	8.83193e-10	6.56244e-10
BGI_novel_G000456	0.646	0	-8.22675	6.50218e-32	1.93102e-32
BGI_novel_G000503	0.256	0	-6.9779	1.025e-15	5.43219e-16
BGI_novel_G000524	1.03	0.093	-3.4297	2.26023e-27	7.72065e-28
BGI_novel_G000525	14.91	2.376	-2.65314	2.24679e-208	9.92112e-210
BGI_novel_G000636	0.33	0	-6.16077	7.25382e-10	5.35404e-10
BGI_novel_G000647	0.203	0	-6.05746	2.63573e-09	2.02326e-09
BGI_novel_G000683	0.53	0.026	-4.23197	3.64633e-11	2.47471e-11
BGI_novel_G000694	0.433	0.06	-2.90038	6.15849e-06	6.21314e-06
BGI_novel_G000769	0.823	0	-5.53611	6.00517e-07	5.54214e-07
BGI_novel_G000778	0.283	0	-6.13059	1.06582e-09	7.96056e-10
BGI_novel_G000787	0.176	0.023	-3.00802	4.35549e-05	4.82726e-05
BGI_novel_G000794	0.146	0	-5.97767	6.77028e-09	5.35625e-09
BGI_novel_G000802	0.44	0.043	-3.3397	0.000958327	0.00126279
BGI_novel_G000840	0.16	0	-6.27296	1.62777e-10	1.15222e-10
BGI_novel_G000872	0.186	0	-5.0004	3.43568e-05	3.76958e-05
BGI_novel_G000873	0.223	0	-5.92541	1.22696e-08	9.8942e-09
BGI_novel_G000881	0.13	0	-4.6359	0.000274112	0.000334653
BGI_novel_G000961	1.18	0	-7.82671	1.79345e-25	6.50285e-26
BGI_novel_G001015	0.353	0	-8.26124	1.54594e-32	4.51484e-33
BGI_novel_G001017	0.09	0	-6.32287	8.11604e-11	5.63062e-11
BGI_novel_G001018	0.076	0	-6.35357	5.23473e-11	3.58797e-11
BGI_novel_G001029	0.516	0.123	-2.07377	6.99259e-27	2.42372e-27
BGI_novel_G001042	0.486	0	-5.82811	3.53016e-08	2.95412e-08
BGI_novel_G001043	2.78	0.573	-2.30583	1.39168e-21	5.78049e-22
BGI_novel_G001074	1.35	0.2	-2.74667	5.61519e-29	1.82081e-29
BGI_novel_G001091	0.113	0	-4.91683	5.79148e-05	6.49624e-05
BGI_novel_G001095	0.16	0.036	-2.17084	9.10047e-06	9.34132e-06
BGI_novel_G001096	0.16	0.036	-2.17084	9.10047e-06	9.34132e-06
BGI_novel_G001097	0.16	0.036	-2.17084	9.10047e-06	9.34132e-06
BGI_novel_G001126	0.726	0	-7.31292	5.01992e-19	2.30133e-19
BGI_novel_G001127	0.096	0	-4.8503	8.58972e-05	9.82696e-05
BGI_novel_G001128	0.356	0	-6.25681	2.03235e-10	1.44627e-10
BGI_novel_G001129	0.283	0	-5.98908	5.93539e-09	4.67283e-09
BGI_novel_G001131	0.066	0	-6.41679	2.06202e-11	1.38281e-11
BGI_novel_G001137	0.77	0.15	-2.37074	3.3211e-63	5.22214e-64
BGI_novel_G001168	0.186	0	-6.5666	1.97818e-12	1.25273e-12
BGI_novel_G001182	0.233	0.033	-2.79947	2.69572e-08	2.23262e-08
BGI_novel_G001225	0.543	0.056	-3.29673	6.19091e-15	3.41602e-15
BGI_novel_G001239	0.09	0.006	-3.68403	7.37984e-09	5.85506e-09
BGI_novel_G001248	0.54	0	-8.23368	4.87722e-32	1.44538e-32
BGI_novel_G001252	0.2	0.04	-2.31154	8.23164e-08	7.07831e-08
BGI_novel_G001309	0.113	0.023	-2.3574	0.000242652	0.000293719
BGI_novel_G001354	0.163	0	-6.65609	4.42642e-13	2.69865e-13
BGI_novel_G001356	0.153	0	-6.43993	1.45567e-11	9.67039e-12
BGI_novel_G001357	0.073	0	-5.61954	2.8104e-07	2.52308e-07
BGI_novel_G001358	0.056	0	-4.61248	0.000308849	0.000378974
BGI_novel_G001366	0.043	0	-4.86128	8.05235e-05	9.18906e-05
BGI_novel_G001369	0.053	0	-4.43693	0.000705446	0.000911207
BGI_novel_G001373	0.07	0	-5.41476	1.69729e-06	1.62766e-06
BGI_novel_G001414	0.06	0	-5.95783	8.5008e-09	6.77646e-09
BGI_novel_G001415	0.286	0	-8.20539	1.56086e-31	4.6887e-32
BGI_novel_G001416	0.106	0	-6.79728	3.5449e-14	2.03268e-14
BGI_novel_G001449	0.733	0	-6.97859	1.01076e-15	5.35403e-16
BGI_novel_G001450	0.733	0	-6.97859	1.01076e-15	5.35403e-16
BGI_novel_G001478	1.896	0	-9.44296	1.39294e-62	2.21278e-63
BGI_novel_G001498	0.04	0	-4.66351	0.000238528	0.000288342
BGI_novel_G001499	0.44	0.056	-3.05963	3.26228e-17	1.61648e-17
BGI_novel_G001501	0.39	0.06	-2.63271	3.97672e-13	2.41734e-13
BGI_novel_G001504	0.466	0	-8.32359	1.07441e-33	3.04325e-34
BGI_novel_G001543	4.096	0	-9.16857	7.39603e-54	1.36608e-54
BGI_novel_G001572	1.343	0.13	-3.3543	5.29749e-21	2.25029e-21
BGI_novel_G001601	0.16	0.01	-3.90972	2.14217e-05	2.29288e-05
BGI_novel_G001634	0.333	0.063	-2.44378	1.10591e-18	5.14241e-19
BGI_novel_G001649	2.543	0.616	-2.0457	1.34937e-08	1.09261e-08
BGI_novel_G001651	0.5	0	-4.86623	7.81794e-05	8.91314e-05
BGI_novel_G001759	1.406	0	-6.80195	3.24853e-14	1.85953e-14
BGI_novel_G001761	0.59	0.126	-2.24923	0.000866669	0.001134
BGI_novel_G001768	0.953	0.123	-2.9082	0.000661433	0.000850201
BGI_novel_G001896	1.106	0.106	-3.35343	2.02816e-37	5.27876e-38
BGI_novel_G001897	0.213	0	-5.27482	5.13709e-06	5.13841e-06
BGI_novel_G001904	0.273	0.026	-3.35886	4.89746e-09	3.83107e-09
BGI_novel_G001976	0.11	0	-5.49123	8.87943e-07	8.33025e-07
BGI_novel_G002002	0.25	0.05	-2.33032	2.2734e-05	2.44313e-05
BGI_novel_G002008	0.836	0.056	-3.96741	2.33195e-13	1.39639e-13
BGI_novel_G002075	0.776	0	-7.55728	7.29252e-22	2.99369e-22
BGI_novel_G002084	0.083	0	-6.05702	2.64911e-09	2.03424e-09
BGI_novel_G002124	0.79	0	-8.2196	8.73359e-32	2.60155e-32
BGI_novel_G002131	0.703	0	-8.0048	3.60906e-28	1.20333e-28
BGI_novel_G002134	0.663	0.13	-2.3144	5.50207e-19	2.52781e-19
BGI_novel_G002136	0.753	0.016	-5.59947	3.13166e-38	7.97381e-39
BGI_novel_G002139	0.333	0	-7.0747	1.31271e-16	6.66951e-17
BGI_novel_G002213	0.113	0	-6.14902	8.43132e-10	6.25343e-10
BGI_novel_G002217	0.51	0.03	-4.15465	1.35591e-41	3.19077e-42
BGI_novel_G002282	0.213	0	-6.43092	1.66826e-11	1.11216e-11
BGI_novel_G002291	0.243	0	-7.82161	2.1244e-25	7.71807e-26
BGI_novel_G002293	0.156	0	-6.98407	9.02601e-16	4.76813e-16
BGI_novel_G002324	0.123	0	-4.61837	0.000299693	0.000367364
BGI_novel_G002404	0.253	0	-5.9457	9.76277e-09	7.81399e-09
BGI_novel_G002408	1.653	0.183	-3.21925	9.54735e-05	0.000109791
BGI_novel_G002425	0.266	0	-5.49892	8.31121e-07	7.7748e-07
BGI_novel_G002451	0.116	0	-6.04307	3.13243e-09	2.41944e-09
BGI_novel_G002491	0.18	0	-5.66066	1.90859e-07	1.68742e-07
BGI_novel_G002564	0.213	0.016	-3.55344	0.000961859	0.00126779
BGI_novel_G002579	0.85	0	-7.35304	1.82643e-19	8.21083e-20
BGI_novel_G002581	3.403	0.753	-2.17187	1.31068e-67	1.9233e-68
BGI_novel_G002674	0.173	0.036	-2.24282	3.07031e-06	3.00938e-06
BGI_novel_G002691	46.52	10.68	-2.12823	0	0
BGI_novel_G002692	3.656	0.656	-2.46128	5.80436e-48	1.20233e-48
BGI_novel_G002693	13.403	0.823	-4.02017	1.17382e-253	4.17186e-255
BGI_novel_G002695	0.44	0	-6.27408	1.60239e-10	1.13411e-10
BGI_novel_G002704	0.1	0	-6.63357	6.49592e-13	4e-13
BGI_novel_G002706	0.793	0.17	-2.20101	5.8655e-60	9.82837e-61
BGI_novel_G002740	1.39	0	-5.95224	9.06504e-09	7.23682e-09
BGI_novel_G002784	0.236	0	-5.7978	4.85478e-08	4.10182e-08
BGI_novel_G002812	0.09	0	-5.91778	1.33487e-08	1.08039e-08
BGI_novel_G002815	0.143	0	-6.44624	1.32385e-11	8.765e-12
BGI_novel_G002881	0.296	0.056	-2.37804	8.32359e-17	4.19985e-17
BGI_novel_G002897	0.196	0	-5.36518	2.54094e-06	2.47318e-06
BGI_novel_G002921	1.56	0.3	-2.37762	1.02403e-32	2.97409e-33
BGI_novel_G002926	0.183	0	-6.34684	5.77206e-11	3.96301e-11
BGI_novel_G002934	0.323	0	-6.45614	1.13771e-11	7.50603e-12
BGI_novel_G002978	0.04	0	-5.13471	1.40979e-05	1.48101e-05
BGI_novel_G003016	1.77	0.41	-2.12834	1.29199e-60	2.13243e-61
BGI_novel_G003025	0.176	0	-6.05659	2.66225e-09	2.04529e-09
BGI_novel_G003027	0.586	0	-8.0606	4.55694e-29	1.47438e-29
BGI_novel_G003029	1.726	0.18	-3.25181	2.41433e-50	4.79524e-51
BGI_novel_G003072	2.243	0.543	-2.05002	4.34116e-36	1.16067e-36
BGI_novel_G003103	0.173	0.013	-3.86066	1.92809e-30	5.99947e-31
BGI_novel_G003104	1.01	0.07	-3.85207	1.99493e-158	1.22466e-159
BGI_novel_G003116	0.343	0	-8.59884	2.67805e-39	6.63857e-40
BGI_novel_G003122	0.42	0.01	-5.18371	7.63763e-56	1.36341e-56
BGI_novel_G003155	0.92	0	-7.62877	9.04632e-23	3.59836e-23
BGI_novel_G003157	0.82	0.11	-2.95327	2.02859e-14	1.14847e-14
BGI_novel_G003162	0.393	0.086	-2.14486	2.66539e-06	2.59862e-06
BGI_novel_G003209	0.073	0.016	-2.19627	0.000121625	0.000141633
BGI_novel_G003255	2.106	0.203	-3.40036	1.3792e-77	1.76391e-78
BGI_novel_G003265	0.95	0	-8.29767	3.28829e-33	9.44096e-34
BGI_novel_G003281	0.916	0.226	-2.03009	2.3803e-17	1.17326e-17
BGI_novel_G003287	0.056	0	-4.89855	6.46071e-05	7.29097e-05
BGI_novel_G003345	0.056	0	-4.36868	0.000949209	0.00125018
BGI_novel_G003351	0.076	0	-5.48802	9.12897e-07	8.57337e-07
BGI_novel_G003371	0.523	0.073	-2.89641	1.60345e-16	8.17113e-17
BGI_novel_G003557	0.96	0.193	-2.32958	1.00791e-30	3.10275e-31
BGI_novel_G003560	0.236	0.03	-3.10773	4.06966e-13	2.47603e-13
BGI_novel_G003594	0.273	0	-5.83622	3.23984e-08	2.70303e-08
BGI_novel_G003625	0.206	0	-4.73574	0.000163158	0.000192941
BGI_novel_G003631	0.14	0	-5.34897	2.89031e-06	2.82802e-06
BGI_novel_G003671	0.16	0	-4.9555	4.56385e-05	5.06721e-05
BGI_novel_G003756	0.28	0.023	-3.66456	1.94053e-11	1.29942e-11
BGI_novel_G003777	0.05	0	-5.4073	1.80604e-06	1.73486e-06
BGI_novel_G003794	0.34	0	-7.05028	2.23035e-16	1.14419e-16
BGI_novel_G003802	0.133	0	-5.60597	3.1916e-07	2.87533e-07
BGI_novel_G003901	1.116	0.24	-2.23163	3.79301e-33	1.09037e-33
BGI_novel_G003954	0.053	0	-5.07341	2.13972e-05	2.28987e-05
BGI_novel_G004057	0.153	0	-4.57177	0.000377111	0.000468456
BGI_novel_G004091	1.16	0.22	-2.43054	5.50121e-23	2.16995e-23
BGI_novel_G004100	0.15	0	-5.4107	1.75622e-06	1.68528e-06
BGI_novel_G004104	0.953	0	-7.63357	7.8465e-23	3.11124e-23
BGI_novel_G004109	0.08	0	-4.95829	4.48578e-05	4.97609e-05
BGI_novel_G004128	0.26	0	-5.78633	5.46168e-08	4.63713e-08
BGI_novel_G004140	0.256	0.033	-2.9332	2.32851e-08	1.92034e-08
BGI_novel_G004141	0.806	0.143	-2.51107	1.79601e-19	8.06601e-20
BGI_novel_G004153	0.393	0.03	-3.65866	2.82325e-21	1.18686e-21
BGI_novel_G004216	0.1	0	-4.41138	0.000790277	0.00102738
BGI_novel_G004224	0.313	0	-5.51163	7.44557e-07	6.93095e-07
BGI_novel_G004253	1.62	0.236	-2.7753	1.13959e-27	3.862e-28
BGI_novel_G004259	0.086	0	-5.79208	5.14918e-08	4.36119e-08
BGI_novel_G004272	0.076	0	-5.00671	3.30355e-05	3.61394e-05
BGI_novel_G004308	0.64	0	-6.53144	3.49316e-12	2.24222e-12
BGI_novel_G004364	0.506	0.106	-2.24045	7.99864e-31	2.45369e-31
BGI_novel_G004414	2.103	0	-7.92243	6.87491e-27	2.38232e-27
BGI_novel_G004498	0.743	0.166	-2.17964	1.65727e-11	1.10454e-11
BGI_novel_G004500	4.086	0.663	-2.60495	2.9256e-157	1.817e-158
BGI_novel_G004607	0.43	0.043	-3.35628	1.69606e-10	1.20194e-10
BGI_novel_G004653	0.173	0	-5.04745	2.53672e-05	2.74091e-05
BGI_novel_G004669	0.773	0.136	-2.56666	6.08912e-06	6.13824e-06
BGI_novel_G004678	0.353	0	-7.84038	1.13761e-25	4.09726e-26
BGI_novel_G004715	2.02	0.333	-2.61854	5.81179e-46	1.25394e-46
BGI_novel_G004722	0.893	0.196	-2.15637	3.81921e-11	2.59513e-11
BGI_novel_G004727	1.196	0.23	-2.40231	1.03214e-17	5.01614e-18
BGI_novel_G004749	0.203	0.026	-2.88458	5.04912e-07	4.63488e-07
BGI_novel_G004787	2.083	0.263	-2.93133	1.1156e-07	9.68606e-08
BGI_novel_G004800	2.67	0.546	-2.32708	3.17744e-72	4.34605e-73
BGI_novel_G004879	0.233	0	-7.45943	1.10726e-20	4.77006e-21
BGI_novel_G004883	0.42	0.023	-4.2083	9.86477e-40	2.425e-40
BGI_novel_G004884	0.263	0	-7.90844	1.11686e-26	3.90526e-27
BGI_novel_G004894	2.243	0.47	-2.2386	1.48568e-134	1.07471e-135
BGI_novel_G004917	0.303	0	-6.95317	1.70182e-15	9.11689e-16
BGI_novel_G004961	0.153	0	-5.62599	2.64744e-07	2.37036e-07
BGI_novel_G004991	0.113	0	-5.15187	1.25121e-05	1.3071e-05
BGI_novel_G005006	0.71	0.06	-3.51211	2.2823e-08	1.88121e-08
BGI_novel_G005039	0.316	0	-6.73358	1.13611e-13	6.69706e-14
BGI_novel_G005042	0.276	0	-7.22318	4.44611e-18	2.12726e-18
BGI_novel_G005058	0.626	0.066	-3.18914	3.54404e-29	1.1438e-29
BGI_novel_G005105	6.67	0.54	-3.62202	9.10534e-288	2.77031e-289
BGI_novel_G005117	0.17	0	-6.13594	9.95536e-10	7.424e-10
BGI_novel_G005266	5.936	0.943	-2.66504	6.87711e-129	5.19697e-130
BGI_novel_G005277	0.163	0	-4.974	4.06225e-05	4.49023e-05
BGI_novel_G005283	0.183	0	-4.7106	0.00018677	0.000222355
BGI_novel_G005289	0.92	0	-5.76631	6.70836e-08	5.73353e-08
BGI_novel_G005321	0.13	0.03	-2.13162	0.000447465	0.000561555
BGI_novel_G005377	1.286	0	-9.48862	3.67376e-64	5.71732e-65
BGI_novel_G005378	2.213	0	-10.3141	4.26389e-100	4.15975e-101
BGI_novel_G005385	0.696	0	-8.53767	5.54441e-38	1.42117e-38
BGI_novel_G005386	0.253	0	-7.08196	1.11989e-16	5.67175e-17
BGI_novel_G005389	0.566	0	-8.08122	2.07969e-29	6.67837e-30
BGI_novel_G005489	1.86	0.343	-2.44241	6.34205e-28	2.13107e-28
BGI_novel_G005512	0.073	0	-4.92731	5.42933e-05	6.07686e-05
BGI_novel_G005523	0.8	0.09	-3.13167	9.91537e-38	2.56202e-38
BGI_novel_G005553	0.923	0	-8.00603	3.45109e-28	1.14942e-28
BGI_novel_G005589	0.16	0	-6.52831	3.67149e-12	2.35998e-12
BGI_novel_G005607	0.216	0	-7.12791	4.02898e-17	2.00471e-17
BGI_novel_G005610	0.07	0	-5.00491	3.34057e-05	3.65773e-05
BGI_novel_G005685	0.356	0.033	-3.39855	1.55428e-14	8.73665e-15
BGI_novel_G005775	8.05	1.916	-2.06688	2.64573e-173	1.45796e-174
BGI_novel_G005783	0.2	0.026	-2.78984	4.92855e-07	4.52111e-07
BGI_novel_G005784	0.75	0.083	-3.22814	1.53762e-28	5.07154e-29
BGI_novel_G005808	7.083	0.036	-7.6497	4.42118e-284	1.36896e-285
BGI_novel_G005811	9.846	0.543	-4.14177	0	0
BGI_novel_G005823	0.06	0	-5.28597	4.72045e-06	4.70515e-06
BGI_novel_G005826	1.156	0	-8.73269	2.45979e-42	5.69796e-43
BGI_novel_G005836	0.36	0	-6.70618	1.85288e-13	1.10386e-13
BGI_novel_G005837	0.186	0	-6.62248	7.83202e-13	4.84734e-13
BGI_novel_G005846	0.46	0.113	-2.00131	1.61381e-06	1.54442e-06
BGI_novel_G005854	1.95	0.336	-2.48129	3.3937e-10	2.45098e-10
BGI_novel_G005868	1.063	0.243	-2.11678	2.41681e-07	2.15541e-07
BGI_novel_G005869	0.186	0	-6.42388	1.85413e-11	1.24007e-11
BGI_novel_G005917	0.276	0.053	-2.42028	3.99294e-08	3.3525e-08
BGI_novel_G005918	0.406	0.033	-3.59194	8.78813e-17	4.43976e-17
BGI_novel_G005919	0.11	0	-5.35039	2.85807e-06	2.79522e-06
BGI_novel_G005922	0.243	0	-6.59047	1.33614e-12	8.38109e-13
BGI_novel_G005927	1.366	0.323	-2.09903	3.23773e-40	7.87193e-41
BGI_novel_G005936	0.31	0.033	-3.16683	4.56424e-10	3.3238e-10
BGI_novel_G005953	0.556	0	-7.77807	8.82689e-25	3.27182e-25
BGI_novel_G005981	0.113	0	-6.64977	4.93315e-13	3.01511e-13
BGI_novel_G005989	1.273	0.266	-2.2342	2.50033e-71	3.46703e-72
BGI_novel_G005997	0.033	0	-4.98954	3.68438e-05	4.05238e-05
BGI_novel_G006079	0.89	0.136	-2.72023	1.06199e-18	4.93437e-19
BGI_novel_G006082	0.433	0.053	-3.00551	6.70385e-17	3.36813e-17
BGI_novel_G006104	0.833	0.2	-2.05183	6.85001e-29	2.2329e-29
BGI_novel_G006121	0.13	0	-6.4396	1.46263e-11	9.72058e-12
BGI_novel_G006128	0.13	0	-5.66636	1.80774e-07	1.59469e-07
BGI_novel_G006207	0.243	0.043	-2.53521	1.81418e-13	1.08016e-13
BGI_novel_G006244	0.196	0.016	-3.52517	4.71118e-06	4.69506e-06
BGI_novel_G006296	0.463	0.04	-3.59934	2.64576e-25	9.64071e-26
BGI_novel_G006298	0.206	0	-5.57601	4.1924e-07	3.82249e-07
BGI_novel_G006309	0.103	0	-4.73899	0.000160352	0.000189406
BGI_novel_G006312	1.946	0.433	-2.18084	3.77942e-24	1.42973e-24
BGI_novel_G006325	2.15	0.353	-2.633	1.61076e-09	1.21753e-09
BGI_novel_G006345	0.2	0.043	-2.21412	1.61716e-08	1.31845e-08
BGI_novel_G006348	0.126	0	-5.37912	2.27281e-06	2.20139e-06
BGI_novel_G006357	0.096	0	-5.28078	4.91097e-06	4.90254e-06
BGI_novel_G006369	0.843	0	-8.02899	1.48071e-28	4.87984e-29
BGI_novel_G006385	0.393	0	-5.67994	1.5872e-07	1.39259e-07
BGI_novel_G006448	0.036	0	-4.68725	0.000211036	0.000253177
BGI_novel_G006453	0.296	0	-5.32323	3.54331e-06	3.48985e-06
BGI_novel_G006458	2.506	0	-9.51318	5.04702e-65	7.7231e-66
BGI_novel_G006476	0.626	0.083	-2.87235	1.61279e-05	1.70368e-05
BGI_novel_G006479	0.44	0	-8.36395	1.8208e-34	5.06099e-35
BGI_novel_G006483	0.55	0.013	-5.55833	9.60758e-49	1.95564e-49
BGI_novel_G006626	0.143	0	-5.3518	2.82599e-06	2.7628e-06
BGI_novel_G006636	50.01	11.516	-2.12573	8.31302e-110	7.43852e-111
BGI_novel_G006689	199.063	37.943	-2.3897	0	0
BGI_novel_G006696	0.04	0	-4.5742	0.000372646	0.000462642
BGI_novel_G006786	16.636	0	-11.8163	1.53115e-219	6.30756e-221
BGI_novel_G006797	0.126	0.01	-3.88065	5.11838e-16	2.67217e-16
BGI_novel_G006801	0.08	0	-4.94241	4.94864e-05	5.51531e-05
BGI_novel_G006854	215.353	5.446	-5.30485	0	0
HORVU0Hr1G000250	87.066	16.963	-2.24563	0	0
HORVU0Hr1G000490	0.103	0	-4.47639	0.000591395	0.000754283
HORVU0Hr1G002300	0.86	0.163	-2.36685	1.94485e-18	9.1324e-19
HORVU0Hr1G003890	134.806	2.726	-5.72643	0	0
HORVU0Hr1G004870	0.286	0	-4.66123	0.000241343	0.000291939
HORVU0Hr1G004970	1.3	0	-7.4173	3.42354e-20	1.50159e-20
HORVU0Hr1G005430	2.42	0.43	-2.50381	0.000799284	0.00104002
HORVU0Hr1G007620	1.073	0.203	-2.56489	9.30688e-30	2.95859e-30
HORVU0Hr1G007960	0.38	0.073	-2.34597	4.59595e-06	4.5761e-06
HORVU0Hr1G011480	0.186	0	-5.81842	3.91278e-08	3.28309e-08
HORVU0Hr1G012940	125.783	16.27	-2.94279	0	0
HORVU0Hr1G020740	1.74	0.266	-2.72377	1.78376e-06	1.71266e-06
HORVU0Hr1G025770	0.77	0.103	-2.9082	0.000661433	0.000850201
HORVU0Hr1G026700	78.74	9.333	-2.37378	1.40023e-205	6.23322e-207
HORVU0Hr1G027050	0.476	0	-4.88688	6.92565e-05	7.84302e-05
HORVU0Hr1G038890	0.176	0	-5.05615	2.39561e-05	2.58135e-05
HORVU0Hr1G040210	44.906	7.273	-2.41091	3.30439e-187	1.67264e-188
HORVU1Hr1G000680	0.473	0.053	-3.24923	6.79073e-05	7.68535e-05
HORVU1Hr1G000700	0.216	0	-4.9082	6.1031e-05	6.86112e-05
HORVU1Hr1G000990	9.086	1.336	-2.85952	7.76695e-56	1.38719e-56
HORVU1Hr1G001120	1.47	0.223	-2.6741	1.29534e-16	6.5778e-17
HORVU1Hr1G001950	9.706	1.92	-2.36095	1.30443e-100	1.26086e-101
HORVU1Hr1G001960	1.906	0.143	-3.94616	3.02072e-33	8.67004e-34
HORVU1Hr1G002920	0.153	0	-4.77319	0.000132805	0.000155557
HORVU1Hr1G005150	0.37	0.043	-3.08877	2.6178e-07	2.34242e-07
HORVU1Hr1G012090	1.036	0	-4.46074	0.000635292	0.000813463
HORVU1Hr1G017050	1067.38	244.453	-2.14317	0	0
HORVU1Hr1G018610	0.173	0	-4.6578	0.000245474	0.000297421
HORVU1Hr1G020450	3.356	0.56	-2.58627	1.9224e-30	5.98004e-31
HORVU1Hr1G020690	2.943	0.12	-4.76212	1.03037e-56	1.82269e-57
HORVU1Hr1G021180	24.41	1.586	-3.72852	6.47032e-285	1.99183e-286
HORVU1Hr1G028900	4.023	0.886	-2.28484	9.49349e-61	1.56178e-61
HORVU1Hr1G047030	39.783	8.043	-2.2953	0	0
HORVU1Hr1G047570	10.793	1.853	-2.53896	1.58947e-26	5.5906e-27
HORVU1Hr1G049190	379.526	27.516	-3.77669	0	0
HORVU1Hr1G049270	59.88	12.173	-2.14928	0	0
HORVU1Hr1G053670	24.29	2.2	-3.47954	1.78774e-205	7.97432e-207
HORVU1Hr1G058370	4.376	1.1	-2.00131	1.72667e-21	7.19827e-22
HORVU1Hr1G063240	1.216	0.163	-2.91884	1.76377e-12	1.11457e-12
HORVU1Hr1G065770	395.39	77.033	-2.34403	0	0
HORVU1Hr1G066550	0.293	0	-5.49188	8.83103e-07	8.28247e-07
HORVU1Hr1G068910	15.77	2.786	-2.55996	4.24863e-70	6.0133e-71
HORVU1Hr1G075210	6.316	1.24	-2.36963	4.84991e-55	8.77953e-56
HORVU1Hr1G075970	0.13	0	-5.24923	6.21761e-06	6.27614e-06
HORVU1Hr1G075980	4.563	0.98	-2.16868	4.01471e-34	1.12383e-34
HORVU1Hr1G081240	0.713	0	-5.08877	1.93084e-05	2.05611e-05
HORVU1Hr1G081570	0.616	0.096	-2.53736	1.51136e-05	1.59219e-05
HORVU1Hr1G081710	196.7	27.906	-2.83381	0	0
HORVU1Hr1G081720	2.616	0.513	-2.33838	1.11601e-15	5.92755e-16
HORVU1Hr1G086190	0.513	0.056	-3.17123	0.000120715	0.000140508
HORVU1Hr1G086870	3.063	0.713	-2.11678	6.99494e-06	7.09907e-06
HORVU1Hr1G093890	31.1	3.04	-3.3335	1.01058e-232	3.9545e-234
HORVU2Hr1G000280	223.443	46.576	-2.18729	0	0
HORVU2Hr1G002830	0.146	0.033	-2.46074	0.00018547	0.000220757
HORVU2Hr1G005760	0.13	0	-5.08877	1.93084e-05	2.05611e-05
HORVU2Hr1G006600	0.246	0.016	-3.80866	0.000251512	0.000305143
HORVU2Hr1G008090	0.286	0.063	-2.58627	1.23917e-06	1.17643e-06
HORVU2Hr1G012830	1.136	0.063	-4.24393	5.05432e-19	2.31801e-19
HORVU2Hr1G017460	0.273	0.016	-4.14902	0.000160768	0.000189927
HORVU2Hr1G019520	5.563	0.763	-3.08015	3.47557e-21	1.46639e-21
HORVU2Hr1G021810	7.47	0.776	-3.24923	2.01179e-18	9.45034e-19
HORVU2Hr1G022450	1.81	0.246	-2.93056	9.37045e-37	2.47588e-37
HORVU2Hr1G028580	7.686	0.423	-4.19113	2.34137e-126	1.81348e-127
HORVU2Hr1G029290	25.1	2.54	-3.27626	0	0
HORVU2Hr1G033610	5.163	0.793	-3.0674	9.72298e-81	1.19376e-81
HORVU2Hr1G040800	0.97	0.08	-3.41289	2.06933e-13	1.23709e-13
HORVU2Hr1G042520	3.356	0.753	-2.2325	2.03689e-60	3.38381e-61
HORVU2Hr1G065000	5.09	1.153	-2.12684	2.49364e-12	1.58632e-12
HORVU2Hr1G069650	0.096	0	-4.35745	0.000995643	0.00131527
HORVU2Hr1G071470	0.3	0.04	-2.9082	0.000661433	0.000850201
HORVU2Hr1G074770	0.65	0.023	-4.80866	3.07483e-14	1.75734e-14
HORVU2Hr1G082700	87.76	12.6	-2.81175	0	0
HORVU2Hr1G082740	106.75	13.28	-3.05651	0	0
HORVU2Hr1G082760	12.3	1.196	-3.35677	3.56078e-300	1.03863e-301
HORVU2Hr1G082810	0.823	0.166	-2.37671	2.89955e-07	2.6065e-07
HORVU2Hr1G090010	2.246	0.51	-2.13881	0.000541038	0.000686463
HORVU2Hr1G090160	0.836	0.37	-3.37119	5.07042e-11	3.47171e-11
HORVU2Hr1G092060	2.386	0.406	-2.56899	3.24014e-13	1.96029e-13
HORVU2Hr1G093420	2.77	0.286	-3.26331	4.66398e-42	1.08917e-42
HORVU2Hr1G093660	0.603	0.053	-3.50381	5.67691e-08	4.8265e-08
HORVU2Hr1G095460	1.83	0.396	-2.21076	2.87988e-10	2.06955e-10
HORVU2Hr1G096890	2.893	0.656	-2.16204	1.90982e-37	4.9639e-38
HORVU2Hr1G097480	3.09	0.453	-2.87905	7.38509e-25	2.7321e-25
HORVU2Hr1G099510	0.89	0.103	-3.14998	1.2122e-20	5.2254e-21
HORVU2Hr1G102260	0.16	0	-4.9082	6.1031e-05	6.86112e-05
HORVU2Hr1G106760	0.173	0.02	-3.26384	1.3368e-05	1.40121e-05
HORVU2Hr1G117700	2.303	0	-8.30061	2.89781e-33	8.31207e-34
HORVU2Hr1G118100	2.546	0.436	-2.73713	3.41632e-14	1.95742e-14
HORVU2Hr1G118120	5.486	1.313	-2.08712	1.36307e-11	9.03323e-12
HORVU2Hr1G119050	0.886	0.156	-2.51915	3.28854e-10	2.37296e-10
HORVU2Hr1G119090	0.56	0.076	-2.68936	4.08627e-10	2.9662e-10
HORVU2Hr1G122040	14.79	1.88	-2.97954	0	0
HORVU2Hr1G124300	0.916	0.17	-2.44188	1.40736e-06	1.34204e-06
HORVU2Hr1G124310	10.326	0.333	-4.97329	4.06651e-95	4.14968e-96
HORVU2Hr1G124330	0.613	0.11	-3.0457	4.58334e-07	4.19497e-07
HORVU3Hr1G002490	0.323	0.026	-3.13553	1.39226e-07	1.21756e-07
HORVU3Hr1G004190	5.723	1.376	-2.2237	3.50227e-13	2.12202e-13
HORVU3Hr1G007960	0.736	0.14	-2.45153	2.73769e-10	1.96467e-10
HORVU3Hr1G010060	0.336	0	-5.52487	6.63052e-07	6.14427e-07
HORVU3Hr1G010380	0.756	0	-7.46025	1.0832e-20	4.66349e-21
HORVU3Hr1G010540	0.543	0.093	-2.5338	9.22872e-13	5.73248e-13
HORVU3Hr1G010920	0.776	0.193	-2.0457	4.77214e-05	5.30875e-05
HORVU3Hr1G014630	0.513	0	-5.30509	4.07717e-06	4.0398e-06
HORVU3Hr1G016970	0.836	0.043	-4.39362	6.72072e-20	2.97851e-20
HORVU3Hr1G017440	1.15	0.266	-2.09442	1.3624e-08	1.10343e-08
HORVU3Hr1G018530	17.573	0.163	-6.95317	2.24293e-141	1.55405e-142
HORVU3Hr1G021810	127.25	19.24	-2.72613	0	0
HORVU3Hr1G023400	20.026	4.956	-2.05406	1.14867e-241	4.32988e-243
HORVU3Hr1G024560	19.186	1.473	-3.73041	2.10299e-183	1.0947e-184
HORVU3Hr1G024590	95.596	7.74	-3.67341	0	0
HORVU3Hr1G024920	61.59	9.57	-2.6349	0	0
HORVU3Hr1G026890	0.216	0.003	-3.80866	0.000251512	0.000305143
HORVU3Hr1G031540	0.843	0.196	-2.11678	0.000205177	0.00024576
HORVU3Hr1G032270	0.323	0.013	-4.7528	2.34908e-05	2.52826e-05
HORVU3Hr1G032410	0.433	0	-5.03429	2.76566e-05	2.9992e-05
HORVU3Hr1G045610	0.2	0.033	-2.65438	0.000663503	0.00085316
HORVU3Hr1G056960	56.433	10.253	-2.37345	0	0
HORVU3Hr1G057180	1.06	0.23	-2.15658	3.88065e-07	3.52432e-07
HORVU3Hr1G062150	0.15	0	-5.06653	2.23702e-05	2.40223e-05
HORVU3Hr1G062320	0.96	0.173	-2.32323	3.59385e-07	3.25255e-07
HORVU3Hr1G065420	35.56	0.53	-6.05064	0	0
HORVU3Hr1G065610	0.506	0.09	-2.50381	3.57277e-06	3.52014e-06
HORVU3Hr1G066210	0.46	0	-5.18002	1.02849e-05	1.0619e-05
HORVU3Hr1G066220	4.16	0.206	-4.75619	3.20075e-148	2.12002e-149
HORVU3Hr1G067610	1.206	0.036	-5.39362	4.19598e-21	1.77561e-21
HORVU3Hr1G068830	8.783	0.066	-7.02367	5.99722e-60	1.00545e-60
HORVU3Hr1G072810	30.12	5.076	-2.57013	0	0
HORVU3Hr1G078390	1.146	0.136	-3.05639	3.89849e-12	2.50904e-12
HORVU3Hr1G078460	0.73	0.07	-3.36622	0.000143187	0.000168399
HORVU3Hr1G079420	0.253	0.023	-3.24923	6.79073e-05	7.68535e-05
HORVU3Hr1G081600	3.363	0.206	-3.74121	2.67854e-161	1.61066e-162
HORVU3Hr1G086600	0.516	0	-6.24847	2.27476e-10	1.6249e-10
HORVU3Hr1G087040	1.626	0.37	-2.31116	2.3802e-16	1.22191e-16
HORVU3Hr1G092890	0.68	0.153	-3.02121	1.10964e-13	6.5341e-14
HORVU3Hr1G095620	9.63	0.09	-6.70867	3.7905e-97	3.79658e-98
HORVU3Hr1G095670	16.116	0.18	-6.47298	5.28122e-248	1.93387e-249
HORVU3Hr1G095700	21.106	2.746	-2.95476	0	0
HORVU3Hr1G098340	22.636	4.74	-2.26043	1.42568e-162	8.48337e-164
HORVU3Hr1G100440	0.396	0.03	-3.70175	0.000454402	0.00057083
HORVU3Hr1G105360	1.006	0.23	-3.18264	1.06473e-23	4.0947e-24
HORVU3Hr1G107340	0.243	0.033	-2.50381	0.000799284	0.00104002
HORVU3Hr1G108750	53.503	0.176	-8.24923	0	0
HORVU3Hr1G110350	0.303	0.073	-2.11302	8.61682e-05	9.86183e-05
HORVU3Hr1G114390	0.556	0.016	-5.11067	2.70464e-19	1.22438e-19
HORVU3Hr1G117570	123.6	23.913	-2.30207	0	0
HORVU4Hr1G004170	2.16	0.483	-2.05397	2.34032e-21	9.8027e-22
HORVU4Hr1G005380	6.51	1.12	-2.63463	5.08383e-41	1.21323e-41
HORVU4Hr1G005440	15.09	2.856	-2.3982	8.26791e-84	9.743e-85
HORVU4Hr1G007620	0.606	0.063	-3.38893	8.2842e-17	4.17923e-17
HORVU4Hr1G009800	2.69	0.053	-5.93677	3.92048e-73	5.3131e-74
HORVU4Hr1G010020	4.15	1.026	-2.30123	2.98468e-39	7.4094e-40
HORVU4Hr1G012700	0.44	0.08	-2.53736	1.51136e-05	1.59219e-05
HORVU4Hr1G013840	6.01	0.243	-4.66341	1.12913e-126	8.70502e-128
HORVU4Hr1G015930	2.376	0	-8.23512	4.59873e-32	1.36078e-32
HORVU4Hr1G024210	0.08	0	-4.58627	0.000351704	0.000434654
HORVU4Hr1G054240	17.186	4.296	-2.01172	1.27475e-30	3.93908e-31
HORVU4Hr1G057740	14.576	2.12	-2.79272	2.42222e-126	1.87828e-127
HORVU4Hr1G057890	80.61	6.586	-3.53128	0	0
HORVU4Hr1G059170	47.496	3.346	-3.80512	0	0
HORVU4Hr1G062070	0.35	0.083	-2.64516	3.75617e-05	4.13505e-05
HORVU4Hr1G064380	7.57	0.486	-4.59596	1.39933e-104	1.29733e-105
HORVU4Hr1G064790	289.566	59.87	-2.29997	0	0
HORVU4Hr1G066240	501.91	92.71	-2.44023	0	0
HORVU4Hr1G071040	9.596	1.193	-3.0086	3.20076e-100	3.1111e-101
HORVU4Hr1G071210	3.463	0.206	-4.47829	1.9069e-129	1.43418e-130
HORVU4Hr1G072300	47.223	11.72	-2.06984	0	0
HORVU4Hr1G072320	56.47	7.546	-2.89648	0	0
HORVU4Hr1G072340	5.213	0.32	-3.75764	2.54072e-101	2.43535e-102
HORVU4Hr1G074400	0.286	0	-5.00131	3.41644e-05	3.74694e-05
HORVU4Hr1G079990	6.093	1.006	-2.59726	1.8372e-95	1.86653e-96
HORVU4Hr1G083510	3.83	0.173	-4.42757	5.65737e-11	3.88324e-11
HORVU4Hr1G089510	0.303	0.09	-2.17123	1.1228e-05	1.16552e-05
HORVU4Hr1G090820	11.096	2.35	-2.24053	7.4051e-81	9.0785e-82
HORVU4Hr1G090860	27.626	5.69	-2.29321	9.96152e-184	5.1765e-185
HORVU5Hr1G006280	0.476	0.086	-2.39035	8.67214e-16	4.5773e-16
HORVU5Hr1G012290	4.38	0.81	-2.48619	9.21913e-62	1.491e-62
HORVU5Hr1G012450	30.533	4.926	-2.64269	0	0
HORVU5Hr1G024040	2.546	0.52	-2.47935	6.8687e-28	2.31174e-28
HORVU5Hr1G029960	2.603	0.636	-2.00493	4.26761e-06	4.23616e-06
HORVU5Hr1G035940	0.283	0	-5.84227	3.03707e-08	2.52896e-08
HORVU5Hr1G038840	0.336	0	-6.07255	2.19363e-09	1.67424e-09
HORVU5Hr1G044190	9.226	2.17	-2.12652	3.46685e-21	1.4624e-21
HORVU5Hr1G057350	0.853	0.2	-2.06225	3.32579e-05	3.64066e-05
HORVU5Hr1G057900	0.51	0	-4.9082	6.1031e-05	6.86112e-05
HORVU5Hr1G059900	2.7	0.203	-3.70175	1.30731e-24	4.87743e-25
HORVU5Hr1G065420	1.826	0.033	-5.71555	4.20626e-26	1.49871e-26
HORVU5Hr1G065620	483.71	89.476	-2.5588	0	0
HORVU5Hr1G067490	1.663	0.393	-2.33919	2.86082e-24	1.07812e-24
HORVU5Hr1G070670	1.793	0	-8.70452	1.1176e-41	2.62595e-42
HORVU5Hr1G071140	6.666	0.706	-3.19925	1.86549e-193	9.12477e-195
HORVU5Hr1G074010	1.383	0.06	-4.49316	1.76231e-11	1.17692e-11
HORVU5Hr1G075400	1.016	0.17	-2.53736	1.38316e-09	1.0404e-09
HORVU5Hr1G075660	3.31	0.776	-2.09496	3.99172e-40	9.72663e-41
HORVU5Hr1G077260	0.496	0.03	-4.00131	7.70478e-05	8.7703e-05
HORVU5Hr1G079660	4.41	0.37	-3.73402	2.1301e-46	4.55762e-47
HORVU5Hr1G084860	1.38	0.206	-2.2316	4.30968e-16	2.24068e-16
HORVU5Hr1G091230	0.21	0	-4.91108	5.99865e-05	6.73724e-05
HORVU5Hr1G094300	318.316	71.873	-2.12644	0	0
HORVU5Hr1G096930	25.3	5.723	-2.02367	0	0
HORVU5Hr1G097440	0.24	0.016	-4.17123	2.36088e-05	2.5416e-05
HORVU5Hr1G103420	22.883	3.446	-2.74277	2.11145e-163	1.23934e-164
HORVU5Hr1G106250	0.323	0.08	-2.11665	2.03244e-05	2.16941e-05
HORVU5Hr1G109710	0.933	0.17	-2.28671	2.53999e-06	2.47203e-06
HORVU5Hr1G112610	0.246	0	-4.7594	0.00014325	0.000168499
HORVU5Hr1G112970	1.01	0.21	-2.29451	9.2878e-06	9.54611e-06
HORVU5Hr1G122130	99.61	18.38	-2.45358	0	0
HORVU5Hr1G122150	228.48	43.883	-2.38046	0	0
HORVU5Hr1G122290	0.15	0.006	-4.32323	7.30622e-06	7.42877e-06
HORVU5Hr1G123970	0.393	0.086	-2.05575	2.40425e-07	2.14399e-07
HORVU6Hr1G000810	13.886	3.35	-2.09233	2.92902e-42	6.79803e-43
HORVU6Hr1G001150	0.683	0.076	-3.17123	0.000120715	0.000140508
HORVU6Hr1G008720	1.56	0.443	-2.02923	2.77892e-15	1.50517e-15
HORVU6Hr1G026210	1.55	0.3	-2.41073	4.23107e-05	4.68329e-05
HORVU6Hr1G026810	846.986	146.7	-2.52983	0	0
HORVU6Hr1G034380	1.08	0	-6.21076	3.77518e-10	2.7336e-10
HORVU6Hr1G037310	0.17	0	-4.67712	0.000222262	0.000267681
HORVU6Hr1G041490	0.57	0.036	-3.9736	0.000169274	0.000200644
HORVU6Hr1G049880	0.84	0.136	-2.58136	1.33891e-08	1.0839e-08
HORVU6Hr1G052040	1.256	0.156	-3.05259	1.55569e-10	1.10036e-10
HORVU6Hr1G060250	1.316	0.196	-3.08103	2.70786e-17	1.33812e-17
HORVU6Hr1G062860	16.623	3.71	-2.15501	0	0
HORVU6Hr1G066550	0.253	0	-6.60775	1.0025e-12	6.24418e-13
HORVU6Hr1G066840	0.09	0.006	-3.80866	0.000251512	0.000305143
HORVU6Hr1G071100	0.44	0	-5.75619	7.43333e-08	6.37651e-08
HORVU6Hr1G072830	5.19	1.103	-2.28254	1.2118e-91	1.29314e-92
HORVU6Hr1G073510	3.013	0.453	-2.78999	7.23977e-108	6.55614e-109
HORVU6Hr1G076980	2.55	0.213	-3.58627	0.000820652	0.00106974
HORVU6Hr1G078300	1.286	0.206	-2.75619	7.89022e-14	4.59727e-14
HORVU6Hr1G078330	24.843	1.133	-4.45778	0	0
HORVU6Hr1G078360	336.556	7.756	-5.43721	0	0
HORVU6Hr1G078420	61	1.963	-4.96527	0	0
HORVU6Hr1G078640	39.36	6.303	-2.72178	0	0
HORVU6Hr1G080360	7.296	2.016	-2.00942	1.84409e-57	3.22738e-58
HORVU6Hr1G080790	194.55	23.43	-3.05274	0	0
HORVU6Hr1G081600	2.876	0.76	-2.13638	3.46564e-13	2.09952e-13
HORVU6Hr1G087220	3.53	0.533	-2.79022	2.39744e-49	4.8241e-50
HORVU6Hr1G088980	0.25	0.053	-3.39362	2.14168e-05	2.29217e-05
HORVU7Hr1G017640	1.406	0.266	-2.83271	2.01315e-20	8.74851e-21
HORVU7Hr1G020780	363.17	79.68	-2.21347	0	0
HORVU7Hr1G020800	438.796	66.436	-2.73706	0	0
HORVU7Hr1G020840	299.846	63.016	-2.29338	0	0
HORVU7Hr1G029460	0.406	0.013	-4.80866	6.90543e-08	5.90816e-08
HORVU7Hr1G030110	4.903	1.23	-2.00875	1.57302e-14	8.84762e-15
HORVU7Hr1G036070	120.39	2.863	-5.01911	0	0
HORVU7Hr1G036100	2.866	0.436	-3.40503	4.72879e-72	6.48069e-73
HORVU7Hr1G038510	10.32	2.11	-2.3418	4.60741e-160	2.79949e-161
HORVU7Hr1G039590	0.28	0.05	-2.44188	0.000634229	0.000811932
HORVU7Hr1G042110	0.68	0	-4.46728	0.000616813	0.000788252
HORVU7Hr1G044280	0.61	0.113	-2.20294	0.000330157	0.000406544
HORVU7Hr1G044930	1.773	0.536	-2.0088	1.08372e-21	4.48771e-22
HORVU7Hr1G046250	2.043	0.46	-2.71245	8.05835e-32	2.39752e-32
HORVU7Hr1G047690	0.56	0.083	-2.80866	9.16674e-05	0.000105175
HORVU7Hr1G054320	1.416	0.103	-3.75004	9.57706e-16	5.06697e-16
HORVU7Hr1G074050	17.623	3.553	-2.30704	6.53727e-145	4.42385e-146
HORVU7Hr1G075090	3.806	0.626	-2.61274	2.02221e-09	1.53833e-09
HORVU7Hr1G076430	0.353	0	-4.80866	0.000109106	0.000126271
HORVU7Hr1G079210	0.516	0.086	-2.32323	0.000521923	0.000660524
HORVU7Hr1G082470	0.793	0.113	-2.9082	2.4541e-06	2.38535e-06
HORVU7Hr1G084110	1.65	0.34	-2.25369	4.25163e-21	1.79992e-21
HORVU7Hr1G089310	2.063	0.213	-3.39986	5.81215e-23	2.29416e-23
HORVU7Hr1G091150	2.28	0.19	-3.67184	5.46815e-39	1.36482e-39
HORVU7Hr1G092490	5.983	1.453	-2.06359	6.82261e-17	3.42902e-17
HORVU7Hr1G092720	1.74	0.266	-2.72377	1.78376e-06	1.71266e-06
HORVU7Hr1G093400	0.783	0.106	-2.86638	1.35219e-09	1.01674e-09
HORVU7Hr1G098550	0.233	0.02	-4.58627	7.01113e-07	6.51332e-07
HORVU7Hr1G101590	332.763	67.073	-2.31463	0	0
HORVU7Hr1G108790	9.266	2.266	-2.12768	2.71572e-71	3.77057e-72
HORVU7Hr1G109850	1.546	0.37	-2.03693	6.93963e-06	7.04108e-06
HORVU7Hr1G119090	0.63	0.07	-2.50381	3.57277e-06	3.52014e-06
HORVU7Hr1G121090	0.41	0.076	-3.32323	3.81113e-05	4.19897e-05
HORVU7Hr1G121440	20.873	3.306	-2.53673	1.01332e-227	4.02888e-229

## Sheet:  up-regulated at T14 in Alexis
Gene ID	A_14d_CK FPKM	A_14d_T FPKM	log2(A_14d_T/A_14d_CK)	Qvalue(A_14d_CK-vs-A_14d_T)	Pvalue(A_14d_CK-vs-A_14d_T)
BGI_novel_G000038	0.006	0.076	3.14014	0.00010895	0.000211487
BGI_novel_G000051	0	0.223	4.59131	7.58389e-05	0.000144597
BGI_novel_G000052	0	0.923	5.48286	8.35214e-08	1.18194e-07
BGI_novel_G000080	0	4.18	10.1228	3.66171e-105	7.72389e-106
BGI_novel_G000088	0.153	0.756	2.26825	1.18405e-12	1.24075e-12
BGI_novel_G000104	0.023	0.286	3.26765	2.5602e-08	3.47431e-08
BGI_novel_G000156	0.02	0.113	2.08008	1.46531e-13	1.46089e-13
BGI_novel_G000157	0	0.116	4.72428	3.46805e-05	6.29746e-05
BGI_novel_G000162	0.003	0.033	2.67656	1.96393e-06	3.12801e-06
BGI_novel_G000168	0	0.37	5.84033	1.55539e-09	1.94798e-09
BGI_novel_G000173	0	0.143	5.19811	1.12843e-06	1.75764e-06
BGI_novel_G000183	0	0.253	6.10044	4.7537e-11	5.43668e-11
BGI_novel_G000186	0.063	0.723	3.14697	2.70519e-17	2.27625e-17
BGI_novel_G000188	0	0.59	6.87882	3.08359e-17	2.60216e-17
BGI_novel_G000201	0	0.143	5.60122	2.46176e-08	3.33788e-08
BGI_novel_G000211	0.296	2.756	2.85716	6.05366e-181	7.76253e-182
BGI_novel_G000242	0.013	0.576	5.39008	8.69247e-39	4.13192e-39
BGI_novel_G000245	0.023	0.2	3.87321	8.9443e-14	8.83929e-14
BGI_novel_G000247	0.016	0.76	5.14943	9.5187e-50	3.7618e-50
BGI_novel_G000270	0	0.696	4.60212	7.15761e-05	0.000135488
BGI_novel_G000278	0	0.546	7.13762	5.42805e-20	4.14e-20
BGI_novel_G000287	0.34	1.513	2.15467	1.87051e-51	7.22676e-52
BGI_novel_G000326	0.573	1.72	2.1054	8.95195e-05	0.000172116
BGI_novel_G000337	0	0.156	6.90307	1.76976e-17	1.47916e-17
BGI_novel_G000376	0.22	1.433	3.05943	1.35746e-263	1.16798e-264
BGI_novel_G000387	0	0.14	5.60302	2.41606e-08	3.2722e-08
BGI_novel_G000425	0	0.106	4.82925	1.77013e-05	3.10851e-05
BGI_novel_G000430	0	0.073	4.12689	0.000733528	0.00162347
BGI_novel_G000431	0.03	0.98	4.68844	3.0586e-17	2.5799e-17
BGI_novel_G000451	0.366	0.606	2.11227	1.05448e-14	9.93554e-15
BGI_novel_G000468	0	0.143	5.54769	4.32086e-08	5.97885e-08
BGI_novel_G000492	0.206	1.176	2.09832	1.1058e-06	1.72139e-06
BGI_novel_G000516	0.243	2.816	3.14241	1.13165e-72	3.29546e-73
BGI_novel_G000517	0.276	8.576	4.76575	6.57058e-158	9.55438e-159
BGI_novel_G000519	0	1.386	6.97763	3.05012e-18	2.48044e-18
BGI_novel_G000520	0.176	2.396	3.38392	1.15903e-16	1.00052e-16
BGI_novel_G000550	0.006	0.166	4.23189	4.7402e-09	6.12206e-09
BGI_novel_G000551	0.11	0.873	2.63442	1.53061e-18	1.22948e-18
BGI_novel_G000560	0.046	0.43	2.84375	1.37143e-09	1.70933e-09
BGI_novel_G000571	0.126	0.66	2.35355	2.11334e-16	1.84708e-16
BGI_novel_G000582	0.9	1.986	2.52563	1.13939e-10	1.33042e-10
BGI_novel_G000587	0.42	2.256	2.39428	2.18673e-53	8.23262e-54
BGI_novel_G000592	0.24	0.866	2.04648	1.89493e-09	2.38368e-09
BGI_novel_G000611	0	0.803	6.07253	7.09545e-11	8.19676e-11
BGI_novel_G000636	0	0.313	5.701	8.15264e-09	1.0707e-08
BGI_novel_G000684	0.316	1.81	2.79981	9.96065e-07	1.54559e-06
BGI_novel_G000687	0.01	0.153	3.50271	0.00032962	0.000685863
BGI_novel_G000727	0.253	3.966	4.06614	8.43324e-51	3.28308e-51
BGI_novel_G000744	0.09	0.716	3.67105	1.46481e-20	1.0975e-20
BGI_novel_G000861	0	0.076	5.42618	1.45723e-07	2.09973e-07
BGI_novel_G000867	0	0.396	6.6019	1.03981e-14	9.79467e-15
BGI_novel_G000872	0	0.223	4.81925	1.89171e-05	3.33148e-05
BGI_novel_G000873	0	0.46	6.54232	3.23365e-14	3.12022e-14
BGI_novel_G000883	0.166	0.96	2.45759	1.43069e-52	5.44862e-53
BGI_novel_G000884	0.116	1.51	3.33307	1.03782e-12	1.08473e-12
BGI_novel_G000903	28.923	976.373	5.07809	0	0
BGI_novel_G000938	0.746	5.036	2.3539	1.13463e-16	9.78729e-17
BGI_novel_G000945	0	0.13	6.2391	5.86583e-12	6.39118e-12
BGI_novel_G000977	0	0.103	4.40832	0.000202358	0.000408035
BGI_novel_G001014	0	0.293	7.60369	4.37373e-26	2.76269e-26
BGI_novel_G001040	0.516	2.186	3.46329	2.39894e-19	1.87121e-19
BGI_novel_G001068	0	0.113	6.10773	4.27716e-11	4.87851e-11
BGI_novel_G001090	0.183	2.463	3.5413	1.86902e-82	4.87234e-83
BGI_novel_G001112	0.113	0.65	2.70552	1.13179e-18	9.05306e-19
BGI_novel_G001118	0.34	0.65	2.02132	2.43717e-09	3.09171e-09
BGI_novel_G001121	0	0.883	7.16598	2.55748e-20	1.92732e-20
BGI_novel_G001131	0	0.046	5.51754	5.89352e-08	8.23507e-08
BGI_novel_G001138	0.213	0.413	2.26579	9.12644e-30	5.2592e-30
BGI_novel_G001178	0.003	0.213	6.0092	1.10375e-07	1.57314e-07
BGI_novel_G001229	0	0.473	6.20876	9.4123e-12	1.03615e-11
BGI_novel_G001251	0.006	0.046	2.59803	0.000357943	0.000752324
BGI_novel_G001252	0	0.123	5.54021	4.66884e-08	6.47652e-08
BGI_novel_G001287	2.586	12.686	2.43211	0	0
BGI_novel_G001288	0.19	4.506	4.16674	9.63939e-226	9.71534e-227
BGI_novel_G001331	0	0.243	4.95759	7.30076e-06	1.22984e-05
BGI_novel_G001334	0	0.69	6.35258	9.32251e-13	9.71155e-13
BGI_novel_G001338	0	0.903	6.7955	1.96212e-16	1.71063e-16
BGI_novel_G001357	0	0.056	4.76655	2.66446e-05	4.76514e-05
BGI_novel_G001359	0.05	0.41	2.66898	6.17202e-17	5.2646e-17
BGI_novel_G001375	0	0.126	5.34911	3.00507e-07	4.44872e-07
BGI_novel_G001378	0.026	0.4	3.61158	5.95401e-22	4.25179e-22
BGI_novel_G001382	0	0.093	5.62395	1.92234e-08	2.59145e-08
BGI_novel_G001412	0	0.1	6.32972	1.36202e-12	1.4337e-12
BGI_novel_G001432	0.153	1.623	2.99318	4.74947e-53	1.79783e-53
BGI_novel_G001436	0.046	0.253	2.0131	2.98906e-09	3.81022e-09
BGI_novel_G001440	0.023	0.096	2.31829	2.39946e-05	4.27028e-05
BGI_novel_G001470	0.04	0.6	3.59582	3.66246e-07	5.46278e-07
BGI_novel_G001503	0	0.523	8.04034	2.03781e-33	1.08468e-33
BGI_novel_G001508	0	0.68	7.59875	5.1741e-26	3.27687e-26
BGI_novel_G001562	0.08	2.12	4.82415	1.38625e-188	1.71891e-189
BGI_novel_G001569	0.586	12.706	4.35604	1.26398e-53	4.74079e-54
BGI_novel_G001578	0	0.086	4.29404	0.000350699	0.000736334
BGI_novel_G001590	0	0.18	4.05525	0.000978591	0.00222269
BGI_novel_G001611	0.556	47.666	6.03323	1.49076e-215	1.58279e-216
BGI_novel_G001612	0.44	5.936	3.56385	3.67207e-205	4.12949e-206
BGI_novel_G001633	0.02	0.333	3.5696	6.8833e-22	4.926e-22
BGI_novel_G001652	0.473	2.656	2.10958	1.82417e-67	5.65599e-68
BGI_novel_G001666	0.186	1.57	2.66691	2.37882e-12	2.53605e-12
BGI_novel_G001683	0	0.826	7.81267	2.24345e-29	1.3049e-29
BGI_novel_G001697	0	1.103	6.68329	2.06515e-15	1.88546e-15
BGI_novel_G001716	0.056	0.37	3.08125	2.0368e-18	1.64332e-18
BGI_novel_G001727	0.336	3.266	3.17829	8.99111e-41	4.13322e-41
BGI_novel_G001728	0.153	0.553	2.17883	9.86129e-11	1.14779e-10
BGI_novel_G001737	0	1.263	4.68329	4.43995e-05	8.19664e-05
BGI_novel_G001758	0.513	3.4	2.57403	1.09766e-14	1.03508e-14
BGI_novel_G001759	0	0.886	5.74313	5.01519e-09	6.49008e-09
BGI_novel_G001785	1.556	3.17	2.40591	3.37702e-44	1.46538e-44
BGI_novel_G001797	0.023	0.2	2.74002	0.000270587	0.000557234
BGI_novel_G001813	0	0.16	5.51421	6.09944e-08	8.52906e-08
BGI_novel_G001828	0.076	0.37	3.62243	5.84876e-07	8.86665e-07
BGI_novel_G001867	0	0.596	5.05525	3.53188e-06	5.77524e-06
BGI_novel_G001882	0	0.1	4.7284	3.37928e-05	6.13062e-05
BGI_novel_G001886	0	0.493	5.64545	1.51943e-08	2.03311e-08
BGI_novel_G001905	0.006	1.746	7.34113	1.01542e-57	3.58717e-58
BGI_novel_G001908	0	0.053	4.62174	6.39556e-05	0.000120267
BGI_novel_G001920	0.13	3.42	4.31063	6.97924e-113	1.38537e-113
BGI_novel_G001940	0.123	0.663	2.03467	6.74341e-16	6.01658e-16
BGI_novel_G001941	0.01	0.246	6.14544	3.26551e-14	3.1518e-14
BGI_novel_G001979	0	0.633	7.02074	1.06704e-18	8.53108e-19
BGI_novel_G002026	0	0.246	5.79432	2.72934e-09	3.47321e-09
BGI_novel_G002058	0	0.113	6.73578	7.00026e-16	6.25203e-16
BGI_novel_G002082	0	0.226	7.16005	2.99537e-20	2.26384e-20
BGI_novel_G002123	0.403	0.656	2.08918	5.96449e-15	5.55335e-15
BGI_novel_G002126	0.573	2.01	2.69399	4.88314e-50	1.92231e-50
BGI_novel_G002132	0	0.216	5.92171	5.53521e-10	6.73647e-10
BGI_novel_G002134	0	1.086	8.41798	2.52777e-41	1.15035e-41
BGI_novel_G002168	0.04	0.403	2.98843	9.37456e-38	4.53428e-38
BGI_novel_G002212	0.026	0.223	2.67536	1.35973e-09	1.69387e-09
BGI_novel_G002253	0	0.173	5.62483	1.90428e-08	2.56588e-08
BGI_novel_G002254	0	0.123	4.73742	3.1948e-05	5.77916e-05
BGI_novel_G002282	0	0.53	7.33324	2.33611e-22	1.64816e-22
BGI_novel_G002286	0.03	0.26	2.71204	3.72483e-17	3.15475e-17
BGI_novel_G002289	0.093	0.58	4.03337	1.1638e-58	4.03975e-59
BGI_novel_G002290	0	0.09	5.93139	4.87533e-10	5.91712e-10
BGI_novel_G002291	0	0.03	4.36771	0.000246758	0.000505726
BGI_novel_G002293	0	0.066	5.36612	2.56872e-07	3.78034e-07
BGI_novel_G002295	0	0.053	5.10171	2.4661e-06	3.96672e-06
BGI_novel_G002349	0.03	0.153	2.50271	3.90431e-07	5.83101e-07
BGI_novel_G002350	0.053	0.493	2.81657	8.20841e-21	6.10061e-21
BGI_novel_G002351	0.07	0.526	2.79706	1.14554e-21	8.2685e-22
BGI_novel_G002385	0.016	0.546	4.51559	8.1972e-12	8.99336e-12
BGI_novel_G002386	0.826	3	2.04282	7.74647e-22	5.55855e-22
BGI_novel_G002396	0.05	0.29	2.19515	9.17531e-11	1.06583e-10
BGI_novel_G002410	0.14	0.626	2.91775	0.000151743	0.000301422
BGI_novel_G002439	0	0.266	5.78525	3.04542e-09	3.88519e-09
BGI_novel_G002447	0.273	17.02	6.07632	0	0
BGI_novel_G002451	0	0.12	5.63715	1.66334e-08	2.23355e-08
BGI_novel_G002452	0	7.943	11.6614	8.09653e-236	7.74504e-237
BGI_novel_G002465	0.016	0.933	5.28895	2.26526e-54	8.40916e-55
BGI_novel_G002467	0	0.416	4.25232	0.00042564	0.000904052
BGI_novel_G002468	0.01	0.59	5.31536	1.73769e-23	1.18452e-23
BGI_novel_G002472	0	0.166	6.38581	5.3218e-13	5.462e-13
BGI_novel_G002484	5.526	48.633	3.08899	0	0
BGI_novel_G002491	0	0.19	5.30235	4.59663e-07	6.89948e-07
BGI_novel_G002517	0	0.093	5.08832	2.7392e-06	4.42533e-06
BGI_novel_G002525	0	0.033	4.2907	0.000356358	0.000748672
BGI_novel_G002528	0.223	1.203	2.03432	1.00812e-43	4.39908e-44
BGI_novel_G002529	0	0.193	6.77752	2.88921e-16	2.53853e-16
BGI_novel_G002546	0	0.086	4.05525	0.000978591	0.00222269
BGI_novel_G002559	0.076	0.376	3.67884	3.33581e-06	5.42983e-06
BGI_novel_G002570	0.21	3.113	3.48987	3.09168e-130	5.38765e-131
BGI_novel_G002587	0.02	0.4	3.89017	2.949e-17	2.48669e-17
BGI_novel_G002588	0.496	3.203	2.64157	9.436e-50	3.72791e-50
BGI_novel_G002601	0.053	0.396	2.51135	1.36998e-07	1.96787e-07
BGI_novel_G002632	0.166	5.6	5.10891	8.22131e-141	1.33674e-141
BGI_novel_G002637	0.4	1.83	2.65472	1.48434e-14	1.40734e-14
BGI_novel_G002708	0.013	0.503	4.98467	1.41729e-33	7.49665e-34
BGI_novel_G002772	0.49	2.303	2.04478	1.15915e-09	1.43717e-09
BGI_novel_G002784	0.01	0.126	3.31497	0.00046621	0.000995961
BGI_novel_G002799	0.116	3.08	4.91414	6.98882e-82	1.83356e-82
BGI_novel_G002810	0.04	0.21	3.74675	7.66607e-11	8.87266e-11
BGI_novel_G002823	0.313	2.13	2.78819	5.50952e-23	3.81004e-23
BGI_novel_G002825	0.036	0.346	2.88582	0.000182396	0.000365701
BGI_novel_G002831	0	0.413	7.32374	3.08638e-22	2.1858e-22
BGI_novel_G002832	0	3.35	6.83747	7.81495e-17	6.69805e-17
BGI_novel_G002838	0.08	0.593	2.46898	1.5556e-09	1.94845e-09
BGI_novel_G002867	0	0.453	5.55002	4.21742e-08	5.83139e-08
BGI_novel_G002868	0.043	0.363	2.68329	0.000644902	0.00141624
BGI_novel_G002881	0	0.203	6.93585	8.24062e-18	6.80823e-18
BGI_novel_G002891	3.5	19.656	2.46206	3.25489e-135	5.45505e-136
BGI_novel_G002897	0	0.333	5.68625	9.64688e-09	1.27202e-08
BGI_novel_G002917	0.04	0.226	2.09161	0.000335302	0.00069846
BGI_novel_G002954	0.03	0.3	3.0096	3.4392e-16	3.03235e-16
BGI_novel_G002974	0.066	0.293	2.61222	2.73605e-05	4.91562e-05
BGI_novel_G002975	0.016	0.113	2.41649	2.13343e-09	2.69436e-09
BGI_novel_G002979	0.006	0.073	2.98011	1.21584e-06	1.89831e-06
BGI_novel_G002985	0	0.12	5.47111	9.40249e-08	1.33359e-07
BGI_novel_G002997	0	0.306	6.78367	2.53283e-16	2.21891e-16
BGI_novel_G003018	0	0.486	6.49234	8.12228e-14	8.00505e-14
BGI_novel_G003020	0.003	0.253	5.84424	6.18461e-14	6.06363e-14
BGI_novel_G003022	0.173	0.463	2.7978	6.48767e-12	7.08286e-12
BGI_novel_G003024	0	0.433	6.73374	7.30221e-16	6.53107e-16
BGI_novel_G003035	0.023	0.57	4.24431	3.63074e-11	4.12956e-11
BGI_novel_G003038	0	0.176	5.37298	2.40996e-07	3.53866e-07
BGI_novel_G003039	0	0.366	5.98745	2.30991e-10	2.75137e-10
BGI_novel_G003047	0.036	0.383	2.9485	7.29375e-10	8.93183e-10
BGI_novel_G003077	0	0.996	6.58405	1.46826e-14	1.39153e-14
BGI_novel_G003081	0.09	0.486	2.05317	1.20546e-05	2.07641e-05
BGI_novel_G003087	0.136	0.626	2.15382	4.75066e-07	7.13645e-07
BGI_novel_G003156	0.143	1.366	2.85734	7.04275e-15	6.57896e-15
BGI_novel_G003159	0.096	0.673	2.40617	2.90376e-12	3.11021e-12
BGI_novel_G003163	0.196	2.25	3.141	1.3359e-55	4.86151e-56
BGI_novel_G003194	0.076	0.813	3.38009	8.94738e-22	6.43757e-22
BGI_novel_G003205	0	0.136	4.38972	0.000221165	0.000450494
BGI_novel_G003233	0	0.09	4.53505	0.000104014	0.000201451
BGI_novel_G003243	0	0.326	6.80528	1.58623e-16	1.37763e-16
BGI_novel_G003269	0	0.7	6.57653	1.69626e-14	1.61175e-14
BGI_novel_G003279	0	1.01	7.14148	4.9018e-20	3.73297e-20
BGI_novel_G003283	0	0.136	5.08189	2.87988e-06	4.66221e-06
BGI_novel_G003286	0.13	0.946	2.49643	7.8086e-20	6.00172e-20
BGI_novel_G003291	0.106	1.043	3.54316	6.49469e-36	3.26876e-36
BGI_novel_G003292	0	0.153	5.15715	1.58152e-06	2.49845e-06
BGI_novel_G003295	0.306	2.336	2.53672	1.25141e-20	9.35364e-21
BGI_novel_G003298	0.013	0.21	3.73982	2.05457e-07	3.00049e-07
BGI_novel_G003307	0.03	0.256	2.76271	6.85801e-05	0.000129508
BGI_novel_G003310	0	0.57	7.07463	2.7717e-19	2.16659e-19
BGI_novel_G003311	0	0.096	4.83002	1.76136e-05	3.09199e-05
BGI_novel_G003331	0.033	0.486	3.47326	4.49849e-14	4.37472e-14
BGI_novel_G003334	0.326	1.176	2.3126	3.17867e-09	4.05845e-09
BGI_novel_G003350	0	0.563	6.55883	2.37414e-14	2.27199e-14
BGI_novel_G003355	0.093	0.453	2.7515	3.28529e-05	5.94917e-05
BGI_novel_G003370	0	0.096	4.73824	3.17816e-05	5.74823e-05
BGI_novel_G003404	0	0.21	5.24716	7.44587e-07	1.14029e-06
BGI_novel_G003411	0.326	1.793	2.05946	2.89219e-07	4.27328e-07
BGI_novel_G003428	0.01	0.156	3.31829	3.04089e-12	3.26333e-12
BGI_novel_G003442	0	0.066	4.29959	0.000343366	0.000716227
BGI_novel_G003448	0.026	0.31	3.11938	3.47014e-05	6.3017e-05
BGI_novel_G003453	0.023	0.463	5.69241	6.49059e-09	8.47345e-09
BGI_novel_G003475	0.11	1.133	3.85212	6.62706e-57	2.36664e-57
BGI_novel_G003477	0.096	0.706	2.50015	0.000206644	0.000418667
BGI_novel_G003492	0.143	0.873	2.53694	4.39792e-21	3.23758e-21
BGI_novel_G003503	0.09	0.69	2.54802	2.52499e-12	2.69706e-12
BGI_novel_G003517	0.21	1.183	2.64846	5.35853e-41	2.4537e-41
BGI_novel_G003532	0	0.03	4.45281	0.000160739	0.000320506
BGI_novel_G003569	0.596	1.78	2.55006	1.01306e-35	5.11692e-36
BGI_novel_G003574	0.05	4.863	7.9684	3.03552e-123	5.51555e-124
BGI_novel_G003575	0.083	2.113	4.2278	3.37667e-67	1.05042e-67
BGI_novel_G003579	0	0.43	5.284	5.40525e-07	8.16899e-07
BGI_novel_G003602	0.173	0.666	2.28545	6.61403e-24	4.4424e-24
BGI_novel_G003632	0.243	0.406	2.12558	6.43764e-07	9.79611e-07
BGI_novel_G003665	0	0.326	6.46224	1.39893e-13	1.3938e-13
BGI_novel_G003668	0	0.276	5.72304	6.32435e-09	8.25237e-09
BGI_novel_G003674	0	0.236	5.56714	3.53131e-08	4.8483e-08
BGI_novel_G003684	1.916	11.38	2.64078	4.02922e-46	1.69517e-46
BGI_novel_G003698	0.866	9.923	3.35288	3.38057e-93	7.85044e-94
BGI_novel_G003707	0.3	1.866	3.10967	0.000284869	0.000588108
BGI_novel_G003715	0.13	0.773	2.17436	1.06301e-19	8.20715e-20
BGI_novel_G003729	0.013	2.246	7.1311	1.64775e-74	4.66316e-75
BGI_novel_G003737	0	0.736	4.91775	9.68049e-06	1.65294e-05
BGI_novel_G003760	0	0.24	6.21817	8.13996e-12	8.92847e-12
BGI_novel_G003778	0	0.076	5.69428	8.80495e-09	1.1584e-08
BGI_novel_G003779	0	0.1	5.79392	2.74239e-09	3.49017e-09
BGI_novel_G003797	0.083	1.393	3.66621	3.36962e-16	2.9697e-16
BGI_novel_G003801	0	0.073	4.4114	0.000199252	0.000401363
BGI_novel_G003802	0	0.206	5.82426	1.8982e-09	2.38828e-09
BGI_novel_G003837	0	0.216	6.80528	1.58623e-16	1.37763e-16
BGI_novel_G003847	0.24	1.976	2.83353	7.79574e-24	5.2451e-24
BGI_novel_G003854	0	0.34	5.86036	1.21311e-09	1.50702e-09
BGI_novel_G003863	0.08	0.836	2.96506	3.52982e-06	5.75739e-06
BGI_novel_G003871	0	0.373	5.00113	5.31377e-06	8.82863e-06
BGI_novel_G003932	0	0.023	4.33026	0.0002964	0.000613471
BGI_novel_G003937	0	0.393	8.14179	2.19918e-35	1.11981e-35
BGI_novel_G003938	0.023	0.263	3.03359	3.13893e-18	2.55387e-18
BGI_novel_G003967	0	0.18	6.34911	9.87223e-13	1.0307e-12
BGI_novel_G003968	0	0.173	5.99568	2.06609e-10	2.4538e-10
BGI_novel_G003978	0	1.993	8.0688	5.88145e-34	3.08381e-34
BGI_novel_G003993	0.103	0.393	2.63486	2.11223e-08	2.85258e-08
BGI_novel_G003994	0.04	0.236	2.20974	9.68242e-06	1.65339e-05
BGI_novel_G003996	0	0.273	6.29154	2.54311e-12	2.71706e-12
BGI_novel_G003997	0	0.09	4.64893	5.45506e-05	0.000101707
BGI_novel_G003998	0	0.23	5.54489	4.44864e-08	6.16079e-08
BGI_novel_G003999	0.026	0.183	2.33982	1.10695e-05	1.89933e-05
BGI_novel_G004002	0	0.326	6.36348	7.76195e-13	8.05103e-13
BGI_novel_G004003	0.033	0.416	3.35307	4.72436e-12	5.12203e-12
BGI_novel_G004021	0.59	2.396	2.16738	5.91864e-06	9.89127e-06
BGI_novel_G004035	0.016	0.27	4.92149	1.0815e-36	5.35028e-37
BGI_novel_G004063	0.33	1.53	2.56371	2.31535e-47	9.5303e-48
BGI_novel_G004074	0	0.066	4.31062	0.000325941	0.000677664
BGI_novel_G004090	0.043	0.91	4.04924	3.53708e-24	2.35486e-24
BGI_novel_G004094	0.036	0.416	3.1799	9.6375e-12	1.06143e-11
BGI_novel_G004096	0	0.6	6.31089	1.85579e-12	1.96845e-12
BGI_novel_G004105	0	0.09	4.41855	0.000192102	0.000386222
BGI_novel_G004115	0.11	0.603	2.10156	3.36717e-15	3.10527e-15
BGI_novel_G004125	0	0.526	7.66191	5.79157e-27	3.56916e-27
BGI_novel_G004126	0.023	0.19	4.31056	1.1009e-08	1.45967e-08
BGI_novel_G004128	0	0.233	5.23795	8.0446e-07	1.23807e-06
BGI_novel_G004137	0	0.2	5.41804	1.57582e-07	2.27667e-07
BGI_novel_G004142	0.106	1.273	3.16244	8.05464e-31	4.53829e-31
BGI_novel_G004144	0	0.406	6.40575	3.7749e-13	3.84676e-13
BGI_novel_G004147	0	1.183	7.56403	1.67423e-25	1.07342e-25
BGI_novel_G004149	0.47	2.38	2.92624	8.44427e-29	4.97871e-29
BGI_novel_G004268	0.713	2.65	2.06408	8.9029e-44	3.88147e-44
BGI_novel_G004269	0	0.526	5.59808	2.54698e-08	3.45604e-08
BGI_novel_G004272	0	0.076	4.59853	7.30809e-05	0.000138458
BGI_novel_G004293	0.18	1.18	3.17998	3.00885e-07	4.45507e-07
BGI_novel_G004295	0.083	0.456	2.27234	3.60085e-25	2.3276e-25
BGI_novel_G004308	0	0.486	5.7131	7.0958e-09	9.28448e-09
BGI_novel_G004343	0.113	1.053	3.28894	3.03371e-26	1.9042e-26
BGI_novel_G004344	0	0.77	5.11938	2.14203e-06	3.42898e-06
BGI_novel_G004351	13.63	656.216	5.49697	0	0
BGI_novel_G004370	0.853	3.326	2.09225	2.56919e-32	1.40838e-32
BGI_novel_G004378	0.036	0.22	2.2446	4.501e-06	7.43322e-06
BGI_novel_G004379	0.003	1.193	8.51983	8.59321e-86	2.16082e-86
BGI_novel_G004380	0.003	0.433	6.90207	3.29836e-33	1.76749e-33
BGI_novel_G004425	0	0.133	4.24314	0.000443884	0.000945136
BGI_novel_G004454	0.14	0.936	2.34615	7.59548e-18	6.26354e-18
BGI_novel_G004481	4.346	18.526	2.58094	0	0
BGI_novel_G004517	0	0.126	6.53646	3.60871e-14	3.48953e-14
BGI_novel_G004536	0.113	0.71	2.25156	9.82204e-06	1.67862e-05
BGI_novel_G004574	0	0.246	4.18079	0.000582159	0.00126956
BGI_novel_G004575	0.023	0.876	5.38878	1.58017e-58	5.49515e-59
BGI_novel_G004577	0	2.176	7.69385	1.85362e-27	1.12926e-27
BGI_novel_G004600	0	0.256	7.21053	7.625e-21	5.65919e-21
BGI_novel_G004601	0.026	0.403	4.84375	1.62959e-24	1.07364e-24
BGI_novel_G004602	0	0.923	7.62914	1.823e-26	1.13865e-26
BGI_novel_G004649	0.033	3.033	6.53684	0	0
BGI_novel_G004660	0.303	3.493	4.20078	2.22341e-49	8.84398e-50
BGI_novel_G004661	0.106	2.753	6.07315	1.62717e-111	3.25286e-112
BGI_novel_G004698	0	0.036	4.34428	0.000276913	0.000570972
BGI_novel_G004701	0	1.596	8.7679	3.16263e-50	1.23974e-50
BGI_novel_G004713	0	0.14	4.72675	3.41431e-05	6.19681e-05
BGI_novel_G004717	0	0.363	6.21171	8.99693e-12	9.89038e-12
BGI_novel_G004749	0.13	0.39	2.96358	4.65046e-11	5.31562e-11
BGI_novel_G004767	0.02	0.103	3.68329	0.000117833	0.000229893
BGI_novel_G004782	0.006	0.3	5.23968	6.20683e-12	6.7675e-12
BGI_novel_G004799	0.23	1.41	2.22343	1.87016e-31	1.04149e-31
BGI_novel_G004838	1.076	13.39	3.23065	9.3573e-25	6.11816e-25
BGI_novel_G004851	0.07	0.38	2.04795	2.43202e-09	3.08455e-09
BGI_novel_G004857	0.65	5.03	2.79806	6.18337e-88	1.51838e-88
BGI_novel_G004858	0.16	1.413	2.74892	2.5605e-25	1.6515e-25
BGI_novel_G004878	0.086	0.283	3.11115	6.05803e-22	4.32919e-22
BGI_novel_G004888	0.03	0.086	2.90597	1.43629e-07	2.06828e-07
BGI_novel_G004911	0.053	0.396	2.48415	1.40226e-11	1.55824e-11
BGI_novel_G004919	0.043	0.33	2.57032	3.00732e-18	2.44487e-18
BGI_novel_G004961	0	1.08	8.06506	6.93786e-34	3.64216e-34
BGI_novel_G004968	0.036	0.56	3.5426	0.000546321	0.00118048
BGI_novel_G004985	0.083	1.09	3.30873	4.35562e-26	2.75069e-26
BGI_novel_G004987	0.933	4.976	2.18916	2.04532e-13	2.05645e-13
BGI_novel_G004992	0	0.12	4.64371	5.62705e-05	0.000105058
BGI_novel_G005003	0.26	1.206	2.08435	1.33073e-11	1.47636e-11
BGI_novel_G005004	0.036	0.323	2.76575	2.45732e-05	4.37641e-05
BGI_novel_G005020	1.006	5.853	2.14896	7.50403e-118	1.42218e-118
BGI_novel_G005023	0.846	5.41	2.295	5.76505e-152	8.73049e-153
BGI_novel_G005028	0.073	0.18	2.6584	1.89538e-08	2.5534e-08
BGI_novel_G005039	0.086	0.6	2.38745	6.04257e-13	6.22268e-13
BGI_novel_G005044	0.17	0.653	2.30587	1.68406e-13	1.68502e-13
BGI_novel_G005046	0.003	0.043	5.75771	0.000115538	0.000224999
BGI_novel_G005049	0	0.373	7.43339	1.13091e-23	7.65534e-24
BGI_novel_G005065	0	0.67	7.22358	5.32232e-21	3.93037e-21
BGI_novel_G005079	0.23	1.053	2.17178	6.08263e-12	6.62974e-12
BGI_novel_G005086	0.146	0.49	3.12344	3.86643e-18	3.15718e-18
BGI_novel_G005117	0	0.3	6.51826	5.05479e-14	4.92739e-14
BGI_novel_G005133	0.02	0.126	2.17837	0.000379172	0.000799958
BGI_novel_G005136	0.086	0.406	2.02819	8.81168e-12	9.68109e-12
BGI_novel_G005143	0.093	0.44	3.59171	3.09212e-11	3.5003e-11
BGI_novel_G005187	0	0.046	5.32429	3.77012e-07	5.62433e-07
BGI_novel_G005222	0.043	0.4	4.60718	3.07798e-07	4.5602e-07
BGI_novel_G005232	0.146	0.696	2.21502	1.49498e-48	6.03517e-49
BGI_novel_G005233	0.193	0.536	2.02019	7.68497e-34	4.04423e-34
BGI_novel_G005241	0	0.203	4.84375	1.60829e-05	2.80947e-05
BGI_novel_G005270	0	0.09	4.38972	0.000221165	0.000450494
BGI_novel_G005276	0.483	1.233	2.71532	4.92149e-36	2.47067e-36
BGI_novel_G005283	0.033	0.333	2.97654	4.10358e-05	7.51516e-05
BGI_novel_G005293	0.066	1.33	3.91686	1.476e-39	6.93279e-40
BGI_novel_G005308	0	0.463	6.9007	1.86971e-17	1.56365e-17
BGI_novel_G005330	0.436	2.04	2.82048	4.05228e-08	5.58746e-08
BGI_novel_G005346	0.16	0.976	3.98019	1.82788e-24	1.20639e-24
BGI_novel_G005352	0.066	0.366	2.05525	0.000864087	0.00193248
BGI_novel_G005375	1.52	6.11	2.10208	2.62397e-129	4.60626e-130
BGI_novel_G005377	0.01	1.14	6.22559	9.18119e-66	2.90203e-66
BGI_novel_G005380	0.2	1.79	2.76436	1.60983e-43	7.04947e-44
BGI_novel_G005436	0.603	5.246	2.99666	1.61218e-127	2.85492e-128
BGI_novel_G005440	0.21	1.566	3.10678	2.70353e-10	3.23271e-10
BGI_novel_G005473	0	0.23	5.50991	6.36982e-08	8.92266e-08
BGI_novel_G005508	0	5.123	6.70644	1.28868e-15	1.1635e-15
BGI_novel_G005523	0.063	0.623	2.87873	2.87698e-24	1.91133e-24
BGI_novel_G005531	0	2.853	7.58882	7.26138e-26	4.61183e-26
BGI_novel_G005547	0	0.176	7.0701	3.10596e-19	2.43544e-19
BGI_novel_G005554	0.026	1.206	5.99409	4.1173e-114	8.07246e-115
BGI_novel_G005556	0	0.513	8.4553	3.38991e-42	1.52009e-42
BGI_novel_G005565	0	0.073	5.07415	3.05772e-06	4.96344e-06
BGI_novel_G005586	0.066	0.42	2.29037	3.15942e-06	5.1338e-06
BGI_novel_G005604	0	0.043	4.85359	1.50861e-05	2.62179e-05
BGI_novel_G005605	0.066	0.256	3.30698	4.15821e-19	3.276e-19
BGI_novel_G005656	0.09	0.63	2.40815	4.2224e-14	4.09974e-14
BGI_novel_G005662	0.463	1.586	2.03809	2.02523e-39	9.5411e-40
BGI_novel_G005663	0.053	0.343	2.39419	5.42276e-20	4.13527e-20
BGI_novel_G005682	0.036	0.336	2.93019	8.03398e-13	8.34143e-13
BGI_novel_G005700	0	0.153	4.42059	0.000190125	0.000382003
BGI_novel_G005711	0	0.28	4.76655	2.66446e-05	4.76514e-05
BGI_novel_G005740	0.273	0.456	2.1282	3.21751e-13	3.26844e-13
BGI_novel_G005767	0.07	0.553	2.60159	4.18457e-12	4.52554e-12
BGI_novel_G005785	0	0.27	6.08093	6.28995e-11	7.2493e-11
BGI_novel_G005789	0	0.17	5.68668	9.60134e-09	1.26577e-08
BGI_novel_G005790	0	0.113	5.02209	4.54164e-06	7.50324e-06
BGI_novel_G005823	0	0.086	5.31555	4.08296e-07	6.10305e-07
BGI_novel_G005826	0	0.76	7.71611	8.29504e-28	5.00454e-28
BGI_novel_G005842	0.096	0.433	2.1854	6.45367e-29	3.79513e-29
BGI_novel_G005854	0.15	1.183	4.36151	3.47476e-09	4.44629e-09
BGI_novel_G005856	0.263	1.993	3.12876	4.55463e-18	3.72848e-18
BGI_novel_G005857	0.016	1.246	5.93808	6.50726e-24	4.36901e-24
BGI_novel_G005858	0.016	1.246	5.93808	6.50726e-24	4.36901e-24
BGI_novel_G005883	0.203	1.243	2.20291	7.69289e-05	0.000146794
BGI_novel_G005923	0	0.246	6.51397	5.46635e-14	5.34189e-14
BGI_novel_G005927	0.626	1.346	2.35345	6.50526e-40	3.03635e-40
BGI_novel_G005933	0	0.19	5.82002	1.99932e-09	2.51935e-09
BGI_novel_G005955	0.14	2.276	3.64922	9.8645e-84	2.53995e-84
BGI_novel_G005956	0	1.1	8.42002	2.26873e-41	1.03101e-41
BGI_novel_G005970	0	0.533	8.26442	6.5439e-38	3.15592e-38
BGI_novel_G005983	0	1.28	9.38033	2.23541e-70	6.69314e-71
BGI_novel_G005987	0	3.183	10.7082	1.52891e-143	2.43298e-144
BGI_novel_G005993	0	0.063	5.03278	4.19265e-06	6.8998e-06
BGI_novel_G005995	0	0.516	7.96921	4.19975e-32	2.3146e-32
BGI_novel_G005999	0	0.18	6.43427	2.29427e-13	2.31352e-13
BGI_novel_G006005	0.04	0.466	3.21544	3.21481e-16	2.8312e-16
BGI_novel_G006007	0.08	0.666	2.6497	6.45326e-23	4.47178e-23
BGI_novel_G006008	0.08	0.23	2.903	3.63977e-08	5.00328e-08
BGI_novel_G006015	0.603	13.79	4.26257	0	0
BGI_novel_G006025	0.096	2.526	4.29626	1.13512e-06	1.76835e-06
BGI_novel_G006027	0.043	0.336	2.59389	1.90101e-05	3.35006e-05
BGI_novel_G006030	0.03	0.186	2.24035	0.000559757	0.00121088
BGI_novel_G006085	0	0.53	7.41281	2.13306e-23	1.45868e-23
BGI_novel_G006104	0	0.483	7.8045	3.06784e-29	1.7899e-29
BGI_novel_G006111	0	0.416	7.54255	3.42201e-25	2.21112e-25
BGI_novel_G006118	0.21	0.366	2.09857	1.23901e-20	9.25302e-21
BGI_novel_G006125	0.576	1.496	2.75399	2.06544e-59	7.11913e-60
BGI_novel_G006138	0.833	70.403	6.25062	0	0
BGI_novel_G006142	0.18	1.39	2.56668	6.0196e-26	3.81775e-26
BGI_novel_G006154	11.41	65.653	2.50762	0	0
BGI_novel_G006173	0.913	3.583	2.03726	1.18607e-42	5.2714e-43
BGI_novel_G006192	3.59	21.13	2.54116	0	0
BGI_novel_G006193	0.956	4.79	2.18781	1.2398e-135	2.07148e-136
BGI_novel_G006201	0	0.286	4.91775	9.68049e-06	1.65294e-05
BGI_novel_G006213	0.283	1.503	2.02087	3.45223e-67	1.07437e-67
BGI_novel_G006219	0.026	0.32	3.20634	4.72181e-22	3.364e-22
BGI_novel_G006239	0	0.363	6.09152	5.40387e-11	6.20382e-11
BGI_novel_G006250	0.03	0.32	3.02423	6.08361e-23	4.21095e-23
BGI_novel_G006252	0.096	0.776	2.64348	3.53739e-45	1.51456e-45
BGI_novel_G006255	0	0.176	6.86092	4.62035e-17	3.92862e-17
BGI_novel_G006297	0	0.513	6.91559	1.32452e-17	1.10176e-17
BGI_novel_G006298	0	0.496	6.43981	2.08191e-13	2.09404e-13
BGI_novel_G006300	0.22	1.18	2.04721	9.21343e-23	6.41397e-23
BGI_novel_G006349	0	0.076	4.85434	1.50116e-05	2.60789e-05
BGI_novel_G006388	0	0.16	5.91955	5.69536e-10	6.93356e-10
BGI_novel_G006437	0	0.563	4.05525	0.000978591	0.00222269
BGI_novel_G006448	0.013	0.12	2.92402	6.16805e-08	8.63133e-08
BGI_novel_G006470	0	0.156	5.52656	5.37339e-08	7.48763e-08
BGI_novel_G006476	0.166	1.46	2.74168	1.51629e-09	1.89726e-09
BGI_novel_G006481	0	0.48	6.94136	7.23966e-18	5.96733e-18
BGI_novel_G006483	0.006	0.14	6.00323	3.35075e-12	3.6053e-12
BGI_novel_G006493	0	0.963	6.3798	5.89408e-13	6.06598e-13
BGI_novel_G006584	0.003	0.876	8.05355	4.63562e-17	3.9422e-17
BGI_novel_G006684	0	0.236	4.16992	0.000610066	0.00133496
BGI_novel_G006739	0.21	0.696	3.09222	2.67076e-24	1.77262e-24
BGI_novel_G006746	0	0.07	4.49113	0.000131448	0.000258917
BGI_novel_G006787	0.026	0.193	2.5245	0.000613941	0.00134391
BGI_novel_G006791	0	0.133	6.59221	1.25425e-14	1.18565e-14
BGI_novel_G006792	0	0.176	7.39154	4.09438e-23	2.8183e-23
BGI_novel_G006800	0.046	0.156	3.0933	7.22299e-16	6.45907e-16
BGI_novel_G006801	0	0.086	4.68752	4.34277e-05	7.97882e-05
BGI_novel_G006816	0	0.796	4.05525	0.000978591	0.00222269
BGI_novel_G006819	2.46	62.05	4.54912	0	0
BGI_novel_G006821	0	0.083	4.90979	1.02381e-05	1.75198e-05
BGI_novel_G006823	0	0.07	4.82541	1.81592e-05	3.19242e-05
BGI_novel_G006834	0	0.12	5.30014	4.68984e-07	7.04208e-07
BGI_novel_G006836	0	0.056	4.28847	0.000359933	0.000757014
BGI_novel_G006930	0.053	0.526	2.91775	0.000151743	0.000301422
HORVU0Hr1G002840	5.223	47.6	3.11584	0	0
HORVU0Hr1G003810	0.09	0.29	2.01086	0.00011656	0.000227155
HORVU0Hr1G004330	0.44	2.613	2.61446	5.98392e-81	1.58296e-81
HORVU0Hr1G004970	0	1.12	6.7807	2.69846e-16	2.36817e-16
HORVU0Hr1G005290	0.056	0.406	2.58593	0.000300793	0.000623104
HORVU0Hr1G005540	0.103	0.656	2.78355	3.71375e-24	2.47391e-24
HORVU0Hr1G006410	0.773	5.243	2.36496	2.59594e-08	3.52447e-08
HORVU0Hr1G010250	0.62	3.196	2.74421	4.16453e-61	1.40178e-61
HORVU0Hr1G010900	0	4.36	5.29626	4.84593e-07	7.29883e-07
HORVU0Hr1G011480	0	0.51	6.84413	6.74248e-17	5.7607e-17
HORVU0Hr1G011630	0.816	3.026	2.21473	1.12547e-10	1.31373e-10
HORVU0Hr1G012890	0	0.17	4.36559	0.000249259	0.000511332
HORVU0Hr1G013080	0	0.143	4.92495	9.21937e-06	1.56782e-05
HORVU0Hr1G014460	0	0.093	4.43276	0.000178484	0.000357652
HORVU0Hr1G016310	0.393	1.47	2.1242	3.91277e-09	5.02634e-09
HORVU0Hr1G017350	0	0.716	7.76575	1.32612e-28	7.86295e-29
HORVU0Hr1G018890	2.67	50.88	3.98028	0	0
HORVU0Hr1G021500	0.016	0.146	3.72511	7.8891e-08	1.11459e-07
HORVU0Hr1G021850	24.053	204.646	3.10613	0	0
HORVU0Hr1G022350	0.023	1.306	5.65111	4.4014e-29	2.57755e-29
HORVU0Hr1G022690	0.026	19.173	8.34904	2.20792e-306	1.67889e-307
HORVU0Hr1G025290	0.566	3.613	2.27389	3.73043e-05	6.79877e-05
HORVU0Hr1G027050	0.113	0.806	2.45238	0.000108026	0.000209652
HORVU0Hr1G027480	0.063	1.393	4.05413	1.24693e-20	9.31695e-21
HORVU0Hr1G029210	0.53	33.283	5.5809	7.41356e-140	1.21491e-140
HORVU0Hr1G030520	0.03	0.123	3.51623	1.1855e-12	1.24242e-12
HORVU0Hr1G030660	0.063	1.393	4.05413	1.24693e-20	9.31695e-21
HORVU0Hr1G035310	0.14	0.226	2.11829	0.000562898	0.00121796
HORVU0Hr1G038420	0	0.076	5.14488	1.74678e-06	2.77141e-06
HORVU0Hr1G038820	0.413	16.11	5.41398	1.05993e-221	1.09411e-222
HORVU1Hr1G001770	0.073	0.38	2.68329	1.47751e-10	1.74056e-10
HORVU1Hr1G005510	0.153	0.703	2.81305	2.08589e-14	1.99025e-14
HORVU1Hr1G009140	0.033	3.316	6.19574	1.38182e-21	1.00112e-21
HORVU1Hr1G011440	0	0.573	4.40832	0.000202358	0.000408035
HORVU1Hr1G012710	0.256	1.726	4.18079	3.18091e-06	5.17197e-06
HORVU1Hr1G018140	1.373	13.206	3.27627	1.01385e-193	1.22595e-194
HORVU1Hr1G018530	0.053	2.776	5.29626	2.32034e-12	2.47096e-12
HORVU1Hr1G020480	0	0.653	6.00386	1.84821e-10	2.18864e-10
HORVU1Hr1G021750	0.266	1.703	2.50271	2.52728e-05	4.50717e-05
HORVU1Hr1G025570	0.443	3.48	2.85216	2.76099e-49	1.10142e-49
HORVU1Hr1G026530	0.696	4.976	2.44017	5.89171e-11	6.7805e-11
HORVU1Hr1G028510	3.106	12.436	2.05869	8.86679e-135	1.49285e-135
HORVU1Hr1G031490	0.003	2.506	7.56161	3.19695e-49	1.27656e-49
HORVU1Hr1G031500	0	0.556	6.51826	5.05479e-14	4.92739e-14
HORVU1Hr1G037760	0.493	1.913	2.28266	3.36306e-30	1.91859e-30
HORVU1Hr1G042510	0.303	0.963	2.35481	1.37579e-11	1.52777e-11
HORVU1Hr1G043710	26.893	136.24	2.32343	0	0
HORVU1Hr1G043890	0.546	14.253	4.77904	1.92103e-175	2.51997e-176
HORVU1Hr1G044610	0	0.246	4.68329	4.43995e-05	8.19664e-05
HORVU1Hr1G045870	0.27	17.916	5.90241	1.30606e-107	2.68127e-108
HORVU1Hr1G047430	0.073	11.293	6.85321	7.21066e-124	1.30556e-124
HORVU1Hr1G048690	5.25	82.88	4.00741	0	0
HORVU1Hr1G048700	1.98	68.163	5.0913	0	0
HORVU1Hr1G051780	0.17	0.716	2.35071	9.81593e-05	0.000189659
HORVU1Hr1G052180	0.11	4.866	5.05525	1.22152e-10	1.42976e-10
HORVU1Hr1G056570	2.013	14.486	2.61897	4.43983e-89	1.07714e-89
HORVU1Hr1G057410	0.84	8.423	3.21692	1.37404e-45	5.83546e-46
HORVU1Hr1G057880	1.196	6.91	2.35542	6.3609e-105	1.34582e-105
HORVU1Hr1G059020	2.84	27.026	3.29304	2.16389e-143	3.44622e-144
HORVU1Hr1G059620	0	0.636	4.76414	2.69619e-05	4.84229e-05
HORVU1Hr1G059870	0.24	2.676	3.05525	1.31769e-06	2.06781e-06
HORVU1Hr1G059900	2.596	28.896	3.52706	9.22711e-122	1.70378e-122
HORVU1Hr1G059910	0.38	8.53	4.67856	5.56616e-62	1.84859e-62
HORVU1Hr1G059950	0.206	1.22	2.11938	0.00056616	0.00122545
HORVU1Hr1G063780	0.543	3.526	3.01586	6.20728e-44	2.70305e-44
HORVU1Hr1G065030	33.506	149.453	2.18812	0	0
HORVU1Hr1G065100	0.133	3.803	5.85321	1.05324e-64	3.38179e-65
HORVU1Hr1G068010	14.076	66.453	2.37521	0	0
HORVU1Hr1G069140	0.01	0.24	3.40318	0.000548542	0.00118577
HORVU1Hr1G070310	1.856	9.296	2.47847	7.00292e-86	1.75824e-86
HORVU1Hr1G070690	2.12	13.476	2.79286	1.31297e-52	4.99527e-53
HORVU1Hr1G071180	1.726	29.543	4.46021	0	0
HORVU1Hr1G071370	0.023	0.276	3.29626	0.000913282	0.00205081
HORVU1Hr1G071380	5.966	60.65	3.17256	4.11913e-82	1.07592e-82
HORVU1Hr1G071390	0.303	5.053	3.64022	2.19792e-07	3.21632e-07
HORVU1Hr1G072680	0.023	0.373	3.76575	7.04624e-05	0.000133262
HORVU1Hr1G072970	0.01	0.136	3.40318	0.000548542	0.00118577
HORVU1Hr1G073700	0.153	0.45	2.01086	3.85276e-06	6.32266e-06
HORVU1Hr1G073940	0.056	1.853	4.67319	3.41901e-17	2.89135e-17
HORVU1Hr1G074080	0.13	2.236	3.71808	8.61403e-08	1.21966e-07
HORVU1Hr1G074600	0.52	3.293	2.65604	8.3606e-28	5.04516e-28
HORVU1Hr1G075040	1.683	9.566	2.26003	2.00115e-125	3.58991e-126
HORVU1Hr1G076200	0.19	0.993	2.53361	2.41797e-28	1.44051e-28
HORVU1Hr1G076590	0.09	0.966	3.62557	4.17194e-10	5.04042e-10
HORVU1Hr1G077170	0.053	0.726	3.40318	0.000548542	0.00118577
HORVU1Hr1G079250	0.176	1.91	3.47497	9.25636e-19	7.38866e-19
HORVU1Hr1G081300	1.86	8.523	2.23235	1.85701e-94	4.26952e-95
HORVU1Hr1G081940	0.01	0.543	5.32374	1.41945e-12	1.49562e-12
HORVU1Hr1G082250	2.556	21.64	2.99385	0	0
HORVU1Hr1G082310	0	0.38	4.84375	1.60829e-05	2.80947e-05
HORVU1Hr1G082670	7.193	43.05	2.33085	0	0
HORVU1Hr1G082820	0.696	12.656	4.53924	0	0
HORVU1Hr1G084900	0.06	0.33	2.20726	2.00746e-07	2.93015e-07
HORVU1Hr1G085700	0.066	0.63	2.84375	0.00024687	0.00050605
HORVU1Hr1G087040	1.053	5.33	2.13086	7.36335e-30	4.2281e-30
HORVU1Hr1G087130	0.296	2.123	3.20068	1.64178e-35	8.33251e-36
HORVU1Hr1G088620	30.32	126.466	2.01553	0	0
HORVU1Hr1G089690	0.503	1.483	2.03891	4.97777e-07	7.50315e-07
HORVU1Hr1G089970	0.123	0.86	3.55502	3.28043e-20	2.48181e-20
HORVU1Hr1G090130	0.04	0.703	3.49961	8.34452e-05	0.000159806
HORVU1Hr1G090990	0.13	0.856	2.73945	5.30975e-24	3.55615e-24
HORVU1Hr1G091010	0.33	56.156	7.45469	0	0
HORVU1Hr1G091050	0.076	0.22	2.35071	9.81593e-05	0.000189659
HORVU1Hr1G091240	1	7.236	2.66876	2.37246e-24	1.57159e-24
HORVU1Hr1G092650	0	0.19	4.84375	1.60829e-05	2.80947e-05
HORVU1Hr1G093170	0.273	4.05	3.80004	1.11977e-37	5.42329e-38
HORVU1Hr1G093180	0.163	0.58	2.11367	6.57728e-08	9.22339e-08
HORVU1Hr1G093370	0.026	0.236	2.84375	0.00024687	0.00050605
HORVU2Hr1G000190	0.93	4.78	2.37235	2.26283e-93	5.23448e-94
HORVU2Hr1G000670	0	0.093	4.18079	0.000582159	0.00126956
HORVU2Hr1G000900	0	0.143	6.02544	1.37381e-10	1.61418e-10
HORVU2Hr1G001400	0.13	0.603	2.47847	9.64279e-09	1.27135e-08
HORVU2Hr1G005170	0.486	2.073	2.08366	2.7091e-36	1.35133e-36
HORVU2Hr1G005350	0.13	0.43	2.02878	1.72471e-05	3.02522e-05
HORVU2Hr1G005530	0	0.26	4.20226	0.000532363	0.00114834
HORVU2Hr1G006130	0	2.316	6.66191	3.17742e-15	2.92784e-15
HORVU2Hr1G006170	0.073	2.483	3.76575	3.23283e-11	3.66455e-11
HORVU2Hr1G011460	0.993	4.103	2.38332	2.01428e-10	2.39124e-10
HORVU2Hr1G011690	0.06	0.216	2.64022	6.23798e-06	1.0445e-05
HORVU2Hr1G012790	5.193	27.453	2.39453	0	0
HORVU2Hr1G012830	0.043	0.33	2.55188	0.000141376	0.000279648
HORVU2Hr1G015590	0.063	0.263	2.7113	3.95353e-05	7.23021e-05
HORVU2Hr1G017310	22.95	111.416	2.25979	0	0
HORVU2Hr1G017640	0	0.496	4.84375	1.60829e-05	2.80947e-05
HORVU2Hr1G018670	0.08	3.54	5.04703	3.99689e-37	1.95576e-37
HORVU2Hr1G018680	0	2.056	6.72511	8.74928e-16	7.84664e-16
HORVU2Hr1G018830	18.38	137.276	2.85383	0	0
HORVU2Hr1G018840	8.866	47.7	3.08942	2.64351e-79	7.1083e-80
HORVU2Hr1G019400	2.356	12.036	2.25343	3.56693e-40	1.65847e-40
HORVU2Hr1G019680	0.02	0.17	2.68329	0.000644902	0.00141624
HORVU2Hr1G019910	0.143	2.126	3.50271	1.01443e-06	1.57487e-06
HORVU2Hr1G020100	0.036	0.43	4.91775	9.08996e-10	1.11944e-09
HORVU2Hr1G020560	0.06	0.356	2.23218	1.1897e-05	2.04803e-05
HORVU2Hr1G020920	0.01	0.18	3.59582	0.000197193	0.000396938
HORVU2Hr1G021190	1.363	5.346	2.33716	9.03208e-67	2.82826e-67
HORVU2Hr1G022080	22.203	139.403	2.59101	0	0
HORVU2Hr1G022450	0.063	0.363	2.14359	4.81285e-06	7.9649e-06
HORVU2Hr1G023770	0.486	6.896	3.32622	1.28307e-71	3.78906e-72
HORVU2Hr1G024480	0.283	0.696	2.09832	2.69501e-13	2.72868e-13
HORVU2Hr1G026810	0.38	4.93	3.30364	8.21134e-33	4.4381e-33
HORVU2Hr1G028010	0	0.193	4.38033	0.000231785	0.000473375
HORVU2Hr1G031400	4.486	20.166	2.25085	9.19651e-143	1.47407e-143
HORVU2Hr1G033340	1.98	18.033	3.41461	0	0
HORVU2Hr1G036110	2.716	22.226	3.13261	0	0
HORVU2Hr1G036510	4.89	40.166	3.26035	0	0
HORVU2Hr1G036930	0.546	9.77	4.43152	1.1e-150	1.67711e-151
HORVU2Hr1G039640	0.026	0.433	3.29626	7.71451e-06	1.30241e-05
HORVU2Hr1G040780	0.423	3.55	3.38092	6.13772e-33	3.31262e-33
HORVU2Hr1G040830	9.746	108.96	3.52376	0	0
HORVU2Hr1G044520	8.11	43.446	2.55917	0	0
HORVU2Hr1G046600	0.466	3.673	4.1532	4.28489e-50	1.68406e-50
HORVU2Hr1G049670	0.07	0.293	2.21395	3.71488e-29	2.17218e-29
HORVU2Hr1G054010	0.27	2.426	3.72321	5.22436e-09	6.77082e-09
HORVU2Hr1G061260	0.066	0.843	3.59582	0.000197193	0.000396938
HORVU2Hr1G066460	0.033	2.223	5.63735	3.16484e-16	2.78639e-16
HORVU2Hr1G069710	1.616	7.196	2.13469	2.60258e-32	1.42735e-32
HORVU2Hr1G070310	0.62	4.963	3.21753	6.89397e-82	1.80779e-82
HORVU2Hr1G070360	0.353	24.26	6.33222	0	0
HORVU2Hr1G070700	1.933	11.186	2.61617	5.26076e-137	8.73583e-138
HORVU2Hr1G073310	0.06	2.35	4.97086	1.8888e-18	1.52173e-18
HORVU2Hr1G073840	0.163	0.27	3.68329	0.000117833	0.000229893
HORVU2Hr1G075240	3.546	3.906	2.15808	4.50178e-110	9.08605e-111
HORVU2Hr1G075930	0.246	7.39	5.565	7.49522e-221	7.76572e-222
HORVU2Hr1G078270	0.463	0.68	2.48407	3.03517e-23	2.08181e-23
HORVU2Hr1G079900	0	1.433	7.70435	1.27235e-27	7.70405e-28
HORVU2Hr1G082810	0	1.84	7.21318	7.09492e-21	5.25667e-21
HORVU2Hr1G083490	0	15.866	8.06343	7.44411e-34	3.91556e-34
HORVU2Hr1G083730	0.873	10.903	3.68329	2.71174e-22	1.917e-22
HORVU2Hr1G086660	1.13	4.82	2.25673	1.86241e-06	2.96058e-06
HORVU2Hr1G088540	0.296	5.766	4.64645	1.96239e-47	8.06995e-48
HORVU2Hr1G088760	21.786	393.88	4.15262	0	0
HORVU2Hr1G091630	0.353	1.753	2.10827	3.23251e-11	3.66377e-11
HORVU2Hr1G091880	0.086	4.133	4.22963	6.01772e-110	1.21688e-110
HORVU2Hr1G093670	0.13	8.153	5.5731	1.11064e-14	1.04775e-14
HORVU2Hr1G093700	0	8.693	7.51469	8.53627e-25	5.57697e-25
HORVU2Hr1G094160	3.336	20.286	2.81107	8.23985e-240	7.77647e-241
HORVU2Hr1G097640	0.18	2.956	3.64698	4.11307e-13	4.19928e-13
HORVU2Hr1G097700	0.126	2.893	4.80124	8.65177e-24	5.82882e-24
HORVU2Hr1G098160	0	1.826	4.98814	5.84014e-06	9.75559e-06
HORVU2Hr1G098250	0.513	1.983	2.01086	1.29107e-07	1.84989e-07
HORVU2Hr1G099260	0.003	0.146	4.61347	0.000827802	0.00184496
HORVU2Hr1G099520	0	0.303	5.05197	3.62145e-06	5.9282e-06
HORVU2Hr1G099860	0.006	0.58	6.00521	3.42003e-19	2.68698e-19
HORVU2Hr1G099870	0.233	6.093	4.59206	7.66529e-77	2.11326e-77
HORVU2Hr1G101090	0.56	2.176	2.02406	1.05636e-18	8.44297e-19
HORVU2Hr1G104390	2.066	21.16	3.39559	1.52836e-112	3.04356e-113
HORVU2Hr1G104410	1.003	14.446	3.65472	1.71891e-70	5.13565e-71
HORVU2Hr1G104440	0.056	9.603	6.92674	1.04235e-97	2.33904e-98
HORVU2Hr1G105740	0.51	12.393	4.70435	1.06881e-42	4.74613e-43
HORVU2Hr1G106040	3.87	23.89	2.64824	1.86112e-134	3.14778e-135
HORVU2Hr1G106620	0	0.266	4.76575	2.669e-05	4.79072e-05
HORVU2Hr1G107540	0.113	1.39	3.06182	1.23605e-05	2.13147e-05
HORVU2Hr1G108600	0.163	5.116	4.56545	4.11111e-20	3.12239e-20
HORVU2Hr1G112280	12.07	63.57	2.39037	0	0
HORVU2Hr1G112790	0.09	0.89	3.15654	1.00505e-10	1.16994e-10
HORVU2Hr1G114230	0	0.616	5.18079	1.30194e-06	2.04175e-06
HORVU2Hr1G114910	1.77	47.63	4.61149	0	0
HORVU2Hr1G116830	0.5	5.153	2.89188	1.59419e-27	9.69362e-28
HORVU2Hr1G117810	2.693	15.97	2.00316	1.75066e-218	1.83853e-219
HORVU2Hr1G117890	0.073	3.14	5.00521	6.93314e-19	5.50398e-19
HORVU2Hr1G117960	0.046	0.28	2.62008	3.3652e-06	5.47809e-06
HORVU2Hr1G118820	0.056	0.23	2.2188	0.000339068	0.000706784
HORVU2Hr1G121090	0	0.113	4.18079	0.000582159	0.00126956
HORVU2Hr1G123160	0.083	0.363	2.40318	6.27538e-05	0.000117846
HORVU2Hr1G124030	0.003	0.076	3.29626	0.000913282	0.00205081
HORVU3Hr1G000890	0	0.223	4.18079	0.000582159	0.00126956
HORVU3Hr1G001000	2.086	8.776	2.13379	1.06619e-31	5.91984e-32
HORVU3Hr1G002000	0.746	2.3	2.23628	6.92531e-13	7.16369e-13
HORVU3Hr1G004230	0.343	1.296	2.40413	1.94501e-10	2.30576e-10
HORVU3Hr1G005350	0	0.11	4.29626	0.000347069	0.000728223
HORVU3Hr1G005540	0.013	0.176	3.29626	0.000913282	0.00205081
HORVU3Hr1G013290	0.216	0.68	2.33998	1.91764e-05	3.38035e-05
HORVU3Hr1G013910	0.866	6.02	3.39415	4.66446e-87	1.15736e-87
HORVU3Hr1G016320	10.623	43.71	2.11605	3.25791e-235	3.12901e-236
HORVU3Hr1G016890	0.746	13.666	3.95839	3.7996e-80	1.01195e-80
HORVU3Hr1G016900	0.23	15.81	6.26825	5.29908e-106	1.10486e-106
HORVU3Hr1G018690	0.746	2.753	2.25634	2.02333e-43	8.88095e-44
HORVU3Hr1G019510	18.453	143.716	2.9432	0	0
HORVU3Hr1G020780	42.69	228.903	2.44728	0	0
HORVU3Hr1G021190	12.356	65.703	2.36961	0	0
HORVU3Hr1G023750	3.646	19.566	2.37224	6.68198e-80	1.78305e-80
HORVU3Hr1G025720	0.436	33.85	6.11152	8.69029e-265	7.44383e-266
HORVU3Hr1G026120	0.526	8.353	3.88832	3.59988e-93	8.36897e-94
HORVU3Hr1G028990	0.26	1.42	2.91775	5.75197e-06	9.58544e-06
HORVU3Hr1G031230	0	0.57	5.76495	3.8809e-09	4.9834e-09
HORVU3Hr1G035030	0.09	1.973	4.42775	6.47279e-25	4.2139e-25
HORVU3Hr1G035530	0	0.563	4.37193	0.000241757	0.000494701
HORVU3Hr1G039050	0.38	5.026	3.47281	7.0487e-65	2.25691e-65
HORVU3Hr1G039560	0.206	0.9	2.59582	0.000101269	0.000195875
HORVU3Hr1G040470	0.026	0.456	3.71226	0.000244449	0.000500743
HORVU3Hr1G041820	2.49	11.006	2.10862	1.9201e-91	4.5303e-92
HORVU3Hr1G045610	0.02	0.16	4.33504	0.000366272	0.000771381
HORVU3Hr1G045630	6.536	38.936	2.59386	0	0
HORVU3Hr1G049370	1.59	16.846	3.10863	1.87585e-33	9.9727e-34
HORVU3Hr1G053060	11.073	39.99	2.47584	0	0
HORVU3Hr1G054030	0	1.703	5.98814	2.28859e-10	2.72524e-10
HORVU3Hr1G057690	0.04	0.503	3.29626	0.000913282	0.00205081
HORVU3Hr1G058280	0	4.6	10.2893	6.00406e-115	1.16485e-115
HORVU3Hr1G058570	0.526	8.353	3.88832	3.59988e-93	8.36897e-94
HORVU3Hr1G059220	0	0.186	4.05525	0.000978591	0.00222269
HORVU3Hr1G064550	10.156	38.646	2.0189	0	0
HORVU3Hr1G064590	1.21	8.376	2.70993	7.62692e-40	3.56869e-40
HORVU3Hr1G064640	7.07	39.106	2.46365	0	0
HORVU3Hr1G065140	0	1.296	4.14918	0.000667208	0.00146796
HORVU3Hr1G065320	13.506	42.166	2.37735	0	0
HORVU3Hr1G067350	0.51	5.14	3.8167	6.54464e-58	2.29944e-58
HORVU3Hr1G068040	0	0.16	4.40318	0.000206644	0.000419406
HORVU3Hr1G069130	0.09	1.236	3.37543	2.20306e-11	2.47212e-11
HORVU3Hr1G069140	0.553	3.88	2.70625	1.35421e-26	8.42025e-27
HORVU3Hr1G069210	0.59	29.733	5.47927	0	0
HORVU3Hr1G073190	0.676	7.906	4.14426	1.51688e-23	1.03206e-23
HORVU3Hr1G074940	13.05	61.66	2.33857	0	0
HORVU3Hr1G075690	0.33	11.713	5.0826	1.55824e-174	2.05407e-175
HORVU3Hr1G078330	7.416	29.106	2.05961	0	0
HORVU3Hr1G078850	0.566	8.373	4.08125	4.88315e-126	8.70989e-127
HORVU3Hr1G079540	0.88	12.113	3.70004	6.0446e-142	9.75841e-143
HORVU3Hr1G080100	18.2	79.533	2.09891	0	0
HORVU3Hr1G083470	41.383	267.523	2.56015	0	0
HORVU3Hr1G083700	1.893	8.123	2.01086	1.24676e-32	6.78169e-33
HORVU3Hr1G083740	1.413	12.36	3.33892	5.05918e-169	6.89603e-170
HORVU3Hr1G084360	1.21	17.453	3.69456	0	0
HORVU3Hr1G084830	3.593	63.3	4.02018	0	0
HORVU3Hr1G085140	0	0.526	4.46075	0.000154274	0.000306765
HORVU3Hr1G085690	0	1.023	7.18244	1.63916e-20	1.23002e-20
HORVU3Hr1G085770	0.09	1.223	5.20566	3.37181e-25	2.17825e-25
HORVU3Hr1G087030	0.056	1.896	5.74557	6.00517e-31	3.37507e-31
HORVU3Hr1G087040	0	1.593	7.44131	8.84246e-24	5.9607e-24
HORVU3Hr1G088040	0.163	0.553	2.05525	0.000864087	0.00193248
HORVU3Hr1G091320	30.09	135.326	2.05867	0	0
HORVU3Hr1G092740	0.086	0.753	2.71887	1.28465e-10	1.50562e-10
HORVU3Hr1G093350	139.51	577.103	2.14599	0	0
HORVU3Hr1G094560	0.01	0.246	3.91775	2.51923e-05	4.49119e-05
HORVU3Hr1G095070	8.993	71.626	2.9599	0	0
HORVU3Hr1G095090	0.676	24.87	5.59764	5.93124e-226	5.97037e-227
HORVU3Hr1G095240	0.906	6.163	3.77929	1.44283e-158	2.09434e-159
HORVU3Hr1G095280	0	0.233	5.18079	1.30194e-06	2.04175e-06
HORVU3Hr1G095610	0	0.643	5.37718	2.31683e-07	3.39776e-07
HORVU3Hr1G097930	0	0.623	4.29626	0.000347069	0.000728223
HORVU3Hr1G100350	6.58	169.673	4.69073	0	0
HORVU3Hr1G104940	0	0.416	4.59582	7.39292e-05	0.000140728
HORVU3Hr1G107240	3.65	15.376	2.05818	1.81484e-212	1.95481e-213
HORVU3Hr1G110580	0.156	1.566	2.91775	5.75197e-06	9.58544e-06
HORVU3Hr1G111580	1.263	18.983	4.04851	5.49926e-159	7.9472e-160
HORVU3Hr1G113020	0.613	5.623	3.51577	2.59483e-57	9.21668e-58
HORVU3Hr1G116900	0.006	0.226	4.87622	0.000134136	0.000264702
HORVU3Hr1G117440	1.55	8.963	2.38665	1.25842e-40	5.79788e-41
HORVU3Hr1G117850	0.05	0.923	3.59582	1.32916e-12	1.39826e-12
HORVU4Hr1G000750	0.033	0.676	3.98814	1.50296e-05	2.61158e-05
HORVU4Hr1G002800	15.256	420.89	4.71386	0	0
HORVU4Hr1G004820	0.466	3.55	3.1181	1.38096e-86	3.45303e-87
HORVU4Hr1G005480	0.036	0.22	3.63965	0.00069111	0.00152409
HORVU4Hr1G005800	4.54	52.696	3.36992	0	0
HORVU4Hr1G006450	0	0.073	4.05525	0.000978591	0.00222269
HORVU4Hr1G007360	3.85	16.093	2.08125	1.16216e-63	3.76879e-64
HORVU4Hr1G008990	0.466	28.186	5.72124	7.71112e-232	7.56423e-233
HORVU4Hr1G009380	4.196	26.413	2.38397	4.23603e-44	1.84138e-44
HORVU4Hr1G010150	0.693	5.856	4.13288	8.02072e-162	1.14471e-162
HORVU4Hr1G010940	0.586	6.25	3.97279	9.03249e-70	2.72878e-70
HORVU4Hr1G015000	0	0.783	5.95689	3.48537e-10	4.18993e-10
HORVU4Hr1G015350	0.213	1.01	2.33279	3.73168e-06	6.1163e-06
HORVU4Hr1G016190	1.393	6.41	2.06049	7.87832e-15	7.37669e-15
HORVU4Hr1G016510	0.08	0.79	2.90019	2.35902e-07	3.46115e-07
HORVU4Hr1G016780	2.233	10.546	2.15338	2.28612e-38	1.0952e-38
HORVU4Hr1G016840	0.086	1.526	3.72511	7.8891e-08	1.11459e-07
HORVU4Hr1G016860	0	0.866	4.59582	7.39292e-05	0.000140728
HORVU4Hr1G017240	0.586	27.82	5.47575	1.45098e-110	2.91552e-111
HORVU4Hr1G017260	1.33	136.46	6.50271	0	0
HORVU4Hr1G017350	0.27	1.613	2.66621	5.81223e-18	4.77883e-18
HORVU4Hr1G021090	0.183	1.003	2.14836	1.52205e-10	1.79401e-10
HORVU4Hr1G021720	6.14	18.396	2.07625	1.73924e-134	2.93718e-135
HORVU4Hr1G021790	0.126	0.476	3.207	0.000150169	0.000298065
HORVU4Hr1G022270	16.676	75.043	2.06015	0	0
HORVU4Hr1G025180	0.16	0.93	2.94632	2.71726e-16	2.38501e-16
HORVU4Hr1G025510	0.093	0.6	2.3397	7.60468e-19	6.04976e-19
HORVU4Hr1G026810	0.13	0.516	2.29626	0.000153031	0.000304175
HORVU4Hr1G029420	0.65	3.276	2.74347	7.40931e-36	3.73194e-36
HORVU4Hr1G038080	0	0.556	5.69217	9.01996e-09	1.18727e-08
HORVU4Hr1G049990	5.106	37.953	2.85829	0	0
HORVU4Hr1G050210	0.136	3.213	4.1298	1.75691e-53	6.60315e-54
HORVU4Hr1G050510	1.203	21.913	4.24544	1.23009e-96	2.79504e-97
HORVU4Hr1G051010	3.153	14.813	2.04023	1.93683e-203	2.21286e-204
HORVU4Hr1G051020	0.99	4.553	2.14611	4.01011e-18	3.27604e-18
HORVU4Hr1G051730	0	1.853	6.09917	4.84143e-11	5.54012e-11
HORVU4Hr1G051780	0.146	4.09	4.39378	1.42128e-60	4.81683e-61
HORVU4Hr1G052200	13.866	117.62	3.23834	0	0
HORVU4Hr1G052450	0.396	7.716	5.28931	2.47227e-86	6.18499e-87
HORVU4Hr1G054200	69.473	642.636	3.04002	0	0
HORVU4Hr1G054580	8.666	57.03	2.55153	0	0
HORVU4Hr1G058560	5.306	34.12	2.48868	9.79782e-112	1.95741e-112
HORVU4Hr1G059260	0.103	2.956	5.34402	9.57629e-90	2.30242e-90
HORVU4Hr1G059270	0.25	7.053	4.42509	4.06563e-40	1.89139e-40
HORVU4Hr1G059280	0.086	1.32	3.50271	0.00032962	0.000685863
HORVU4Hr1G060150	0.676	14.096	4.88575	0	0
HORVU4Hr1G060530	0.706	1.966	2.86308	3.78141e-18	3.08678e-18
HORVU4Hr1G060670	0.173	2.283	4.55002	3.59624e-50	1.41063e-50
HORVU4Hr1G063350	0.363	2.553	3.02687	7.50268e-24	5.04408e-24
HORVU4Hr1G065800	12.266	55.363	2.15436	0	0
HORVU4Hr1G066810	0.16	0.806	2.53191	0.000164083	0.000327428
HORVU4Hr1G070970	4.556	27.453	2.50204	0	0
HORVU4Hr1G072060	4.683	33.53	2.86548	0	0
HORVU4Hr1G072830	1.21	16.1	3.78905	0	0
HORVU4Hr1G073120	0.136	2.013	3.49064	1.78511e-21	1.29834e-21
HORVU4Hr1G075410	0.73	11.7	3.94954	0	0
HORVU4Hr1G077280	8.843	38.033	2.08706	7.0663e-199	8.31803e-200
HORVU4Hr1G077430	0.02	0.783	2.40318	0.000403346	0.000853957
HORVU4Hr1G081390	0.2	2.25	4.88122	1.50169e-09	1.87842e-09
HORVU4Hr1G082030	0.166	0.963	2.15041	1.94819e-06	3.10219e-06
HORVU4Hr1G082680	0.166	0.59	2.09832	2.44899e-08	3.31962e-08
HORVU4Hr1G082760	0.363	2.19	4.30241	1.89354e-46	7.91791e-47
HORVU4Hr1G082970	0.07	0.756	4.83668	1.60472e-13	1.60317e-13
HORVU4Hr1G085480	0.276	1.006	2.05525	6.23447e-07	9.47735e-07
HORVU4Hr1G085800	4.156	16.573	2.05189	3.88415e-42	1.74321e-42
HORVU4Hr1G085990	0.126	0.683	2.59582	9.82753e-07	1.52431e-06
HORVU4Hr1G086700	1.546	20.626	3.70016	9.90454e-211	1.07954e-211
HORVU5Hr1G000400	0.106	11.906	8.18079	1.23148e-70	3.67458e-71
HORVU5Hr1G002130	0.086	0.946	3.05814	0.000625878	0.00137157
HORVU5Hr1G005910	0.146	3.516	4.18519	8.25775e-29	4.86768e-29
HORVU5Hr1G006880	167.51	922.976	2.43174	0	0
HORVU5Hr1G008770	0.04	0.243	2.24855	0.000215206	0.000437583
HORVU5Hr1G009150	4.49	20.956	2.23034	1.1272e-203	1.28496e-204
HORVU5Hr1G012900	15.973	75.503	2.25067	0	0
HORVU5Hr1G013170	0	0.326	4.14672	0.000674121	0.00148446
HORVU5Hr1G014120	0.08	1.213	3.55002	6.10804e-07	9.27654e-07
HORVU5Hr1G016990	0	0.34	4.18079	0.000582159	0.00126956
HORVU5Hr1G020930	0.863	6.743	3.01868	6.0135e-110	1.21526e-110
HORVU5Hr1G021280	0.456	3.806	4.44768	1.32441e-108	2.70196e-109
HORVU5Hr1G021390	3.63	108.773	5.00143	0	0
HORVU5Hr1G021810	0.623	2.31	2.31829	7.11955e-11	8.22643e-11
HORVU5Hr1G029960	0.153	0.62	3.40318	0.000548542	0.00118577
HORVU5Hr1G036590	0.506	2.733	2.40318	5.44961e-21	4.02647e-21
HORVU5Hr1G040440	0	0.253	4.84375	1.60829e-05	2.80947e-05
HORVU5Hr1G044200	0.096	1.256	2.597	8.5163e-05	0.000163281
HORVU5Hr1G044790	0	0.47	4.26825	0.000395563	0.000836459
HORVU5Hr1G045650	1.516	8.53	2.41355	3.42538e-82	8.94277e-83
HORVU5Hr1G046830	8.926	193.7	4.35305	0	0
HORVU5Hr1G046880	8.926	193.453	4.3512	0	0
HORVU5Hr1G050950	0.296	7.446	4.25607	3.22678e-35	1.64845e-35
HORVU5Hr1G050970	7.023	46.553	2.61782	0	0
HORVU5Hr1G051760	0.926	5.196	2.26258	2.77338e-15	2.54771e-15
HORVU5Hr1G056030	0.366	15.136	5.35737	1.34652e-90	3.21325e-91
HORVU5Hr1G056100	0.16	1.22	2.83683	5.00745e-16	4.43883e-16
HORVU5Hr1G056730	0.38	1.99	2.84375	1.37143e-09	1.70933e-09
HORVU5Hr1G057970	0.27	17.916	5.90241	1.30606e-107	2.68127e-108
HORVU5Hr1G058190	0.11	5.86	6.81176	6.48155e-91	1.53841e-91
HORVU5Hr1G058300	22.856	171.73	2.93475	0	0
HORVU5Hr1G058830	0.26	1.856	2.44453	5.91371e-18	4.86379e-18
HORVU5Hr1G060460	16.423	88.996	2.56865	0	0
HORVU5Hr1G061120	0.283	2.31	2.87546	1.20406e-62	3.96179e-63
HORVU5Hr1G061730	2.24	15.51	2.73401	1.76979e-168	2.42596e-169
HORVU5Hr1G062990	1.6	8.986	2.5258	1.64688e-116	3.1571e-117
HORVU5Hr1G063010	0	1.476	4.8996	1.09995e-05	1.88677e-05
HORVU5Hr1G066300	0	0.56	6.47087	1.19801e-13	1.19009e-13
HORVU5Hr1G067890	21.01	97.683	2.163	0	0
HORVU5Hr1G067940	0	0.3	5.59582	2.60517e-08	3.54301e-08
HORVU5Hr1G068350	0.243	18.443	6.26648	0	0
HORVU5Hr1G071270	3.053	17.956	2.50706	4.18824e-182	5.33831e-183
HORVU5Hr1G072160	1.053	11.223	3.14331	7.12115e-48	2.90652e-48
HORVU5Hr1G072650	6.396	219.12	5.14623	0	0
HORVU5Hr1G072700	0.43	112.86	8.08309	0	0
HORVU5Hr1G075150	0.58	2.49	2.54276	3.59416e-44	1.56053e-44
HORVU5Hr1G075200	34.07	219.036	2.57178	0	0
HORVU5Hr1G075260	0.26	2.253	2.52356	2.97452e-21	2.18134e-21
HORVU5Hr1G078160	0.016	0.426	3.76575	7.04624e-05	0.000133262
HORVU5Hr1G080370	0.056	1.436	4.23968	1.89967e-06	3.02226e-06
HORVU5Hr1G080450	0.416	4.816	3.64791	3.94147e-50	1.54807e-50
HORVU5Hr1G082420	0.523	2.113	2.19167	2.22479e-15	2.03435e-15
HORVU5Hr1G082830	0.486	4.406	2.97597	3.05259e-27	1.86869e-27
HORVU5Hr1G083090	0.053	2.173	5.35737	3.76953e-46	1.58543e-46
HORVU5Hr1G083210	31.766	116.89	2.23991	0	0
HORVU5Hr1G083320	0.456	8.57	3.81822	1.16029e-11	1.28325e-11
HORVU5Hr1G083330	0.94	9.903	3.50271	1.052e-16	9.0651e-17
HORVU5Hr1G083340	0.29	1.783	2.28139	1.57828e-22	1.10662e-22
HORVU5Hr1G085050	0.97	4.146	2.23178	9.75027e-20	7.51416e-20
HORVU5Hr1G085070	48.086	265.703	2.45923	0	0
HORVU5Hr1G091010	0.446	2.396	2.41614	2.6205e-08	3.56453e-08
HORVU5Hr1G091310	0.68	10.073	3.50795	8.92544e-140	1.46496e-140
HORVU5Hr1G094680	0.453	5.23	3.73098	1.21241e-44	5.22833e-45
HORVU5Hr1G095160	0.06	0.553	3.55002	6.10804e-07	9.27654e-07
HORVU5Hr1G095180	0.72	7.53	2.71599	4.92629e-23	3.4023e-23
HORVU5Hr1G096240	0.036	1.72	6.88122	8.5769e-33	4.63898e-33
HORVU5Hr1G096360	0.863	2.793	2.15591	7.5976e-25	4.95202e-25
HORVU5Hr1G096490	1.263	26.946	4.5308	1.40944e-234	1.36091e-235
HORVU5Hr1G096570	0.11	0.756	4.10699	1.54603e-30	8.75452e-31
HORVU5Hr1G097730	29.053	316.286	3.27282	0	0
HORVU5Hr1G098370	0.14	2.48	4.88573	1.28323e-59	4.40656e-60
HORVU5Hr1G099180	2.753	10.39	2.12309	0	0
HORVU5Hr1G103770	0.303	1.883	2.40318	3.59617e-12	3.87398e-12
HORVU5Hr1G104630	0.826	18.35	4.34714	0	0
HORVU5Hr1G104640	0.11	1.286	3.472	4.93947e-53	1.87038e-53
HORVU5Hr1G105840	13.663	72.89	2.51064	0	0
HORVU5Hr1G105900	0.55	10.49	4.04795	3.11822e-74	8.86859e-75
HORVU5Hr1G106640	0.503	3.163	2.88533	2.45511e-26	1.53788e-26
HORVU5Hr1G109290	0.97	5.91	2.51639	6.01339e-21	4.45073e-21
HORVU5Hr1G109580	3.996	20.9	2.34078	7.5922e-22	5.44403e-22
HORVU5Hr1G110340	0	2.99	4.18079	0.000582159	0.00126956
HORVU5Hr1G112900	1.333	20.026	3.88682	1.15729e-117	2.20075e-118
HORVU5Hr1G112930	2.076	40.786	5.04459	0	0
HORVU5Hr1G114230	14.336	135.88	3.08917	0	0
HORVU5Hr1G114420	0.103	0.713	2.42956	2.10242e-06	3.35506e-06
HORVU5Hr1G115310	0.566	1.493	2.55443	2.22725e-09	2.81599e-09
HORVU5Hr1G120110	0.04	1.383	4.68329	7.03414e-22	5.03666e-22
HORVU5Hr1G120240	0.026	0.213	2.64498	1.52642e-10	1.79975e-10
HORVU5Hr1G122840	0.026	1.976	5.97953	4.75495e-36	2.38645e-36
HORVU5Hr1G124010	67.476	394.823	2.53176	0	0
HORVU5Hr1G125450	0.54	1.623	2.18079	8.87774e-05	0.000170609
HORVU5Hr1G125460	3.333	26.573	2.77606	3.25535e-112	6.4952e-113
HORVU5Hr1G125500	0.506	2.18	2.03187	5.23025e-10	6.35526e-10
HORVU6Hr1G005570	0.04	0.383	2.91775	0.000151743	0.000301422
HORVU6Hr1G005590	0	0.126	4.27615	0.000381143	0.000804605
HORVU6Hr1G009000	5.316	61.71	3.57465	0	0
HORVU6Hr1G011050	0.086	0.83	2.84375	0.00024687	0.00050605
HORVU6Hr1G013240	5.163	59.113	3.5112	0	0
HORVU6Hr1G015630	0.126	0.566	2.25233	0.000775036	0.0017201
HORVU6Hr1G017260	1.2	4.476	3.33621	5.33316e-06	8.86358e-06
HORVU6Hr1G020080	0.696	5.733	2.76254	8.334e-62	2.77958e-62
HORVU6Hr1G020540	0.156	0.553	2.42871	2.39468e-08	3.24294e-08
HORVU6Hr1G025430	0.323	2.106	2.61077	3.73505e-26	2.35448e-26
HORVU6Hr1G025540	0	11.593	6.87529	3.33969e-17	2.82299e-17
HORVU6Hr1G025790	0.386	1.473	2.28831	2.61957e-21	1.91533e-21
HORVU6Hr1G026120	2.386	13.12	2.42643	6.20522e-176	8.11603e-177
HORVU6Hr1G026570	0	0.393	4.20108	0.000535115	0.00115476
HORVU6Hr1G026750	2.476	11.843	2.29712	2.26099e-46	9.47181e-47
HORVU6Hr1G028720	0.196	1.033	2.37718	5.87868e-08	8.21208e-08
HORVU6Hr1G028790	7.22	33.87	2.22894	5.72626e-251	5.14724e-252
HORVU6Hr1G031920	0.593	2.613	2.70585	2.07214e-27	1.26477e-27
HORVU6Hr1G034250	0.123	0.363	2.01086	0.00011656	0.000227155
HORVU6Hr1G035800	0.1	0.776	2.72968	3.5776e-12	3.85351e-12
HORVU6Hr1G035830	0	2.183	4.29515	0.000348869	0.000732267
HORVU6Hr1G038470	0.19	2.89	4.22518	2.18379e-20	1.64291e-20
HORVU6Hr1G044410	0.03	5.863	7.1862	8.36176e-75	2.36103e-75
HORVU6Hr1G045550	0.153	1.156	2.50271	2.52728e-05	4.50717e-05
HORVU6Hr1G058630	0.123	0.36	2.91775	0.000151743	0.000301422
HORVU6Hr1G058730	1.79	10.063	2.47612	2.08867e-129	3.66121e-130
HORVU6Hr1G063000	0	3.64	8.41715	2.64132e-41	1.2027e-41
HORVU6Hr1G063480	3.656	27.95	2.98957	0	0
HORVU6Hr1G066340	0.62	13.486	4.05259	1.81153e-77	4.95244e-78
HORVU6Hr1G066450	7.95	56.36	3.24832	0	0
HORVU6Hr1G068150	0.06	1.3	4.18079	3.17354e-15	2.92305e-15
HORVU6Hr1G068300	0.146	0.533	2.47422	0.000248382	0.000509342
HORVU6Hr1G068450	0.716	2.33	3.08234	3.37708e-15	3.11528e-15
HORVU6Hr1G068910	0.126	0.493	2.62557	6.1236e-08	8.56442e-08
HORVU6Hr1G070450	6.51	77.46	3.50483	0	0
HORVU6Hr1G071860	0.006	0.806	6.53834	1.25785e-26	7.80979e-27
HORVU6Hr1G073540	0.213	2.706	3.27765	7.30828e-14	7.18781e-14
HORVU6Hr1G073630	0.57	9.18	4.48659	5.26392e-19	4.16062e-19
HORVU6Hr1G074960	2.06	7.553	2.0121	5.41583e-73	1.56949e-73
HORVU6Hr1G075240	0.123	1.796	3.23233	1.2291e-41	5.56667e-42
HORVU6Hr1G076060	0.823	3.776	2.26171	2.51292e-19	1.96173e-19
HORVU6Hr1G076130	5.566	50.813	3.09355	0	0
HORVU6Hr1G076620	0.1	0.863	4.53295	1.82493e-07	2.65482e-07
HORVU6Hr1G078510	0.02	5.856	7.07426	4.2538e-107	8.7819e-108
HORVU6Hr1G080260	9.203	36.773	2.09138	5.73766e-276	4.76019e-277
HORVU6Hr1G081720	0.083	0.28	2.05525	0.000864087	0.00193248
HORVU6Hr1G082360	0.093	1.033	2.85886	2.20989e-08	2.98759e-08
HORVU6Hr1G084070	2.983	24.953	2.90538	2.78948e-116	5.35464e-117
HORVU6Hr1G084190	9.643	38.766	2.03687	0	0
HORVU6Hr1G084280	0.186	1.04	2.05525	0.000864087	0.00193248
HORVU6Hr1G085590	0.866	7.423	2.66038	1.71385e-192	2.07898e-193
HORVU6Hr1G086820	0.09	0.786	2.72511	2.42309e-06	3.89537e-06
HORVU6Hr1G086910	1.053	5.19	2.14439	1.27853e-21	9.24155e-22
HORVU6Hr1G089310	0.716	241.113	8.3087	0	0
HORVU6Hr1G089340	0.47	210.713	9.03036	0	0
HORVU6Hr1G090800	0.416	2.873	2.3792	5.20533e-22	3.71048e-22
HORVU6Hr1G090990	19.683	83.116	2.06998	0	0
HORVU6Hr1G093740	0.2	8.966	5.66621	4.40675e-140	7.19902e-141
HORVU7Hr1G000400	0.013	0.303	4.91775	9.08996e-10	1.11944e-09
HORVU7Hr1G001910	0.083	0.716	2.73792	1.39778e-17	1.16467e-17
HORVU7Hr1G003170	1.253	7.45	2.54178	9.618e-18	7.96592e-18
HORVU7Hr1G006980	0.013	0.176	3.35071	4.64954e-06	7.68687e-06
HORVU7Hr1G010340	0.033	0.263	2.33279	0.000631541	0.00138495
HORVU7Hr1G019700	0.18	0.92	2.55002	3.81697e-13	3.89158e-13
HORVU7Hr1G019840	0.11	0.74	3.63129	5.03813e-21	3.71469e-21
HORVU7Hr1G020860	35.193	167.263	2.14529	0	0
HORVU7Hr1G024190	1.196	10.523	3.25625	6.94241e-91	1.64957e-91
HORVU7Hr1G025430	0.026	1.09	4.88122	1.50169e-09	1.87842e-09
HORVU7Hr1G027830	0.013	0.513	5.05525	1.22152e-10	1.42976e-10
HORVU7Hr1G027930	1.513	10.396	2.69358	0	0
HORVU7Hr1G028630	0.176	0.493	2.46089	9.68435e-08	1.37481e-07
HORVU7Hr1G028960	0	0.356	5.44181	1.25384e-07	1.79541e-07
HORVU7Hr1G033430	4.633	17.096	2.10555	6.60655e-93	1.54097e-93
HORVU7Hr1G035440	1.09	8.416	2.78847	1.31608e-53	4.93789e-54
HORVU7Hr1G038000	0.24	0.913	3.01086	1.00018e-15	8.98791e-16
HORVU7Hr1G038160	17.833	92.77	2.32395	0	0
HORVU7Hr1G042790	0.07	1.413	4.73878	9.25965e-23	6.44733e-23
HORVU7Hr1G043140	19	274.376	3.88617	0	0
HORVU7Hr1G043920	0.593	7.086	3.07126	3.77103e-84	9.65659e-85
HORVU7Hr1G045470	0.896	9.743	3.57789	7.28591e-232	7.13777e-233
HORVU7Hr1G046030	1.54	24.646	4.21728	0	0
HORVU7Hr1G048620	6.99	61.63	3.29313	0	0
HORVU7Hr1G048830	0	0.073	4.14056	0.000692187	0.00152655
HORVU7Hr1G052580	20.413	136.346	2.64122	0	0
HORVU7Hr1G053700	0.226	2.586	3.11938	1.14939e-08	1.52632e-08
HORVU7Hr1G056370	0.06	1.44	3.50271	0.00032962	0.000685863
HORVU7Hr1G057410	4.51	19.156	2.0103	3.54463e-80	9.43591e-81
HORVU7Hr1G058120	0.02	0.57	4.80528	4.12689e-09	5.30933e-09
HORVU7Hr1G066320	0	0.47	5.2391	7.96492e-07	1.2254e-06
HORVU7Hr1G071150	0.173	0.763	2.2313	1.38917e-07	1.99721e-07
HORVU7Hr1G071230	0.063	1.393	4.05413	1.24693e-20	9.31695e-21
HORVU7Hr1G077860	1.7	20.153	3.74421	3.0048e-48	1.21948e-48
HORVU7Hr1G083310	0.173	0.67	2.40318	0.000403346	0.000853957
HORVU7Hr1G087250	0.736	4.7	2.67555	6.00558e-86	1.50706e-86
HORVU7Hr1G087270	2.25	6.726	2.95995	3.16356e-77	8.66489e-78
HORVU7Hr1G088260	9.033	86.47	3.07489	0	0
HORVU7Hr1G088350	29.863	167.863	2.47735	0	0
HORVU7Hr1G089930	4.89	19.03	2.07056	8.2227e-97	1.86099e-97
HORVU7Hr1G091910	0.94	9.2	2.89206	1.49498e-48	6.03663e-49
HORVU7Hr1G093050	0.26	42.033	6.94367	0	0
HORVU7Hr1G093080	4.9	67.843	3.64353	0	0
HORVU7Hr1G094290	0	0.276	4.29626	0.000347069	0.000728223
HORVU7Hr1G096070	0.06	0.626	3.8935	2.49053e-12	2.65866e-12
HORVU7Hr1G096690	1.063	9.64	3.04428	2.48718e-40	1.15261e-40
HORVU7Hr1G098160	0.206	1.94	3.33279	1.63208e-14	1.54951e-14
HORVU7Hr1G098170	4.936	70.776	3.951	0	0
HORVU7Hr1G100150	0.05	12.713	7.5731	1.4791e-49	5.87389e-50
HORVU7Hr1G101300	0.056	1.206	4.58678	6.90924e-33	3.73256e-33
HORVU7Hr1G101310	2.046	23.11	3.50148	0	0
HORVU7Hr1G106880	0.276	1.906	2.8935	5.21962e-10	6.34101e-10
HORVU7Hr1G109960	10.316	43.113	2.01686	1.68232e-68	5.15359e-69
HORVU7Hr1G110010	0.363	10.273	4.42025	4.06358e-18	3.32077e-18
HORVU7Hr1G111060	6.096	40.053	2.83829	0	0
HORVU7Hr1G113460	0.523	3.83	3.11268	3.17191e-17	2.67873e-17
HORVU7Hr1G113480	0.666	4.85	2.51049	2.31401e-35	1.17888e-35
HORVU7Hr1G121260	0.06	0.706	3.44009	2.66526e-15	2.44566e-15
HORVU7Hr1G121520	0.133	0.623	2.06975	1.68158e-06	2.66321e-06
SSU_rRNA_eukarya	12.686	70.56	2.20145	0	0

## Sheet: down-regulated at T14 in Alexis
Gene ID	A_14d_CK FPKM	A_14d_T FPKM	log2(A_14d_T/A_14d_CK)	Qvalue(A_14d_CK-vs-A_14d_T)	Pvalue(A_14d_CK-vs-A_14d_T)
AGP50758	0.746	0	-5.31107	8.83266e-06	1.49832e-05
BGI_novel_G000014	1.11	0.17	-2.70634	7.66359e-27	4.73167e-27
BGI_novel_G000057	4.226	0.04	-7.10462	9.19016e-29	5.42791e-29
BGI_novel_G000099	1.553	0.443	-2.20046	1.60829e-23	1.09508e-23
BGI_novel_G000155	0.14	0.013	-3.76068	6.1437e-36	3.09054e-36
BGI_novel_G000172	0.246	0.03	-3.5004	1.51848e-15	1.37643e-15
BGI_novel_G000209	2.466	0.093	-4.66294	3.44719e-224	3.49203e-225
BGI_novel_G000226	1.903	0.52	-2.09711	3.80679e-28	2.27913e-28
BGI_novel_G000289	0.61	0	-4.9037	0.000101192	0.000195714
BGI_novel_G000297	0.493	0.116	-2.47022	3.16663e-07	4.69925e-07
BGI_novel_G000346	0.326	0.016	-4.16653	4.43995e-05	8.1924e-05
BGI_novel_G000375	2.006	0.36	-2.68711	2.77922e-14	2.67175e-14
BGI_novel_G000383	0.2	0	-6.952	5.19491e-14	5.06992e-14
BGI_novel_G000409	4.203	1.15	-2.06483	2.87907e-40	1.33606e-40
BGI_novel_G000447	0.29	0.09	-2.08278	1.81877e-13	1.82214e-13
BGI_novel_G000453	0.35	0	-7.85225	4.0057e-23	2.75623e-23
BGI_novel_G000482	2.466	0.293	-3.45897	8.40787e-55	3.10071e-55
BGI_novel_G000500	0.213	0	-6.69475	3.75814e-12	4.05328e-12
BGI_novel_G000502	0.183	0.056	-2.07201	5.50254e-08	7.67394e-08
BGI_novel_G000508	1.05	0	-8.22869	1.68908e-28	1.00324e-28
BGI_novel_G000515	0.783	0.086	-3.01886	8.79194e-14	8.68309e-14
BGI_novel_G000518	0.496	0	-6.92491	8.40594e-14	8.28893e-14
BGI_novel_G000552	0.083	0	-5.3434	7.06356e-06	1.18808e-05
BGI_novel_G000656	0.853	0.006	-6.66467	3.14522e-35	1.60638e-35
BGI_novel_G000678	0.483	0.06	-3.0816	5.30462e-07	8.01146e-07
BGI_novel_G000746	1.01	0.02	-5.23937	2.73144e-15	2.50813e-15
BGI_novel_G000750	1.146	0.16	-2.98914	0.000519738	0.00111958
BGI_novel_G000790	0.363	0.066	-2.70226	4.09171e-12	4.42459e-12
BGI_novel_G000794	0.153	0	-6.40237	2.42081e-10	2.88627e-10
BGI_novel_G000850	14.293	1.12	-3.7006	1.1268e-220	1.17035e-221
BGI_novel_G000851	1.886	0.32	-2.68216	2.2624e-18	1.82882e-18
BGI_novel_G000852	0.97	0.18	-2.85272	3.92452e-08	5.40527e-08
BGI_novel_G000853	0.97	0.18	-2.85272	3.92452e-08	5.40527e-08
BGI_novel_G000860	1.306	0.106	-3.6925	9.48615e-83	2.46686e-83
BGI_novel_G000881	0.56	0	-6.79752	7.32455e-13	7.59264e-13
BGI_novel_G000904	0.053	0	-4.52021	0.000601914	0.00131597
BGI_novel_G000946	0.2	0	-5.27701	1.10959e-05	1.90401e-05
BGI_novel_G000948	0.283	0	-5.81357	1.62227e-07	2.34566e-07
BGI_novel_G000960	0.536	0	-5.67545	5.50952e-07	8.33081e-07
BGI_novel_G000975	0.126	0	-5.48994	2.43773e-06	3.91953e-06
BGI_novel_G001028	0.333	0	-7.4154	3.93464e-18	3.21389e-18
BGI_novel_G001034	11.503	1.403	-3.02772	8.8444e-71	2.63e-71
BGI_novel_G001042	1.726	0.513	-2.14221	8.91754e-15	8.37261e-15
BGI_novel_G001053	0.386	0	-5.64296	7.23411e-07	1.10619e-06
BGI_novel_G001073	0.16	0	-4.9164	9.45583e-05	0.000182301
BGI_novel_G001124	0.36	0	-6.68179	4.5875e-12	4.97247e-12
BGI_novel_G001129	2.303	0.11	-4.19225	1.87661e-43	8.22732e-44
BGI_novel_G001133	0.116	0	-5.78338	2.13491e-07	3.12164e-07
BGI_novel_G001144	0.54	0.113	-2.06714	0.000414289	0.000878401
BGI_novel_G001147	0.383	0	-4.42032	0.000899797	0.00201799
BGI_novel_G001240	0.26	0	-8.11195	1.03624e-26	6.41659e-27
BGI_novel_G001246	0.176	0	-6.84679	3.23255e-13	3.28496e-13
BGI_novel_G001271	0.473	0.05	-3.59201	4.13282e-14	4.01169e-14
BGI_novel_G001274	0.346	0	-6.49757	6.73794e-11	7.77253e-11
BGI_novel_G001300	0.403	0	-6.40823	2.24248e-10	2.66789e-10
BGI_novel_G001339	0.286	0.086	-2.11377	9.5916e-05	0.000185128
BGI_novel_G001351	0.163	0	-7.03383	1.16162e-14	1.09645e-14
BGI_novel_G001355	0.54	0	-8.37365	7.01241e-31	3.94656e-31
BGI_novel_G001362	0.64	0.096	-2.47892	6.49916e-21	4.81277e-21
BGI_novel_G001364	0.61	0.176	-2.1031	3.92622e-24	2.61645e-24
BGI_novel_G001369	0.236	0.006	-4.10663	3.09494e-05	5.58898e-05
BGI_novel_G001373	0.31	0	-7.95585	1.70905e-24	1.12665e-24
BGI_novel_G001377	0.086	0	-4.42921	0.000869062	0.00194471
BGI_novel_G001407	0.216	0.03	-3.28671	4.29779e-05	7.88901e-05
BGI_novel_G001415	0.33	0.016	-2.92253	4.67163e-11	5.34103e-11
BGI_novel_G001447	0.483	0	-6.74403	1.73485e-12	1.83773e-12
BGI_novel_G001448	0.483	0	-6.74403	1.73485e-12	1.83773e-12
BGI_novel_G001462	0.056	0	-4.74046	0.000227976	0.000465128
BGI_novel_G001479	0.08	0	-5.81899	1.54302e-07	2.22711e-07
BGI_novel_G001486	0.03	0	-4.72611	0.000244102	0.000499907
BGI_novel_G001487	0.05	0	-5.19286	1.91315e-05	3.37193e-05
BGI_novel_G001492	1.933	0.27	-3.19512	2.34321e-73	6.74549e-74
BGI_novel_G001496	0.283	0.036	-3.27849	7.47684e-21	5.54443e-21
BGI_novel_G001499	0.576	0	-6.52561	4.56255e-11	5.20929e-11
BGI_novel_G001501	0.266	0.036	-3.35678	2.91548e-13	2.9549e-13
BGI_novel_G001505	0.406	0	-8.4945	5.16272e-33	2.78044e-33
BGI_novel_G001509	0.046	0.003	-4.54628	4.1825e-06	6.88255e-06
BGI_novel_G001572	0.143	0	-4.8896	0.000109017	0.00021163
BGI_novel_G001579	0.343	0.043	-2.19254	0.000249448	0.000511751
BGI_novel_G001593	5.94	0.01	-9.43791	5.72973e-213	6.15693e-214
BGI_novel_G001634	0.14	0	-6.70942	2.99395e-12	3.21027e-12
BGI_novel_G001648	0.59	0.17	-2.04803	7.78332e-05	0.000148599
BGI_novel_G001676	0.55	0.076	-2.8896	6.44066e-07	9.80153e-07
BGI_novel_G001707	1.386	0.133	-3.46095	4.04449e-11	4.61261e-11
BGI_novel_G001729	0.523	0.09	-2.69399	3.03379e-06	4.9211e-06
BGI_novel_G001756	4.833	1.453	-2.12439	4.26562e-42	1.91715e-42
BGI_novel_G001757	4.833	1.453	-2.12439	4.26562e-42	1.91715e-42
BGI_novel_G001864	5.61	0.986	-2.42578	5.57308e-70	1.68152e-70
BGI_novel_G001894	3.09	0.61	-2.56645	4.2262e-17	3.58751e-17
BGI_novel_G001904	8.576	1.396	-2.69431	7.78264e-180	1.00195e-180
BGI_novel_G002064	0.13	0.02	-3.03578	6.07784e-06	1.01698e-05
BGI_novel_G002113	0.056	0	-5.53098	1.77867e-06	2.82291e-06
BGI_novel_G002122	0.163	0	-6.49376	7.09975e-11	8.20263e-11
BGI_novel_G002124	1.333	0.15	-2.84497	1.67529e-29	9.72277e-30
BGI_novel_G002145	1.226	0	-6.69069	3.99972e-12	4.32204e-12
BGI_novel_G002149	0.186	0.026	-3.22521	4.401e-06	7.25848e-06
BGI_novel_G002164	0.113	0	-6.25468	1.54079e-09	1.92891e-09
BGI_novel_G002209	0.51	0.113	-2.25877	1.12489e-17	9.33688e-18
BGI_novel_G002217	0.1	0	-4.79787	0.000173166	0.000346396
BGI_novel_G002228	1.673	0	-7.19521	4.8847e-16	4.32752e-16
BGI_novel_G002288	0.39	0	-9.09278	7.69833e-46	3.25068e-46
BGI_novel_G002363	0.083	0	-6.89378	1.45033e-13	1.4452e-13
BGI_novel_G002391	0.38	0	-6.91102	1.07343e-13	1.06358e-13
BGI_novel_G002404	0.506	0.156	-2.08388	2.05677e-09	2.59439e-09
BGI_novel_G002521	1.873	0.316	-2.95888	5.3793e-08	7.49655e-08
BGI_novel_G002557	0.113	0	-4.50684	0.000636108	0.00139562
BGI_novel_G002598	0.6	0	-6.31107	7.75582e-10	9.51756e-10
BGI_novel_G002602	0.19	0.04	-2.63571	8.22095e-06	1.39107e-05
BGI_novel_G002679	0.526	0.12	-2.4941	1.97933e-22	1.3934e-22
BGI_novel_G002692	59.553	9.573	-2.72331	0	0
BGI_novel_G002693	120.013	28.736	-2.13848	0	0
BGI_novel_G002695	6.476	1.116	-2.64616	7.17661e-80	1.9178e-80
BGI_novel_G002696	0.216	0	-5.64678	7.00913e-07	1.07026e-06
BGI_novel_G002702	3.16	0.443	-2.83083	6.26944e-228	6.24648e-229
BGI_novel_G002705	0.42	0	-9.50505	2.43039e-57	8.6295e-58
BGI_novel_G002735	0.733	0.133	-2.61063	9.81807e-12	1.08157e-11
BGI_novel_G002736	2.116	0.603	-2.06171	1.33102e-33	7.03863e-34
BGI_novel_G002740	4.17	0.046	-6.5761	5.14369e-21	3.7945e-21
BGI_novel_G002741	4.976	0.13	-5.60973	8.89473e-12	9.77575e-12
BGI_novel_G002767	1.36	0.183	-2.39457	0.000963017	0.0021704
BGI_novel_G002785	2.166	0.35	-2.79766	1.58924e-29	9.21726e-30
BGI_novel_G002857	0.343	0.073	-2.60865	1.57024e-10	1.85323e-10
BGI_novel_G002873	10.463	1.516	-2.8471	5.40702e-106	1.12806e-106
BGI_novel_G002934	0.203	0.056	-2.26176	1.34133e-05	2.31947e-05
BGI_novel_G002936	0.703	0	-4.43098	0.000863395	0.00193038
BGI_novel_G002978	0.073	0	-4.56284	0.000506457	0.00108765
BGI_novel_G003021	0.116	0	-5.80744	1.71524e-07	2.48668e-07
BGI_novel_G003026	0.513	0.096	-2.10138	6.19708e-14	6.07665e-14
BGI_novel_G003032	0.323	0	-7.36302	1.31024e-17	1.08955e-17
BGI_novel_G003033	0.106	0	-6.4261	1.77147e-10	2.09503e-10
BGI_novel_G003040	0.453	0	-7.64163	1.44381e-20	1.08139e-20
BGI_novel_G003120	0.163	0	-7.94767	2.20662e-24	1.45947e-24
BGI_novel_G003126	0.34	0	-8.93579	4.5149e-42	2.02977e-42
BGI_novel_G003166	0.65	0	-6.32828	6.25984e-10	7.63682e-10
BGI_novel_G003268	0.663	0	-6.31491	7.39759e-10	9.06277e-10
BGI_novel_G003273	0.326	0	-5.83111	1.37924e-07	1.98205e-07
BGI_novel_G003278	0.236	0	-5.42566	3.92912e-06	6.4515e-06
BGI_novel_G003284	0.146	0	-5.19077	1.93909e-05	3.41889e-05
BGI_novel_G003289	0.313	0	-5.28192	1.07364e-05	1.83985e-05
BGI_novel_G003357	0.636	0	-7.91213	6.60952e-24	4.43852e-24
BGI_novel_G003371	0.24	0	-6.80061	6.96769e-13	7.20932e-13
BGI_novel_G003376	0.303	0.023	-4.16909	2.01706e-14	1.92277e-14
BGI_novel_G003440	0.116	0	-5.07434	3.93503e-05	7.19488e-05
BGI_novel_G003473	0.78	0	-5.05609	4.37888e-05	8.04739e-05
BGI_novel_G003572	0.126	0.026	-2.49164	0.000209281	0.000424946
BGI_novel_G003586	0.233	0.056	-2.44834	2.00921e-05	3.54818e-05
BGI_novel_G003590	8.553	2.163	-2.13205	1.47192e-37	7.14013e-38
BGI_novel_G003594	1.94	0	-7.52602	2.77272e-19	2.16774e-19
BGI_novel_G003622	0.48	0.026	-4.51938	3.42551e-06	5.58198e-06
BGI_novel_G003627	3.203	0.19	-4.17356	6.82803e-39	3.23954e-39
BGI_novel_G003796	0.386	0	-6.64029	8.6291e-12	9.47385e-12
BGI_novel_G004006	3.356	0.87	-2.18892	1.12534e-45	4.77203e-46
BGI_novel_G004100	0.31	0	-5.089	3.61054e-05	6.57009e-05
BGI_novel_G004116	0.15	0.023	-3.16228	2.91417e-06	4.71921e-06
BGI_novel_G004194	0.16	0.013	-3.59513	7.87114e-12	8.62958e-12
BGI_novel_G004217	0.543	0.043	-2.49043	5.13604e-05	9.5515e-05
BGI_novel_G004221	1.313	0	-7.22206	2.7973e-16	2.45634e-16
BGI_novel_G004353	1.026	0.166	-2.53191	1.81957e-05	3.19953e-05
BGI_novel_G004406	0.34	0	-4.72611	0.000244102	0.000499907
BGI_novel_G004571	0.083	0	-5.39241	4.99994e-06	8.28734e-06
BGI_novel_G004593	0.703	0.116	-2.54466	1.93064e-17	1.61659e-17
BGI_novel_G004705	0.856	0	-6.95846	4.62942e-14	4.50384e-14
BGI_novel_G004921	0.62	0	-7.70997	2.30092e-21	1.67792e-21
BGI_novel_G004991	0.5	0.066	-2.85482	4.46776e-12	4.83868e-12
BGI_novel_G005031	0.123	0	-4.89731	0.000104678	0.000202792
BGI_novel_G005034	0.673	0	-7.95184	1.93583e-24	1.27913e-24
BGI_novel_G005035	0.093	0	-5.70942	4.11707e-07	6.15774e-07
BGI_novel_G005090	0.103	0.003	-4.83976	1.02582e-08	1.35723e-08
BGI_novel_G005190	0.396	0	-7.21847	3.01456e-16	2.6506e-16
BGI_novel_G005200	0.336	0	-5.1024	3.33341e-05	6.04229e-05
BGI_novel_G005249	0.25	0	-5.1451	2.57882e-05	4.60591e-05
BGI_novel_G005323	0.49	0	-6.56364	2.65816e-11	2.9961e-11
BGI_novel_G005331	0.953	0.16	-2.42484	8.03155e-10	9.86107e-10
BGI_novel_G005343	27.413	6.54	-2.28117	1.69256e-216	1.7862e-217
BGI_novel_G005344	6.166	0.943	-2.86812	3.21144e-89	7.77065e-90
BGI_novel_G005378	0.413	0	-8.2513	7.38539e-29	4.34966e-29
BGI_novel_G005382	1.826	0.306	-2.66653	3.50397e-74	9.97917e-75
BGI_novel_G005384	1.356	0.223	-2.5141	1.11425e-31	6.19097e-32
BGI_novel_G005385	0.913	0	-8.30142	1.13837e-29	6.57606e-30
BGI_novel_G005512	0.073	0	-5.30914	8.9468e-06	1.51894e-05
BGI_novel_G005513	0.606	0.133	-2.21542	1.64475e-14	1.56175e-14
BGI_novel_G005529	0.996	0.243	-2.12133	1.55308e-10	1.83217e-10
BGI_novel_G005535	0.676	0.17	-2.38899	2.7768e-06	4.48786e-06
BGI_novel_G005538	0.323	0.01	-5.27071	0.000536671	0.00115825
BGI_novel_G005552	0.353	0.006	-5.49885	8.63593e-27	5.33423e-27
BGI_novel_G005592	7.75	1.8	-2.18226	4.73942e-28	2.84235e-28
BGI_novel_G005601	0.103	0	-6.36811	3.77423e-10	4.54928e-10
BGI_novel_G005613	0.143	0.04	-2.232	2.2786e-05	4.04526e-05
BGI_novel_G005742	0.266	0	-7.09934	3.31529e-15	3.05701e-15
BGI_novel_G005900	0.316	0	-6.71815	2.61237e-12	2.79173e-12
BGI_novel_G005916	0.473	0.043	-3.77005	5.28114e-29	3.09749e-29
BGI_novel_G005917	0.253	0	-6.90975	1.09735e-13	1.08799e-13
BGI_novel_G005918	0.41	0.003	-7.32286	7.27883e-22	5.2156e-22
BGI_novel_G005925	0.436	0	-7.60914	3.38187e-20	2.55985e-20
BGI_novel_G005935	0.216	0.06	-2.27299	1.90847e-09	2.40169e-09
BGI_novel_G005976	0.023	0	-4.63684	0.000366527	0.000772011
BGI_novel_G005981	0.5	0.036	-3.80841	1.89486e-40	8.75683e-41
BGI_novel_G005982	0.256	0.04	-3.07432	4.54841e-24	3.03808e-24
BGI_novel_G006051	0.076	0	-5.71524	3.91205e-07	5.84308e-07
BGI_novel_G006053	0.333	0.1	-2.11309	1.03783e-11	1.14489e-11
BGI_novel_G006121	0.136	0	-6.82809	4.42744e-13	4.52704e-13
BGI_novel_G006124	1.12	0.34	-2.1132	2.09438e-43	9.19548e-44
BGI_novel_G006128	0.046	0	-4.58687	0.000456925	0.00097472
BGI_novel_G006134	0.276	0.01	-4.87991	1.24911e-07	1.78832e-07
BGI_novel_G006180	4.266	0.626	-2.63042	4.46015e-74	1.27195e-74
BGI_novel_G006217	0.436	0.016	-4.50872	7.04419e-34	3.70069e-34
BGI_novel_G006218	0.056	0	-5.91324	6.28661e-08	8.80208e-08
BGI_novel_G006266	3.956	0.586	-2.79778	7.22299e-16	6.45929e-16
BGI_novel_G006278	1.226	0	-8.61995	2.25033e-35	1.14615e-35
BGI_novel_G006295	0.31	0	-5.93025	5.31524e-08	7.40387e-08
BGI_novel_G006299	0.676	0.196	-2.14114	3.49488e-12	3.76307e-12
BGI_novel_G006393	0.236	0	-4.98191	6.64934e-05	0.000125303
BGI_novel_G006479	0.106	0	-6.72141	2.48212e-12	2.64936e-12
BGI_novel_G006565	93.263	21.73	-2.10877	0	0
BGI_novel_G006616	3.91	0.066	-5.98372	9.75796e-15	9.18169e-15
BGI_novel_G006617	1.326	0.17	-3.02192	2.45267e-12	2.61729e-12
BGI_novel_G006648	0.046	0	-4.42743	0.000875007	0.00195914
BGI_novel_G006662	6.67	1.406	-2.35111	3.30019e-93	7.65109e-94
BGI_novel_G006676	1.243	0.326	-2.30954	6.52735e-10	7.97488e-10
BGI_novel_G006677	0.093	0	-4.92899	8.84087e-05	0.000169821
BGI_novel_G006729	0.42	0.076	-2.59246	2.36834e-07	3.47512e-07
BGI_novel_G006737	0.266	0	-5.81764	1.56232e-07	2.25617e-07
BGI_novel_G006745	0.52	0.05	-3.24273	5.69151e-20	4.34606e-20
BGI_novel_G006748	0.123	0	-6.44288	1.41668e-10	1.666e-10
BGI_novel_G006752	0.286	0	-6.61363	1.28338e-11	1.42201e-11
BGI_novel_G006759	19.45	4.106	-2.2399	1.47065e-235	1.41057e-236
BGI_novel_G006762	1.506	0	-4.66571	0.000323564	0.000672514
BGI_novel_G006786	1.083	0	-8.267	4.13351e-29	2.41961e-29
BGI_novel_G006794	0.193	0	-6.36626	3.86386e-10	4.66128e-10
BGI_novel_G006796	0.11	0	-5.49757	2.29983e-06	3.68984e-06
BGI_novel_G006818	5.97	1.213	-2.56464	7.79002e-64	2.52224e-64
BGI_novel_G006824	0.073	0	-5.65892	6.33237e-07	9.63023e-07
BGI_novel_G006854	28.276	6.55	-2.45961	1.08557e-210	1.18461e-211
BGI_novel_G006866	0.17	0	-4.52021	0.000601914	0.00131597
BGI_novel_G006878	0.603	0.153	-2.38694	4.10595e-07	6.14058e-07
BGI_novel_G006910	24.286	6.213	-2.10458	0	0
HORVU0Hr1G002300	0.783	0.193	-2.40381	1.31098e-19	1.01468e-19
HORVU0Hr1G003330	1.13	0	-5.91007	6.48496e-08	9.08894e-08
HORVU0Hr1G003660	1.43	0	-9.03964	1.57138e-44	6.78638e-45
HORVU0Hr1G004140	1.41	0	-6.83044	4.25754e-13	4.34896e-13
HORVU0Hr1G005300	56.596	10.656	-2.53067	0	0
HORVU0Hr1G006290	1.583	0.343	-2.35414	2.54835e-14	2.44491e-14
HORVU0Hr1G007130	0.9	0.123	-2.94732	5.26482e-21	3.88656e-21
HORVU0Hr1G009410	50.273	9.316	-2.3881	4.03703e-227	4.04813e-228
HORVU0Hr1G009460	51.44	12.746	-2.06555	0	0
HORVU0Hr1G010070	1.62	0.283	-2.77096	3.9344e-19	3.09765e-19
HORVU0Hr1G012940	189.56	44.603	-2.05902	0	0
HORVU0Hr1G013660	0.383	0.076	-2.79017	2.1938e-05	3.8874e-05
HORVU0Hr1G015520	0.84	0	-6.76875	1.16992e-12	1.2255e-12
HORVU0Hr1G015590	0.223	0.066	-2.27865	7.46988e-05	0.000142308
HORVU0Hr1G017220	6.26	1.236	-2.62844	4.72965e-88	1.15958e-88
HORVU0Hr1G017490	1.75	0.54	-2.09007	3.34133e-11	3.79097e-11
HORVU0Hr1G017690	0.513	0.106	-2.3738	9.22189e-09	1.21444e-08
HORVU0Hr1G017790	0.29	0.06	-2.14114	1.11431e-05	1.91269e-05
HORVU0Hr1G020400	0.323	0.023	-3.98914	0.000129699	0.000255322
HORVU0Hr1G021400	9.173	1	-3.31564	2.84765e-68	8.73805e-69
HORVU0Hr1G022140	0.503	0.083	-2.90668	6.89845e-05	0.000130343
HORVU0Hr1G022450	0.533	0	-6.55636	2.9492e-11	3.33397e-11
HORVU0Hr1G022780	0.386	0.11	-2.08225	8.50269e-06	1.44016e-05
HORVU0Hr1G023360	0.836	0	-5.54659	1.57434e-06	2.4865e-06
HORVU0Hr1G023720	0.246	0	-5.93961	4.84495e-08	6.72641e-08
HORVU0Hr1G024810	0.546	0	-5.34716	6.88368e-06	1.15614e-05
HORVU0Hr1G030980	0.363	0.076	-2.31157	0.000830845	0.00185196
HORVU0Hr1G032130	1.64	0.163	-3.50775	3.82597e-14	3.7055e-14
HORVU0Hr1G032230	1.136	0.286	-2.21882	1.62895e-06	2.57652e-06
HORVU0Hr1G032710	2.883	0.273	-3.28223	2.16948e-28	1.29108e-28
HORVU0Hr1G034830	1.383	0	-5.55067	1.5243e-06	2.40492e-06
HORVU0Hr1G037190	3.61	0.22	-4.16119	1.97114e-24	1.30296e-24
HORVU1Hr1G000640	0.86	0	-7.1321	1.74468e-15	1.58571e-15
HORVU1Hr1G000680	2.073	0	-7.74403	8.97338e-22	6.45743e-22
HORVU1Hr1G000700	0.913	0	-7.33491	2.45955e-17	2.06767e-17
HORVU1Hr1G000990	47.183	0.123	-8.92959	0	0
HORVU1Hr1G001020	12.426	0.126	-6.97906	1.80363e-134	3.04823e-135
HORVU1Hr1G001040	1.223	0.136	-3.5741	9.50659e-06	1.61801e-05
HORVU1Hr1G001120	8.8	0.026	-8.66246	8.90919e-140	1.46115e-140
HORVU1Hr1G001140	0.733	0	-6.79271	7.93171e-13	8.23017e-13
HORVU1Hr1G001350	0.976	0	-7.17844	6.87696e-16	6.13839e-16
HORVU1Hr1G001630	0.063	0.006	-3.72755	0.000508413	0.00109225
HORVU1Hr1G001950	91.466	22.526	-2.00312	0	0
HORVU1Hr1G001960	49.636	3.35	-3.84523	0	0
HORVU1Hr1G002450	3.483	0.236	-4.09605	6.47533e-43	2.86545e-43
HORVU1Hr1G003250	3.89	0.596	-2.6772	3.04616e-76	8.46051e-77
HORVU1Hr1G005150	3.593	0.043	-6.73061	5.00063e-87	1.24141e-87
HORVU1Hr1G005460	0.936	0	-7.10267	3.10815e-15	2.86082e-15
HORVU1Hr1G005760	1.746	0.1	-4.08225	2.18366e-17	1.83238e-17
HORVU1Hr1G006910	0.996	0.273	-2.14114	1.11431e-05	1.91269e-05
HORVU1Hr1G006920	4.943	0.533	-3.13689	2.23161e-24	1.47657e-24
HORVU1Hr1G008360	10.346	1.7	-2.6127	5.53291e-163	7.83265e-164
HORVU1Hr1G009110	3.37	0.866	-2.29052	1.0694e-36	5.28901e-37
HORVU1Hr1G010210	8.433	1.833	-2.28434	2.53527e-74	7.20084e-75
HORVU1Hr1G011100	0.303	0.053	-2.524	6.39556e-05	0.000120266
HORVU1Hr1G011450	13.99	2.033	-2.96217	7.37746e-22	5.2891e-22
HORVU1Hr1G012090	2.91	0	-6.31107	7.75582e-10	9.51756e-10
HORVU1Hr1G013680	0.226	0	-5.72611	3.55784e-07	5.29624e-07
HORVU1Hr1G013690	0.113	0	-5.10462	3.28981e-05	5.9586e-05
HORVU1Hr1G015420	0.216	0.02	-3.98914	0.000129699	0.000255322
HORVU1Hr1G016080	16.15	3.876	-2.1561	2.04384e-139	3.36247e-140
HORVU1Hr1G016720	3.743	0.57	-2.92613	9.10774e-44	3.97194e-44
HORVU1Hr1G016840	2.246	0.14	-4.77922	1.38142e-23	9.38477e-24
HORVU1Hr1G018360	3.983	0.32	-3.62657	2.14793e-14	2.05055e-14
HORVU1Hr1G018610	1.07	0.106	-2.96217	2.15813e-10	2.56533e-10
HORVU1Hr1G020720	13.18	2.673	-2.32849	1.18365e-126	2.10821e-127
HORVU1Hr1G021070	0.13	0.016	-3.10462	0.000269362	0.000554573
HORVU1Hr1G021180	103.713	19.183	-2.42751	0	0
HORVU1Hr1G022020	2.09	0	-9.02623	3.32539e-44	1.44212e-44
HORVU1Hr1G029920	16.3	3.84	-2.1005	1.92013e-114	3.75479e-115
HORVU1Hr1G036440	2.37	0.026	-6.6803	5.30225e-43	2.34226e-43
HORVU1Hr1G037160	0.213	0	-5.47628	2.7016e-06	4.36424e-06
HORVU1Hr1G038810	1.88	0.46	-2.14114	1.32511e-13	1.3189e-13
HORVU1Hr1G045530	0.423	0.106	-2.16117	0.000529533	0.00114203
HORVU1Hr1G047930	15.3	3.666	-2.01715	7.41779e-40	3.46798e-40
HORVU1Hr1G053670	21.896	3.106	-2.90156	9.26613e-145	1.46741e-145
HORVU1Hr1G053990	3.153	0.37	-3.36765	6.01444e-85	1.52702e-85
HORVU1Hr1G054020	0.956	0.48	-2.00825	5.70461e-11	6.55933e-11
HORVU1Hr1G054060	2.656	0.603	-2.63908	2.87252e-34	1.49435e-34
HORVU1Hr1G056150	1.723	0.32	-2.53655	2.56084e-15	2.34754e-15
HORVU1Hr1G056890	1.563	0.073	-4.41317	8.87389e-43	3.93596e-43
HORVU1Hr1G057400	11.086	0.67	-4.03739	1.22793e-149	1.88318e-150
HORVU1Hr1G058390	1.016	0.183	-2.25217	0.000305864	0.000634039
HORVU1Hr1G059010	0.65	0.13	-2.58638	1.81591e-11	2.02977e-11
HORVU1Hr1G059500	1.706	0	-7.15906	1.01804e-15	9.1549e-16
HORVU1Hr1G059560	4.22	0.266	-4.07827	8.40773e-55	3.09958e-55
HORVU1Hr1G062030	60.053	13.683	-2.20026	0	0
HORVU1Hr1G063230	0.433	0.186	-2.98914	3.61591e-05	6.58032e-05
HORVU1Hr1G063450	1.623	0.326	-2.19107	1.03605e-12	1.08274e-12
HORVU1Hr1G064080	0.906	0	-8.23821	1.193e-28	7.06599e-29
HORVU1Hr1G064110	0.733	0.08	-3.53751	1.10126e-26	6.82483e-27
HORVU1Hr1G065150	223.736	50.663	-2.34484	0	0
HORVU1Hr1G066390	0.546	0.013	-5.35837	3.93047e-10	4.74214e-10
HORVU1Hr1G067080	1.703	0.11	-4.34278	2.26456e-13	2.28211e-13
HORVU1Hr1G067470	0.17	0.01	-4.49164	4.28137e-06	7.05185e-06
HORVU1Hr1G068120	1.25	0.03	-5.59024	1.5504e-21	1.12564e-21
HORVU1Hr1G069610	0.21	0	-4.5741	0.000482683	0.00103338
HORVU1Hr1G070480	1.873	0.51	-2.03221	3.99157e-10	4.81739e-10
HORVU1Hr1G071750	1.223	0.276	-2.34005	1.13465e-14	1.0707e-14
HORVU1Hr1G072180	0.71	0	-8.17117	1.32696e-27	8.0415e-28
HORVU1Hr1G072250	19.936	4.02	-2.42655	1.77379e-141	2.8727e-142
HORVU1Hr1G072590	3.186	0.27	-3.26358	1.72834e-54	6.39825e-55
HORVU1Hr1G072720	1.886	0.433	-2.31107	0.000695869	0.00153494
HORVU1Hr1G074230	0.36	0.07	-2.51965	0.000861968	0.00192686
HORVU1Hr1G075770	4.07	1.083	-2.16555	1.62e-14	1.53783e-14
HORVU1Hr1G076460	39.383	8.13	-2.24814	5.02473e-122	9.23303e-123
HORVU1Hr1G076650	0.86	0.07	-3.86361	2.4812e-17	2.08619e-17
HORVU1Hr1G076660	0.916	0.036	-4.6772	6.93023e-17	5.92289e-17
HORVU1Hr1G076670	1.016	0.173	-2.85587	9.1948e-19	7.33834e-19
HORVU1Hr1G076700	0.913	0.073	-3.28682	4.62721e-14	4.50109e-14
HORVU1Hr1G077460	0.34	0	-4.40418	0.000957274	0.00215709
HORVU1Hr1G077560	1.273	0.146	-3.23558	1.15664e-26	7.17547e-27
HORVU1Hr1G078790	0.223	0	-5.01771	5.44205e-05	0.000101443
HORVU1Hr1G080120	1.396	0.283	-2.26477	1.71825e-11	1.91819e-11
HORVU1Hr1G080790	0.22	0.026	-3.31107	7.1474e-05	0.000135276
HORVU1Hr1G081410	0.706	0.253	-2.24548	9.5532e-08	1.3557e-07
HORVU1Hr1G081570	1.97	0.566	-2.1844	2.02508e-12	2.15114e-12
HORVU1Hr1G082910	0.86	0.316	-2.34773	5.51759e-09	7.17066e-09
HORVU1Hr1G083170	172.606	44.53	-2.05477	3.80831e-227	3.8139e-228
HORVU1Hr1G083870	0.353	0.03	-2.73816	4.15029e-09	5.34209e-09
HORVU1Hr1G085840	4.436	0.826	-2.54411	2.85248e-40	1.32336e-40
HORVU1Hr1G087740	1.266	0.203	-3.20576	2.57242e-06	4.14501e-06
HORVU1Hr1G087800	9.413	0.19	-6.12117	4.04503e-73	1.16913e-73
HORVU1Hr1G087820	4.466	0.07	-6.299	7.05232e-34	3.70587e-34
HORVU1Hr1G089380	13.656	3.393	-2.09725	4.86011e-121	9.02404e-122
HORVU1Hr1G092660	0.133	0.016	-2.86361	0.000991332	0.00225366
HORVU1Hr1G094180	6.403	0.32	-4.35101	6.03929e-76	1.68434e-76
HORVU1Hr1G094290	0.543	0.006	-4.40418	8.47522e-06	1.43529e-05
HORVU2Hr1G001630	0.336	0.01	-4.23845	1.21354e-05	2.09094e-05
HORVU2Hr1G002250	0.066	0.133	-3.93899	0.000172047	0.000344069
HORVU2Hr1G003390	32.98	3	-3.4217	0	0
HORVU2Hr1G004190	5.673	1.566	-2.16109	2.36324e-37	1.15002e-37
HORVU2Hr1G004790	1.84	0.376	-2.16557	2.53277e-20	1.90837e-20
HORVU2Hr1G005510	2.536	0.35	-2.6772	1.07696e-06	1.67554e-06
HORVU2Hr1G006380	0.136	0	-4.40418	0.000957274	0.00215709
HORVU2Hr1G006820	0.286	0.01	-5.31107	7.53632e-10	9.23853e-10
HORVU2Hr1G006830	0.666	0.19	-2.60581	2.20292e-09	2.78438e-09
HORVU2Hr1G007570	28.313	3.413	-3.12183	3.99596e-229	3.97108e-230
HORVU2Hr1G007640	2.103	0	-6.44857	1.31331e-10	1.54056e-10
HORVU2Hr1G009950	0.16	0	-4.40418	0.000957274	0.00215709
HORVU2Hr1G010620	0.066	0	-5.34622	6.9286e-06	1.16404e-05
HORVU2Hr1G010970	1.686	0.4	-2.26216	8.11008e-06	1.37138e-05
HORVU2Hr1G011160	2.65	0.563	-2.27091	4.16393e-28	2.49508e-28
HORVU2Hr1G017360	2.163	0.403	-2.23561	3.63121e-05	6.60956e-05
HORVU2Hr1G017420	11.496	1.22	-3.60652	5.70713e-93	1.32971e-93
HORVU2Hr1G017440	4.743	0.586	-3.27257	4.76433e-54	1.77535e-54
HORVU2Hr1G018390	3.116	0.456	-2.79364	1.6222e-39	7.62577e-40
HORVU2Hr1G018530	0.886	0.183	-2.08225	8.50269e-06	1.44016e-05
HORVU2Hr1G020430	5.84	0.65	-3.16638	1.04524e-71	3.08134e-72
HORVU2Hr1G021320	2.4	0.37	-2.83204	3.00577e-22	2.12794e-22
HORVU2Hr1G022640	0.37	0.023	-4.10462	6.5661e-05	0.000123651
HORVU2Hr1G023650	6.203	0.556	-3.08725	7.83461e-59	2.71449e-59
HORVU2Hr1G025400	0.56	0.08	-2.46307	1.26388e-05	2.1806e-05
HORVU2Hr1G026380	2.683	0.673	-2.08744	4.69749e-23	3.24247e-23
HORVU2Hr1G026540	7.993	1.766	-2.25238	3.42403e-90	8.20163e-91
HORVU2Hr1G026560	13.373	2.42	-2.60424	1.0082e-57	3.55909e-58
HORVU2Hr1G026570	19.556	4.556	-2.22751	3.47494e-242	3.25279e-243
HORVU2Hr1G028580	21.186	3.27	-2.73721	8.88808e-208	9.81289e-209
HORVU2Hr1G030820	4.063	0.146	-4.75763	3.33796e-76	9.28809e-77
HORVU2Hr1G033070	0.906	0.113	-3.44857	4.39329e-16	3.88765e-16
HORVU2Hr1G033370	0.95	0.096	-3.72611	0.000511791	0.00110029
HORVU2Hr1G033380	7.08	0.49	-3.83956	8.97397e-58	3.16449e-58
HORVU2Hr1G033610	37.053	7.54	-2.23391	0	0
HORVU2Hr1G033850	16.573	1.103	-3.91311	5.73468e-201	6.64023e-202
HORVU2Hr1G033860	7.246	0.816	-3.04753	8.01515e-81	2.12646e-81
HORVU2Hr1G033880	38.97	2.746	-3.7974	0	0
HORVU2Hr1G042300	0.246	0.01	-5.31443	7.20099e-10	8.81638e-10
HORVU2Hr1G042310	0.313	0	-6.44551	1.36775e-10	1.60687e-10
HORVU2Hr1G045090	0.16	0.033	-2.62657	0.000463653	0.000990083
HORVU2Hr1G045480	18.81	1.953	-3.2798	8.32716e-264	7.15414e-265
HORVU2Hr1G045580	0.536	0.083	-2.09368	2.75e-07	4.0563e-07
HORVU2Hr1G046330	0.836	0.02	-5.26216	2.15156e-17	1.80433e-17
HORVU2Hr1G049560	0.45	0.013	-4.98395	2.01706e-05	3.5631e-05
HORVU2Hr1G051030	0.343	0	-5.89603	7.42599e-08	1.04678e-07
HORVU2Hr1G051250	5.93	1.6	-2.0382	1.76492e-42	7.86666e-43
HORVU2Hr1G060730	2.616	0.373	-2.05327	5.52733e-19	4.37094e-19
HORVU2Hr1G062730	1.576	0.24	-2.95743	2.52631e-27	1.54393e-27
HORVU2Hr1G064330	6.213	1.25	-2.45482	1.36619e-52	5.20124e-53
HORVU2Hr1G064390	6.103	1.406	-2.1941	1.29884e-43	5.67431e-44
HORVU2Hr1G074770	9.313	0.976	-3.20157	1.25958e-119	2.35488e-120
HORVU2Hr1G075400	0.43	0.1	-2.71885	0.000395482	0.000836143
HORVU2Hr1G081540	3.31	0.313	-3.45729	8.13111e-20	6.25377e-20
HORVU2Hr1G081890	2.633	0.67	-2.14114	7.10965e-19	5.64501e-19
HORVU2Hr1G082530	3.9	0.663	-2.54384	1.11766e-66	3.50551e-67
HORVU2Hr1G082700	137.543	28.993	-2.29365	0	0
HORVU2Hr1G083400	0.47	0.016	-4.18	0.000269413	0.000554714
HORVU2Hr1G089650	0.956	0.213	-2.5603	1.9339e-18	1.55882e-18
HORVU2Hr1G089990	39.383	4.033	-3.3128	1.16604e-220	1.21261e-221
HORVU2Hr1G090060	2.98	0.263	-3.74403	1.80203e-20	1.35339e-20
HORVU2Hr1G090400	0.783	0.186	-3.21153	1.83121e-07	2.66419e-07
HORVU2Hr1G092060	11.246	2.83	-2.05219	1.02353e-39	4.79968e-40
HORVU2Hr1G092360	0.303	0.13	-2.10794	4.34177e-05	7.97643e-05
HORVU2Hr1G094470	0.97	0.12	-3.26162	9.96762e-09	1.31738e-08
HORVU2Hr1G095430	3.013	0.273	-3.33018	9.18592e-10	1.13184e-09
HORVU2Hr1G095450	1.63	0.136	-3.6521	4.81355e-06	7.9679e-06
HORVU2Hr1G095460	55.926	8.973	-2.67358	2.86175e-297	2.21644e-298
HORVU2Hr1G096880	1.586	0.286	-2.47818	2.61712e-14	2.51189e-14
HORVU2Hr1G096890	4.47	0.823	-2.27624	1.69998e-58	5.91396e-59
HORVU2Hr1G097490	1.643	0.326	-2.28553	9.62961e-12	1.06044e-11
HORVU2Hr1G097780	2.24	0.316	-2.92571	3.99302e-35	2.04296e-35
HORVU2Hr1G098500	16.05	2.886	-2.38799	1.81444e-68	5.56067e-69
HORVU2Hr1G099450	8.146	1.79	-2.43867	2.50377e-21	1.82906e-21
HORVU2Hr1G100210	10.546	0.393	-4.84712	9.58156e-25	6.26603e-25
HORVU2Hr1G100230	2.863	0.213	-3.7912	1.79871e-33	9.55105e-34
HORVU2Hr1G100610	0.15	0.02	-3.72611	0.000511791	0.00110029
HORVU2Hr1G101180	0.306	0	-5.10462	3.28981e-05	5.9586e-05
HORVU2Hr1G102050	3.146	0.2	-4.21153	3.40152e-12	3.66036e-12
HORVU2Hr1G102100	0.94	0.133	-3.21153	0.000138684	0.000274112
HORVU2Hr1G103040	0.283	0.093	-2.34278	4.17778e-05	7.65692e-05
HORVU2Hr1G105870	2.04	0.363	-2.55102	7.79031e-17	6.67593e-17
HORVU2Hr1G106210	5.706	0.986	-2.63451	7.7202e-30	4.43697e-30
HORVU2Hr1G106700	30.043	2.346	-3.66584	3.98693e-146	6.2678e-147
HORVU2Hr1G108380	2.056	0.313	-2.90414	3.89596e-34	2.03427e-34
HORVU2Hr1G111030	4.82	1.24	-2.03592	4.81041e-38	2.31313e-38
HORVU2Hr1G111090	2.876	0.893	-2.00352	7.10279e-06	1.19513e-05
HORVU2Hr1G111750	0.08	0	-5.10462	3.28981e-05	5.9586e-05
HORVU2Hr1G111760	0.62	0.156	-2.1321	1.09732e-08	1.45465e-08
HORVU2Hr1G111790	0.25	0.013	-4.69327	7.62814e-07	1.16987e-06
HORVU2Hr1G113300	0.236	0.05	-2.62657	0.000463653	0.000990083
HORVU2Hr1G114860	1.85	0.23	-2.90668	6.89845e-05	0.000130343
HORVU2Hr1G114900	0.326	0.013	-3.98914	1.60564e-07	2.32119e-07
HORVU2Hr1G116180	0.443	0	-4.6011	0.000429456	0.000912764
HORVU2Hr1G117360	0.49	0.11	-3.6521	4.81355e-06	7.9679e-06
HORVU2Hr1G118110	39.39	9.616	-2.22604	9.11685e-237	8.69768e-238
HORVU2Hr1G118120	17.356	3.193	-2.57139	2.62489e-41	1.19488e-41
HORVU2Hr1G118210	10.993	1.933	-2.45991	3.39813e-43	1.49545e-43
HORVU2Hr1G120100	3.063	0.613	-2.37818	3.38411e-51	1.3105e-51
HORVU2Hr1G122260	0.576	0	-5.40418	4.59188e-06	7.58861e-06
HORVU2Hr1G122280	0.313	0	-4.40418	0.000957274	0.00215709
HORVU2Hr1G124300	5.82	1.383	-2.1712	9.20261e-28	5.56035e-28
HORVU2Hr1G124310	50.643	8.75	-2.45582	3.22821e-223	3.29504e-224
HORVU2Hr1G124320	4.053	0.99	-2.06538	7.29778e-19	5.8e-19
HORVU2Hr1G124330	5.373	1.223	-2.14551	1.67149e-45	7.11158e-46
HORVU2Hr1G125260	0.16	0.01	-3.72611	0.000511791	0.00110029
HORVU2Hr1G125270	2.22	0.033	-6.11345	3.36361e-42	1.50787e-42
HORVU3Hr1G000110	0.266	0.016	-3.40418	3.66222e-05	6.66882e-05
HORVU3Hr1G000120	1.696	0.226	-2.99956	1.90655e-28	1.13363e-28
HORVU3Hr1G000720	6.366	1.486	-2.34808	3.05257e-35	1.55867e-35
HORVU3Hr1G002040	8.836	0.34	-4.5741	9.98365e-156	1.47478e-156
HORVU3Hr1G002050	6.966	0.383	-5.26477	5.88032e-151	8.95784e-152
HORVU3Hr1G002380	0.1	0	-5.22385	1.57452e-05	2.74113e-05
HORVU3Hr1G003600	2.173	0.47	-2.23425	3.54989e-06	5.80697e-06
HORVU3Hr1G004960	0.42	0.013	-5.06923	1.56897e-08	2.1012e-08
HORVU3Hr1G004990	0.223	0	-6.47585	9.08524e-11	1.05501e-10
HORVU3Hr1G007580	5.386	1.283	-2.14908	1.01422e-35	5.12404e-36
HORVU3Hr1G007960	3.306	0.35	-3.16877	8.27462e-42	3.73806e-42
HORVU3Hr1G007970	1.946	0.25	-2.84238	1.97613e-23	1.34883e-23
HORVU3Hr1G009960	1.193	0.313	-2.3414	1.11025e-08	1.47221e-08
HORVU3Hr1G010100	0.476	0.026	-3.56261	4.56652e-05	8.44376e-05
HORVU3Hr1G010540	1.32	0.266	-2.25833	1.36122e-21	9.85843e-22
HORVU3Hr1G010920	8.116	1.826	-2.09042	4.99307e-47	2.06611e-47
HORVU3Hr1G012970	2.906	0	-7.55392	1.38061e-19	1.06964e-19
HORVU3Hr1G016970	8.206	0.93	-3.10812	7.33745e-125	1.32099e-125
HORVU3Hr1G018530	39.38	6.1	-2.77622	5.55836e-200	6.4717e-201
HORVU3Hr1G020800	0.193	0.056	-2.21153	0.000133272	0.000262867
HORVU3Hr1G023150	14.856	1.283	-3.35199	1.32407e-157	1.93384e-158
HORVU3Hr1G024510	1.583	0.343	-2.35414	2.54835e-14	2.44491e-14
HORVU3Hr1G024920	412.833	102.13	-2.17645	0	0
HORVU3Hr1G024970	5.336	0.65	-2.61415	1.19584e-59	4.10188e-60
HORVU3Hr1G026350	0.243	0.01	-4.21153	3.31672e-05	6.01002e-05
HORVU3Hr1G029240	0.493	0.1	-2.40418	1.25591e-09	1.56116e-09
HORVU3Hr1G030840	0.576	0.016	-5.47457	7.33312e-11	8.47884e-11
HORVU3Hr1G030850	0.373	0.013	-4.25217	2.52759e-05	4.50804e-05
HORVU3Hr1G031620	0.193	0.036	-2.98914	0.000519738	0.00111958
HORVU3Hr1G033760	0.8	0.003	-7.77079	5.87348e-14	5.74879e-14
HORVU3Hr1G034020	0.256	0.02	-3.72611	0.000511791	0.00110029
HORVU3Hr1G034280	3.36	0.153	-6.06068	7.03604e-42	3.17041e-42
HORVU3Hr1G035820	1.97	0.363	-2.34075	0.0008378	0.00186896
HORVU3Hr1G054160	1.543	0.09	-4.2846	1.95429e-42	8.71825e-43
HORVU3Hr1G054920	2.153	0	-5.35465	6.53177e-06	1.09486e-05
HORVU3Hr1G062690	0.453	0.123	-2.03645	1.47971e-05	2.56853e-05
HORVU3Hr1G065420	100.313	19.6	-2.38548	0	0
HORVU3Hr1G068540	0.336	0.086	-2.32474	1.81916e-09	2.28696e-09
HORVU3Hr1G068830	35.476	5.243	-2.76334	7.64575e-141	1.24217e-141
HORVU3Hr1G069080	2.953	0.69	-2.12225	1.33244e-16	1.15312e-16
HORVU3Hr1G069410	14.306	3.546	-2.02309	1.0126e-96	2.29435e-97
HORVU3Hr1G069660	3.17	0.14	-4.40418	3.54837e-26	2.23543e-26
HORVU3Hr1G069690	1.05	0	-5.55555	1.46606e-06	2.3106e-06
HORVU3Hr1G070400	0.15	0	-5.17712	2.11402e-05	3.74072e-05
HORVU3Hr1G070490	0.38	0	-5.03178	5.01796e-05	9.32419e-05
HORVU3Hr1G073120	6.353	0.583	-3.53535	8.61839e-69	2.63241e-69
HORVU3Hr1G073140	1.31	0.1	-3.6946	6.00382e-13	6.182e-13
HORVU3Hr1G075040	16.593	3.6	-2.21938	1.13136e-192	1.37094e-193
HORVU3Hr1G075480	4.36	0.526	-3.06714	3.1207e-50	1.2229e-50
HORVU3Hr1G076550	7.126	1.63	-2.06714	1.60713e-06	2.54056e-06
HORVU3Hr1G081980	0.136	0.003	-4.10462	6.5661e-05	0.000123651
HORVU3Hr1G083420	0.603	0.07	-3.12038	2.57732e-06	4.15389e-06
HORVU3Hr1G083450	0.603	0.07	-3.12038	2.57732e-06	4.15389e-06
HORVU3Hr1G085020	5.62	0.336	-4.12779	2.00809e-125	3.60493e-126
HORVU3Hr1G086100	7.903	1.083	-3.1497	6.3828e-172	8.56927e-173
HORVU3Hr1G086580	0.31	0	-4.72611	0.000244102	0.000499907
HORVU3Hr1G086600	0.69	0	-6.42921	1.69948e-10	2.00837e-10
HORVU3Hr1G087130	0.9	0.123	-2.94732	5.26482e-21	3.88656e-21
HORVU3Hr1G087570	4.033	0.926	-2.1493	1.69525e-67	5.24539e-68
HORVU3Hr1G087690	3.623	0.743	-2.22452	2.55858e-40	1.18602e-40
HORVU3Hr1G088190	3.666	0.413	-3.14114	9.73819e-06	1.66342e-05
HORVU3Hr1G092980	0.563	0	-7.04572	9.28478e-15	8.72455e-15
HORVU3Hr1G093100	26.4	5.45	-2.38669	4.19485e-51	1.62661e-51
HORVU3Hr1G093280	11.176	0.55	-4.30303	6.44273e-92	1.51597e-92
HORVU3Hr1G094250	1.55	0.233	-2.62657	1.78139e-13	1.78332e-13
HORVU3Hr1G095620	21.643	2.383	-3.15306	1.29233e-140	2.10623e-141
HORVU3Hr1G095670	29.236	3.166	-3.03548	3.02608e-291	2.38251e-292
HORVU3Hr1G097160	1.71	0.24	-2.98914	2.85323e-21	2.09056e-21
HORVU3Hr1G097860	1.176	0.196	-2.68958	7.33307e-22	5.25634e-22
HORVU3Hr1G098610	0.58	0.096	-2.78269	2.30158e-06	3.69383e-06
HORVU3Hr1G100270	0.48	0.06	-3.04803	1.3135e-06	2.06072e-06
HORVU3Hr1G100990	0.49	0.086	-2.91197	1.00567e-18	8.03394e-19
HORVU3Hr1G103960	7.146	1.003	-2.73068	5.28628e-57	1.88511e-57
HORVU3Hr1G105170	1.31	0.1	-3.6946	6.00382e-13	6.182e-13
HORVU3Hr1G105180	6.353	0.583	-3.53535	8.61839e-69	2.63241e-69
HORVU3Hr1G105360	4.663	0.886	-2.71518	3.33631e-93	7.74339e-94
HORVU3Hr1G105400	1.096	0.26	-2.01083	6.89174e-10	8.42538e-10
HORVU3Hr1G107160	6.696	1.49	-2.10819	7.52832e-28	4.53742e-28
HORVU3Hr1G108750	171.57	19.523	-3.16606	0	0
HORVU3Hr1G112010	366.403	85.773	-2.22404	0	0
HORVU3Hr1G112020	20.676	3.183	-2.8583	3.53735e-132	6.09172e-133
HORVU3Hr1G112030	0.77	0.06	-4.10462	6.5661e-05	0.000123651
HORVU3Hr1G112080	0.566	0.12	-2.86361	0.000991332	0.00225366
HORVU3Hr1G112520	31.1	6.9	-2.26742	0	0
HORVU3Hr1G112860	0.376	0.05	-3.03645	9.26635e-08	1.31357e-07
HORVU3Hr1G114990	9.006	1.536	-2.62083	9.04576e-86	2.27578e-86
HORVU3Hr1G116010	0.57	0.013	-4.6521	1.10514e-06	1.72023e-06
HORVU3Hr1G116480	0.153	0	-4.98914	6.38869e-05	0.000120113
HORVU3Hr1G117650	41.153	5.783	-2.95873	1.24984e-59	4.29031e-60
HORVU3Hr1G117660	14.97	2.34	-2.79978	1.12958e-73	3.23438e-74
HORVU4Hr1G002080	4.536	0	-8.10462	1.32938e-26	8.26075e-27
HORVU4Hr1G002730	13.746	0.906	-2.50867	1.22582e-86	3.06039e-87
HORVU4Hr1G002760	4.253	0.803	-2.07934	6.92563e-27	4.27337e-27
HORVU4Hr1G003210	1.126	0.286	-2.05625	5.29076e-10	6.4315e-10
HORVU4Hr1G005380	400.643	64.66	-2.63773	0	0
HORVU4Hr1G005440	451.426	102.343	-2.12487	0	0
HORVU4Hr1G005530	8.543	1.966	-2.35195	4.58346e-112	9.15098e-113
HORVU4Hr1G005690	14.443	0	-10.7063	9.3419e-109	1.90227e-109
HORVU4Hr1G008640	0.663	0.153	-2.54168	2.79689e-05	5.03103e-05
HORVU4Hr1G009050	1.713	0.11	-4.88277	8.67111e-12	9.52331e-12
HORVU4Hr1G012030	4.043	0.05	-6.15013	2.13124e-45	9.08952e-46
HORVU4Hr1G012700	13.606	1.36	-3.81305	3.79325e-166	5.25804e-167
HORVU4Hr1G013480	0.71	0.02	-5.28682	1.12146e-17	9.30696e-18
HORVU4Hr1G014370	0.276	0.063	-2.21153	0.000133272	0.000262867
HORVU4Hr1G015560	0.333	0.013	-5.10462	1.03406e-08	1.36852e-08
HORVU4Hr1G017040	0.82	0.2	-4.27865	8.77754e-13	9.12808e-13
HORVU4Hr1G017270	1.56	0.196	-3.06369	5.4698e-29	3.21024e-29
HORVU4Hr1G017470	0.116	0.033	-2.6521	6.12482e-05	0.000114877
HORVU4Hr1G017720	1.66	0.076	-3.05374	8.68221e-09	1.1417e-08
HORVU4Hr1G020030	220.223	28.66	-3.05662	0	0
HORVU4Hr1G020050	0.386	0.116	-2.03889	4.81357e-09	6.22053e-09
HORVU4Hr1G020970	1.31	0.253	-2.7521	1.78157e-21	1.29553e-21
HORVU4Hr1G026960	2.483	0.553	-2.09932	3.18028e-19	2.49535e-19
HORVU4Hr1G043960	0.2	0.02	-3.40418	3.66222e-05	6.66882e-05
HORVU4Hr1G051350	0.573	0	-5.92774	5.44759e-08	7.5959e-08
HORVU4Hr1G054110	2.8	0.716	-3.09361	5.04095e-68	1.552e-68
HORVU4Hr1G054390	1.336	0.21	-2.86361	8.60605e-08	1.21842e-07
HORVU4Hr1G057740	118.733	3.773	-4.93412	0	0
HORVU4Hr1G058070	8.04	1.356	-2.4778	3.43207e-128	6.04685e-129
HORVU4Hr1G061740	3.02	0.74	-2.30832	1.11645e-20	8.3248e-21
HORVU4Hr1G062070	1.573	0.173	-3.23558	1.15664e-26	7.17547e-27
HORVU4Hr1G064360	4.173	0.606	-3.18085	9.82389e-24	6.63613e-24
HORVU4Hr1G064380	20.86	5	-2.179	6.60379e-140	1.08051e-140
HORVU4Hr1G064960	0.503	0.016	-5.15906	5.35405e-09	6.94576e-09
HORVU4Hr1G066120	0.083	0.006	-4.31107	1.67424e-05	2.93175e-05
HORVU4Hr1G066130	0.88	0.04	-4.92774	5.74139e-14	5.61656e-14
HORVU4Hr1G067630	5.176	0.936	-2.19621	4.47805e-70	1.34826e-70
HORVU4Hr1G069820	0.37	0.073	-2.79649	1.73726e-05	3.04834e-05
HORVU4Hr1G071000	0.38	0.09	-2.27865	1.99359e-06	3.17628e-06
HORVU4Hr1G072960	0.893	0.106	-3.10462	6.84137e-07	1.04403e-06
HORVU4Hr1G074460	0.51	0.016	-5.56082	1.94771e-11	2.18009e-11
HORVU4Hr1G077550	0.11	0.026	-2.16971	0.000543994	0.00117524
HORVU4Hr1G077680	15.973	3.396	-2.19977	1.28337e-173	1.70325e-174
HORVU4Hr1G077720	9.036	2.006	-2.0808	7.46135e-37	3.673e-37
HORVU4Hr1G077920	0.496	0.08	-2.6772	1.07696e-06	1.67554e-06
HORVU4Hr1G079160	2.696	0.583	-2.23797	1.48086e-23	1.00698e-23
HORVU4Hr1G079510	0.353	0.106	-2.04161	3.39707e-05	6.16464e-05
HORVU4Hr1G080190	0.316	0.033	-4.86361	1.47498e-07	2.12588e-07
HORVU4Hr1G081190	0.66	0.146	-2.32172	1.11095e-06	1.72955e-06
HORVU4Hr1G081490	0.67	0	-6.96764	3.92476e-14	3.80369e-14
HORVU4Hr1G081550	0.386	0	-5.8623	1.02896e-07	1.46297e-07
HORVU4Hr1G081570	55.91	1.863	-4.99663	0	0
HORVU4Hr1G081640	2.51	0.066	-5.55392	4.9198e-21	3.62555e-21
HORVU4Hr1G081660	1.143	0	-6.5741	2.28723e-11	2.56804e-11
HORVU4Hr1G082390	1.88	0	-5.6521	6.70107e-07	1.02193e-06
HORVU4Hr1G083030	4.806	0.913	-2.5741	1.35219e-10	1.58808e-10
HORVU4Hr1G083820	2.38	0.52	-2.06538	7.29778e-19	5.8e-19
HORVU4Hr1G084360	0.486	0.05	-3.92774	3.16818e-07	4.70197e-07
HORVU4Hr1G085680	13.323	3.016	-2.13762	1.96717e-104	4.17722e-105
HORVU4Hr1G086800	0.746	0.21	-2.08699	1.59787e-09	2.00303e-09
HORVU4Hr1G087220	0.386	0.076	-2.55102	9.16562e-07	1.41847e-06
HORVU4Hr1G089510	2.443	0.04	-6.96896	3.25759e-76	9.0561e-77
HORVU4Hr1G089520	4.57	0.67	-2.72611	1.8279e-10	2.16435e-10
HORVU4Hr1G089770	1.046	0.27	-2.18178	5.84876e-05	0.000109385
HORVU4Hr1G090020	5.636	0.94	-2.57569	2.93314e-151	4.45318e-152
HORVU4Hr1G090070	1.88	0	-6.61363	1.28338e-11	1.42201e-11
HORVU4Hr1G090850	5.82	1.346	-2.14276	6.11873e-41	2.80415e-41
HORVU4Hr1G090860	579.59	153.82	-2.03473	0	0
HORVU5Hr1G000640	11.5	0.78	-3.85204	2.05391e-199	2.40194e-200
HORVU5Hr1G000660	4.283	0.036	-7.19859	2.10851e-30	1.19775e-30
HORVU5Hr1G000680	3.166	0	-7.81357	1.24416e-22	8.69315e-23
HORVU5Hr1G000690	0.406	0.046	-3.37411	4.55549e-05	8.42278e-05
HORVU5Hr1G000710	1.17	0	-6.68958	4.06846e-12	4.3984e-12
HORVU5Hr1G004370	2.543	0.463	-2.64917	5.33459e-25	3.46676e-25
HORVU5Hr1G004510	0.823	0.156	-3.24749	3.53193e-06	5.77577e-06
HORVU5Hr1G004990	5.516	0.516	-3.54373	4.65329e-33	2.50191e-33
HORVU5Hr1G005030	4.346	0.106	-5.46307	7.06217e-29	4.15749e-29
HORVU5Hr1G005240	0.26	0.023	-3.98914	0.000129699	0.000255322
HORVU5Hr1G005290	131.59	27.693	-2.28256	0	0
HORVU5Hr1G014510	0.906	0.17	-2.27865	7.46988e-05	0.000142308
HORVU5Hr1G015010	0.26	0.03	-3.31107	7.1474e-05	0.000135276
HORVU5Hr1G017940	0.113	0	-6.40418	2.36366e-10	2.81722e-10
HORVU5Hr1G021120	0.746	0.04	-4.83044	1.86461e-24	1.23159e-24
HORVU5Hr1G023940	12.186	2.726	-2.37616	4.71763e-101	1.02839e-101
HORVU5Hr1G025760	1.88	0.39	-2.4351	2.27683e-43	9.99946e-44
HORVU5Hr1G030630	0.21	0.01	-2.90327	0.000133091	0.000262425
HORVU5Hr1G034150	0.686	0	-5.26812	1.17701e-05	2.02529e-05
HORVU5Hr1G034830	2.893	0.67	-2.19869	3.14969e-22	2.23145e-22
HORVU5Hr1G043200	3.2	0.79	-2.09605	2.69997e-23	1.84982e-23
HORVU5Hr1G044710	1.023	0.193	-2.55102	9.16562e-07	1.41847e-06
HORVU5Hr1G045360	0.806	0.25	-2.21153	2.00838e-09	2.53129e-09
HORVU5Hr1G046420	2.046	0.246	-2.95264	5.76911e-13	5.93292e-13
HORVU5Hr1G052030	3.593	0	-7.23656	2.06416e-16	1.80251e-16
HORVU5Hr1G052650	0.686	0.08	-3.21153	5.02837e-06	8.33586e-06
HORVU5Hr1G052830	0.13	0.02	-3.10462	0.000269362	0.000554573
HORVU5Hr1G055950	18.536	4.226	-2.23369	1.28284e-62	4.22592e-63
HORVU5Hr1G056770	15.67	1.09	-3.78408	3.9793e-72	1.16748e-72
HORVU5Hr1G061580	0.903	0.12	-2.46831	6.22588e-09	8.11989e-09
HORVU5Hr1G061950	1.343	0.316	-2.2232	1.51495e-15	1.37303e-15
HORVU5Hr1G063500	0.226	0.046	-2.31107	4.51478e-06	7.45656e-06
HORVU5Hr1G063570	4.833	0.706	-2.88429	3.57034e-23	2.45346e-23
HORVU5Hr1G063630	0.456	0.03	-4.53258	0.000787427	0.00174902
HORVU5Hr1G063650	0.373	0	-4.86361	0.000124225	0.00024402
HORVU5Hr1G063660	2.32	0.41	-3.03714	8.4245e-14	8.30831e-14
HORVU5Hr1G065420	3.86	0.47	-3.47613	3.19491e-42	1.43142e-42
HORVU5Hr1G070050	1.043	0.216	-2.6772	1.07696e-06	1.67554e-06
HORVU5Hr1G070540	2.416	0.613	-2.03423	9.16604e-10	1.12916e-09
HORVU5Hr1G070670	2.426	0.34	-2.82009	1.23561e-39	5.79895e-40
HORVU5Hr1G073760	0.386	0.023	-4.35619	1.42539e-07	2.05166e-07
HORVU5Hr1G074450	13.72	2.47	-2.40086	1.1268e-67	3.47685e-68
HORVU5Hr1G074810	6.94	1.55	-2.27735	2.11042e-54	7.83163e-55
HORVU5Hr1G076060	1.016	0.223	-2.17947	9.78252e-14	9.68022e-14
HORVU5Hr1G076740	0.546	0.1	-2.86361	0.000991332	0.00225366
HORVU5Hr1G077640	0.416	0.053	-3.21153	0.000138684	0.000274112
HORVU5Hr1G081210	2.84	0.356	-3.138	2.06455e-32	1.1283e-32
HORVU5Hr1G081270	0.613	0	-6.32828	6.25984e-10	7.63682e-10
HORVU5Hr1G081610	0.606	0.18	-2.14114	1.11431e-05	1.91269e-05
HORVU5Hr1G082900	14.173	3.33	-2.2064	2.91871e-18	2.37208e-18
HORVU5Hr1G085330	0.126	0.006	-4.40418	8.47522e-06	1.43529e-05
HORVU5Hr1G085800	0.39	0.09	-2.34278	4.17778e-05	7.65692e-05
HORVU5Hr1G086130	0.983	0.226	-2.51212	0.000598864	0.00130868
HORVU5Hr1G087250	0.55	0.11	-2.3023	0.000113008	0.000219812
HORVU5Hr1G087560	0.503	0.04	-3.80197	3.79401e-13	3.86768e-13
HORVU5Hr1G089450	0.503	0	-4.98914	6.38869e-05	0.000120113
HORVU5Hr1G091230	0.586	0	-4.98914	6.38869e-05	0.000120113
HORVU5Hr1G091430	0.043	0.006	-3.6521	4.81355e-06	7.9679e-06
HORVU5Hr1G091950	1.653	0.256	-2.80107	6.45114e-16	5.75251e-16
HORVU5Hr1G092310	0.486	0.043	-2.78269	2.30158e-06	3.69383e-06
HORVU5Hr1G092590	0.346	0	-5.07999	3.80707e-05	6.94773e-05
HORVU5Hr1G094770	0.546	0.15	-2.03989	0.000226867	0.000462721
HORVU5Hr1G094820	1.126	0	-8.63482	1.15378e-35	5.83357e-36
HORVU5Hr1G094830	5.543	0.016	-8.6527	1.13522e-23	7.68744e-24
HORVU5Hr1G097130	2.103	0.356	-2.68797	5.45446e-21	4.03075e-21
HORVU5Hr1G097270	3.973	0.356	-3.22519	8.0873e-58	2.84975e-58
HORVU5Hr1G102010	5.666	0.543	-3.50572	2.02635e-24	1.33972e-24
HORVU5Hr1G102040	7.866	0.703	-3.48414	1.04741e-41	4.73972e-42
HORVU5Hr1G102070	27.29	2.446	-3.47218	6.02494e-188	7.47849e-189
HORVU5Hr1G102140	9.386	0.5	-4.25503	2.60176e-52	9.93521e-53
HORVU5Hr1G102190	11.86	1.463	-3.08121	4.54123e-76	1.26537e-76
HORVU5Hr1G102210	5.653	0.316	-4.13009	8.72022e-17	7.48736e-17
HORVU5Hr1G103670	2.53	0.463	-2.62657	0.000463653	0.000990083
HORVU5Hr1G104020	0.53	0.06	-4.56443	4.81031e-09	6.21571e-09
HORVU5Hr1G104600	10.366	1.93	-2.29565	1.61989e-38	7.73122e-39
HORVU5Hr1G104750	4.55	0.526	-3.00684	2.49909e-33	1.33373e-33
HORVU5Hr1G104760	0.936	0.126	-3.5741	9.50659e-06	1.61801e-05
HORVU5Hr1G108690	1.186	0.143	-2.9006	1.99521e-16	1.74025e-16
HORVU5Hr1G109610	3.833	0.78	-2.40418	9.37593e-05	0.000180712
HORVU5Hr1G111890	0.79	0.183	-2.51965	0.000861968	0.00192686
HORVU5Hr1G111920	0.53	0.02	-5.10462	1.03406e-08	1.36852e-08
HORVU5Hr1G112380	1.413	0.156	-3.55719	1.74444e-09	2.1908e-09
HORVU5Hr1G112610	2.65	0.153	-4.19555	2.78679e-30	1.58841e-30
HORVU5Hr1G112820	1.563	0.186	-2.83714	1.2203e-06	1.90559e-06
HORVU5Hr1G113500	0.43	0.006	-4.15906	2.08001e-08	2.808e-08
HORVU5Hr1G113750	0.3	0	-5.98914	2.93787e-08	4.0132e-08
HORVU5Hr1G113770	0.68	0.086	-3.29726	1.24616e-12	1.30728e-12
HORVU5Hr1G113900	0.81	0.14	-2.69368	2.55822e-09	3.25086e-09
HORVU5Hr1G114000	0.416	0.126	-2.51965	5.59353e-08	7.80513e-08
HORVU5Hr1G114260	0.14	0.013	-4.10462	6.5661e-05	0.000123651
HORVU5Hr1G114600	1.006	0.243	-2.15141	5.73993e-08	8.01541e-08
HORVU5Hr1G119050	0.83	0.036	-4.49164	7.71889e-15	7.21949e-15
HORVU5Hr1G119820	9.1	1.083	-3.05065	1.97199e-109	3.9978e-110
HORVU5Hr1G120300	0.643	0.13	-2.93231	1.53855e-15	1.3958e-15
HORVU5Hr1G120420	0.27	0.033	-3.18674	2.65629e-06	4.28866e-06
HORVU5Hr1G122060	2.276	0.616	-2.02867	2.78712e-06	4.50526e-06
HORVU5Hr1G124160	0.55	0.11	-2.3023	0.000113008	0.000219812
HORVU6Hr1G000060	17.063	4.38	-2.01299	2.43359e-46	1.02105e-46
HORVU6Hr1G000440	31.066	7.786	-2.13281	4.79622e-168	6.5868e-169
HORVU6Hr1G000600	3	0.676	-2.27359	1.02931e-28	6.08859e-29
HORVU6Hr1G001150	3.02	0.08	-5.67096	1.09066e-22	7.61225e-23
HORVU6Hr1G001200	2.396	0.243	-3.60712	2.50627e-101	5.45055e-102
HORVU6Hr1G003160	3.063	0.803	-2.12886	2.94255e-27	1.8002e-27
HORVU6Hr1G003270	10	2.073	-2.22482	2.28169e-175	2.99893e-176
HORVU6Hr1G009540	3.986	0.876	-2.22106	2.70614e-18	2.19411e-18
HORVU6Hr1G010340	1.073	0.09	-3.66498	1.10063e-14	1.03803e-14
HORVU6Hr1G010470	0.28	0.08	-2.31107	0.000695869	0.00153494
HORVU6Hr1G011550	0.893	0.133	-2.9006	1.99521e-16	1.74025e-16
HORVU6Hr1G012090	1.753	0.013	-6.7705	1.78851e-45	7.61863e-46
HORVU6Hr1G013700	6.493	0.136	-5.69629	3.70551e-119	6.97525e-120
HORVU6Hr1G018690	1.846	0.016	-8.03237	2.11369e-49	8.40212e-50
HORVU6Hr1G020950	0.666	0.093	-4.24917	6.34789e-09	8.2839e-09
HORVU6Hr1G029750	1.17	0.09	-3.8896	4.98536e-15	4.6283e-15
HORVU6Hr1G032750	0.323	0	-5.10794	3.22468e-05	5.83527e-05
HORVU6Hr1G035230	1.396	0	-7.70796	2.43022e-21	1.77408e-21
HORVU6Hr1G035280	0.143	0.006	-4.10462	6.5661e-05	0.000123651
HORVU6Hr1G035670	0.383	0.01	-3.72611	0.000511791	0.00110029
HORVU6Hr1G036580	1.08	0	-5.59558	1.06587e-06	1.65677e-06
HORVU6Hr1G037310	0.41	0.056	-3.01839	1.21564e-06	1.89784e-06
HORVU6Hr1G039840	4.15	1.1	-2.14246	2.50229e-12	2.67217e-12
HORVU6Hr1G040040	6.073	1.536	-2.1747	3.99583e-25	2.58803e-25
HORVU6Hr1G050860	1.026	0.173	-2.38603	1.27746e-13	1.27016e-13
HORVU6Hr1G059760	0.246	0	-5.20223	1.80329e-05	3.16859e-05
HORVU6Hr1G062980	1.64	0.13	-3.62469	1.85868e-14	1.76893e-14
HORVU6Hr1G065390	0.143	0	-4.79649	0.000174334	0.000348889
HORVU6Hr1G066840	4.54	0.13	-5.299	9.08553e-163	1.28968e-163
HORVU6Hr1G068610	25.853	4.083	-2.6239	0	0
HORVU6Hr1G070190	0.76	0	-4.86361	0.000124225	0.00024402
HORVU6Hr1G070590	0.33	0	-4.98914	6.38869e-05	0.000120113
HORVU6Hr1G073530	5.57	0	-10.048	9.45297e-77	2.61096e-77
HORVU6Hr1G078270	3.776	0.45	-2.99741	2.40167e-35	1.22446e-35
HORVU6Hr1G078300	6.98	1.716	-2.05327	7.13602e-45	3.06631e-45
HORVU6Hr1G078360	40.236	10.386	-2.30901	0	0
HORVU6Hr1G079700	43.423	10.273	-2.18205	0	0
HORVU6Hr1G080270	9.443	1.653	-2.5012	2.16964e-119	4.07023e-120
HORVU6Hr1G080360	24.566	3.66	-2.61613	5.26319e-207	5.83782e-208
HORVU6Hr1G080790	79.61	15.466	-2.69005	0	0
HORVU6Hr1G083960	59.23	6.566	-3.22344	0	0
HORVU6Hr1G087050	8.563	2.1	-2.20907	1.19921e-32	6.51693e-33
HORVU6Hr1G087120	23.73	5.946	-2.0665	2.54106e-127	4.50959e-128
HORVU6Hr1G087820	0.106	0	-4.86361	0.000124225	0.00024402
HORVU6Hr1G088470	0.2	0	-4.81289	0.000160576	0.00032014
HORVU6Hr1G088480	1.26	0.353	-2.00321	3.31451e-14	3.19952e-14
HORVU6Hr1G089190	45.223	6.38	-2.77604	0	0
HORVU6Hr1G089350	0.256	0.023	-2.21153	0.000133272	0.000262867
HORVU6Hr1G089540	26.46	6.133	-2.22466	5.40296e-168	7.42698e-169
HORVU6Hr1G089590	0.696	0.17	-2.41872	1.72514e-11	1.9261e-11
HORVU6Hr1G089600	28.01	2.696	-3.54514	0	0
HORVU6Hr1G090040	0.463	0.113	-2.5741	3.71826e-06	6.09335e-06
HORVU6Hr1G090130	0.193	0.08	-2.10462	4.47484e-05	8.26392e-05
HORVU6Hr1G090510	29.61	7.21	-2.1796	5.12031e-243	4.76014e-244
HORVU6Hr1G090820	0.353	0	-4.40418	0.000957274	0.00215709
HORVU6Hr1G091610	1.21	0.203	-2.50371	2.80134e-11	3.16287e-11
HORVU6Hr1G092860	1.533	0.296	-2.18379	1.18053e-15	1.06388e-15
HORVU6Hr1G093640	0.353	0.043	-2.40418	3.40632e-07	5.06456e-07
HORVU6Hr1G094740	6.086	0.846	-2.2754	2.59812e-21	1.89931e-21
HORVU6Hr1G094990	0.71	0.12	-2.74403	5.73203e-16	5.09878e-16
HORVU6Hr1G095020	0.433	0.1	-2.87548	5.52159e-13	5.67059e-13
HORVU6Hr1G095070	1.686	0.356	-2.13648	2.79882e-15	2.57145e-15
HORVU7Hr1G001170	0.106	0	-4.72611	0.000244102	0.000499907
HORVU7Hr1G002560	9.056	1.386	-2.8156	5.77459e-170	7.82675e-171
HORVU7Hr1G002820	30.88	7.53	-2.3485	0	0
HORVU7Hr1G002970	0.466	0.053	-2.90668	6.89845e-05	0.000130343
HORVU7Hr1G006580	0.8	0.263	-2.00443	0.000136461	0.000269472
HORVU7Hr1G008510	5.743	0.416	-3.94644	1.73487e-113	3.42812e-114
HORVU7Hr1G009410	6.696	1.483	-2.46473	9.13353e-195	1.09974e-195
HORVU7Hr1G009420	34.45	5.136	-2.85738	0	0
HORVU7Hr1G009840	0.606	0.1	-2.86361	8.1536e-10	1.00141e-09
HORVU7Hr1G010150	4.496	0.58	-3.11809	2.26349e-55	8.26906e-56
HORVU7Hr1G010850	0.223	0	-5.49588	2.3294e-06	3.73968e-06
HORVU7Hr1G013470	2.166	0.516	-2.40418	3.42958e-24	2.28285e-24
HORVU7Hr1G017950	0.363	0.046	-3.02867	6.51805e-09	8.51014e-09
HORVU7Hr1G018530	3.34	0.406	-3.06474	5.25235e-39	2.4859e-39
HORVU7Hr1G020270	1.196	0.166	-2.69368	6.74938e-17	5.76746e-17
HORVU7Hr1G020940	0.246	0.023	-3.89987	0.000212235	0.000431297
HORVU7Hr1G021430	17.776	4.666	-2.04767	5.93981e-190	7.31188e-191
HORVU7Hr1G021640	0.35	0.083	-2.10462	4.47484e-05	8.26392e-05
HORVU7Hr1G025240	0.506	0	-5.98914	2.93787e-08	4.0132e-08
HORVU7Hr1G025680	3.44	0.866	-2.09409	7.54167e-32	4.17383e-32
HORVU7Hr1G027410	9.39	1.46	-2.67471	9.63331e-35	4.96207e-35
HORVU7Hr1G029460	0.963	0.26	-2.24745	2.80072e-10	3.35143e-10
HORVU7Hr1G033490	1.183	0.16	-2.9485	2.3885e-08	3.23396e-08
HORVU7Hr1G035020	4.456	0.036	-7.31107	1.74491e-32	9.51602e-33
HORVU7Hr1G035430	66.146	10.406	-2.78936	0	0
HORVU7Hr1G038400	6.976	0.88	-2.90941	1.97656e-67	6.13101e-68
HORVU7Hr1G039180	4.726	0.616	-3.1141	5.66828e-93	1.31994e-93
HORVU7Hr1G040210	0.6	0.143	-2.91956	5.23987e-06	8.70114e-06
HORVU7Hr1G041690	5.353	0	-10.2051	1.89302e-83	4.88878e-84
HORVU7Hr1G042110	1.196	0.31	-2.37299	0.000136546	0.000269659
HORVU7Hr1G043600	0.45	0	-6.21565	2.44628e-09	3.1039e-09
HORVU7Hr1G045400	26.596	4.906	-2.54686	0	0
HORVU7Hr1G045600	17.963	2.96	-2.5975	8.57102e-203	9.8475e-204
HORVU7Hr1G045620	0.386	0	-4.5741	0.000482683	0.00103338
HORVU7Hr1G046210	2.11	0	-4.72611	0.000244102	0.000499907
HORVU7Hr1G046250	7.696	1.933	-2.25779	8.28552e-89	2.01864e-89
HORVU7Hr1G050110	0.29	0	-5.90434	6.84798e-08	9.62934e-08
HORVU7Hr1G051650	11.7	1.23	-3.04978	3.38483e-163	4.78738e-164
HORVU7Hr1G055330	2.523	0.44	-2.78023	1.1942e-23	8.09449e-24
HORVU7Hr1G056060	8.86	2.256	-2.09919	4.68648e-70	1.41221e-70
HORVU7Hr1G056760	0.18	0.036	-2.72611	3.27483e-05	5.92979e-05
HORVU7Hr1G072450	0.836	0.19	-2.06314	2.77686e-09	3.53546e-09
HORVU7Hr1G076120	2.34	0.03	-6.55392	8.97126e-59	3.10946e-59
HORVU7Hr1G078700	0.106	0.01	-2.89631	0.000407181	0.000862495
HORVU7Hr1G080250	2.263	0.543	-2.08225	0.000958908	0.00216089
HORVU7Hr1G081740	4.043	0.816	-2.46529	1.22668e-35	6.21004e-36
HORVU7Hr1G085620	0.273	0.023	-3.72611	0.000511791	0.00110029
HORVU7Hr1G087870	5.843	0.523	-3.37176	7.11034e-26	4.51408e-26
HORVU7Hr1G088790	0.33	0.04	-3.10462	0.000269362	0.000554573
HORVU7Hr1G090840	0.856	0.133	-2.8896	1.7492e-22	1.2287e-22
HORVU7Hr1G091150	17.643	3.23	-2.73716	1.16623e-231	1.147e-232
HORVU7Hr1G091240	0.79	0.1	-3.36354	1.20786e-16	1.04329e-16
HORVU7Hr1G092230	4.126	0.473	-3.22618	8.38775e-63	2.75341e-63
HORVU7Hr1G096010	0.98	0.116	-3.50619	2.17637e-12	2.31408e-12
HORVU7Hr1G096780	1.446	0.353	-2.29726	1.8415e-05	3.24047e-05
HORVU7Hr1G097270	0.57	0.046	-2.9485	2.3885e-08	3.23396e-08
HORVU7Hr1G097510	0.81	0.166	-2.16317	1.3135e-07	1.88404e-07
HORVU7Hr1G098550	0.25	0.076	-2.79649	1.73726e-05	3.04834e-05
HORVU7Hr1G100230	18.886	4.853	-2.11162	3.65185e-35	1.86747e-35
HORVU7Hr1G100570	1.863	0.356	-2.66544	1.6597e-29	9.63019e-30
HORVU7Hr1G101460	0.55	0	-4.66871	0.000319121	0.000662831
HORVU7Hr1G101980	3.793	0.596	-2.93469	2.66591e-21	1.95024e-21
HORVU7Hr1G102030	29.71	6.15	-2.41116	8.34987e-65	2.67781e-65
HORVU7Hr1G108000	2.583	0.426	-2.50371	2.35555e-30	1.33899e-30
HORVU7Hr1G108980	4.38	1.06	-2.12571	5.52403e-22	3.93979e-22
HORVU7Hr1G110790	0.13	0	-4.5741	0.000482683	0.00103338
HORVU7Hr1G113270	147.943	36.813	-2.10395	0	0
HORVU7Hr1G116550	2.596	0.246	-3.76492	5.66093e-28	3.40009e-28
HORVU7Hr1G116630	0.51	0	-4.86361	0.000124225	0.00024402
HORVU7Hr1G117710	21.123	5.316	-2.17236	3.03052e-192	3.68004e-193
HORVU7Hr1G117870	2.63	0.31	-3.44231	1.06977e-26	6.62832e-27
HORVU7Hr1G118180	0.223	0	-4.98914	6.38869e-05	0.000120113
HORVU7Hr1G118520	0.6	0.06	-3.86361	0.000257647	0.0005291
HORVU7Hr1G118560	1.81	0.413	-2.07841	8.84916e-21	6.58477e-21
HORVU7Hr1G119010	0.843	0.016	-5.86361	1.03142e-13	1.02142e-13
HORVU7Hr1G121120	14.643	1.27	-3.57054	1.72281e-182	2.19368e-183
HORVU7Hr1G122120	20.676	3.496	-2.67004	3.59965e-87	8.92231e-88
HORVU7Hr1G122350	3.203	0.093	-5.5741	4.30226e-80	1.14638e-80

## Sheet:  up-regulated at T18 in Alexis
Gene ID	A_18d_CK FPKM	A_18d_T FPKM	log2(A_18d_T/A_18d_CK)	Qvalue(A_18d_CK-vs-A_18d_T)	Pvalue(A_18d_CK-vs-A_18d_T)
AGP50745	0	0.973	8.81904	1.54523e-44	3.52558e-45
BGI_novel_G000014	0.19	0.833	2.16375	4.59162e-18	2.37942e-18
BGI_novel_G000024	0.13	1.666	3.6391	2.22173e-16	1.24805e-16
BGI_novel_G000047	0.083	1.346	3.99382	4.85454e-28	1.69157e-28
BGI_novel_G000057	0.67	8.343	3.63428	1.05618e-42	2.49641e-43
BGI_novel_G000099	0.4	3.446	3.11661	1.1861e-63	1.91234e-64
BGI_novel_G000102	0	0.85	7.20328	5.9575e-18	3.10755e-18
BGI_novel_G000104	0	0.323	6.56671	1.65493e-12	1.16959e-12
BGI_novel_G000112	0.093	0.466	2.36539	3.22424e-06	3.90341e-06
BGI_novel_G000117	0.033	0.233	2.80027	1.21915e-18	6.14842e-19
BGI_novel_G000124	0.096	0.466	2.26041	4.44251e-33	1.32464e-33
BGI_novel_G000138	0.12	0.923	2.93242	1.03847e-12	7.24052e-13
BGI_novel_G000172	0.053	0.763	3.89307	8.26455e-42	1.99572e-42
BGI_novel_G000173	0.04	0.193	2.23136	1.45573e-05	1.90107e-05
BGI_novel_G000189	0	0.106	4.84981	6.76623e-05	9.65282e-05
BGI_novel_G000190	0.203	0.873	2.11802	2.65444e-06	3.16553e-06
BGI_novel_G000201	0	0.12	5.76993	5.29287e-08	5.30464e-08
BGI_novel_G000218	0.03	0.233	2.92156	3.80033e-06	4.6306e-06
BGI_novel_G000295	0.133	0.573	2.07183	9.81095e-06	1.26035e-05
BGI_novel_G000297	0.06	0.523	3.13773	3.99749e-08	3.96612e-08
BGI_novel_G000304	0.006	0.303	5.62609	3.71569e-13	2.51824e-13
BGI_novel_G000336	0	0.043	5.42076	1.29902e-06	1.49858e-06
BGI_novel_G000345	0.036	0.416	3.46052	5.83267e-05	8.26935e-05
BGI_novel_G000389	0	0.186	6.71191	1.40323e-13	9.24652e-14
BGI_novel_G000450	0.07	0.53	2.9013	6.34244e-31	2.01427e-31
BGI_novel_G000482	0	1.446	8.17979	3.5566e-31	1.1197e-31
BGI_novel_G000502	0.033	0.22	2.74765	8.99699e-11	7.12063e-11
BGI_novel_G000550	0	0.056	4.71957	0.000139678	0.000207458
BGI_novel_G000559	0.283	1.763	2.63823	7.01912e-39	1.81356e-39
BGI_novel_G000611	0.11	0.556	2.36306	1.44915e-05	1.89224e-05
BGI_novel_G000626	0	0.213	5.86172	2.03016e-08	1.95469e-08
BGI_novel_G000668	0.026	2.39	6.47764	3.67296e-22	1.58713e-22
BGI_novel_G000680	0.136	2.686	4.32001	1.39599e-48	2.93221e-49
BGI_novel_G000681	0.2	2.056	3.36203	4.05683e-44	9.32849e-45
BGI_novel_G000687	0.06	1.36	4.47495	5.14747e-31	1.62807e-31
BGI_novel_G000694	0	0.353	5.46761	8.80149e-07	9.95273e-07
BGI_novel_G000721	0	0.496	4.31575	0.000922516	0.0015611
BGI_novel_G000774	0.123	0.79	2.66773	4.15135e-27	1.49577e-27
BGI_novel_G000785	0.07	0.44	2.68694	0.000119425	0.000176165
BGI_novel_G000818	0	0.133	5.64918	1.73535e-07	1.82223e-07
BGI_novel_G000860	0.086	1.536	4.15284	1.15033e-114	1.00349e-115
BGI_novel_G000870	0.006	0.333	5.32791	1.08948e-07	1.12155e-07
BGI_novel_G000904	0	0.1	6.81119	2.29443e-14	1.44096e-14
BGI_novel_G000905	0.04	0.233	2.58301	1.3631e-15	7.98599e-16
BGI_novel_G000921	0.396	1.626	2.03991	8.78581e-20	4.19394e-20
BGI_novel_G000943	0.17	1.326	2.94136	2.51921e-10	2.06134e-10
BGI_novel_G000945	0	0.093	6.1456	7.29026e-10	6.21692e-10
BGI_novel_G000950	0.906	7.356	3.01683	2.1713e-303	6.71939e-305
BGI_novel_G000973	0	0.9	7.48584	4.49553e-21	2.03678e-21
BGI_novel_G000977	0	0.09	4.65489	0.00019492	0.000296726
BGI_novel_G000978	0.116	0.68	2.5084	4.49695e-07	4.9259e-07
BGI_novel_G001017	0	0.473	8.72134	3.45962e-42	8.27839e-43
BGI_novel_G001018	0	0.096	6.69454	1.91126e-13	1.2666e-13
BGI_novel_G001028	0	0.043	5.42344	1.27095e-06	1.46435e-06
BGI_novel_G001041	0	0.116	4.94429	3.85215e-05	5.32847e-05
BGI_novel_G001053	0.136	0.72	2.4212	1.95356e-08	1.87825e-08
BGI_novel_G001055	0.446	1.863	2.06184	1.95895e-17	1.04633e-17
BGI_novel_G001066	0.023	0.16	2.89592	4.12188e-12	2.99508e-12
BGI_novel_G001090	0.01	0.446	5.66131	5.87925e-22	2.56294e-22
BGI_novel_G001186	0.116	0.71	2.62573	1.04513e-10	8.31153e-11
BGI_novel_G001233	0.083	0.893	3.43524	1.599e-07	1.67399e-07
BGI_novel_G001247	0	0.556	8.64035	2.48234e-40	6.20401e-41
BGI_novel_G001248	0	0.063	5.13624	1.1058e-05	1.42765e-05
BGI_novel_G001273	0.006	0.103	3.8442	9.12724e-07	1.03381e-06
BGI_novel_G001276	0	0.106	4.96192	3.45151e-05	4.75129e-05
BGI_novel_G001331	0	0.226	5.26585	4.3777e-06	5.36135e-06
BGI_novel_G001339	0	0.41	6.10318	1.24219e-09	1.07968e-09
BGI_novel_G001351	0	0.04	4.65489	0.00019492	0.000296726
BGI_novel_G001374	0.133	0.606	2.20966	7.01515e-23	2.94472e-23
BGI_novel_G001381	0	0.36	7.6834	1.44491e-23	5.89388e-24
BGI_novel_G001419	0.7	3.156	2.2101	2.05472e-15	1.21548e-15
BGI_novel_G001447	0.3	1.65	2.44313	2.18494e-20	1.01832e-20
BGI_novel_G001448	0.3	1.65	2.44313	2.18494e-20	1.01832e-20
BGI_novel_G001484	0	1.56	9.34702	1.48862e-59	2.5718e-60
BGI_novel_G001486	0.043	1.15	4.76923	2.23163e-88	2.63193e-89
BGI_novel_G001491	0.16	0.646	2.00551	4.36298e-14	2.78931e-14
BGI_novel_G001494	0.206	0.866	2.06822	3.4956e-33	1.04087e-33
BGI_novel_G001495	0	0.673	8.14083	1.67558e-30	5.40444e-31
BGI_novel_G001502	0.003	0.106	5.28572	7.37725e-10	6.29469e-10
BGI_novel_G001527	0	0.423	7.99337	4.49242e-28	1.5632e-28
BGI_novel_G001536	0.443	1.843	2.06586	6.21346e-24	2.50019e-24
BGI_novel_G001579	0	0.096	4.66738	0.000182648	0.000277215
BGI_novel_G001603	0.133	0.766	2.53439	1.93396e-10	1.56911e-10
BGI_novel_G001649	1.52	6.063	2.02202	7.42295e-18	3.88462e-18
BGI_novel_G001698	0.086	0.49	2.50673	3.69675e-05	5.1045e-05
BGI_novel_G001707	0	1.16	6.5013	4.70642e-12	3.43244e-12
BGI_novel_G001716	0.03	0.18	2.57879	3.27319e-09	2.94707e-09
BGI_novel_G001723	0.643	11.81	4.20372	1.27166e-39	3.23193e-40
BGI_novel_G001731	0.076	0.65	3.07829	1.0443e-09	9.02762e-10
BGI_novel_G001741	0.576	4.043	2.8191	4.74233e-34	1.38476e-34
BGI_novel_G001752	4	23.443	2.57101	1.17941e-131	8.87071e-133
BGI_novel_G001786	0.513	2.19	2.10276	3.03515e-30	9.84628e-31
BGI_novel_G001789	0.036	1.74	5.57984	5.92771e-24	2.38377e-24
BGI_novel_G001797	0.01	0.496	5.58957	7.28397e-13	5.0277e-13
BGI_novel_G001857	0.403	3.276	3.02664	2.74536e-09	2.46113e-09
BGI_novel_G001872	0.02	0.216	3.38614	1.79899e-05	2.38923e-05
BGI_novel_G001890	0.313	8.35	4.73305	2.91331e-194	1.48131e-195
BGI_novel_G001892	0.913	9.5	3.38099	1.78726e-213	8.15845e-215
BGI_novel_G001939	0.08	0.423	2.39281	8.26725e-10	7.07357e-10
BGI_novel_G001963	1.556	7.993	2.38614	6.31482e-26	2.35941e-26
BGI_novel_G001989	0.25	1.023	2.03153	4.44652e-06	5.44961e-06
BGI_novel_G001994	0.066	0.42	2.6935	1.39215e-08	1.32468e-08
BGI_novel_G002038	0.326	1.3	2.02625	2.36588e-06	2.80774e-06
BGI_novel_G002085	0.153	0.726	2.24243	1.31589e-08	1.24422e-08
BGI_novel_G002119	0.543	2.38	2.14032	8.00447e-55	1.50836e-55
BGI_novel_G002133	0.103	0.91	3.14386	1.89575e-30	6.12533e-31
BGI_novel_G002148	0.116	1.736	3.89573	7.69236e-47	1.67385e-47
BGI_novel_G002164	0	0.043	4.55942	0.000311995	0.000490687
BGI_novel_G002188	0	0.116	4.53979	0.000342989	0.000542191
BGI_novel_G002207	0	0.06	5.45326	9.88507e-07	1.12961e-06
BGI_novel_G002210	0	0.173	7.02195	3.41927e-16	1.94048e-16
BGI_novel_G002213	0	0.15	6.56762	1.63045e-12	1.15189e-12
BGI_novel_G002228	0	8.186	9.0947	7.38776e-52	1.45995e-52
BGI_novel_G002290	0	0.046	5.43942	1.11212e-06	1.27493e-06
BGI_novel_G002439	0	0.606	7.3815	7.32699e-20	3.48864e-20
BGI_novel_G002553	0.076	0.37	2.28621	1.5785e-06	1.83523e-06
BGI_novel_G002585	0	0.313	5.47732	8.10469e-07	9.13055e-07
BGI_novel_G002623	0.243	1.53	2.65679	3.8457e-07	4.19222e-07
BGI_novel_G002635	0.253	1.19	2.23218	5.17836e-42	1.24504e-42
BGI_novel_G002636	0.03	0.306	3.32587	1.8225e-12	1.29172e-12
BGI_novel_G002679	0	0.233	6.89397	4.67072e-15	2.81951e-15
BGI_novel_G002696	0	0.206	5.17254	8.6275e-06	1.09347e-05
BGI_novel_G002709	0.04	0.163	2.01277	2.46066e-06	2.92481e-06
BGI_novel_G002715	6.79	32.003	2.24175	0	0
BGI_novel_G002720	0	2.813	8.73529	1.62811e-42	3.86146e-43
BGI_novel_G002724	0.36	22.486	5.96426	4.09392e-206	1.9486e-207
BGI_novel_G002727	0.153	1.516	3.35524	1.58236e-05	2.07402e-05
BGI_novel_G002735	0.136	0.726	2.42267	8.78659e-11	6.94841e-11
BGI_novel_G002746	0	1.333	8.10235	7.52661e-30	2.47715e-30
BGI_novel_G002751	0.12	0.52	2.10271	2.80269e-08	2.73994e-08
BGI_novel_G002798	0	0.153	7.12393	3.6955e-17	1.99728e-17
BGI_novel_G002812	0	0.356	7.88086	2.38591e-26	8.80401e-27
BGI_novel_G002813	0.013	0.093	2.9177	2.59113e-05	3.49746e-05
BGI_novel_G002827	0.063	0.71	3.49626	1.59593e-16	8.90242e-17
BGI_novel_G002906	0	0.35	6.03953	2.70332e-09	2.41093e-09
BGI_novel_G002929	0.106	0.61	2.52244	1.00526e-16	5.5588e-17
BGI_novel_G002936	0	0.84	5.0478	2.00017e-05	2.66925e-05
BGI_novel_G002968	0.076	0.36	2.21027	3.5872e-06	4.35855e-06
BGI_novel_G003022	0	0.473	7.27478	1.07594e-18	5.40959e-19
BGI_novel_G003030	0	0.333	6.75058	7.01403e-14	4.53829e-14
BGI_novel_G003031	0	0.123	5.3758	1.8658e-06	2.19608e-06
BGI_novel_G003032	0	0.293	7.2497	1.97982e-18	1.00667e-18
BGI_novel_G003033	0	0.306	7.54534	8.534e-22	3.74171e-22
BGI_novel_G003034	0	0.156	6.22149	2.72917e-10	2.23757e-10
BGI_novel_G003036	0	0.306	5.78147	4.70526e-08	4.69279e-08
BGI_novel_G003044	0.22	1.216	2.46066	4.3109e-07	4.7172e-07
BGI_novel_G003107	0	0.22	8.01497	2.03596e-28	7.00833e-29
BGI_novel_G003120	0	0.216	7.9816	6.88927e-28	2.41121e-28
BGI_novel_G003140	0.066	0.33	2.30819	6.44792e-09	5.94376e-09
BGI_novel_G003170	0.026	0.153	2.44134	4.50078e-08	4.48227e-08
BGI_novel_G003257	0	0.356	7.45162	1.14245e-20	5.26515e-21
BGI_novel_G003267	0.063	0.263	2.02614	5.55517e-07	6.12432e-07
BGI_novel_G003270	0.023	0.216	3.16274	5.15127e-09	4.71795e-09
BGI_novel_G003273	0	0.276	6.97773	8.62829e-16	4.99968e-16
BGI_novel_G003274	0	0.456	6.45653	9.4408e-12	7.01027e-12
BGI_novel_G003294	0.323	1.4	2.09688	5.34493e-10	4.50156e-10
BGI_novel_G003313	0	0.07	4.72935	0.000132517	0.000196284
BGI_novel_G003343	2.463	15.403	2.65021	0	0
BGI_novel_G003346	0	0.143	4.89783	5.0808e-05	7.16748e-05
BGI_novel_G003350	0	0.416	6.52894	3.04685e-12	2.18844e-12
BGI_novel_G003366	0	0.99	7.15712	1.73775e-17	9.2635e-18
BGI_novel_G003379	0.003	0.683	7.734	6.8272e-23	2.86361e-23
BGI_novel_G003439	0.096	0.713	2.84649	1.3402e-21	5.92941e-22
BGI_novel_G003454	0	0.29	6.53329	2.84121e-12	2.03751e-12
BGI_novel_G003473	0	0.65	5.57276	3.50045e-07	3.80706e-07
BGI_novel_G003493	0.13	1.35	3.38752	2.52619e-09	2.24618e-09
BGI_novel_G003495	0.053	0.633	3.51676	5.75665e-06	7.17452e-06
BGI_novel_G003550	0.113	2.246	4.32187	2.76795e-10	2.27027e-10
BGI_novel_G003572	0	0.766	7.92456	5.23604e-27	1.89383e-27
BGI_novel_G003623	0.193	0.983	2.36728	6.9264e-09	6.39777e-09
BGI_novel_G003641	5.876	80.15	3.77276	0	0
BGI_novel_G003643	0	0.05	5.15893	9.43813e-06	1.20924e-05
BGI_novel_G003656	0	0.11	5.26361	4.45157e-06	5.45652e-06
BGI_novel_G003668	0	0.37	6.54841	2.22296e-12	1.5871e-12
BGI_novel_G003671	0	0.57	6.76993	4.92287e-14	3.16006e-14
BGI_novel_G003705	0.17	1.453	3.11325	9.98233e-90	1.15215e-90
BGI_novel_G003712	0.163	0.883	2.41873	0.000490093	0.000788423
BGI_novel_G003734	0.046	0.4	3.07775	4.92577e-16	2.82024e-16
BGI_novel_G003741	0	0.096	5.69925	1.07268e-07	1.10399e-07
BGI_novel_G003748	0.506	2.086	2.05361	2.80028e-31	8.79092e-32
BGI_novel_G003779	0	0.203	7.21725	4.29226e-18	2.22045e-18
BGI_novel_G003787	0	0.246	4.54226	0.00033889	0.000535464
BGI_novel_G003798	0	0.133	5.52365	5.45628e-07	6.00865e-07
BGI_novel_G003819	0.24	1.11	2.22015	8.00205e-07	9.01102e-07
BGI_novel_G003920	0	0.01	4.5111	0.000393103	0.000626008
BGI_novel_G003932	0	0.026	4.96007	3.49174e-05	4.80894e-05
BGI_novel_G003938	0	0.036	5.02239	2.36355e-05	3.17569e-05
BGI_novel_G003969	0	0.176	6.75644	6.3044e-14	4.0689e-14
BGI_novel_G003997	0	0.06	4.4598	0.000499583	0.000804421
BGI_novel_G004006	1.016	4.16	2.0336	1.6535e-49	3.41266e-50
BGI_novel_G004101	0	0.07	4.72174	0.00013806	0.000204921
BGI_novel_G004126	0.04	0.316	2.96095	9.28668e-12	6.89356e-12
BGI_novel_G004171	0.07	0.546	2.99382	4.06413e-12	2.952e-12
BGI_novel_G004177	0.06	0.333	2.49632	0.000654588	0.00107671
BGI_novel_G004206	0.08	0.43	2.43916	3.14763e-11	2.42215e-11
BGI_novel_G004217	0.146	0.836	2.4916	3.01295e-14	1.91007e-14
BGI_novel_G004300	0.076	0.816	3.43982	9.93556e-12	7.40347e-12
BGI_novel_G004459	0.026	0.223	3.08442	3.46674e-10	2.87862e-10
BGI_novel_G004521	0	0.37	8.33572	5.01141e-34	1.46496e-34
BGI_novel_G004532	0	0.11	4.70642	0.000149833	0.000223368
BGI_novel_G004533	5.626	24.283	2.11227	0	0
BGI_novel_G004555	0.363	1.643	2.17247	3.26812e-30	1.06153e-30
BGI_novel_G004565	2.556	18.366	2.85701	7.85988e-222	3.47295e-223
BGI_novel_G004592	0.473	9.446	4.3223	3.27994e-193	1.68104e-194
BGI_novel_G004711	0	0.323	5.89348	1.4343e-08	1.36631e-08
BGI_novel_G004724	0	0.183	6.32868	6.2406e-11	4.88588e-11
BGI_novel_G004741	0.173	0.71	2.07183	9.81095e-06	1.26035e-05
BGI_novel_G004747	0.013	0.083	2.62379	0.000611989	0.00100331
BGI_novel_G004810	0	0.28	6.17094	5.27656e-10	4.44141e-10
BGI_novel_G004878	0.046	0.363	2.96596	1.51979e-29	5.05501e-30
BGI_novel_G004889	0	0.04	5.07704	1.64613e-05	2.17846e-05
BGI_novel_G004992	0	0.12	5.04171	2.08284e-05	2.78346e-05
BGI_novel_G005031	0	0.27	7.43245	1.91341e-20	8.89285e-21
BGI_novel_G005039	0	0.176	5.87402	1.77721e-08	1.70292e-08
BGI_novel_G005040	0	0.046	4.75617	0.000114323	0.000168342
BGI_novel_G005055	0	0.126	6.0193	3.43025e-09	3.09322e-09
BGI_novel_G005058	0.106	0.453	2.13041	2.57877e-14	1.62434e-14
BGI_novel_G005118	0.006	0.163	4.77843	3.94265e-09	3.57129e-09
BGI_novel_G005200	0	0.313	4.59076	0.000270111	0.000417355
BGI_novel_G005218	0	0.18	4.69648	0.000157991	0.000236109
BGI_novel_G005258	3.07	15.716	2.36036	2.22058e-194	1.12548e-195
BGI_novel_G005332	0.043	0.226	2.42183	0.000479852	0.000771169
BGI_novel_G005353	0	0.066	4.62026	0.000232868	0.000357332
BGI_novel_G005377	0	1.033	9.15652	1.18871e-53	2.27767e-54
BGI_novel_G005382	0.436	2.983	2.76462	1.41341e-134	1.04126e-135
BGI_novel_G005386	0.166	1.936	3.52694	2.93551e-99	3.02572e-100
BGI_novel_G005399	0.296	1.25	2.09874	1.46376e-06	1.696e-06
BGI_novel_G005400	0	0.05	4.84682	6.88625e-05	9.83076e-05
BGI_novel_G005430	0.006	0.053	2.99382	1.46715e-05	1.91693e-05
BGI_novel_G005441	0.05	0.613	3.62001	4.16946e-07	4.55701e-07
BGI_novel_G005443	2.676	14.48	2.43708	2.2978e-195	1.15155e-196
BGI_novel_G005448	0.156	0.95	2.6554	3.95387e-05	5.47495e-05
BGI_novel_G005506	0.1	1.443	3.87297	1.83758e-22	7.84189e-23
BGI_novel_G005535	0.056	0.61	3.48061	8.24809e-07	9.29881e-07
BGI_novel_G005551	0.183	1.87	3.36552	5.95845e-48	1.26897e-48
BGI_novel_G005554	0.03	0.566	4.22158	1.15845e-56	2.11618e-57
BGI_novel_G005604	0	0.076	5.9816	5.32721e-09	4.88299e-09
BGI_novel_G005610	0.076	0.43	2.50221	2.13489e-15	1.2636e-15
BGI_novel_G005613	0.023	0.106	2.2453	0.000479509	0.000770578
BGI_novel_G005657	0	0.69	8.41463	1.46035e-35	4.09934e-36
BGI_novel_G005689	0	0.096	4.66285	0.000186961	0.000284155
BGI_novel_G005699	0	0.156	5.0055	2.63582e-05	3.55928e-05
BGI_novel_G005702	0	0.146	5.36469	2.0404e-06	2.40987e-06
BGI_novel_G005705	0	0.103	5.23871	5.32907e-06	6.62345e-06
BGI_novel_G005742	0	0.063	4.67077	0.000179428	0.000272123
BGI_novel_G005770	0.046	1.33	4.80192	4.33853e-28	1.50824e-28
BGI_novel_G005789	0	0.12	5.59255	2.93697e-07	3.1559e-07
BGI_novel_G005796	0.236	1.526	2.69426	1.86172e-05	2.47511e-05
BGI_novel_G005826	0	0.116	5.41942	1.31319e-06	1.51599e-06
BGI_novel_G005855	0	0.916	5.55881	3.9772e-07	4.33977e-07
BGI_novel_G005901	0.116	0.473	2.01423	6.19451e-08	6.23394e-08
BGI_novel_G005923	0	0.046	4.53856	0.000344889	0.000545586
BGI_novel_G005938	0.053	0.256	2.32395	0.000837337	0.00139547
BGI_novel_G005966	0	0.13	4.87353	5.88247e-05	8.34187e-05
BGI_novel_G005981	0	0.506	8.76716	2.83897e-43	6.62491e-44
BGI_novel_G006000	0.003	0.133	4.73616	6.84e-12	5.03849e-12
BGI_novel_G006030	0.43	4.73	3.45108	1.52317e-105	1.47472e-106
BGI_novel_G006043	0.036	0.256	2.83702	8.69694e-05	0.000125393
BGI_novel_G006070	0	0.696	7.57472	3.67331e-22	1.58758e-22
BGI_novel_G006075	0	0.113	5.52988	5.16225e-07	5.67478e-07
BGI_novel_G006085	0.026	0.14	2.43787	1.27353e-05	1.65433e-05
BGI_novel_G006109	0	0.053	5.07278	1.69444e-05	2.24445e-05
BGI_novel_G006112	0	0.04	5.3351	2.58295e-06	3.07688e-06
BGI_novel_G006134	0.056	0.31	2.38944	1.99036e-05	2.65454e-05
BGI_novel_G006180	1.323	10.376	2.97195	7.64082e-253	2.91691e-254
BGI_novel_G006185	0.15	0.79	2.41416	1.75942e-13	1.16441e-13
BGI_novel_G006186	1.283	7.66	2.57879	5.86984e-188	3.09902e-189
BGI_novel_G006247	0	0.123	5.13297	1.13095e-05	1.46195e-05
BGI_novel_G006260	0.266	2.553	3.28661	7.10895e-28	2.49098e-28
BGI_novel_G006264	0.156	0.683	2.11815	1.10073e-07	1.13358e-07
BGI_novel_G006266	1.58	58.566	5.22015	0	0
BGI_novel_G006284	0.043	0.33	2.94957	5.06684e-14	3.25617e-14
BGI_novel_G006292	0.013	0.066	2.04445	0.000105801	0.000155355
BGI_novel_G006296	0	0.28	7.187	8.73373e-18	4.58194e-18
BGI_novel_G006302	0	0.296	7.47312	6.36607e-21	2.90494e-21
BGI_novel_G006378	0.836	4.59	2.5038	5.91009e-10	5.00779e-10
BGI_novel_G006393	0.16	1.053	2.74309	1.05851e-09	9.15474e-10
BGI_novel_G006436	0.126	1.14	3.13553	6.10199e-25	2.35275e-25
BGI_novel_G006453	0	0.526	6.12722	9.2122e-10	7.90977e-10
BGI_novel_G006470	0	0.173	6.06421	2.00551e-09	1.77181e-09
BGI_novel_G006481	0	0.26	6.46988	7.68239e-12	5.67648e-12
BGI_novel_G006554	1.57	6.61	2.10015	1.77627e-25	6.7247e-26
BGI_novel_G006555	0	1.79	6.98342	7.66552e-16	4.43246e-16
BGI_novel_G006560	3.933	17.766	2.17216	1.20291e-245	4.79732e-247
BGI_novel_G006572	0.006	0.166	4.36151	4.65218e-11	3.61696e-11
BGI_novel_G006573	0.026	0.263	3.4331	4.52946e-13	3.08485e-13
BGI_novel_G006584	0.003	0.21	5.7595	2.60913e-06	3.10952e-06
BGI_novel_G006598	0	0.1	5.11069	1.31961e-05	1.71645e-05
BGI_novel_G006642	0.006	0.173	4.42632	1.86275e-08	1.78746e-08
BGI_novel_G006667	0.05	0.283	2.52245	9.40902e-05	0.000137234
BGI_novel_G006676	0	0.426	5.28808	3.69663e-06	4.49722e-06
BGI_novel_G006729	0.24	1.01	2.06192	1.96143e-12	1.39226e-12
BGI_novel_G006749	0	0.193	5.30634	3.21061e-06	3.8856e-06
BGI_novel_G006752	0	1.44	8.56368	1.20173e-38	3.12546e-39
BGI_novel_G006759	2.24	10.936	2.29519	5.20179e-157	3.29558e-158
BGI_novel_G006766	0.083	0.913	3.47065	1.75085e-20	8.12735e-21
BGI_novel_G006778	0	0.173	6.6345	5.35878e-13	3.67099e-13
BGI_novel_G006787	0	0.173	5.02328	2.34999e-05	3.1567e-05
BGI_novel_G006793	0	0.05	5.77937	4.80575e-08	4.79848e-08
BGI_novel_G006801	0	0.096	5.22955	5.70653e-06	7.10788e-06
BGI_novel_G006821	0	0.113	5.77885	4.83141e-08	4.82527e-08
BGI_novel_G006836	0	0.06	4.80735	8.65134e-05	0.000124709
BGI_novel_G006846	1.086	4.366	2.00988	4.11381e-71	6.0045e-72
BGI_novel_G006893	0.126	0.626	2.29516	4.32414e-07	4.73239e-07
BGI_novel_G006900	0.206	1.056	2.37646	5.13053e-18	2.66619e-18
BGI_novel_G006920	0.02	0.54	4.79937	3.1629e-14	2.00899e-14
EPlHVUG00000039850	0.01	0.58	5.95961	7.40611e-16	4.27885e-16
EPlHVUG00000039861	0.063	0.296	2.20328	5.99913e-06	7.49134e-06
HORVU0Hr1G000780	0.203	0.846	2.07009	0.000680827	0.00112335
HORVU0Hr1G000900	0	0.443	4.57638	0.000286976	0.000449707
HORVU0Hr1G001780	0.09	0.686	2.97872	4.03559e-17	2.1883e-17
HORVU0Hr1G001900	0	0.24	4.69426	0.00015853	0.000239039
HORVU0Hr1G002770	0.68	3.17	2.23981	1.50293e-25	5.67523e-26
HORVU0Hr1G003020	0.173	1.253	3.20884	5.49038e-13	3.76472e-13
HORVU0Hr1G003190	0.853	4.336	2.65223	4.26799e-16	2.43704e-16
HORVU0Hr1G003810	0.156	0.826	2.42992	1.05558e-13	6.90453e-14
HORVU0Hr1G004140	0.823	3.883	2.24175	1.73087e-17	9.22399e-18
HORVU0Hr1G005000	0.033	0.393	3.54484	0.000172314	0.000260955
HORVU0Hr1G005420	1.566	4.61	2.35633	2.1319e-45	4.78964e-46
HORVU0Hr1G005700	0.14	0.773	2.60853	1.3449e-08	1.27853e-08
HORVU0Hr1G007150	0.126	1.106	3.18826	7.70463e-12	5.69354e-12
HORVU0Hr1G007220	4.376	43.29	3.18535	0	0
HORVU0Hr1G007480	0	0.523	5.31575	2.98432e-06	3.60155e-06
HORVU0Hr1G007680	0.16	0.75	3.34712	4.05888e-23	1.68301e-23
HORVU0Hr1G009390	13.083	53.6	2.0458	0	0
HORVU0Hr1G009410	28.356	170.646	2.60099	0	0
HORVU0Hr1G009440	42.86	224.893	2.43539	0	0
HORVU0Hr1G009460	33.606	194.066	2.5568	0	0
HORVU0Hr1G009470	0.616	23.32	5.30931	9.46858e-261	3.4916e-262
HORVU0Hr1G010070	0.553	2.776	2.33127	5.16578e-25	1.98632e-25
HORVU0Hr1G010080	3.123	16.57	2.45005	2.0517e-121	1.68813e-122
HORVU0Hr1G011480	0	0.146	5.44206	1.08746e-06	1.24586e-06
HORVU0Hr1G011720	17.313	178.05	3.37308	0	0
HORVU0Hr1G011730	0.656	7.793	3.62941	1.93607e-18	9.83788e-19
HORVU0Hr1G012390	0.376	1.893	2.32343	1.57682e-18	7.98937e-19
HORVU0Hr1G013020	0	0.79	4.58837	0.00027329	0.000422578
HORVU0Hr1G013750	0.26	2.113	3.00119	6.64217e-24	2.67432e-24
HORVU0Hr1G013900	0.663	3.693	2.5584	4.1151e-80	5.3312e-81
HORVU0Hr1G014300	0.026	0.436	3.90072	1.00509e-07	1.032e-07
HORVU0Hr1G015590	0.04	0.2	3.26684	8.90754e-07	1.00777e-06
HORVU0Hr1G015930	0.93	4.516	2.2814	9.71684e-12	7.22076e-12
HORVU0Hr1G016310	0.57	2.72	2.49972	6.93212e-21	3.16549e-21
HORVU0Hr1G017220	8.256	51.38	2.6361	0	0
HORVU0Hr1G017790	0.236	1.063	2.15916	1.68059e-19	8.12746e-20
HORVU0Hr1G017830	0.016	0.136	2.90072	0.000537305	0.000876813
HORVU0Hr1G018170	0.203	1.21	2.5873	1.16274e-23	4.71644e-24
HORVU0Hr1G018320	6.07	30.693	2.29639	2.53153e-184	1.3756e-185
HORVU0Hr1G019370	0	0.536	7.43909	1.60238e-20	7.42125e-21
HORVU0Hr1G020780	0.146	1.136	3.2032	1.4222e-18	7.18629e-19
HORVU0Hr1G021480	0.246	2.853	3.31575	1.06117e-55	1.9626e-56
HORVU0Hr1G022030	0.05	0.523	3.31575	5.06884e-07	5.56963e-07
HORVU0Hr1G022070	0.016	0.096	2.49632	0.000654588	0.00107671
HORVU0Hr1G022090	0.126	1.096	3.22649	2.12542e-26	7.82899e-27
HORVU0Hr1G022130	0.01	0.17	4.31575	6.16164e-06	7.70328e-06
HORVU0Hr1G022140	0.03	0.606	4.57879	6.09624e-07	6.79162e-07
HORVU0Hr1G022290	0	0.156	5.31575	2.98432e-06	3.60155e-06
HORVU0Hr1G022450	0.056	0.286	2.40862	0.000370833	0.000588827
HORVU0Hr1G022570	0.9	5.52	2.54272	2.17583e-45	4.89012e-46
HORVU0Hr1G022590	1.7	8.393	2.35757	5.87745e-113	5.25607e-114
HORVU0Hr1G022650	0.033	0.213	2.57879	7.70251e-06	9.71914e-06
HORVU0Hr1G023090	0	0.346	4.45326	0.000509664	0.000830092
HORVU0Hr1G026480	0	0.093	4.98296	3.02422e-05	4.13657e-05
HORVU0Hr1G029480	0	0.61	4.42009	0.000593026	0.0009715
HORVU0Hr1G029570	0	0.203	5.38889	1.68873e-06	1.96695e-06
HORVU0Hr1G029790	0.04	0.39	2.67766	2.72423e-05	3.68375e-05
HORVU0Hr1G030200	0	0.813	8.53887	4.07178e-38	1.07453e-38
HORVU0Hr1G030460	0.11	0.476	2.15018	0.000802655	0.00133441
HORVU0Hr1G030820	0	0.22	4.34574	0.000821007	0.00136645
HORVU0Hr1G031270	0.04	0.39	2.67766	2.72423e-05	3.68375e-05
HORVU0Hr1G032330	0.27	1.913	3.31527	4.88794e-07	5.3653e-07
HORVU0Hr1G032350	0.013	0.08	2.57616	0.000105129	0.000154291
HORVU0Hr1G035760	0	0.18	4.31142	0.000939401	0.00159112
HORVU0Hr1G039020	0.25	5.186	4.38155	5.60957e-70	8.3335e-71
HORVU0Hr1G040360	0	0.4	5.80118	3.83392e-08	3.79884e-08
HORVU1Hr1G000170	1.183	7.246	2.63125	1.05094e-17	5.54081e-18
HORVU1Hr1G000230	0.066	0.456	2.77967	1.62039e-16	9.04457e-17
HORVU1Hr1G000560	0.74	8.42	3.81834	4.2035e-207	1.99392e-208
HORVU1Hr1G000640	0.126	0.556	2.12311	1.58279e-05	2.07471e-05
HORVU1Hr1G000660	0.14	1.72	2.91356	5.44616e-21	2.47721e-21
HORVU1Hr1G000680	0.1	0.63	2.63768	3.17252e-05	4.34714e-05
HORVU1Hr1G000700	0.086	0.57	2.69426	2.25877e-07	2.40671e-07
HORVU1Hr1G001020	1.39	7.856	2.50565	1.58337e-46	3.4737e-47
HORVU1Hr1G001140	0.076	0.793	3.34269	6.00838e-10	5.09449e-10
HORVU1Hr1G001350	0.07	0.583	3.05646	3.25338e-07	3.50848e-07
HORVU1Hr1G001450	0.13	0.7	2.44298	2.69679e-09	2.40467e-09
HORVU1Hr1G001570	0	0.206	4.80118	8.89142e-05	0.000129367
HORVU1Hr1G001680	0.02	0.623	5.03822	3.59337e-09	3.24761e-09
HORVU1Hr1G001700	0	0.396	6.20328	3.45807e-10	2.87114e-10
HORVU1Hr1G001770	0.13	0.576	2.15676	2.46138e-13	1.64497e-13
HORVU1Hr1G002000	0.063	0.506	2.83513	5.57974e-15	3.38139e-15
HORVU1Hr1G002090	22.206	91.47	2.06047	0	0
HORVU1Hr1G002160	0.4	5.653	3.97286	7.68338e-44	1.77674e-44
HORVU1Hr1G002410	0.22	2.156	3.30671	3.59667e-30	1.17088e-30
HORVU1Hr1G002450	0.213	1.41	2.71965	2.04476e-14	1.27934e-14
HORVU1Hr1G002680	0.006	0.21	4.80118	6.15559e-08	6.19327e-08
HORVU1Hr1G002900	0.01	0.276	4.90072	1.96819e-08	1.89327e-08
HORVU1Hr1G002920	0	0.5	6.47053	7.60461e-12	5.61839e-12
HORVU1Hr1G003490	1.043	6.303	2.79614	1.59653e-89	1.85178e-90
HORVU1Hr1G004720	0.063	0.31	2.07183	9.81095e-06	1.26035e-05
HORVU1Hr1G005090	0.293	1.483	2.16785	9.09007e-22	3.99216e-22
HORVU1Hr1G005150	0.523	2.19	2.05272	5.52944e-23	2.3076e-23
HORVU1Hr1G005460	0.016	0.59	5.12393	1.15381e-09	1.00052e-09
HORVU1Hr1G005470	0.19	0.453	2.1093	3.01193e-10	2.47772e-10
HORVU1Hr1G005510	0.13	0.546	2.38085	2.42181e-10	1.97968e-10
HORVU1Hr1G006910	0.096	0.843	3.21622	1.56724e-06	1.8215e-06
HORVU1Hr1G006920	0.636	2.56	2.02945	2.98269e-10	2.45246e-10
HORVU1Hr1G007630	0.043	0.2	3.05791	3.92968e-06	4.79415e-06
HORVU1Hr1G008360	2.573	15.436	2.4311	3.26854e-249	1.29025e-250
HORVU1Hr1G009070	0.21	1.75	3.09107	8.59602e-66	1.34893e-66
HORVU1Hr1G009610	0.036	0.593	4.07203	3.23108e-28	1.11874e-28
HORVU1Hr1G009640	0.133	0.55	2.26684	1.2213e-08	1.1519e-08
HORVU1Hr1G010120	0	0.44	6.54841	2.22296e-12	1.5871e-12
HORVU1Hr1G010390	0.2	0.863	2.03671	6.71293e-27	2.43564e-27
HORVU1Hr1G010960	0.52	2.013	2.01489	0.000169808	0.000256941
HORVU1Hr1G011450	2.38	8.873	2.15429	2.97466e-10	2.44537e-10
HORVU1Hr1G011730	0.013	0.38	4.82671	1.72406e-14	1.07407e-14
HORVU1Hr1G012090	0.2	3.723	4.24175	9.67174e-10	8.33236e-10
HORVU1Hr1G014200	0.186	3.05	4.42009	5.36961e-11	4.18696e-11
HORVU1Hr1G015210	1.45	7.263	2.3664	1.48166e-168	8.67696e-170
HORVU1Hr1G015420	0.06	0.476	3.16375	7.66258e-08	7.80409e-08
HORVU1Hr1G016500	0.046	0.576	3.99382	3.14454e-08	3.08359e-08
HORVU1Hr1G016840	1.153	4.263	2.05381	3.032e-25	1.1592e-25
HORVU1Hr1G016980	0.06	1.58	4.70807	3.96936e-25	1.52209e-25
HORVU1Hr1G019380	0.2	1.3	2.73458	1.25488e-20	5.78736e-21
HORVU1Hr1G019740	0.05	0.953	4.37144	5.72194e-26	2.13464e-26
HORVU1Hr1G019750	0.03	0.73	4.58462	7.67088e-21	3.51343e-21
HORVU1Hr1G020410	0.65	7.48	3.4921	8.20762e-101	8.30653e-102
HORVU1Hr1G020430	0.086	1.77	4.30758	9.61882e-25	3.74701e-25
HORVU1Hr1G020560	0.183	0.486	2.02357	9.17614e-07	1.03965e-06
HORVU1Hr1G020720	4.19	17.576	2.07364	4.21004e-155	2.71513e-156
HORVU1Hr1G020800	0.016	0.276	4.16375	1.97158e-05	2.6279e-05
HORVU1Hr1G021070	0.03	0.19	2.57879	5.38554e-05	7.61049e-05
HORVU1Hr1G022020	1.536	15.886	3.29783	9.73606e-290	3.17902e-291
HORVU1Hr1G022060	0.113	0.786	2.55666	1.4336e-15	8.40482e-16
HORVU1Hr1G022430	1.326	5.466	2.28187	1.75283e-68	2.66378e-69
HORVU1Hr1G024280	0.076	1.073	4.31575	3.0535e-10	2.51341e-10
HORVU1Hr1G038810	0.383	2.733	3.04012	2.96205e-33	8.80076e-34
HORVU1Hr1G038870	0.06	0.343	2.51739	6.46467e-08	6.5137e-08
HORVU1Hr1G039220	0.236	0.903	3.1296	3.50945e-30	1.14192e-30
HORVU1Hr1G039500	0.026	0.086	2.06421	0.000725672	0.001201
HORVU1Hr1G042770	0.046	0.4	3.10235	0.000153189	0.000228559
HORVU1Hr1G042800	0.016	0.193	3.57879	0.000665163	0.00109583
HORVU1Hr1G043080	0	0.066	4.31575	0.000922516	0.0015611
HORVU1Hr1G043910	41.833	182.55	2.13164	0	0
HORVU1Hr1G044770	2.04	14.15	2.83742	2.54199e-165	1.52169e-166
HORVU1Hr1G045020	0.176	0.316	4.63768	2.59183e-18	1.32564e-18
HORVU1Hr1G048290	0.056	0.276	2.31575	0.000430143	0.000687544
HORVU1Hr1G051180	0.17	1.39	3.02515	1.00542e-11	7.49433e-12
HORVU1Hr1G051580	0.49	2.2	2.15857	1.90853e-17	1.01894e-17
HORVU1Hr1G051590	0.173	3.923	4.4883	3.36112e-51	6.72681e-52
HORVU1Hr1G051620	0.18	2.903	4.11463	3.10692e-16	1.75892e-16
HORVU1Hr1G051640	0	0.526	4.69426	0.00015853	0.000239039
HORVU1Hr1G052010	0.05	0.523	3.33169	4.66895e-18	2.42177e-18
HORVU1Hr1G053160	0.02	0.19	3.24175	5.63757e-05	7.98313e-05
HORVU1Hr1G053230	0.1	1.6	4.12898	1.63418e-27	5.79519e-28
HORVU1Hr1G053260	0.103	0.37	2.09336	6.59243e-05	9.3915e-05
HORVU1Hr1G054020	0.58	4.546	3.10045	5.1888e-66	8.10037e-67
HORVU1Hr1G054060	0.99	6.083	2.39628	1.29338e-75	1.77226e-76
HORVU1Hr1G056270	0.026	0.193	2.90743	0.00051618	0.00084104
HORVU1Hr1G057220	0.15	0.87	2.45326	2.63387e-13	1.76431e-13
HORVU1Hr1G057260	0.563	1.963	2.09745	8.4123e-24	3.39513e-24
HORVU1Hr1G057540	0	0.316	4.69426	0.00015853	0.000239039
HORVU1Hr1G059010	0.273	1.216	2.24681	9.96547e-19	4.99745e-19
HORVU1Hr1G061170	0.053	0.653	3.73079	2.12796e-17	1.13868e-17
HORVU1Hr1G061970	0.08	0.623	2.91439	4.34123e-10	3.63243e-10
HORVU1Hr1G062380	2.436	10.94	2.12131	1.80245e-46	3.95871e-47
HORVU1Hr1G063340	0.683	3.496	2.3584	7.42246e-41	1.83397e-41
HORVU1Hr1G063380	0.176	0.753	2.10504	1.37332e-07	1.43125e-07
HORVU1Hr1G063710	0.01	0.266	4.94802	1.11625e-08	1.04991e-08
HORVU1Hr1G064080	0.056	0.776	3.74125	3.09616e-21	1.3917e-21
HORVU1Hr1G065150	98.836	485.563	2.33945	0	0
HORVU1Hr1G066910	0.876	4.786	2.47442	7.98538e-25	3.09449e-25
HORVU1Hr1G068120	1.116	4.51	2.01901	1.09176e-38	2.83678e-39
HORVU1Hr1G068130	0.213	0.936	2.14374	1.75772e-11	1.32961e-11
HORVU1Hr1G069200	0.183	2.563	3.99382	3.12292e-51	6.24754e-52
HORVU1Hr1G069800	0.37	6.413	3.95465	5.63932e-24	2.26413e-24
HORVU1Hr1G070250	0.34	1.586	2.37425	6.3539e-21	2.89887e-21
HORVU1Hr1G070450	0.543	2.516	2.69426	1.64735e-51	3.28489e-52
HORVU1Hr1G070730	0.046	0.4	2.77853	6.19898e-09	5.70371e-09
HORVU1Hr1G071330	0.306	0.853	2.17216	1.71656e-11	1.29791e-11
HORVU1Hr1G071370	0.023	0.383	4.16375	1.97158e-05	2.6279e-05
HORVU1Hr1G071750	0.08	1.726	4.42487	1.38337e-34	3.99001e-35
HORVU1Hr1G072140	0.033	0.226	3.08129	3.24304e-10	2.67627e-10
HORVU1Hr1G072160	0.046	0.22	3.12311	1.34308e-07	1.39898e-07
HORVU1Hr1G072670	0.05	0.266	2.31575	0.000430143	0.000687544
HORVU1Hr1G073900	0	0.173	4.31575	0.000922516	0.0015611
HORVU1Hr1G074790	1.08	5.626	2.388	8.90818e-52	1.76476e-52
HORVU1Hr1G075390	0.5	3.633	2.88864	1.84475e-20	8.57072e-21
HORVU1Hr1G075660	0.176	1.386	3.01619	2.33869e-12	1.67163e-12
HORVU1Hr1G076650	0.523	10.073	4.28193	2.32628e-174	1.3302e-175
HORVU1Hr1G076660	0.346	7.296	4.39104	2.27111e-130	1.73032e-131
HORVU1Hr1G076670	0.34	6.58	4.20111	1.57416e-143	1.09959e-144
HORVU1Hr1G076700	0.463	10.14	4.51425	1.07207e-204	5.14629e-206
HORVU1Hr1G077460	0.213	1.533	2.84182	3.12446e-07	3.36387e-07
HORVU1Hr1G078280	0.583	2.533	2.082	8.89719e-57	1.62166e-57
HORVU1Hr1G078750	0	0.193	4.45326	0.000509664	0.000830092
HORVU1Hr1G079150	0.163	0.83	2.77343	2.90378e-17	1.56302e-17
HORVU1Hr1G080300	0.143	1.056	2.54402	2.67509e-07	2.86398e-07
HORVU1Hr1G082890	0.066	0.246	4.1165	2.77563e-05	3.75708e-05
HORVU1Hr1G082910	0.41	2.053	2.31931	3.02631e-14	1.91878e-14
HORVU1Hr1G083020	0	0.7	7.08912	8.01319e-17	4.40439e-17
HORVU1Hr1G084180	0.016	0.54	5.03822	3.59337e-09	3.24761e-09
HORVU1Hr1G084620	0	0.51	4.90072	4.99441e-05	7.0383e-05
HORVU1Hr1G084720	0.273	2.4	3.16375	2.1529e-09	1.90588e-09
HORVU1Hr1G084900	0.036	3.34	6.67029	2.35884e-165	1.41013e-166
HORVU1Hr1G085840	1.27	9.133	2.93001	8.28029e-98	8.676e-99
HORVU1Hr1G086900	0.143	2.09	3.88135	1.29809e-16	7.21709e-17
HORVU1Hr1G087010	0.823	8.5	3.46052	2.69032e-225	1.17563e-226
HORVU1Hr1G087140	0.403	4.32	3.41486	8.82936e-91	1.01047e-91
HORVU1Hr1G088680	0.356	3.63	3.49122	2.65521e-161	1.63906e-162
HORVU1Hr1G088840	0.266	1.466	2.43123	1.05466e-18	5.29746e-19
HORVU1Hr1G089520	0.033	0.643	3.99382	3.14454e-08	3.08359e-08
HORVU1Hr1G090110	0.196	1.15	2.54316	2.91651e-09	2.61906e-09
HORVU1Hr1G092240	2.553	22.373	3.17503	0	0
HORVU1Hr1G092300	1.45	9.9	2.91296	5.89009e-163	3.59769e-164
HORVU1Hr1G092310	0.026	0.623	4.61832	4.60116e-18	2.38511e-18
HORVU1Hr1G092640	0.03	0.66	4.3396	8.4298e-15	5.15786e-15
HORVU1Hr1G092650	0.04	1.026	4.69426	7.0603e-25	2.72855e-25
HORVU1Hr1G092740	0.056	0.693	3.6459	1.08585e-18	5.46116e-19
HORVU1Hr1G093900	5.27	32.966	2.67536	9.7832e-63	1.59959e-63
HORVU1Hr1G093950	0.03	0.336	3.69426	8.29335e-12	6.14273e-12
HORVU1Hr1G094160	0.77	5.026	2.77032	1.0641e-29	3.52031e-30
HORVU1Hr1G094230	0.28	2.71	3.29963	1.45428e-17	7.71928e-18
HORVU1Hr1G094290	0.283	0.953	2.31575	1.88564e-08	1.81111e-08
HORVU2Hr1G001550	0.006	0.06	3.57879	0.000665163	0.00109583
HORVU2Hr1G001560	0.003	0.223	5.38511	2.41498e-11	1.84228e-11
HORVU2Hr1G001780	0.61	2.933	2.21622	3.76341e-13	2.5512e-13
HORVU2Hr1G001960	0.06	0.293	2.27393	7.02344e-10	5.98539e-10
HORVU2Hr1G002250	0.066	0.283	2.09836	4.11956e-07	4.4998e-07
HORVU2Hr1G002750	0.473	10.32	4.26796	0	0
HORVU2Hr1G002830	0.41	4.973	3.67122	4.91243e-187	2.60951e-188
HORVU2Hr1G003230	0	1.393	8.14357	1.50278e-30	4.84219e-31
HORVU2Hr1G003780	0.04	0.25	2.69426	2.25877e-07	2.40671e-07
HORVU2Hr1G004440	0.056	1.39	4.69037	2.00504e-07	2.12985e-07
HORVU2Hr1G004480	0.91	22.993	4.47899	0	0
HORVU2Hr1G004500	0	0.626	5.47085	8.56374e-07	9.67067e-07
HORVU2Hr1G004510	0.473	4.596	3.28661	2.15702e-89	2.50714e-90
HORVU2Hr1G004530	1.813	29.2	4.0231	0	0
HORVU2Hr1G004540	0.823	23.92	4.86542	0	0
HORVU2Hr1G004550	3.843	83.11	4.43224	0	0
HORVU2Hr1G004600	6.143	107.9	4.1337	0	0
HORVU2Hr1G004610	0.606	20.4	5.08694	1.6683e-176	9.4312e-178
HORVU2Hr1G004620	0.963	41.54	5.26902	0	0
HORVU2Hr1G004640	3.49	69.516	4.28691	0	0
HORVU2Hr1G005510	0.92	9.946	3.44504	3.85005e-34	1.12171e-34
HORVU2Hr1G005560	0.093	0.646	3.10425	9.72217e-18	5.12261e-18
HORVU2Hr1G005880	0.006	0.096	3.80118	0.000205472	0.000313592
HORVU2Hr1G006100	0.376	1.856	2.29338	4.85831e-33	1.4502e-33
HORVU2Hr1G006540	0.166	2.12	3.79153	2.76265e-43	6.44234e-44
HORVU2Hr1G006720	0.046	0.36	2.89114	4.02409e-09	3.64702e-09
HORVU2Hr1G006830	1.566	4.433	2.09336	4.22824e-41	1.03889e-41
HORVU2Hr1G006850	0.206	2.186	3.43091	7.40569e-30	2.43615e-30
HORVU2Hr1G007340	0.02	0.566	5.46566	6.39109e-12	4.70054e-12
HORVU2Hr1G007420	0.013	0.083	3.65489	0.000454974	0.000729155
HORVU2Hr1G007640	0.206	3.95	4.45326	4.66089e-16	2.66556e-16
HORVU2Hr1G008120	1.39	6.866	2.32163	2.94503e-32	8.97745e-33
HORVU2Hr1G008130	0.653	2.293	2.38461	5.86552e-32	1.80325e-32
HORVU2Hr1G008140	0.023	0.35	3.00971	7.53091e-09	6.96958e-09
HORVU2Hr1G008220	0.116	1.233	3.40476	3.862e-23	1.59949e-23
HORVU2Hr1G009950	0.033	0.136	3.08129	0.000175223	0.000265518
HORVU2Hr1G010620	0	0.073	5.02239	2.36355e-05	3.17569e-05
HORVU2Hr1G010670	0	0.416	4.79912	8.99578e-05	0.000130958
HORVU2Hr1G010690	0.123	0.546	2.00263	0.000541772	0.000884322
HORVU2Hr1G010800	2.97	17.036	2.46227	1.48464e-130	1.12871e-131
HORVU2Hr1G010950	0.643	2.84	2.04012	9.36828e-22	4.11663e-22
HORVU2Hr1G011420	0.316	5.373	4.09137	2.43396e-80	3.14534e-81
HORVU2Hr1G011430	4.503	50.596	3.5248	0	0
HORVU2Hr1G011470	0.356	4.23	3.56283	1.36531e-35	3.82923e-36
HORVU2Hr1G011490	0.456	3.566	2.95939	3.51537e-25	1.34629e-25
HORVU2Hr1G011510	0.406	3.303	3.02708	2.28481e-23	9.38298e-24
HORVU2Hr1G011530	0.456	3.18	2.80298	3.12463e-10	2.57424e-10
HORVU2Hr1G012140	0.036	0.27	2.99382	7.12667e-07	7.99054e-07
HORVU2Hr1G012700	0	0.21	5.51739	5.72347e-07	6.36239e-07
HORVU2Hr1G012810	0.196	0.656	2.05272	5.73476e-07	6.37774e-07
HORVU2Hr1G012830	0.026	0.67	4.57216	3.39116e-12	2.44346e-12
HORVU2Hr1G012940	0.06	0.523	3.19546	7.97694e-05	0.000114552
HORVU2Hr1G014300	0.036	0.213	2.51739	9.11382e-05	0.000132766
HORVU2Hr1G014870	0	0.43	5.08129	1.59921e-05	2.11442e-05
HORVU2Hr1G014900	0.006	0.346	5.66625	1.74827e-13	1.15688e-13
HORVU2Hr1G015470	0.016	1.003	7.88946	1.79192e-27	6.37057e-28
HORVU2Hr1G016120	0.043	0.306	2.85181	3.69328e-06	4.49282e-06
HORVU2Hr1G016760	4.613	35.7	3.11601	0	0
HORVU2Hr1G017770	0.223	0.906	2.59076	1.05166e-18	5.28154e-19
HORVU2Hr1G018300	0.026	0.19	2.87535	6.18525e-06	7.73329e-06
HORVU2Hr1G018430	0.146	1.406	3.2168	7.3613e-22	3.21857e-22
HORVU2Hr1G018530	0.103	4.74	5.63768	6.77499e-60	1.16552e-60
HORVU2Hr1G018550	0.153	1.323	3.01175	5.62185e-15	3.40737e-15
HORVU2Hr1G020740	0	0.056	4.31575	0.000922516	0.0015611
HORVU2Hr1G023750	0.2	3.973	4.44228	5.31788e-59	9.27806e-60
HORVU2Hr1G023770	0.533	2.376	2.32602	3.28564e-19	1.61191e-19
HORVU2Hr1G024190	0.03	0.57	3.99382	7.9867e-15	4.87995e-15
HORVU2Hr1G024480	0.066	0.78	3.36728	2.13195e-22	9.12408e-23
HORVU2Hr1G025080	0.26	1.39	2.42678	1.04588e-08	9.82202e-09
HORVU2Hr1G025660	1.4	12.19	3.1977	4.16485e-24	1.66234e-24
HORVU2Hr1G025730	1.483	12.746	2.99472	2.84897e-131	2.14743e-132
HORVU2Hr1G025740	0.156	3.606	3.80937	3.56481e-23	1.4738e-23
HORVU2Hr1G026380	0.05	3.133	6.15735	4.7758e-58	8.47971e-59
HORVU2Hr1G026450	0.726	4.88	2.72101	8.89051e-75	1.23339e-75
HORVU2Hr1G026520	0	0.44	5.51801	5.72347e-07	6.32609e-07
HORVU2Hr1G026540	1.223	23.826	4.25142	0	0
HORVU2Hr1G026560	2.513	39.943	4.0008	4.82416e-254	1.82988e-255
HORVU2Hr1G026570	2.716	53.013	4.28457	0	0
HORVU2Hr1G026590	0.046	0.393	3.0319	2.68996e-07	2.88056e-07
HORVU2Hr1G026640	1.45	10.853	2.91439	1.36052e-120	1.12938e-121
HORVU2Hr1G026790	0	0.183	4.69426	0.00015853	0.000239039
HORVU2Hr1G026970	21.71	132.75	2.62609	0	0
HORVU2Hr1G028400	0	0.616	5.07192	1.70406e-05	2.2579e-05
HORVU2Hr1G028660	50.583	244.303	2.2317	0	0
HORVU2Hr1G028670	43.733	207.343	2.2255	0	0
HORVU2Hr1G029070	3.313	12.926	2.09733	3.06814e-116	2.64658e-117
HORVU2Hr1G029430	0.13	0.763	2.58497	1.4482e-06	1.67739e-06
HORVU2Hr1G029450	0.216	0.966	2.13936	1.21981e-20	5.62366e-21
HORVU2Hr1G030190	0.006	0.34	3.90072	0.000114243	0.000168215
HORVU2Hr1G033070	0.24	1.136	2.42921	3.04937e-17	1.64238e-17
HORVU2Hr1G033610	23.72	97.32	2.01417	0	0
HORVU2Hr1G035190	0.18	2.806	4.0742	4.50613e-44	1.03799e-44
HORVU2Hr1G036200	0.143	0.823	3.08129	3.24304e-10	2.67627e-10
HORVU2Hr1G038140	1.72	11.066	2.46302	3.2919e-285	1.09626e-286
HORVU2Hr1G039930	4.623	19.426	2.09402	6.00149e-36	1.66908e-36
HORVU2Hr1G040130	0.036	2.28	6.47764	9.3778e-43	2.21351e-43
HORVU2Hr1G040390	0.253	2.28	3.16081	5.37723e-16	3.08353e-16
HORVU2Hr1G041080	0.113	0.56	2.51739	4.66239e-11	3.62528e-11
HORVU2Hr1G042310	0.196	0.713	2.12553	4.83069e-11	3.7581e-11
HORVU2Hr1G042370	0.06	0.993	5.06421	3.97895e-40	9.99293e-41
HORVU2Hr1G042550	0.113	1.406	3.79084	2.34693e-29	7.86335e-30
HORVU2Hr1G044220	0.986	15.793	4.01936	3.77719e-120	3.16309e-121
HORVU2Hr1G044450	1.003	6.466	2.91801	1.36777e-129	1.0543e-130
HORVU2Hr1G044460	0	0.14	4.95545	3.59398e-05	4.95617e-05
HORVU2Hr1G044600	0.043	0.52	3.63768	1.80878e-06	2.12573e-06
HORVU2Hr1G044870	0.233	2.023	3.03947	8.8017e-50	1.81015e-50
HORVU2Hr1G044940	0.01	1.143	6.66625	7.61507e-25	2.94851e-25
HORVU2Hr1G045020	0.01	0.366	5.03822	3.59337e-09	3.24761e-09
HORVU2Hr1G045090	0.033	0.346	3.36306	2.8646e-07	3.07525e-07
HORVU2Hr1G045340	8.676	43.253	2.31575	0	0
HORVU2Hr1G050580	0.043	0.373	3.16375	2.75286e-06	3.28823e-06
HORVU2Hr1G051030	0.156	0.666	2.05272	5.73476e-07	6.37774e-07
HORVU2Hr1G051250	0.82	14.13	4.11333	2.22971e-203	1.07939e-204
HORVU2Hr1G063620	0.516	3.053	2.55754	9.33887e-96	1.00051e-96
HORVU2Hr1G064330	0.936	11.173	3.58534	1.05384e-138	7.61815e-140
HORVU2Hr1G064390	0.66	9.77	3.88942	1.25324e-128	9.76195e-130
HORVU2Hr1G067700	0.193	2.693	3.83513	2.89316e-10	2.37532e-10
HORVU2Hr1G067980	0.053	2.243	5.35138	1.28829e-39	3.27524e-40
HORVU2Hr1G068010	1.123	4.603	2.09504	3.94332e-42	9.45502e-43
HORVU2Hr1G070880	0.343	1.79	2.80367	2.00761e-11	1.52402e-11
HORVU2Hr1G072400	3.616	14.146	2.05644	1.1052e-196	5.49384e-198
HORVU2Hr1G073840	0.11	0.51	3.13678	1.06185e-10	8.45055e-11
HORVU2Hr1G075400	0.173	1.063	2.42336	1.34988e-05	1.75775e-05
HORVU2Hr1G077390	0	0.57	4.90647	4.8609e-05	6.78699e-05
HORVU2Hr1G079630	0.04	0.45	3.57879	0.000665163	0.00109583
HORVU2Hr1G079890	0.243	1.163	2.26883	2.87243e-16	1.62454e-16
HORVU2Hr1G081540	0.383	1.873	2.31575	4.52664e-09	4.11645e-09
HORVU2Hr1G081890	1.24	5.346	2.11392	2.30283e-36	6.3358e-37
HORVU2Hr1G082530	0.586	7.603	3.74871	4.50823e-211	2.0872e-212
HORVU2Hr1G082650	0.03	0.2	3.40886	0.000145949	0.000217259
HORVU2Hr1G083120	0.123	1.233	3.9573	1.27174e-17	6.73181e-18
HORVU2Hr1G083130	0.086	0.62	2.82164	1.34242e-12	9.41205e-13
HORVU2Hr1G084210	0.423	5.303	3.64783	3.31821e-43	7.75674e-44
HORVU2Hr1G085260	0.016	1.04	5.65204	4.08158e-25	1.56611e-25
HORVU2Hr1G085280	5.04	37.16	2.92938	0	0
HORVU2Hr1G086050	0.086	0.493	3.34432	7.3115e-11	5.74628e-11
HORVU2Hr1G087500	0	0.14	4.69426	0.00015853	0.000239039
HORVU2Hr1G088380	1.473	7.516	2.36551	3.30217e-39	8.47561e-40
HORVU2Hr1G088410	0.83	4.026	2.28844	7.50587e-32	2.31426e-32
HORVU2Hr1G088420	1.536	4.996	2.19909	5.11974e-38	1.35483e-38
HORVU2Hr1G088660	0	0.26	4.31575	0.000922516	0.0015611
HORVU2Hr1G088980	0.303	1.15	2.13097	2.55659e-15	1.51984e-15
HORVU2Hr1G089650	0	0.786	7.42945	2.07218e-20	9.64759e-21
HORVU2Hr1G091460	0	0.24	4.45326	0.000509664	0.000830092
HORVU2Hr1G091780	0.23	1.1	2.05272	5.73476e-07	6.37774e-07
HORVU2Hr1G091910	0.15	0.806	3.6749	3.91819e-09	3.54818e-09
HORVU2Hr1G092280	0.19	1.886	3.38614	1.79899e-05	2.38923e-05
HORVU2Hr1G092360	0.12	0.796	2.99855	3.63115e-12	2.61992e-12
HORVU2Hr1G093430	0.196	1.13	2.51739	9.11382e-05	0.000132766
HORVU2Hr1G094230	3.4	11.343	2.10163	8.86115e-57	1.61437e-57
HORVU2Hr1G094630	1.14	5.85	2.3567	6.13951e-88	7.28565e-89
HORVU2Hr1G095030	0.023	0.256	3.57879	3.21697e-06	3.89382e-06
HORVU2Hr1G095080	0.276	2.86	3.39982	3.60543e-60	6.17908e-61
HORVU2Hr1G095430	0.116	2.67	4.60853	1.67827e-12	1.18677e-12
HORVU2Hr1G095460	10.833	272.553	4.67081	0	0
HORVU2Hr1G097490	0.226	3.336	4.37079	3.17485e-42	7.57891e-43
HORVU2Hr1G098430	0.123	0.216	2.49632	0.000654588	0.00107671
HORVU2Hr1G098890	0.806	3.653	2.18469	8.8968e-42	2.14984e-42
HORVU2Hr1G098930	0.01	0.25	3.90072	0.000114243	0.000168215
HORVU2Hr1G098980	0.03	0.42	3.40886	1.62009e-07	1.69659e-07
HORVU2Hr1G099750	0.4	2.206	2.52988	1.29702e-05	1.68643e-05
HORVU2Hr1G099790	0.196	1.763	3.24175	5.63757e-05	7.98313e-05
HORVU2Hr1G099830	0.1	0.633	2.65679	0.000225971	0.000346272
HORVU2Hr1G100440	0.04	0.18	2.18647	2.51125e-05	3.38515e-05
HORVU2Hr1G100450	0.283	1.463	3.08199	8.07912e-19	4.0364e-19
HORVU2Hr1G100610	0.03	1.266	5.42009	1.47661e-21	6.54851e-22
HORVU2Hr1G101090	0.47	4.526	3.14583	1.66076e-70	2.44697e-71
HORVU2Hr1G101150	0	0.313	5.24175	5.20999e-06	6.46951e-06
HORVU2Hr1G101920	1.27	8.446	2.62704	1.98568e-43	4.6192e-44
HORVU2Hr1G101990	0.596	4.293	2.85008	4.77038e-48	1.01401e-48
HORVU2Hr1G102050	0.203	5.273	4.69426	4.61967e-19	2.28289e-19
HORVU2Hr1G102100	0.276	3.103	3.51739	2.63783e-10	2.16098e-10
HORVU2Hr1G102710	0.013	0.553	5.18365	2.02886e-18	1.03275e-18
HORVU2Hr1G102720	0.08	0.426	2.45326	0.000154549	0.000230714
HORVU2Hr1G104240	0	1.056	6.72174	1.17639e-13	7.72719e-14
HORVU2Hr1G104610	0.036	0.21	2.52988	1.29702e-05	1.68643e-05
HORVU2Hr1G106130	0	1.07	5.9103	1.196e-08	1.12726e-08
HORVU2Hr1G107040	0.266	2.733	2.68685	7.23267e-16	4.17571e-16
HORVU2Hr1G108180	0.086	0.24	2.80118	7.6541e-05	0.000109729
HORVU2Hr1G109440	0.606	8.113	3.36148	7.28294e-113	6.52479e-114
HORVU2Hr1G109470	0.486	2.423	2.23086	1.87759e-09	1.65591e-09
HORVU2Hr1G109590	2.89	12.633	2.13681	1.06415e-100	1.0787e-101
HORVU2Hr1G111030	0.95	15.806	4.12338	4.42551e-262	1.62116e-263
HORVU2Hr1G111060	0.23	7.913	5.09259	1.50275e-88	1.7662e-89
HORVU2Hr1G111090	0.736	11.46	4.01555	1.06855e-31	3.31284e-32
HORVU2Hr1G111700	0.01	0.193	4.89975	5.02304e-05	7.0811e-05
HORVU2Hr1G111750	0.006	0.18	4.27416	2.25582e-11	1.71812e-11
HORVU2Hr1G111790	0.01	0.346	5.74925	6.54049e-08	6.59434e-08
HORVU2Hr1G112060	0.26	2.966	3.57879	8.36152e-11	6.60411e-11
HORVU2Hr1G112330	0.046	0.296	2.73079	0.000131829	0.000195243
HORVU2Hr1G113070	0.013	0.62	5.72174	5.93299e-14	3.82726e-14
HORVU2Hr1G113430	0.04	0.606	4.16375	1.97158e-05	2.6279e-05
HORVU2Hr1G114390	0	1.14	7.90767	9.45169e-27	3.44469e-27
HORVU2Hr1G114450	0	0.286	5.91316	1.15865e-08	1.09074e-08
HORVU2Hr1G114480	0	0.416	4.80118	8.89142e-05	0.000129367
HORVU2Hr1G114900	0.023	0.54	4.14357	1.36829e-16	7.61294e-17
HORVU2Hr1G115010	0.056	0.72	3.66625	1.47883e-11	1.11276e-11
HORVU2Hr1G115030	0.03	0.506	3.96345	2.82923e-11	2.17071e-11
HORVU2Hr1G115200	0.02	0.42	3.8523	1.78677e-07	1.87768e-07
HORVU2Hr1G115410	1.256	6.77	2.44364	3.33557e-40	8.36356e-41
HORVU2Hr1G115710	0.08	0.42	2.31575	0.000430143	0.000687544
HORVU2Hr1G116300	2.31	11.453	2.35936	1.07561e-125	8.57925e-127
HORVU2Hr1G116960	1.776	11.993	2.85358	2.80688e-129	2.17727e-130
HORVU2Hr1G117610	0.05	1.393	4.70532	5.9228e-31	1.87859e-31
HORVU2Hr1G117690	0.303	1.42	2.2436	2.89282e-13	1.94247e-13
HORVU2Hr1G117780	0.303	1.42	2.2436	2.89282e-13	1.94247e-13
HORVU2Hr1G118080	0.806	5.15	2.67936	3.6859e-34	1.07269e-34
HORVU2Hr1G118870	0.01	0.12	3.57879	0.000665163	0.00109583
HORVU2Hr1G119250	27.38	120.78	2.15947	0	0
HORVU2Hr1G119500	0.4	4.18	3.38975	2.60508e-38	6.83664e-39
HORVU2Hr1G119520	0.156	0.73	2.31575	0.000430143	0.000687544
HORVU2Hr1G120100	0.35	7.576	4.71685	1.41632e-233	5.94752e-235
HORVU2Hr1G120530	3.106	51.34	4.06066	0	0
HORVU2Hr1G121210	3.473	13.96	2.15866	6.92172e-184	3.78367e-185
HORVU2Hr1G121310	0.4	2.483	2.25406	2.27476e-26	8.38647e-27
HORVU2Hr1G122260	0.143	0.893	2.63768	3.17252e-05	4.34714e-05
HORVU2Hr1G122270	0.16	0.846	2.60853	1.3449e-08	1.27853e-08
HORVU2Hr1G122330	1.633	9.653	2.55676	1.47172e-110	1.35199e-111
HORVU2Hr1G122490	0.18	0.843	2.47187	7.51908e-07	8.45005e-07
HORVU2Hr1G122570	0.213	3.943	4.24175	5.66328e-26	2.11229e-26
HORVU2Hr1G122580	14.813	66.656	2.19406	7.07843e-276	2.43774e-277
HORVU2Hr1G122610	1.38	13.976	3.35925	8.83637e-94	9.70364e-95
HORVU2Hr1G122620	3.466	16.806	2.26115	5.36463e-102	5.39878e-103
HORVU2Hr1G122760	0.066	1.433	4.3568	2.44011e-40	6.09649e-41
HORVU2Hr1G122800	0.176	1.993	3.14977	2.53992e-34	7.36912e-35
HORVU2Hr1G123160	0	1.02	7.32761	2.90294e-19	1.4211e-19
HORVU2Hr1G123480	0.753	3.07	2.03091	2.2454e-22	9.61874e-23
HORVU2Hr1G123750	0.18	0.816	2.25686	0.000166208	0.000251142
HORVU2Hr1G124200	0.083	0.633	3.87647	1.44895e-13	9.55636e-14
HORVU2Hr1G124310	18.73	77.403	2.06355	0	0
HORVU2Hr1G124320	1.166	6.563	2.49972	3.40293e-40	8.53521e-41
HORVU2Hr1G124960	29.136	132.803	2.24993	0	0
HORVU2Hr1G124970	20.68	100.923	2.27294	0	0
HORVU2Hr1G125100	0.046	0.246	2.90072	0.000537305	0.000876813
HORVU2Hr1G125120	4.293	17.293	2.03546	5.45171e-50	1.11677e-50
HORVU2Hr1G125150	0.07	0.656	3.33622	1.85476e-14	1.1573e-14
HORVU2Hr1G125430	0.04	0.97	4.63768	3.42346e-07	3.72054e-07
HORVU2Hr1G126150	0.15	7.11	5.30503	1.04011e-250	4.03822e-252
HORVU2Hr1G126250	0	0.406	7.63768	5.77142e-23	2.4128e-23
HORVU2Hr1G126470	0.77	3.46	2.1566	7.39675e-49	1.54885e-49
HORVU2Hr1G126660	0.323	3.73	3.51632	1.5479e-84	1.91859e-85
HORVU2Hr1G127440	0	0.176	4.82266	7.92511e-05	0.000113795
HORVU2Hr1G127550	0	0.1	4.79187	9.37252e-05	0.000136687
HORVU3Hr1G000050	0.95	4.77	2.57002	9.77716e-94	1.07527e-94
HORVU3Hr1G000110	0.083	0.7	2.69426	4.10546e-13	2.79007e-13
HORVU3Hr1G000170	0.046	0.54	3.63768	1.80878e-06	2.12573e-06
HORVU3Hr1G000600	0.02	0.236	3.80118	3.20893e-07	3.45898e-07
HORVU3Hr1G000650	7.956	45.416	2.54964	5.59936e-145	3.88856e-146
HORVU3Hr1G000690	8.263	32.3	2.02146	3.96342e-79	5.20875e-80
HORVU3Hr1G000950	0	0.206	5.13542	1.11168e-05	1.43615e-05
HORVU3Hr1G001020	0.023	0.35	3.90072	8.10467e-14	5.27096e-14
HORVU3Hr1G001390	0.01	0.213	4.31575	6.16164e-06	7.70328e-06
HORVU3Hr1G001590	0.64	15.63	4.64211	2.05613e-74	2.86751e-75
HORVU3Hr1G001990	0	0.38	4.99382	2.82065e-05	3.84849e-05
HORVU3Hr1G002000	0.036	5.896	8.09711	5.3263e-58	9.4658e-59
HORVU3Hr1G002040	4.693	25.453	2.27609	3.05981e-282	1.03389e-283
HORVU3Hr1G002220	0.226	0.683	2.26946	9.16951e-13	6.37014e-13
HORVU3Hr1G002660	0.02	0.58	4.51739	8.23861e-17	4.5303e-17
HORVU3Hr1G004210	1.73	7.996	2.25321	1.36956e-20	6.32849e-21
HORVU3Hr1G004840	0.16	1.546	3.26061	6.13116e-29	2.07864e-29
HORVU3Hr1G005800	0.29	2.19	2.93242	2.10887e-16	1.18345e-16
HORVU3Hr1G006040	0.51	11.656	4.49316	2.33571e-236	9.75138e-238
HORVU3Hr1G006060	1.123	21.32	4.24311	0	0
HORVU3Hr1G006100	0.516	4.696	3.19643	3.4694e-30	1.1286e-30
HORVU3Hr1G006140	1.32	14.263	3.43419	2.6304e-250	1.02553e-251
HORVU3Hr1G006180	4.473	26.653	2.8731	0	0
HORVU3Hr1G006410	0	0.253	5.45326	9.88507e-07	1.12961e-06
HORVU3Hr1G006620	0.123	10.66	6.335	2.43413e-208	1.15067e-209
HORVU3Hr1G006640	0.286	6.166	4.79626	3.30983e-134	2.44373e-135
HORVU3Hr1G006790	0.016	0.193	3.16375	9.95528e-05	0.000145695
HORVU3Hr1G006800	0	1.836	7.75285	1.6459e-24	6.47177e-25
HORVU3Hr1G006940	0.34	1.756	2.307	2.5202e-08	2.45538e-08
HORVU3Hr1G007180	0.02	0.366	4.1093	1.55119e-12	1.09476e-12
HORVU3Hr1G007570	0.653	3.78	2.61273	2.80946e-32	8.55506e-33
HORVU3Hr1G007580	2.216	11.113	2.3772	2.71721e-91	3.09646e-92
HORVU3Hr1G007740	0.093	2.326	4.64906	1.05534e-29	3.49048e-30
HORVU3Hr1G009320	2.403	12.773	2.4167	6.52373e-39	1.68397e-39
HORVU3Hr1G010990	0.01	0.076	3.31575	3.18696e-05	4.36926e-05
HORVU3Hr1G011870	0.08	4.536	5.8611	1.13631e-110	1.04294e-111
HORVU3Hr1G011920	0.16	0.793	2.31575	7.84608e-08	7.99799e-08
HORVU3Hr1G011970	0.406	2.026	2.31575	1.49964e-11	1.12915e-11
HORVU3Hr1G011990	6.756	65.77	3.27935	0	0
HORVU3Hr1G012860	0.036	0.586	3.76201	3.02762e-23	1.24728e-23
HORVU3Hr1G013290	0.02	0.28	3.80118	0.000205472	0.000313592
HORVU3Hr1G013390	0.226	1.376	2.60263	2.80264e-36	7.72617e-37
HORVU3Hr1G013420	0.033	1.1	5.03822	3.59337e-09	3.24761e-09
HORVU3Hr1G013470	0.196	2.426	3.62803	2.40256e-59	4.16245e-60
HORVU3Hr1G013490	0.26	5.41	4.42248	1.16474e-133	8.66579e-135
HORVU3Hr1G014140	0.06	0.4	2.74871	1.08929e-05	1.4051e-05
HORVU3Hr1G014270	0.1	0.743	2.57879	1.10181e-06	1.26284e-06
HORVU3Hr1G015710	0.383	1.92	2.31575	2.44628e-23	1.0058e-23
HORVU3Hr1G015770	0	0.916	6.24175	2.07455e-10	1.69026e-10
HORVU3Hr1G016840	0.023	0.443	4.54841	5.30267e-12	3.87978e-12
HORVU3Hr1G016940	0	0.196	4.45326	0.000509664	0.000830092
HORVU3Hr1G018070	2.51	12.83	2.37	2.79534e-175	1.59388e-176
HORVU3Hr1G018190	0.173	3.243	4.24441	2.38089e-28	8.21308e-29
HORVU3Hr1G018270	0.033	1.063	5.06097	1.354e-12	9.49651e-13
HORVU3Hr1G018430	0.03	0.42	3.86172	2.32263e-16	1.30586e-16
HORVU3Hr1G018670	0.023	0.273	3.51739	5.72454e-06	7.13125e-06
HORVU3Hr1G018810	2.86	11.56	2.01813	1.81476e-45	4.06387e-46
HORVU3Hr1G018980	0.64	4.82	2.93493	1.2456e-125	9.9453e-127
HORVU3Hr1G019990	14.67	74.866	2.40816	0	0
HORVU3Hr1G020140	0.376	1.716	2.09962	1.6567e-12	1.17111e-12
HORVU3Hr1G020210	2.573	10.633	2.14775	4.36039e-134	3.22648e-135
HORVU3Hr1G020280	0.063	0.606	3.25686	3.98475e-10	3.32234e-10
HORVU3Hr1G020800	0.136	0.813	2.56267	4.89701e-14	3.14266e-14
HORVU3Hr1G023150	2.43	13.243	2.45691	1.90587e-133	1.42109e-134
HORVU3Hr1G024660	0.026	1.176	5.38614	4.45057e-21	2.01569e-21
HORVU3Hr1G025520	0.166	1.02	2.62609	6.02549e-15	3.65593e-15
HORVU3Hr1G025810	0.143	0.62	2.13133	5.06778e-09	4.63902e-09
HORVU3Hr1G026350	0.026	0.436	3.76641	9.15896e-10	7.85959e-10
HORVU3Hr1G028020	1.126	9.303	3.11338	1.5898e-102	1.58959e-103
HORVU3Hr1G028050	0.1	0.46	2.27923	2.24955e-06	2.66584e-06
HORVU3Hr1G028280	0.333	1.343	2.02131	3.54808e-07	3.8603e-07
HORVU3Hr1G029240	0.14	0.826	2.53814	4.13006e-16	2.3556e-16
HORVU3Hr1G030840	0.05	0.283	2.21681	1.79526e-05	2.38354e-05
HORVU3Hr1G030850	0.04	0.226	2.93117	0.000452383	0.000724708
HORVU3Hr1G031000	0.28	1.253	2.43861	1.5293e-14	9.48264e-15
HORVU3Hr1G031020	0.186	1.096	2.5084	5.79137e-18	3.0176e-18
HORVU3Hr1G031620	0.016	0.346	4.24175	1.10107e-05	1.42127e-05
HORVU3Hr1G032270	0.19	1.35	2.71706	1.12579e-11	8.41441e-12
HORVU3Hr1G033760	0	0.17	4.42812	0.000571743	0.000935473
HORVU3Hr1G034020	0.12	0.583	2.36306	1.44915e-05	1.89224e-05
HORVU3Hr1G034110	0.116	1.123	3.27923	1.41341e-08	1.34538e-08
HORVU3Hr1G034870	0.063	0.41	2.63768	7.94079e-09	7.39924e-09
HORVU3Hr1G039200	5.48	26.476	2.23252	9.44387e-250	3.71261e-251
HORVU3Hr1G051820	0.2	2.78	3.63211	2.0898e-29	6.98996e-30
HORVU3Hr1G052520	0.72	1.926	2.13133	7.08996e-19	3.53127e-19
HORVU3Hr1G056110	0.77	7.036	3.20439	3.34034e-115	2.89765e-116
HORVU3Hr1G056630	2.296	9.943	2.17144	5.87232e-110	5.41365e-111
HORVU3Hr1G057910	0.07	1.253	4.16375	3.08033e-09	2.76992e-09
HORVU3Hr1G059220	0	0.626	5.94802	7.8116e-09	7.27252e-09
HORVU3Hr1G059480	0.02	4.736	8.10235	3.55798e-58	6.29427e-59
HORVU3Hr1G062170	0.236	2.903	3.57622	2.51666e-106	2.40799e-107
HORVU3Hr1G062430	0.78	6.946	3.2184	6.19471e-196	3.09946e-197
HORVU3Hr1G065620	0.096	0.386	2.18647	2.51125e-05	3.38515e-05
HORVU3Hr1G065630	0.026	0.343	4.03822	1.76077e-08	1.68674e-08
HORVU3Hr1G065640	0.14	0.633	2.18647	4.96434e-09	4.5415e-09
HORVU3Hr1G066310	0.426	5.643	3.76934	6.65758e-100	6.82974e-101
HORVU3Hr1G067610	0.53	5.333	3.44552	6.85296e-71	1.00304e-71
HORVU3Hr1G068150	0.08	0.813	3.38614	1.79899e-05	2.38923e-05
HORVU3Hr1G068270	0.02	0.13	2.80118	0.00093729	0.0015874
HORVU3Hr1G068540	0.046	0.51	4.21622	1.81558e-25	6.87941e-26
HORVU3Hr1G069410	13.023	53.423	2.07684	0	0
HORVU3Hr1G071470	0.26	2.586	4.19298	6.56455e-76	8.93641e-77
HORVU3Hr1G074940	10.933	54.39	2.28752	0	0
HORVU3Hr1G075210	2.86	14.643	2.38906	3.43965e-95	3.7102e-96
HORVU3Hr1G076620	7.62	33.673	2.07973	1.36935e-245	5.47224e-247
HORVU3Hr1G076640	3.616	21.956	2.61284	2.07565e-194	1.05033e-195
HORVU3Hr1G076650	0.26	3.003	3.59208	1.76116e-07	1.85019e-07
HORVU3Hr1G077560	0.59	2.983	2.3494	6.54505e-16	3.76649e-16
HORVU3Hr1G078030	0.006	0.166	4.42909	1.79788e-08	1.72419e-08
HORVU3Hr1G078980	0	0.316	4.57879	0.000283602	0.000444143
HORVU3Hr1G081580	0	3.233	8.46956	1.13671e-36	3.10685e-37
HORVU3Hr1G081980	0.066	0.626	2.65679	3.8457e-07	4.19222e-07
HORVU3Hr1G082300	0.016	0.71	5.63768	2.99879e-13	2.01582e-13
HORVU3Hr1G083190	0.076	0.453	2.31575	0.000100772	0.000147545
HORVU3Hr1G083330	0.62	2.71	2.59717	1.96782e-46	4.3299e-47
HORVU3Hr1G083760	0	0.34	6.31575	7.48466e-11	5.89939e-11
HORVU3Hr1G086100	1.336	15.16	3.49045	0	0
HORVU3Hr1G086230	0.313	1.683	2.99382	4.76934e-16	2.72835e-16
HORVU3Hr1G086240	0.036	1.923	5.27923	1.24546e-19	5.98773e-20
HORVU3Hr1G086400	1.116	5.436	2.00447	4.40077e-58	7.79953e-59
HORVU3Hr1G086590	0.013	0.12	3.15265	9.66931e-05	0.000141274
HORVU3Hr1G086980	0	0.606	6.98976	6.72649e-16	3.87364e-16
HORVU3Hr1G087020	0.503	5.91	3.76476	6.87049e-86	8.37073e-87
HORVU3Hr1G087420	1.23	6.883	2.49732	4.18301e-67	6.44186e-68
HORVU3Hr1G088040	0.05	0.353	2.80118	0.00093729	0.0015874
HORVU3Hr1G088940	0.076	0.856	3.4544	5.2123e-18	2.71037e-18
HORVU3Hr1G089290	0.353	1.873	2.43861	4.34221e-08	4.31977e-08
HORVU3Hr1G090170	0	0.783	6.31575	7.48466e-11	5.89939e-11
HORVU3Hr1G091740	0	1.476	7.14864	2.11008e-17	1.12877e-17
HORVU3Hr1G092740	0	0.146	4.73906	0.000125654	0.00018572
HORVU3Hr1G092980	0	0.313	5.72283	8.48759e-08	8.67398e-08
HORVU3Hr1G094250	0.166	2.77	4.01821	9.85313e-39	2.55859e-39
HORVU3Hr1G094340	0.123	1.736	4.05683	5.38078e-26	2.00474e-26
HORVU3Hr1G094370	0.093	1.183	3.67832	3.42462e-19	1.68176e-19
HORVU3Hr1G094800	0.63	2.756	2.18145	2.3469e-06	2.78437e-06
HORVU3Hr1G095730	2.53	14.893	2.57202	4.2006e-93	4.65042e-94
HORVU3Hr1G095790	0.11	0.736	2.95892	4.32248e-20	2.04158e-20
HORVU3Hr1G095830	0.15	0.573	2.48787	3.4509e-10	2.85229e-10
HORVU3Hr1G096280	1.576	19.123	3.54263	3.56036e-227	1.54715e-228
HORVU3Hr1G097160	0.683	3.516	2.36596	2.82794e-33	8.39313e-34
HORVU3Hr1G097300	0.2	2.02	2.91886	2.65449e-09	2.36458e-09
HORVU3Hr1G097860	0.083	2.85	5.17572	2.12261e-85	2.59645e-86
HORVU3Hr1G098340	4.316	44.176	3.37079	0	0
HORVU3Hr1G098910	0.32	1.196	2.73407	1.28484e-23	5.22634e-24
HORVU3Hr1G099080	0.14	1.163	3.08129	0.000175223	0.000265518
HORVU3Hr1G099590	0.293	4.283	3.99382	8.99753e-78	1.19561e-78
HORVU3Hr1G099630	0.326	2.713	3.08129	8.30676e-19	4.15283e-19
HORVU3Hr1G100190	0.086	1.786	4.35639	8.13604e-33	2.44049e-33
HORVU3Hr1G100270	0.363	2.1	2.56914	1.82142e-22	7.76996e-23
HORVU3Hr1G100310	0.15	0.973	2.71003	2.94992e-15	1.7587e-15
HORVU3Hr1G102860	0.073	0.43	2.39592	2.08601e-06	2.46561e-06
HORVU3Hr1G104870	0.013	0.09	2.80118	0.00093729	0.0015874
HORVU3Hr1G104940	0.05	5.396	7.16375	1.65336e-65	2.60393e-66
HORVU3Hr1G105290	0.226	6.633	4.8949	1.22437e-103	1.21227e-104
HORVU3Hr1G105300	1.286	11.566	3.18569	2.59421e-140	1.85848e-141
HORVU3Hr1G105400	0.936	5.826	2.66939	6.71463e-69	1.01661e-69
HORVU3Hr1G105420	0.283	27.596	6.5938	0	0
HORVU3Hr1G105520	0.33	1.586	2.23775	2.44843e-12	1.75146e-12
HORVU3Hr1G105560	0.11	3.543	5.09336	9.28656e-57	1.69414e-57
HORVU3Hr1G105600	0.963	22.476	4.54168	0	0
HORVU3Hr1G105620	0.1	0.49	2.27393	9.37049e-06	1.20012e-05
HORVU3Hr1G105630	27.113	221.443	3.03153	0	0
HORVU3Hr1G107860	0.023	0.476	4.30562	6.69244e-06	8.39189e-06
HORVU3Hr1G108100	0.446	3.76	3.46294	1.70905e-57	3.07338e-58
HORVU3Hr1G108280	0.093	1.473	3.96345	1.87519e-06	2.20778e-06
HORVU3Hr1G108310	0.093	1.473	3.96345	1.87519e-06	2.20778e-06
HORVU3Hr1G108370	0.096	0.726	2.99382	1.70104e-09	1.4955e-09
HORVU3Hr1G108780	0.01	0.18	3.69426	0.000368961	0.000585704
HORVU3Hr1G109040	0.056	0.226	2.06421	0.000725672	0.001201
HORVU3Hr1G109350	0	2.316	8.88257	3.92042e-46	8.69002e-47
HORVU3Hr1G109430	0	0.393	5.94849	7.80579e-09	7.23287e-09
HORVU3Hr1G110320	5.33	25.293	2.0729	2.8132e-197	1.38928e-198
HORVU3Hr1G110330	1.566	7.123	2.16072	2.85846e-83	3.57782e-84
HORVU3Hr1G110580	0.366	2.436	2.74106	1.12089e-08	1.05437e-08
HORVU3Hr1G111640	1.44	9.533	2.73531	4.60158e-98	4.80653e-99
HORVU3Hr1G112020	14.416	93.933	2.70745	0	0
HORVU3Hr1G113120	21.96	109.823	2.34503	0	0
HORVU3Hr1G113530	3.953	17.64	2.19716	1.88588e-180	1.04927e-181
HORVU3Hr1G113670	3.423	21.27	2.61098	1.03651e-202	5.02612e-204
HORVU3Hr1G114390	0.223	1.73	2.92984	6.66203e-40	1.68017e-40
HORVU3Hr1G114800	0	1.236	4.80118	8.89142e-05	0.000129367
HORVU3Hr1G114990	1.496	6.47	2.11247	3.05595e-52	5.99442e-53
HORVU3Hr1G115640	0	0.08	4.31575	0.000922516	0.0015611
HORVU3Hr1G115700	0	0.23	4.45326	0.000509664	0.000830092
HORVU3Hr1G115710	0.046	0.466	3.96345	2.82923e-11	2.17071e-11
HORVU3Hr1G116310	2.316	15.003	2.84695	8.62404e-258	3.23621e-259
HORVU3Hr1G116680	0.013	0.283	4.26684	4.77916e-14	3.06664e-14
HORVU3Hr1G117650	22.733	92.37	2.0576	1.2215e-89	1.41382e-90
HORVU3Hr1G117910	0.06	0.476	3.07183	2.17537e-14	1.36424e-14
HORVU4Hr1G000700	0.203	0.906	2.16375	8.0397e-09	7.49532e-09
HORVU4Hr1G000730	0	0.103	4.45326	0.000509664	0.000830092
HORVU4Hr1G002080	1.44	55.036	5.25435	3.82609e-295	1.21511e-296
HORVU4Hr1G002640	0.08	1.806	4.57879	6.09624e-07	6.79162e-07
HORVU4Hr1G003050	0.136	1.78	4.66058	5.90137e-30	1.93555e-30
HORVU4Hr1G003210	0.603	2.803	2.18451	6.80307e-26	2.54515e-26
HORVU4Hr1G003220	0.263	1.986	2.77081	1.23344e-51	2.45352e-52
HORVU4Hr1G005140	0.246	2.156	4.24175	4.85658e-30	1.58735e-30
HORVU4Hr1G008590	0.03	0.683	4.65688	6.42803e-13	4.42489e-13
HORVU4Hr1G008640	0.243	1.096	2.25686	2.11399e-07	2.24798e-07
HORVU4Hr1G009190	1.736	11.436	2.65629	6.28857e-141	4.48978e-142
HORVU4Hr1G010490	0.023	0.343	3.90072	0.000114243	0.000168215
HORVU4Hr1G011000	0.006	0.32	5.27923	1.25342e-10	1.00515e-10
HORVU4Hr1G011760	0	0.56	6.77518	4.46673e-14	2.86217e-14
HORVU4Hr1G012540	4.53	20.87	2.21534	4.61055e-195	2.31808e-196
HORVU4Hr1G012700	28.006	183.916	2.67379	0	0
HORVU4Hr1G013480	0.233	1.623	2.82164	1.41339e-23	5.76303e-24
HORVU4Hr1G014010	0.116	0.523	2.39237	4.17593e-09	3.78972e-09
HORVU4Hr1G016500	0.033	0.916	4.74871	1.09116e-07	1.12354e-07
HORVU4Hr1G016590	0.326	1.566	2.25686	2.11399e-07	2.24798e-07
HORVU4Hr1G016840	0.133	0.906	2.80118	7.6541e-05	0.000109729
HORVU4Hr1G017270	0.603	3.286	2.44552	6.27437e-51	1.26439e-51
HORVU4Hr1G020050	0.116	0.773	2.70532	5.25667e-21	2.38974e-21
HORVU4Hr1G020320	0.346	1.8	2.37525	2.78502e-14	1.7624e-14
HORVU4Hr1G020630	0.186	1.04	2.49632	1.55598e-08	1.48538e-08
HORVU4Hr1G024210	0.253	3.07	3.60635	3.43769e-91	3.92308e-92
HORVU4Hr1G026960	0.936	5.183	2.46956	2.45664e-49	5.09021e-50
HORVU4Hr1G027050	1.01	5.316	2.43663	3.86771e-87	4.62115e-88
HORVU4Hr1G027930	0	0.056	4.393	0.000668634	0.0011021
HORVU4Hr1G037190	0.103	0.743	2.88955	4.34975e-05	6.04927e-05
HORVU4Hr1G037240	0.143	1	3.16375	9.95528e-05	0.000145695
HORVU4Hr1G043760	0.14	0.656	2.26061	6.66271e-11	5.22718e-11
HORVU4Hr1G043960	0.053	0.46	3.09816	6.58686e-09	6.07558e-09
HORVU4Hr1G050990	0	1.1	7.51378	2.0731e-21	9.25617e-22
HORVU4Hr1G051350	0.043	1.076	4.57879	2.98759e-12	2.14491e-12
HORVU4Hr1G051850	2.543	15.383	2.60708	2.88642e-114	2.53437e-115
HORVU4Hr1G052320	0.043	1.18	4.85181	3.47952e-08	3.42083e-08
HORVU4Hr1G052450	0.446	2.11	2.36508	9.24991e-17	5.09542e-17
HORVU4Hr1G052470	0	0.186	4.89975	5.02304e-05	7.0811e-05
HORVU4Hr1G053150	0.29	3.116	3.42781	1.08802e-53	2.08295e-54
HORVU4Hr1G053850	0	0.18	4.64114	0.000209235	0.000319606
HORVU4Hr1G054780	0	0.173	4.4414	0.000538261	0.000878417
HORVU4Hr1G056240	10.916	52.363	2.30399	0	0
HORVU4Hr1G056890	0	0.48	4.90072	4.99441e-05	7.0383e-05
HORVU4Hr1G057610	0.023	0.263	3.45326	1.01466e-05	1.30562e-05
HORVU4Hr1G058410	0	0.163	4.45326	0.000509664	0.000830092
HORVU4Hr1G060530	0	0.276	5.05301	1.93412e-05	2.57514e-05
HORVU4Hr1G060630	1.353	5.896	2.1275	2.9994e-52	5.88106e-53
HORVU4Hr1G061230	0	0.223	5.24175	5.20999e-06	6.46951e-06
HORVU4Hr1G061310	0.063	0.323	2.35138	8.3019e-07	9.36285e-07
HORVU4Hr1G061740	1.123	9.343	2.81162	7.31731e-66	1.14589e-66
HORVU4Hr1G061950	0.136	1.013	2.91982	1.04712e-07	1.07717e-07
HORVU4Hr1G061990	0	0.34	5.45326	9.88507e-07	1.12961e-06
HORVU4Hr1G062330	0.176	0.976	2.4344	1.25587e-06	1.44553e-06
HORVU4Hr1G062820	0.086	0.333	2.31575	0.000430143	0.000687544
HORVU4Hr1G063360	0.303	1.823	2.90072	1.52323e-13	1.00575e-13
HORVU4Hr1G064070	0.103	0.42	2.07183	9.81095e-06	1.26035e-05
HORVU4Hr1G064360	0.38	2.093	2.44574	7.651e-09	7.08633e-09
HORVU4Hr1G064770	0.206	0.746	2.6459	2.4675e-14	1.55266e-14
HORVU4Hr1G064820	0.603	2.883	2.26231	4.95826e-40	1.24685e-40
HORVU4Hr1G064950	0.103	0.76	2.80118	3.81534e-09	3.45287e-09
HORVU4Hr1G064960	0.106	1.233	3.54402	3.44282e-17	1.85904e-17
HORVU4Hr1G066230	4.303	19.823	2.20135	7.37292e-232	3.11406e-233
HORVU4Hr1G067450	1.89	12.333	2.56044	1.55336e-231	6.57348e-233
HORVU4Hr1G069380	0.126	0.63	2.25686	0.000166208	0.000251142
HORVU4Hr1G070130	0.133	0.61	2.06421	2.10558e-08	2.02919e-08
HORVU4Hr1G071020	0.173	5.7	5.07656	5.98051e-142	4.22126e-143
HORVU4Hr1G071040	3.72	21.38	2.5336	2.54514e-184	1.38507e-185
HORVU4Hr1G071330	0.06	0.786	3.79912	3.28456e-07	3.54371e-07
HORVU4Hr1G071370	0.113	1.02	3.21647	1.95039e-11	1.47979e-11
HORVU4Hr1G072260	0.196	0.87	2.26231	2.08316e-14	1.3042e-14
HORVU4Hr1G072410	4.42	20.34	2.22016	2.27163e-117	1.94105e-118
HORVU4Hr1G072480	9.6	69.516	2.87412	0	0
HORVU4Hr1G072500	1.306	13.273	3.36124	1.51076e-81	1.92164e-82
HORVU4Hr1G072560	1.793	24.613	3.79499	3.81135e-182	2.102e-183
HORVU4Hr1G074130	1.286	5.933	2.10696	4.40142e-47	9.53455e-48
HORVU4Hr1G074530	1.45	10.363	2.71566	5.10878e-106	4.91307e-107
HORVU4Hr1G075070	5.183	28.676	2.37282	0	0
HORVU4Hr1G075460	0.093	0.583	2.65679	0.000225971	0.000346272
HORVU4Hr1G076040	0.113	1.253	3.45326	8.2497e-10	7.05789e-10
HORVU4Hr1G076520	2.573	10.666	2.05248	6.33942e-112	5.73613e-113
HORVU4Hr1G076600	0	0.32	4.90072	4.99441e-05	7.0383e-05
HORVU4Hr1G076750	0.123	1.23	3.33622	1.85476e-14	1.1573e-14
HORVU4Hr1G076760	0.023	1.46	5.99382	1.72394e-16	9.63372e-17
HORVU4Hr1G077430	0.14	0.086	2.49632	0.000654588	0.00107671
HORVU4Hr1G077550	0.043	0.166	2.03822	4.0778e-05	5.65351e-05
HORVU4Hr1G077780	0.02	1.356	6.14824	5.10951e-31	1.61524e-31
HORVU4Hr1G077790	0.033	0.476	4.84486	1.38499e-09	1.20763e-09
HORVU4Hr1G078170	0	3.166	7.0345	2.61864e-16	1.47718e-16
HORVU4Hr1G078220	0.313	4.686	3.93046	9.21398e-52	1.82684e-52
HORVU4Hr1G079160	0.493	3.003	2.53933	1.82908e-31	5.71382e-32
HORVU4Hr1G079610	0.036	0.47	3.42678	1.31618e-11	9.8759e-12
HORVU4Hr1G079620	0.626	12.633	4.4279	3.25176e-286	1.07497e-287
HORVU4Hr1G079920	0	0.353	5.57879	3.31258e-07	3.59654e-07
HORVU4Hr1G080190	0.096	0.653	2.14583	3.79516e-06	4.62264e-06
HORVU4Hr1G080820	1.273	9.56	2.91299	8.5159e-49	1.78388e-49
HORVU4Hr1G081180	0.076	0.906	3.64918	7.52065e-14	4.8832e-14
HORVU4Hr1G081190	0.173	1.683	3.47925	1.38782e-22	5.89774e-23
HORVU4Hr1G081480	0	0.176	4.30416	0.000968433	0.00164247
HORVU4Hr1G081490	0	0.49	6.13501	8.34946e-10	7.14459e-10
HORVU4Hr1G081550	0	0.433	5.53732	4.82913e-07	5.29879e-07
HORVU4Hr1G081750	0.523	4.68	3.17216	2.74354e-61	4.62173e-62
HORVU4Hr1G082100	0.176	0.823	2.62609	6.02549e-15	3.65593e-15
HORVU4Hr1G082760	0.046	0.533	4.38614	9.58766e-11	7.6037e-11
HORVU4Hr1G083030	0.59	2.943	2.31575	1.36815e-06	1.58233e-06
HORVU4Hr1G083250	0.133	1.1	2.67864	3.2379e-08	3.17856e-08
HORVU4Hr1G083510	0.273	5.356	4.31575	1.50694e-14	9.3403e-15
HORVU4Hr1G083980	0.14	0.546	2.20328	2.89803e-10	2.37979e-10
HORVU4Hr1G084120	0.01	0.236	4.69426	1.92598e-07	2.04243e-07
HORVU4Hr1G084320	0.283	1.426	2.0301	9.47679e-30	3.12977e-30
HORVU4Hr1G084380	0.036	0.453	3.72174	4.65218e-12	3.39024e-12
HORVU4Hr1G085100	0.32	2.12	2.98318	1.11056e-23	4.49847e-24
HORVU4Hr1G086050	0	0.356	4.45326	0.000509664	0.000830092
HORVU4Hr1G086470	0.04	0.163	2.80118	7.6541e-05	0.000109729
HORVU4Hr1G087610	0.083	0.913	3.38614	2.58415e-09	2.29982e-09
HORVU4Hr1G087870	1.963	8.956	2.21427	1.16104e-30	3.72031e-31
HORVU4Hr1G088800	0.106	0.743	2.80118	0.00093729	0.0015874
HORVU4Hr1G088930	0.136	0.9	2.96783	1.44963e-10	1.16826e-10
HORVU4Hr1G089470	0.236	1.13	3.5084	1.08553e-16	6.01061e-17
HORVU4Hr1G089480	0	0.143	4.31575	0.000922516	0.0015611
HORVU4Hr1G089510	0.146	1.37	3.17263	7.61436e-30	2.50665e-30
HORVU4Hr1G089770	0.133	3.396	4.8846	8.5615e-22	3.75446e-22
HORVU4Hr1G089830	0	1.99	6.66625	3.11422e-13	2.10074e-13
HORVU4Hr1G090020	1.143	4.846	2.08473	3.08104e-116	2.6602e-117
HORVU4Hr1G090050	0.193	1.68	3.62186	6.98426e-28	2.44615e-28
HORVU4Hr1G090120	0.196	1.653	3.13235	1.13189e-13	7.41011e-14
HORVU4Hr1G090140	0.673	3.17	2.24868	1.26462e-17	6.68997e-18
HORVU4Hr1G090190	4.37	21.153	2.27273	5.59998e-124	4.49394e-125
HORVU5Hr1G000370	0.123	0.64	2.45326	5.20999e-06	6.46893e-06
HORVU5Hr1G000640	2.29	10.263	2.33406	1.08426e-118	9.15029e-120
HORVU5Hr1G000940	0	0.263	6.12311	9.67174e-10	8.34519e-10
HORVU5Hr1G005180	28.696	125.723	2.09441	0	0
HORVU5Hr1G005190	0.046	0.383	2.99382	0.00030738	0.00048303
HORVU5Hr1G005210	0.303	2.22	2.88999	3.10604e-12	2.23171e-12
HORVU5Hr1G005300	0.066	2.34	5.10235	1.9149e-17	1.02249e-17
HORVU5Hr1G006960	0.52	3.536	2.63236	9.28462e-87	1.11763e-87
HORVU5Hr1G006980	0.05	1.253	4.60042	8.84122e-16	5.12522e-16
HORVU5Hr1G006990	0	1.116	7.31989	3.52308e-19	1.73154e-19
HORVU5Hr1G007040	0.366	1.566	2.11641	8.89356e-37	2.42283e-37
HORVU5Hr1G007720	0.016	0.37	4.38614	3.44803e-06	4.18414e-06
HORVU5Hr1G007730	0.026	0.573	4.50162	1.25819e-21	5.56352e-22
HORVU5Hr1G007870	0.033	0.143	2.49632	0.000654588	0.00107671
HORVU5Hr1G008270	0.71	11.53	4.06835	0	0
HORVU5Hr1G009180	0.016	0.216	3.57879	0.000665163	0.00109583
HORVU5Hr1G010120	0.636	6.09	3.34923	5.16312e-161	3.19979e-162
HORVU5Hr1G010130	28.213	360.583	3.68755	0	0
HORVU5Hr1G010690	0.076	0.766	3.90072	7.27054e-17	3.98852e-17
HORVU5Hr1G012030	0.083	1.743	4.46631	2.43364e-50	4.94768e-51
HORVU5Hr1G012910	0.08	0.97	3.6309	1.32426e-08	1.25788e-08
HORVU5Hr1G017200	0.123	0.956	2.98315	5.04293e-06	6.20964e-06
HORVU5Hr1G018100	0.266	2.793	3.60627	3.1253e-32	9.53457e-33
HORVU5Hr1G023720	3.776	94.246	4.67069	0	0
HORVU5Hr1G023730	34.316	646.136	4.25195	0	0
HORVU5Hr1G024040	6.253	28.993	2.28362	0	0
HORVU5Hr1G025760	1.003	4.976	2.30502	3.6603e-107	3.47549e-108
HORVU5Hr1G029260	0.043	0.296	2.80118	6.35855e-06	7.95514e-06
HORVU5Hr1G033110	0.033	0.186	2.61071	0.000322549	0.000508385
HORVU5Hr1G038840	0.013	0.253	4.07448	6.30349e-07	7.02968e-07
HORVU5Hr1G042160	0.63	2.296	2.08152	1.35816e-36	3.72094e-37
HORVU5Hr1G044370	0.996	7.68	2.9521	1.48025e-145	1.02197e-146
HORVU5Hr1G046420	0	1.943	7.32079	3.4453e-19	1.6922e-19
HORVU5Hr1G047920	1.273	5.47	2.10295	4.5932e-85	5.65959e-86
HORVU5Hr1G048000	0.036	0.433	3.57879	0.000665163	0.00109583
HORVU5Hr1G048410	0.046	0.38	2.99382	0.00030738	0.00048303
HORVU5Hr1G049260	0.016	0.166	3.57879	0.000665163	0.00109583
HORVU5Hr1G049650	0.376	1.806	2.26441	2.35147e-17	1.26057e-17
HORVU5Hr1G051140	0.49	1.493	2.04061	2.90965e-18	1.49292e-18
HORVU5Hr1G051970	14.2	140.553	3.30949	0	0
HORVU5Hr1G052740	1.34	5.526	2.08575	2.78633e-19	1.36333e-19
HORVU5Hr1G052760	0.443	4.64	3.39755	6.12998e-25	2.36404e-25
HORVU5Hr1G053410	0.5	2.98	2.57879	2.02394e-13	1.34506e-13
HORVU5Hr1G054970	0	0.143	5.18523	7.87497e-06	9.94762e-06
HORVU5Hr1G055950	8.363	194.186	4.55033	0	0
HORVU5Hr1G056040	5.413	103	4.2611	0	0
HORVU5Hr1G058780	0	0.1	4.31575	0.000922516	0.0015611
HORVU5Hr1G059090	0	1.536	7.61895	1.00708e-22	4.25518e-23
HORVU5Hr1G059300	1.873	8.243	2.14466	3.18739e-95	3.4355e-96
HORVU5Hr1G060650	0.213	1.13	2.27393	7.02344e-10	5.98539e-10
HORVU5Hr1G061120	0.036	0.24	2.80118	4.51348e-08	4.49565e-08
HORVU5Hr1G061580	0.43	3.21	3.42314	1.81158e-45	4.05527e-46
HORVU5Hr1G061760	0.093	1.17	3.59158	2.17521e-16	1.22121e-16
HORVU5Hr1G061810	0.086	0.376	2.15579	1.9981e-05	2.66551e-05
HORVU5Hr1G061820	0.143	1.536	3.60048	2.21026e-27	7.89016e-28
HORVU5Hr1G061930	0.36	2.793	2.96208	1.17867e-61	1.97503e-62
HORVU5Hr1G061950	0.706	3.576	2.40049	3.9992e-50	8.16625e-51
HORVU5Hr1G062610	0.073	0.57	2.90072	2.59705e-18	1.32852e-18
HORVU5Hr1G062620	3.006	24.096	2.95389	1.3343e-111	1.21274e-112
HORVU5Hr1G063410	0.016	0.253	3.57879	0.000665163	0.00109583
HORVU5Hr1G063430	0.29	2.266	3.06039	6.76539e-65	1.0721e-65
HORVU5Hr1G063490	0.333	1.43	2.10508	2.71645e-15	1.61663e-15
HORVU5Hr1G063500	0.05	0.223	2.76641	7.73435e-08	7.88033e-08
HORVU5Hr1G063660	0.45	4.183	3.44146	1.11684e-24	4.35883e-25
HORVU5Hr1G063980	0	0.4	5.85181	2.246e-08	2.18295e-08
HORVU5Hr1G064230	4.793	24.25	2.16816	0	0
HORVU5Hr1G065660	0	0.156	4.90072	4.99441e-05	7.0383e-05
HORVU5Hr1G066150	0	1.23	7.49495	3.49855e-21	1.57712e-21
HORVU5Hr1G066260	0.19	1.716	3.19022	3.44752e-11	2.65768e-11
HORVU5Hr1G066360	1.123	6.01	2.37131	3.93615e-110	3.62551e-111
HORVU5Hr1G067310	0.026	0.326	4.24175	1.10107e-05	1.42127e-05
HORVU5Hr1G068110	0	0.446	5.31575	2.98432e-06	3.60155e-06
HORVU5Hr1G068740	0.043	0.536	3.69426	0.000368961	0.000585704
HORVU5Hr1G069900	0.21	1.073	2.50284	1.12175e-11	8.38334e-12
HORVU5Hr1G070080	0.036	0.566	3.91602	0.000103821	0.000152287
HORVU5Hr1G072480	0.34	3.023	3.15929	2.03123e-113	1.79833e-114
HORVU5Hr1G073650	0.83	8.583	3.39098	2.14293e-36	5.89009e-37
HORVU5Hr1G073690	3.143	26.386	3.08573	6.44282e-194	3.2864e-195
HORVU5Hr1G073700	1.2	36.833	4.95296	2.33041e-229	9.97534e-231
HORVU5Hr1G073710	0.373	4.87	3.69426	3.36254e-55	6.2872e-56
HORVU5Hr1G073740	0.016	0.646	5.51801	2.6053e-12	1.86558e-12
HORVU5Hr1G073760	0.033	1.133	4.87663	1.13171e-21	4.98859e-22
HORVU5Hr1G073800	0.143	2.28	3.91982	1.23624e-32	3.72629e-33
HORVU5Hr1G074020	0.156	1.676	3.4344	1.07316e-15	6.25508e-16
HORVU5Hr1G074820	0.22	0.946	2.12815	1.1265e-11	8.42066e-12
HORVU5Hr1G074980	0	0.54	6.22955	2.44843e-10	2.00204e-10
HORVU5Hr1G075760	0.066	0.88	3.92456	4.53602e-14	2.90731e-14
HORVU5Hr1G076210	0	0.266	5.31575	2.98432e-06	3.60155e-06
HORVU5Hr1G076430	0.01	0.183	4.11733	2.75955e-05	3.73397e-05
HORVU5Hr1G076510	0.103	0.936	3.30402	2.07736e-19	1.00834e-19
HORVU5Hr1G076740	0.103	1.093	3.45326	1.01466e-05	1.30562e-05
HORVU5Hr1G076770	0.426	1.93	2.53224	2.05509e-18	1.04661e-18
HORVU5Hr1G077130	0.07	0.933	3.78042	4.03682e-07	4.40614e-07
HORVU5Hr1G077600	0.093	0.49	2.38614	0.000258929	0.000399216
HORVU5Hr1G079610	0.043	0.22	2.71629	1.57262e-06	1.82826e-06
HORVU5Hr1G080250	0.08	0.353	2.36306	1.65972e-09	1.45809e-09
HORVU5Hr1G080650	0.713	3.79	2.57879	1.35894e-39	3.45596e-40
HORVU5Hr1G080680	0.056	0.3	2.47925	2.17828e-05	2.91666e-05
HORVU5Hr1G081950	1.383	5.89	2.48603	7.7886e-71	1.14251e-71
HORVU5Hr1G082500	1.373	6.29	2.20566	7.93478e-55	1.49394e-55
HORVU5Hr1G082620	0.026	0.43	3.99382	6.35585e-05	9.04104e-05
HORVU5Hr1G083100	0.046	0.283	2.57879	0.000384698	0.000611873
HORVU5Hr1G083340	0.246	1.133	2.28207	4.19359e-17	2.27534e-17
HORVU5Hr1G084180	0.01	0.323	4.90072	1.96819e-08	1.89327e-08
HORVU5Hr1G084810	0.01	0.173	3.90072	0.000114243	0.000168215
HORVU5Hr1G084820	0.363	4.92	3.76531	1.17871e-88	1.3844e-89
HORVU5Hr1G085140	0.003	0.056	5.77393	0.000268175	0.000414101
HORVU5Hr1G085160	0.05	0.626	3.8638	1.19512e-15	6.98337e-16
HORVU5Hr1G085200	0.06	0.483	3.24799	8.59132e-09	8.02457e-09
HORVU5Hr1G085290	0.71	3.29	2.2629	9.90913e-83	1.24592e-83
HORVU5Hr1G085540	0.09	0.68	2.90072	0.000537305	0.000876813
HORVU5Hr1G085800	0.07	0.55	2.31575	0.000100772	0.000147545
HORVU5Hr1G086070	0.17	0.57	2.50601	2.19019e-07	2.33097e-07
HORVU5Hr1G087090	0.01	0.313	5.36624	8.72152e-19	4.36372e-19
HORVU5Hr1G087240	0	0.116	4.99382	2.82065e-05	3.84849e-05
HORVU5Hr1G087320	0.11	0.65	2.54841	3.83392e-08	3.79378e-08
HORVU5Hr1G087440	0	0.34	5.94802	7.8116e-09	7.27252e-09
HORVU5Hr1G087530	0.803	3.24	2.01619	1.44628e-35	4.05867e-36
HORVU5Hr1G087560	0.353	3.856	3.75394	6.38373e-89	7.47176e-90
HORVU5Hr1G088540	0.116	0.646	2.23352	8.38053e-08	8.56184e-08
HORVU5Hr1G089100	0.076	0.313	2.06421	0.000725672	0.001201
HORVU5Hr1G089230	0.113	0.416	2.47187	7.51908e-07	8.45005e-07
HORVU5Hr1G089840	0.81	4.393	2.3375	4.91331e-52	9.67367e-53
HORVU5Hr1G091280	0.003	0.03	2.80118	0.00093729	0.0015874
HORVU5Hr1G091430	0	0.026	4.67415	0.000176246	0.000267126
HORVU5Hr1G091840	0.246	3.013	3.63242	3.92417e-28	1.36164e-28
HORVU5Hr1G092000	2.69	27.116	3.35389	1.92517e-106	1.83891e-107
HORVU5Hr1G093770	8.376	143.24	4.06151	0	0
HORVU5Hr1G094080	0.03	0.336	3.90072	1.00509e-07	1.032e-07
HORVU5Hr1G094450	0.01	0.183	3.99382	6.35585e-05	9.04104e-05
HORVU5Hr1G094690	0.2	0.88	2.16375	0.000105331	0.000154622
HORVU5Hr1G094700	0.96	5.573	2.5537	2.1935e-25	8.33456e-26
HORVU5Hr1G094710	0.196	1.293	2.73079	1.32455e-07	1.3786e-07
HORVU5Hr1G095120	0.636	2.95	2.33035	2.3721e-76	3.20798e-77
HORVU5Hr1G096360	0.316	2.46	3.04769	1.6955e-33	5.00871e-34
HORVU5Hr1G096860	0.106	1.393	3.67071	4.47451e-49	9.32582e-50
HORVU5Hr1G097120	0.03	0.433	3.80118	3.20893e-07	3.45898e-07
HORVU5Hr1G097130	0.366	7.783	4.50881	1.08645e-112	9.75115e-114
HORVU5Hr1G097270	0.633	5.386	2.96491	9.38706e-80	1.22298e-80
HORVU5Hr1G097310	0.073	1.023	3.80118	0.000205472	0.000313592
HORVU5Hr1G098630	0	0.286	4.82367	7.87958e-05	0.000113103
HORVU5Hr1G098750	0.08	0.44	3.57879	8.36152e-11	6.60411e-11
HORVU5Hr1G099460	0.01	0.46	5.20328	3.81494e-10	3.17828e-10
HORVU5Hr1G099470	0.016	0.35	4.69315	1.94829e-07	2.06703e-07
HORVU5Hr1G102200	0.136	0.913	2.73079	0.000131829	0.000195243
HORVU5Hr1G103770	0.326	1.96	2.80118	5.87758e-21	2.67679e-21
HORVU5Hr1G103820	0.043	1.203	4.85181	3.47952e-08	3.42083e-08
HORVU5Hr1G104350	0.166	2.783	4.17969	3.13746e-40	7.85919e-41
HORVU5Hr1G104370	0.05	0.956	4.24175	1.10107e-05	1.42127e-05
HORVU5Hr1G105930	0.52	4.57	3.18145	4.3405e-30	1.41656e-30
HORVU5Hr1G106000	0	0.163	4.45326	0.000509664	0.000830092
HORVU5Hr1G106010	0.53	36.293	6.09536	7.37154e-242	2.99972e-243
HORVU5Hr1G106020	1.85	15.176	3.05826	1.29993e-74	1.80867e-75
HORVU5Hr1G106090	0.286	1.41	2.88135	3.78354e-19	1.86171e-19
HORVU5Hr1G106190	0.02	0.253	4.38614	3.44803e-06	4.18414e-06
HORVU5Hr1G107430	0.04	0.356	3.12311	1.34308e-07	1.39898e-07
HORVU5Hr1G108690	0.26	1.553	2.42125	5.03599e-22	2.18838e-22
HORVU5Hr1G109190	0.23	3.996	4.11356	3.67364e-49	7.64172e-50
HORVU5Hr1G110180	4.163	26.203	2.42981	0	0
HORVU5Hr1G110220	0.033	0.616	4.23897	3.98094e-17	2.1577e-17
HORVU5Hr1G111210	0.136	1.633	3.63768	1.80878e-06	2.12573e-06
HORVU5Hr1G111240	0.096	0.253	2.57879	7.70251e-06	9.71914e-06
HORVU5Hr1G111520	0.056	0.586	3.45326	1.01466e-05	1.30562e-05
HORVU5Hr1G111890	0.193	2.383	3.27923	1.41341e-08	1.34538e-08
HORVU5Hr1G111920	0.153	0.683	2.38614	5.02778e-07	5.52369e-07
HORVU5Hr1G112580	0.13	0.633	2.25938	9.11905e-06	1.16075e-05
HORVU5Hr1G113080	0.04	0.313	2.90072	0.000537305	0.000876813
HORVU5Hr1G113470	0.02	0.243	3.69426	0.000368961	0.000585704
HORVU5Hr1G113500	0.17	0.37	3.18647	9.64479e-13	6.70972e-13
HORVU5Hr1G113750	0.036	0.15	2.99382	0.00030738	0.00048303
HORVU5Hr1G113770	0.046	0.236	2.31575	0.000430143	0.000687544
HORVU5Hr1G114000	0.393	0.713	2.29499	4.28921e-10	3.58734e-10
HORVU5Hr1G115880	0.38	1.62	2.1093	8.15412e-09	7.60531e-09
HORVU5Hr1G115900	0.176	1.096	2.65679	3.8457e-07	4.19222e-07
HORVU5Hr1G116890	0.116	0.436	2.13257	2.85628e-05	3.89897e-05
HORVU5Hr1G116980	0.066	0.393	2.54402	2.67509e-07	2.86398e-07
HORVU5Hr1G117110	41.336	169.63	2.00026	0	0
HORVU5Hr1G118590	1.63	8.133	2.25575	1.08124e-97	1.13467e-98
HORVU5Hr1G119680	0.21	1.986	3.30258	3.65554e-21	1.64908e-21
HORVU5Hr1G119820	0.936	9.09	3.3604	1.62058e-133	1.20705e-134
HORVU5Hr1G121370	1.526	9.77	2.69274	1.33224e-71	1.93479e-72
HORVU5Hr1G121640	0.003	0.12	5.27923	1.25342e-10	1.00515e-10
HORVU5Hr1G121800	29.666	154.51	2.38903	0	0
HORVU5Hr1G122060	0.466	3.913	3.07183	2.17537e-14	1.36424e-14
HORVU5Hr1G122080	0.223	1.183	2.40886	7.22273e-08	7.34087e-08
HORVU5Hr1G122440	0.21	1.193	2.69426	4.10546e-13	2.79007e-13
HORVU5Hr1G123300	0.07	4.6	6.0832	3.05511e-33	9.08471e-34
HORVU5Hr1G123310	0	3.603	7.58164	3.01247e-22	1.29487e-22
HORVU5Hr1G124170	0.013	0.113	3.08129	0.000175223	0.000265518
HORVU5Hr1G124750	0.26	1.093	2.08129	3.58384e-07	3.90007e-07
HORVU5Hr1G124810	0.086	2.466	4.39237	3.80658e-52	7.48538e-53
HORVU5Hr1G125000	0.086	0.59	2.96345	2.94689e-09	2.64706e-09
HORVU5Hr1G125850	1.383	6.026	2.14498	2.33663e-18	1.19321e-18
HORVU6Hr1G000090	0.396	2.703	3.20098	5.05914e-29	1.71067e-29
HORVU6Hr1G000130	1.736	6.913	2.02357	4.94179e-17	2.68973e-17
HORVU6Hr1G000510	4.936	23.833	2.17143	0	0
HORVU6Hr1G000590	0.066	0.263	2.04445	0.000105801	0.000155355
HORVU6Hr1G001150	0.076	1.01	3.69426	1.01468e-06	1.16043e-06
HORVU6Hr1G001200	0.366	3.616	3.37198	3.0202e-150	2.01647e-151
HORVU6Hr1G001340	0.043	1.75	5.37095	3.02677e-11	2.32644e-11
HORVU6Hr1G001410	0.116	0.876	2.95976	1.99366e-05	2.6591e-05
HORVU6Hr1G001520	0	0.446	5.57879	3.31258e-07	3.59654e-07
HORVU6Hr1G001720	0.02	0.093	2.32215	0.000381321	0.000606068
HORVU6Hr1G003020	0.066	0.796	3.71629	1.33889e-14	8.27151e-15
HORVU6Hr1G004860	0.143	0.916	2.38614	1.00164e-09	8.65072e-10
HORVU6Hr1G005400	0.143	1.263	3.18145	7.58865e-16	4.38678e-16
HORVU6Hr1G005570	0	0.476	5.63768	1.92416e-07	2.04018e-07
HORVU6Hr1G005580	0	0.233	5.72609	8.21689e-08	8.38732e-08
HORVU6Hr1G005590	0.02	0.193	3.34574	2.51539e-05	3.39114e-05
HORVU6Hr1G005720	0.013	1.466	6.80118	5.85944e-27	2.12359e-27
HORVU6Hr1G005770	0	0.416	6.45326	9.90642e-12	7.38095e-12
HORVU6Hr1G009180	0.023	0.3	3.53342	2.3146e-13	1.54405e-13
HORVU6Hr1G010200	0.026	5.216	8.53686	6.43574e-148	4.38576e-149
HORVU6Hr1G010340	0	1.44	7.56641	4.66885e-22	2.02619e-22
HORVU6Hr1G010470	0.036	0.703	4.24175	9.67174e-10	8.33236e-10
HORVU6Hr1G010680	0.663	2.54	2.12058	1.88983e-25	7.16382e-26
HORVU6Hr1G010730	0.006	0.076	3.80118	0.000205472	0.000313592
HORVU6Hr1G011550	0.166	0.693	2.01268	1.21444e-09	1.05438e-09
HORVU6Hr1G012170	0.036	0.203	3.24175	5.63757e-05	7.98313e-05
HORVU6Hr1G013700	2.893	13.863	2.29161	3.4322e-140	2.4616e-141
HORVU6Hr1G013710	16.83	154.673	3.2081	0	0
HORVU6Hr1G014600	0.086	0.96	3.69426	0.000368961	0.000585704
HORVU6Hr1G014650	0.773	5.53	2.6519	1.26583e-101	1.278e-102
HORVU6Hr1G018670	2.54	18.493	2.86428	4.15739e-304	1.27981e-305
HORVU6Hr1G019940	0.12	0.56	2.0221	9.39691e-07	1.06527e-06
HORVU6Hr1G020120	0.203	1.243	3.64292	2.19945e-28	7.57824e-29
HORVU6Hr1G020540	0.093	0.76	3.80118	1.32099e-15	7.73281e-16
HORVU6Hr1G020950	0.05	0.616	3.58333	1.03532e-07	1.06411e-07
HORVU6Hr1G021780	0.01	0.156	4.16375	3.08033e-09	2.76992e-09
HORVU6Hr1G021870	0.013	0.76	5.27923	1.25342e-10	1.00515e-10
HORVU6Hr1G022310	0.843	2.113	2.19664	5.01297e-30	1.6401e-30
HORVU6Hr1G022590	0.146	0.6	2.02357	9.17614e-07	1.03965e-06
HORVU6Hr1G023210	0.276	3.97	3.85221	7.66931e-135	5.63753e-136
HORVU6Hr1G023370	0.046	0.216	2.24175	0.0007125	0.00117799
HORVU6Hr1G024770	0.586	6.196	2.91666	3.65013e-16	2.07387e-16
HORVU6Hr1G025340	0	0.12	5.16375	9.11905e-06	1.16702e-05
HORVU6Hr1G027810	6.123	23.836	2.01666	1.46796e-21	6.50895e-22
HORVU6Hr1G029750	0.12	1.56	3.6622	6.10624e-19	3.03089e-19
HORVU6Hr1G030350	0.016	0.496	4.80118	6.15559e-08	6.19327e-08
HORVU6Hr1G031840	0	0.523	4.84182	7.09273e-05	0.000101348
HORVU6Hr1G032750	0.093	0.52	2.55211	6.54159e-07	7.31222e-07
HORVU6Hr1G034250	0.136	0.833	2.61832	3.41595e-12	2.46188e-12
HORVU6Hr1G034360	0.066	0.886	3.74871	5.72347e-07	6.33505e-07
HORVU6Hr1G035280	0	0.58	6.90072	4.09015e-15	2.46008e-15
HORVU6Hr1G036760	0.43	2.35	2.49632	3.11306e-06	3.76375e-06
HORVU6Hr1G036800	0.46	2.08	2.81825	2.04817e-67	3.13922e-68
HORVU6Hr1G038490	1.13	4.45	2.08336	1.17404e-39	2.97906e-40
HORVU6Hr1G039830	0.03	0.453	4.36306	4.71964e-15	2.84943e-15
HORVU6Hr1G046160	0.26	1.643	3.13925	9.04253e-52	1.79211e-52
HORVU6Hr1G050860	0.146	1.47	3.29007	1.7673e-31	5.51794e-32
HORVU6Hr1G051860	0.33	2.303	2.99382	1.63336e-55	3.03146e-56
HORVU6Hr1G052040	0	0.34	4.83378	7.43273e-05	0.000106411
HORVU6Hr1G055000	0.283	3.253	3.73896	5.01751e-60	8.61137e-61
HORVU6Hr1G058630	0.2	0.99	2.34175	1.14497e-08	1.07767e-08
HORVU6Hr1G058840	2.123	10.353	2.28476	8.93912e-194	4.56698e-195
HORVU6Hr1G059800	0.303	1.286	2.10135	1.52722e-21	6.77418e-22
HORVU6Hr1G061220	0.033	0.296	4.08129	3.53384e-05	4.86922e-05
HORVU6Hr1G061420	1.69	39.77	3.80559	0	0
HORVU6Hr1G061450	1.536	11.123	3.01452	1.16337e-269	4.14828e-271
HORVU6Hr1G063190	0.41	2.053	2.33629	2.29839e-19	1.11917e-19
HORVU6Hr1G063230	0.416	2.053	2.32598	2.84709e-19	1.39329e-19
HORVU6Hr1G063480	2.586	18.53	2.95344	5.55601e-258	2.08041e-259
HORVU6Hr1G065340	0.616	2.993	2.30711	8.18335e-43	1.92891e-43
HORVU6Hr1G066380	0.17	3.346	4.30541	1.48572e-31	4.62791e-32
HORVU6Hr1G067830	0.09	0.646	3.04124	9.02196e-14	5.87998e-14
HORVU6Hr1G067910	0.09	2.843	5.03844	1.0345e-16	5.72302e-17
HORVU6Hr1G067920	0.116	1.03	3.19676	1.77362e-05	2.35395e-05
HORVU6Hr1G067980	0.26	2.083	3.02393	1.3965e-21	6.1853e-22
HORVU6Hr1G069650	0.006	0.073	3.16375	9.95528e-05	0.000145695
HORVU6Hr1G070540	0.026	0.48	4.27923	5.42966e-10	4.57469e-10
HORVU6Hr1G070550	0.076	2.05	4.75759	2.75446e-38	7.2309e-39
HORVU6Hr1G072660	0.176	0.666	2.78232	3.33252e-13	2.25396e-13
HORVU6Hr1G072710	0.286	1.186	2.69426	5.0256e-15	3.0366e-15
HORVU6Hr1G072990	0	1.183	7.9711	1.00542e-27	3.54015e-28
HORVU6Hr1G073090	2.146	9.423	2.13731	6.8348e-54	1.30294e-54
HORVU6Hr1G073510	0.47	7.736	4.11744	0	0
HORVU6Hr1G073710	0.02	0.203	3.38614	1.79899e-05	2.38923e-05
HORVU6Hr1G074060	3.71	22.443	2.57698	1.5198e-226	6.61661e-228
HORVU6Hr1G074690	0.016	0.813	6.14357	4.47388e-18	2.31659e-18
HORVU6Hr1G075850	0.516	7.086	3.7593	2.29758e-129	1.78034e-130
HORVU6Hr1G077120	0.116	2.143	4.24175	2.09642e-50	4.2587e-51
HORVU6Hr1G077230	0.03	0.39	3.24175	5.63757e-05	7.98313e-05
HORVU6Hr1G077260	0.1	0.453	2.18647	2.51125e-05	3.38515e-05
HORVU6Hr1G077270	0.663	3.036	2.22649	3.45267e-07	3.75312e-07
HORVU6Hr1G078330	1.683	8.403	2.30368	3.94176e-96	4.21338e-97
HORVU6Hr1G080150	0.076	0.916	3.6425	3.70561e-16	2.10719e-16
HORVU6Hr1G081600	0.1	2.403	4.73978	4.78594e-20	2.26437e-20
HORVU6Hr1G081640	1.55	6.566	2.08851	1.95765e-122	1.59326e-123
HORVU6Hr1G081750	1.006	4.2	2.05919	9.18894e-82	1.16806e-82
HORVU6Hr1G082710	0.08	0.336	2.53814	1.85527e-06	2.18323e-06
HORVU6Hr1G084290	0.633	4.456	2.93158	5.15382e-93	5.71827e-94
HORVU6Hr1G086440	0.646	3.23	2.59091	2.6827e-69	4.03114e-70
HORVU6Hr1G087050	1.353	12.603	3.23887	1.691e-70	2.4929e-71
HORVU6Hr1G087070	0.29	3.86	3.74082	1.6917e-39	4.31181e-40
HORVU6Hr1G087120	2.803	33.7	3.68846	0	0
HORVU6Hr1G087820	0.02	0.19	3.31575	3.18696e-05	4.36926e-05
HORVU6Hr1G088140	0.61	2.51	2.07183	7.71268e-10	6.58717e-10
HORVU6Hr1G088480	0.08	1.926	4.54072	6.13305e-43	1.44115e-43
HORVU6Hr1G088960	8.766	44.67	2.50905	0	0
HORVU6Hr1G090040	0.153	0.766	2.78277	4.73976e-10	3.97687e-10
HORVU6Hr1G090130	0.046	0.206	2.05795	1.48291e-06	1.71904e-06
HORVU6Hr1G090370	18.016	74.54	2.04687	0	0
HORVU6Hr1G090510	8.01	42.816	2.42338	0	0
HORVU6Hr1G090800	0.133	0.616	2.27923	2.24955e-06	2.66584e-06
HORVU6Hr1G091190	0.12	0.836	2.80118	5.38552e-07	5.92723e-07
HORVU6Hr1G091350	0.133	0.57	3.56125	3.80806e-06	4.64083e-06
HORVU6Hr1G092200	0	0.82	7.12311	3.76035e-17	2.03539e-17
HORVU6Hr1G092270	0.036	0.476	4.69426	1.92598e-07	2.04243e-07
HORVU6Hr1G092350	0	0.753	4.57879	0.000283602	0.000444143
HORVU6Hr1G092860	0.136	3.106	4.44856	6.24776e-69	9.44906e-70
HORVU6Hr1G093620	0.006	0.1	3.80118	0.000205472	0.000313592
HORVU6Hr1G093640	0.07	0.62	3.53814	6.80431e-15	4.14284e-15
HORVU6Hr1G094790	1.03	10.776	3.09922	4.3904e-229	1.88644e-230
HORVU6Hr1G094990	0.136	1.446	3.54299	1.92409e-39	4.91352e-40
HORVU6Hr1G095020	0.09	1.083	3.73633	5.24796e-36	1.45568e-36
HORVU7Hr1G000010	0.04	0.463	2.69371	1.87181e-05	2.48913e-05
HORVU7Hr1G000060	0.21	0.956	2.40322	1.15848e-23	4.69785e-24
HORVU7Hr1G000320	0.146	0.563	2.47877	4.36056e-12	3.17347e-12
HORVU7Hr1G000530	0.02	0.303	3.86829	1.61561e-10	1.30583e-10
HORVU7Hr1G001070	0.65	6.843	3.49225	3.50917e-157	2.22038e-158
HORVU7Hr1G001170	0.026	0.223	3.21028	3.94507e-08	3.91314e-08
HORVU7Hr1G002370	0.023	3.523	6.90072	1.27091e-28	4.34386e-29
HORVU7Hr1G002440	0.22	4.446	4.48321	7.4254e-66	1.16402e-66
HORVU7Hr1G002720	0.043	1.796	5.36886	7.7285e-21	3.54045e-21
HORVU7Hr1G002740	0.016	0.52	4.92456	1.76706e-15	1.04258e-15
HORVU7Hr1G003590	0.236	1.063	2.08898	9.25468e-07	1.04892e-06
HORVU7Hr1G003630	0.02	0.16	2.80118	7.6541e-05	0.000109729
HORVU7Hr1G006350	0.463	1.866	2.17612	8.42343e-06	1.06644e-05
HORVU7Hr1G006940	0.12	3.68	5.6248	1.02694e-105	9.91773e-107
HORVU7Hr1G007520	0.31	15.796	5.53395	0	0
HORVU7Hr1G007540	0.376	5.153	3.78142	1.73301e-59	2.99682e-60
HORVU7Hr1G007810	1.673	9.04	2.48321	1.88127e-11	1.42597e-11
HORVU7Hr1G008140	0	0.546	7.10235	5.97185e-17	3.26686e-17
HORVU7Hr1G008210	0.136	0.436	2.03969	9.37299e-15	5.74485e-15
HORVU7Hr1G008420	2.11	9.11	2.23724	8.00107e-145	5.56297e-146
HORVU7Hr1G009410	3.29	17.906	2.50281	0	0
HORVU7Hr1G009420	17.906	93.983	2.39207	0	0
HORVU7Hr1G009680	0.096	1.163	3.584	8.82441e-55	1.6643e-55
HORVU7Hr1G010280	0	0.173	4.45326	0.000509664	0.000830092
HORVU7Hr1G010310	0.363	2.883	2.96477	3.50579e-23	1.44883e-23
HORVU7Hr1G010320	0.146	0.63	3.47495	3.78775e-14	2.4151e-14
HORVU7Hr1G010340	0.03	0.303	2.49632	0.000654588	0.00107671
HORVU7Hr1G010370	0.08	3.286	5.27923	7.19145e-74	1.01052e-74
HORVU7Hr1G010740	0.84	4.433	3.06421	2.22658e-86	2.69288e-87
HORVU7Hr1G010850	0.033	0.576	4.00051	1.44522e-14	8.94604e-15
HORVU7Hr1G010870	0	0.456	5.90408	1.28131e-08	1.21068e-08
HORVU7Hr1G010990	0.05	0.65	3.73925	3.94333e-15	2.36569e-15
HORVU7Hr1G012180	0.09	1.05	3.53298	3.09097e-19	1.51465e-19
HORVU7Hr1G012610	1.566	4.883	2.01767	1.67883e-33	4.95808e-34
HORVU7Hr1G013170	0.173	0.82	2.23086	1.87759e-09	1.65591e-09
HORVU7Hr1G017640	1.596	25.126	4.06951	0	0
HORVU7Hr1G018530	0.19	1.756	3.21316	1.90034e-24	7.49539e-25
HORVU7Hr1G018870	2.13	11.47	2.42104	1.28981e-126	1.0183e-127
HORVU7Hr1G018880	0.173	0.896	2.35639	9.62333e-11	7.63355e-11
HORVU7Hr1G019240	0.416	2.543	2.62728	4.62353e-18	2.39708e-18
HORVU7Hr1G019280	0.23	1.713	2.688	3.47182e-20	1.6319e-20
HORVU7Hr1G019380	0.233	8.426	5.26269	3.60043e-243	1.45636e-244
HORVU7Hr1G019390	0.22	1.966	3.154	1.67265e-52	3.26606e-53
HORVU7Hr1G019400	0.386	2.756	2.84111	1.62163e-64	2.58688e-65
HORVU7Hr1G020960	0.273	1.226	2.16829	6.56e-11	5.14394e-11
HORVU7Hr1G021260	0.536	2.23	2.13484	2.28137e-29	7.63814e-30
HORVU7Hr1G021440	0.343	1.623	2.23728	8.76222e-21	4.02041e-21
HORVU7Hr1G021490	1.146	4.816	2.42772	4.42695e-42	1.06218e-42
HORVU7Hr1G022220	0.153	4.273	4.87424	3.21638e-75	4.43336e-76
HORVU7Hr1G022250	0.213	0.68	2.14067	4.07634e-05	5.65082e-05
HORVU7Hr1G022340	0.043	0.246	2.46501	0.000140602	0.000208933
HORVU7Hr1G024000	0.023	0.286	3.69426	0.000368961	0.000585704
HORVU7Hr1G024930	4.69	26.393	2.39154	0	0
HORVU7Hr1G024940	0.02	0.63	5.62318	1.20623e-24	4.7165e-25
HORVU7Hr1G025180	0	0.39	4.99382	2.82065e-05	3.84849e-05
HORVU7Hr1G025240	0.18	3.37	4.25853	1.09281e-38	2.84039e-39
HORVU7Hr1G025340	0.07	0.93	3.25686	3.98475e-10	3.32234e-10
HORVU7Hr1G025670	0.526	2.706	2.3947	4.63162e-47	1.0037e-47
HORVU7Hr1G026180	0	0.283	6.03822	2.73412e-09	2.45039e-09
HORVU7Hr1G027540	0.07	0.466	2.77343	9.47159e-05	0.000138224
HORVU7Hr1G027550	0.13	0.603	3.23668	1.24931e-06	1.43768e-06
HORVU7Hr1G028730	0.666	3.556	2.22176	1.08828e-73	1.53806e-74
HORVU7Hr1G029660	0	0.096	4.40931	0.000622675	0.00102174
HORVU7Hr1G029920	0.013	0.273	4.45326	1.93102e-06	2.27755e-06
HORVU7Hr1G030250	0.183	0.933	2.96581	3.41677e-18	1.75783e-18
HORVU7Hr1G031790	0.013	0.206	4.45326	1.93102e-06	2.27755e-06
HORVU7Hr1G033520	0.193	2.106	3.58767	2.96461e-64	4.74611e-65
HORVU7Hr1G033530	22.11	233.413	3.42002	0	0
HORVU7Hr1G033620	11.38	124.81	3.46994	0	0
HORVU7Hr1G033760	0.08	0.61	2.80118	4.51348e-08	4.49565e-08
HORVU7Hr1G034220	0.526	3.02	2.50841	3.86554e-31	1.21854e-31
HORVU7Hr1G035020	0.33	1.55	2.25016	8.84209e-07	1.00008e-06
HORVU7Hr1G037180	4.996	22.273	2.13098	1.30731e-283	4.38544e-285
HORVU7Hr1G038560	0.09	0.93	3.25053	4.48463e-10	3.75551e-10
HORVU7Hr1G040850	0.063	1.086	4.16375	1.97158e-05	2.6279e-05
HORVU7Hr1G040860	0	1.026	4.31575	0.000922516	0.0015611
HORVU7Hr1G042890	0.546	2.223	2.09383	1.23069e-17	6.50952e-18
HORVU7Hr1G042960	0.293	1.266	2.15428	3.61756e-20	1.701e-20
HORVU7Hr1G043620	0.903	4.423	2.2966	6.62562e-57	1.20494e-57
HORVU7Hr1G044280	1.153	3.233	2.09491	3.36343e-16	1.90796e-16
HORVU7Hr1G045400	5.096	54.393	3.40719	0	0
HORVU7Hr1G045620	0.106	0.89	4.24175	1.10107e-05	1.42127e-05
HORVU7Hr1G046210	0.186	2.946	4.08129	3.53384e-05	4.86922e-05
HORVU7Hr1G047570	0.66	3.686	2.60981	3.80304e-82	4.80028e-83
HORVU7Hr1G050660	0.096	3.283	5.08129	2.04899e-09	1.81139e-09
HORVU7Hr1G050670	0.083	0.833	3.31575	3.18696e-05	4.36926e-05
HORVU7Hr1G050680	0.24	2.593	3.28384	1.3895e-57	2.48858e-58
HORVU7Hr1G051420	0.13	0.723	2.92456	2.12492e-11	1.61514e-11
HORVU7Hr1G051620	0	0.273	4.57879	0.000283602	0.000444143
HORVU7Hr1G052850	0.27	2.506	3.20328	5.33602e-21	2.42668e-21
HORVU7Hr1G053250	0.02	0.736	5.17928	4.49285e-08	4.47399e-08
HORVU7Hr1G053930	0.796	3.56	2.08443	3.02992e-39	7.77191e-40
HORVU7Hr1G055680	0.513	1.55	2.22762	1.17987e-16	6.54543e-17
HORVU7Hr1G057740	0.513	3.116	2.59869	5.7761e-12	4.22852e-12
HORVU7Hr1G072450	0.56	2.353	2.26684	3.30904e-33	9.84786e-34
HORVU7Hr1G072960	0.073	0.373	2.35138	8.3019e-07	9.36285e-07
HORVU7Hr1G073350	0.88	7.776	3.16375	4.53118e-42	1.0883e-42
HORVU7Hr1G075550	0.21	1.013	2.35639	9.62333e-11	7.63355e-11
HORVU7Hr1G075760	2.836	23.313	3.04815	0	0
HORVU7Hr1G075960	0.233	0.596	3.08129	2.34767e-07	2.50449e-07
HORVU7Hr1G076120	0.233	1.036	2.60526	3.02011e-17	1.62589e-17
HORVU7Hr1G076250	0.193	1.396	2.88691	4.48271e-18	2.32153e-18
HORVU7Hr1G077620	1	5.023	2.32215	9.0097e-30	2.97405e-30
HORVU7Hr1G078690	0.07	0.403	2.57879	0.000384698	0.000611873
HORVU7Hr1G079160	0.463	2.486	2.44313	2.18494e-20	1.01832e-20
HORVU7Hr1G079600	0.156	1.573	3.53814	2.9001e-08	2.83776e-08
HORVU7Hr1G080080	0.373	2.47	2.74871	8.26463e-14	5.37767e-14
HORVU7Hr1G080190	0.496	7.376	3.86636	4.86371e-52	9.57206e-53
HORVU7Hr1G080550	0.016	0.35	4.45326	1.93102e-06	2.27755e-06
HORVU7Hr1G081700	0.046	3.193	6.61588	1.20055e-46	2.62506e-47
HORVU7Hr1G081740	0.63	10.73	4.10026	1.14716e-146	7.86412e-148
HORVU7Hr1G082900	0.22	0.88	2.24758	4.77923e-09	4.36789e-09
HORVU7Hr1G082990	0.016	0.426	3.16375	9.95528e-05	0.000145695
HORVU7Hr1G083130	0	0.916	7.26155	1.48616e-18	7.51551e-19
HORVU7Hr1G083850	0.023	0.48	4.31575	6.16164e-06	7.70328e-06
HORVU7Hr1G083970	0	0.19	4.69426	0.00015853	0.000239039
HORVU7Hr1G085450	27.383	167.376	2.60691	0	0
HORVU7Hr1G086250	0.97	3.99	2.07474	1.3938e-07	1.45328e-07
HORVU7Hr1G086900	0.153	0.986	2.80251	2.75974e-08	2.69706e-08
HORVU7Hr1G087860	0.08	0.47	2.47925	2.17828e-05	2.91666e-05
HORVU7Hr1G089880	0.03	0.363	3.69426	0.000368961	0.000585704
HORVU7Hr1G090840	0.093	1.273	3.7639	1.43284e-39	3.64621e-40
HORVU7Hr1G091080	0.113	0.846	2.91982	1.04712e-07	1.07717e-07
HORVU7Hr1G091250	18.49	94.866	2.37964	0	0
HORVU7Hr1G091620	0.04	0.39	2.67766	2.72423e-05	3.68375e-05
HORVU7Hr1G091860	0.026	2.59	6.63286	5.54894e-70	8.23892e-71
HORVU7Hr1G092510	3.46	21.573	2.61297	0	0
HORVU7Hr1G093360	2.213	10.306	2.21622	2.05141e-107	1.93616e-108
HORVU7Hr1G094210	0.02	0.266	3.80118	0.000205472	0.000313592
HORVU7Hr1G094870	0.826	3.843	2.19546	7.55776e-50	1.55248e-50
HORVU7Hr1G096780	0.983	3.913	2.01268	1.21444e-09	1.05438e-09
HORVU7Hr1G096900	66.79	333.6	2.34482	0	0
HORVU7Hr1G097000	0.343	1.906	2.16375	9.72816e-06	1.24908e-05
HORVU7Hr1G097350	0	0.17	5.08129	1.59921e-05	2.11442e-05
HORVU7Hr1G097370	0.396	1.62	2.14067	4.07634e-05	5.65082e-05
HORVU7Hr1G097510	0.16	0.893	3.36306	1.49909e-18	7.58334e-19
HORVU7Hr1G098250	0.053	1.596	5.35138	1.34776e-20	6.22339e-21
HORVU7Hr1G098560	0.8	3.766	2.21299	1.19212e-36	3.26119e-37
HORVU7Hr1G098810	0.05	1.53	4.86595	4.15202e-48	8.80881e-49
HORVU7Hr1G100090	0.85	3.866	2.18647	1.99134e-16	1.11588e-16
HORVU7Hr1G100230	3.23	17.35	2.44313	3.39693e-39	8.7216e-40
HORVU7Hr1G100280	0	0.42	6.24175	2.07455e-10	1.69026e-10
HORVU7Hr1G100300	0.106	0.353	2.09336	6.59243e-05	9.3915e-05
HORVU7Hr1G100570	1.01	8.05	3.17326	6.77432e-134	5.02367e-135
HORVU7Hr1G102030	4.42	30.683	2.81243	3.2134e-81	4.11867e-82
HORVU7Hr1G103710	0	0.27	4.3612	0.000768063	0.00127453
HORVU7Hr1G105150	0.07	0.55	2.99382	2.32298e-17	1.24473e-17
HORVU7Hr1G105170	0.016	0.246	3.83513	2.89316e-10	2.37532e-10
HORVU7Hr1G107400	0.153	1.05	2.74871	6.17738e-22	2.69641e-22
HORVU7Hr1G107430	0.106	0.453	2.04445	0.000105801	0.000155355
HORVU7Hr1G107630	0.56	3.68	2.64438	1.17828e-40	2.92761e-41
HORVU7Hr1G107670	0.136	0.68	2.80118	6.35855e-06	7.95514e-06
HORVU7Hr1G107680	0.22	1.053	2.62186	2.37687e-11	1.81225e-11
HORVU7Hr1G108080	0.106	0.55	2.32346	6.75541e-05	9.63574e-05
HORVU7Hr1G108150	0.926	4.193	2.4344	9.41011e-57	1.71744e-57
HORVU7Hr1G108460	3.696	18.17	2.30428	4.36113e-149	2.93301e-150
HORVU7Hr1G108490	0.76	5.56	2.86944	5.74882e-200	2.80165e-201
HORVU7Hr1G109710	0	0.083	4.69426	0.00015853	0.000239039
HORVU7Hr1G110570	0.086	0.613	2.80118	6.35855e-06	7.95514e-06
HORVU7Hr1G113370	0.89	5.223	2.50562	2.05422e-72	2.95328e-73
HORVU7Hr1G113830	0.176	0.733	2.37753	5.70966e-07	6.30437e-07
HORVU7Hr1G114610	0	0.14	4.57879	0.000283602	0.000444143
HORVU7Hr1G114870	0.536	2.193	2.13133	7.08996e-19	3.53127e-19
HORVU7Hr1G115200	0.153	0.91	2.50549	1.39901e-15	8.19752e-16
HORVU7Hr1G116170	0.046	0.366	2.91982	1.04712e-07	1.07717e-07
HORVU7Hr1G116510	0.04	0.67	4.10533	5.22537e-27	1.88784e-27
HORVU7Hr1G116550	0.306	3.053	3.32375	2.83498e-34	8.23439e-35
HORVU7Hr1G117170	0.026	0.963	5.12311	1.16719e-09	1.01222e-09
HORVU7Hr1G117710	9.25	60.453	2.72152	0	0
HORVU7Hr1G118560	0.416	2.986	2.79238	9.86128e-52	1.95758e-52
HORVU7Hr1G118770	4.03	23.213	2.53899	1.53033e-120	1.27158e-121
HORVU7Hr1G118940	0.793	4.553	2.68745	2.83346e-48	5.98378e-49
HORVU7Hr1G118950	0.02	0.286	4.1093	1.55119e-12	1.09476e-12
HORVU7Hr1G119010	0.1	2.47	4.58877	8.8179e-34	2.59058e-34
HORVU7Hr1G119050	0.363	2.43	2.75125	1.85133e-44	4.23148e-45
HORVU7Hr1G119480	0.07	1.323	4.22649	1.16679e-21	5.14705e-22
HORVU7Hr1G119770	0.04	0.286	2.90072	1.52323e-13	1.00575e-13
HORVU7Hr1G120060	0.17	2.103	3.61273	8.68178e-35	2.48643e-35
HORVU7Hr1G120270	0.066	1.21	4.24175	9.67174e-10	8.33236e-10
HORVU7Hr1G121010	0.11	1.416	3.69426	8.29335e-12	6.14273e-12
HORVU7Hr1G121040	0.513	4.176	3.04873	1.03412e-122	8.39114e-124
HORVU7Hr1G121260	0.11	7.16	6.33812	4.33315e-210	2.03079e-211
HORVU7Hr1G121290	0.25	10.806	5.41462	1.63852e-150	1.08865e-151
HORVU7Hr1G121310	0.716	3.696	2.4344	1.26976e-16	7.05545e-17
HORVU7Hr1G121520	0.126	7.226	5.73896	1.70955e-139	1.22888e-140
HORVU7Hr1G121530	0.256	1.02	2.15676	2.46138e-13	1.64497e-13
HORVU7Hr1G122000	0.023	0.413	4.24175	1.10107e-05	1.42127e-05
HORVU7Hr1G122120	6.76	359.656	5.74013	0	0
HORVU7Hr1G122350	0.02	2.186	6.61588	1.20055e-46	2.62506e-47
HORVU7Hr1G122470	0.06	0.503	3.08129	2.34767e-07	2.50449e-07

## Sheet: down-regulated at T18 in Alexis
Gene ID	A_18d_CK FPKM	A_18d_T FPKM	log2(A_18d_T/A_18d_CK)	Qvalue(A_18d_CK-vs-A_18d_T)	Pvalue(A_18d_CK-vs-A_18d_T)
AGP50786	0.523	0	-6.11428	1.17112e-09	1.01572e-09
BGI_novel_G000035	0.286	0	-7.90366	1.39005e-26	5.09768e-27
BGI_novel_G000056	3.38	0.836	-2.00252	1.9573e-41	4.77098e-42
BGI_novel_G000066	0.15	0.02	-2.81061	0.000673544	0.00111068
BGI_novel_G000071	0.1	0	-4.41353	0.000625762	0.00102716
BGI_novel_G000075	0.113	0.01	-3.64323	3.24485e-08	3.18565e-08
BGI_novel_G000086	0.79	0.193	-2.03243	1.54213e-14	9.56594e-15
BGI_novel_G000118	0.22	0.05	-2.09797	3.23014e-13	2.1813e-13
BGI_novel_G000155	0.13	0	-8.10873	7.77279e-30	2.55944e-30
BGI_novel_G000159	0.056	0	-4.47606	0.000475197	0.000763303
BGI_novel_G000164	0.243	0	-9.05488	1.59356e-50	3.23329e-51
BGI_novel_G000169	0.29	0	-6.75464	7.3416e-14	4.76335e-14
BGI_novel_G000170	0.196	0.016	-3.54862	5.76795e-09	5.30056e-09
BGI_novel_G000176	0.49	0.116	-2.04584	2.29273e-05	3.07605e-05
BGI_novel_G000183	0.136	0	-5.58692	3.27004e-07	3.52698e-07
BGI_novel_G000242	0.106	0.003	-5.28809	2.69508e-09	2.40292e-09
BGI_novel_G000245	0.166	0.026	-2.60319	1.65203e-09	1.45107e-09
BGI_novel_G000247	0.14	0.023	-2.51143	1.31753e-07	1.37107e-07
BGI_novel_G000270	1.28	0	-5.8345	2.8921e-08	2.82923e-08
BGI_novel_G000330	0.173	0	-7.578	4.08879e-22	1.77146e-22
BGI_novel_G000375	0.826	0.166	-2.28628	8.49647e-06	1.07582e-05
BGI_novel_G000377	0.88	0.206	-2.08648	7.19944e-119	6.06404e-120
BGI_novel_G000383	0.18	0	-6.40124	2.39151e-11	1.8236e-11
BGI_novel_G000392	0.42	0	-7.9986	4.82075e-28	1.6794e-28
BGI_novel_G000451	0.686	0.13	-2.40293	3.18593e-21	1.43283e-21
BGI_novel_G000453	0.143	0	-6.21133	3.39694e-10	2.80714e-10
BGI_novel_G000465	0.28	0.05	-2.47748	1.46017e-06	1.69161e-06
BGI_novel_G000517	0.376	0.006	-5.95287	1.08901e-09	9.42916e-10
BGI_novel_G000551	0.403	0.043	-3.20957	2.87994e-12	2.06645e-12
BGI_novel_G000582	1.343	0	-6.62471	7.07095e-13	4.87837e-13
BGI_novel_G000596	0.056	0	-4.82891	7.89779e-05	0.000113371
BGI_novel_G000636	0.166	0	-5.1793	8.5718e-06	1.08599e-05
BGI_novel_G000649	1.143	0.2	-2.53072	4.246e-44	9.77037e-45
BGI_novel_G000666	1.84	0.413	-2.13816	3.92643e-19	1.93552e-19
BGI_novel_G000771	0.536	0.093	-2.5013	4.37952e-12	3.18762e-12
BGI_novel_G000789	0.086	0	-5.10883	1.3905e-05	1.81283e-05
BGI_novel_G000838	0.083	0	-5.29306	3.72279e-06	4.53055e-06
BGI_novel_G000861	0.056	0	-5.34958	2.41461e-06	2.86851e-06
BGI_novel_G000913	0.686	0	-7.72946	4.31474e-24	1.72286e-24
BGI_novel_G000961	0.866	0	-7.35862	1.58056e-19	7.62445e-20
BGI_novel_G000964	0.51	0	-6.45111	1.131e-11	8.45521e-12
BGI_novel_G000971	2.123	0	-8.4601	2.50302e-36	6.89205e-37
BGI_novel_G000989	11.306	1.666	-2.7467	3.82097e-85	4.69567e-86
BGI_novel_G000990	12.276	2.866	-2.09259	0	0
BGI_novel_G001016	0.55	0.033	-4.07393	6.93961e-50	1.42438e-50
BGI_novel_G001020	0.096	0	-6.45706	1.03275e-11	7.70307e-12
BGI_novel_G001048	1.683	0.393	-2.08826	3.54106e-25	1.35641e-25
BGI_novel_G001068	0.133	0	-6.76026	6.63894e-14	4.2902e-14
BGI_novel_G001069	0.18	0.026	-2.82458	4.91531e-13	3.35323e-13
BGI_novel_G001073	0.186	0	-4.78123	0.000102598	0.00015036
BGI_novel_G001122	1.24	0.166	-2.89812	8.28409e-44	1.917e-44
BGI_novel_G001125	1.563	0	-8.41472	2.02923e-35	5.72594e-36
BGI_novel_G001135	0.07	0	-6.47834	7.45928e-12	5.50556e-12
BGI_novel_G001167	0.443	0.09	-2.3225	9.17123e-16	5.32024e-16
BGI_novel_G001178	0.78	0	-7.73124	4.08244e-24	1.62812e-24
BGI_novel_G001184	0.22	0.046	-2.24229	0.000510846	0.0008321
BGI_novel_G001198	1.69	0.403	-2.04213	8.83496e-06	1.12084e-05
BGI_novel_G001229	0.52	0.07	-2.91643	3.00076e-10	2.46804e-10
BGI_novel_G001239	0.223	0	-7.55338	8.28294e-22	3.63096e-22
BGI_novel_G001246	0.1	0	-6.27558	1.42841e-10	1.1507e-10
BGI_novel_G001249	0.413	0.076	-2.39564	1.83634e-19	8.89408e-20
BGI_novel_G001271	0.4	0	-6.57147	1.70405e-12	1.20582e-12
BGI_novel_G001274	0.716	0.156	-2.19071	1.84304e-17	9.83372e-18
BGI_novel_G001288	0.136	0	-6.19165	4.37982e-10	3.66526e-10
BGI_novel_G001312	0.393	0	-7.962	1.79703e-27	6.39168e-28
BGI_novel_G001337	0.386	0.063	-2.64459	2.48902e-06	2.95995e-06
BGI_novel_G001338	0.356	0.036	-3.20781	1.24072e-06	1.42759e-06
BGI_novel_G001356	0.136	0	-6.28156	1.31654e-10	1.05737e-10
BGI_novel_G001358	0.146	0	-6.00618	4.31443e-09	3.91822e-09
BGI_novel_G001376	0.603	0.1	-2.56329	1.16955e-27	4.12565e-28
BGI_novel_G001398	0.45	0.086	-2.38059	5.63757e-05	7.98201e-05
BGI_novel_G001404	0.183	0	-5.49867	7.10019e-07	7.96027e-07
BGI_novel_G001407	0.286	0	-5.41896	1.38507e-06	1.60224e-06
BGI_novel_G001411	0.036	0	-5.36513	2.1327e-06	2.52269e-06
BGI_novel_G001439	0.353	0.066	-2.38723	4.93293e-06	6.06979e-06
BGI_novel_G001449	0.846	0	-7.16605	1.65737e-17	8.82287e-18
BGI_novel_G001450	0.846	0	-7.16605	1.65737e-17	8.82287e-18
BGI_novel_G001480	1.966	0	-9.67375	7.49646e-71	1.09905e-71
BGI_novel_G001483	0.32	0	-7.71987	5.81699e-24	2.33688e-24
BGI_novel_G001489	2.176	0	-10.5119	4.93719e-111	4.51547e-112
BGI_novel_G001490	0.12	0.003	-5.04473	2.74517e-07	2.94303e-07
BGI_novel_G001493	0.126	0	-5.69827	1.14567e-07	1.18656e-07
BGI_novel_G001497	0.043	0.003	-4.61104	7.07272e-05	0.000101039
BGI_novel_G001509	0.69	0.17	-2.01199	4.26645e-27	1.53863e-27
BGI_novel_G001510	0.083	0	-5.11386	1.3437e-05	1.74898e-05
BGI_novel_G001525	1.03	0.19	-2.39965	8.06393e-18	4.22793e-18
BGI_novel_G001526	0.763	0.026	-4.69837	3.62072e-34	1.05313e-34
BGI_novel_G001578	0.08	0	-4.60549	0.000257987	0.000397637
BGI_novel_G001612	0.41	0.056	-2.79625	2.18042e-14	1.36794e-14
BGI_novel_G001623	0.343	0	-6.88122	6.84187e-15	4.16626e-15
BGI_novel_G001656	0.13	0	-5.87407	1.89989e-08	1.82525e-08
BGI_novel_G001828	0.293	0.063	-2.21466	0.000184598	0.000280369
BGI_novel_G001880	0.17	0	-5.6203	2.40122e-07	2.56356e-07
BGI_novel_G001886	2.673	0	-8.46585	1.91349e-36	5.25169e-37
BGI_novel_G001887	0.23	0	-5.96037	7.3229e-09	6.77056e-09
BGI_novel_G001935	0.083	0	-5.97104	6.47445e-09	5.96875e-09
BGI_novel_G001947	0.673	0.15	-2.13665	1.10844e-10	8.82946e-11
BGI_novel_G001948	1.033	0.166	-2.59875	4.45253e-21	2.01693e-21
BGI_novel_G002117	0.103	0	-5.43177	1.2471e-06	1.43504e-06
BGI_novel_G002122	0.31	0	-7.03187	3.20095e-16	1.81294e-16
BGI_novel_G002124	1.646	0.253	-2.70582	2.3952e-47	5.15747e-48
BGI_novel_G002141	0.666	0	-8.11554	5.97292e-30	1.95998e-30
BGI_novel_G002214	0.18	0.023	-2.95857	1.94513e-09	1.71721e-09
BGI_novel_G002237	0.34	0.073	-2.18936	1.0203e-10	8.10743e-11
BGI_novel_G002285	0.076	0	-6.05144	2.52918e-09	2.24926e-09
BGI_novel_G002288	0.523	0	-9.14209	5.25842e-53	1.01652e-53
BGI_novel_G002293	0.033	0	-4.79486	9.51026e-05	0.000138811
BGI_novel_G002295	0.08	0	-6.13752	8.76907e-10	7.51433e-10
BGI_novel_G002328	0.643	0.15	-2.09002	1.2652e-08	1.19474e-08
BGI_novel_G002351	0.13	0.026	-2.27598	5.24351e-06	6.51156e-06
BGI_novel_G002363	0.166	0	-7.4945	4.29453e-21	1.94292e-21
BGI_novel_G002365	0.15	0.026	-2.43928	1.61178e-12	1.13844e-12
BGI_novel_G002385	0.233	0.03	-2.90975	4.24589e-05	5.89932e-05
BGI_novel_G002447	0.416	0.07	-2.63067	5.80505e-07	6.45873e-07
BGI_novel_G002452	0.36	0	-7.59459	2.53287e-22	1.08646e-22
BGI_novel_G002497	0.133	0.03	-2.22857	5.92704e-05	8.40813e-05
BGI_novel_G002609	0.353	0.036	-3.23746	3.34937e-14	2.12878e-14
BGI_novel_G002624	0.976	0	-5.36161	2.19449e-06	2.59739e-06
BGI_novel_G002708	0.203	0.05	-2.01777	2.60273e-08	2.53918e-08
BGI_novel_G002740	3.566	0.31	-3.49582	4.29027e-16	2.45011e-16
BGI_novel_G002741	3.29	0.663	-2.23771	0.000160092	0.000241485
BGI_novel_G002811	0.036	0	-4.54595	0.000341776	0.000540217
BGI_novel_G002815	0.08	0.01	-3.02785	1.56817e-05	2.05427e-05
BGI_novel_G002870	0.096	0	-5.73028	8.37847e-08	8.55906e-08
BGI_novel_G002896	0.476	0	-6.15104	7.3771e-10	6.29397e-10
BGI_novel_G002903	3.216	0.34	-3.23826	2.74589e-55	5.12528e-56
BGI_novel_G002917	0.196	0	-5.47476	8.71771e-07	9.85303e-07
BGI_novel_G002918	0.073	0	-5.03563	2.2515e-05	3.01818e-05
BGI_novel_G002919	0.103	0	-5.01696	2.53994e-05	3.42506e-05
BGI_novel_G002924	0.266	0	-6.56689	1.83622e-12	1.30174e-12
BGI_novel_G002927	0.153	0	-6.30996	8.90535e-11	7.04377e-11
BGI_novel_G002971	0.713	0.013	-5.87888	5.92887e-63	9.66503e-64
BGI_novel_G002981	0.123	0.006	-4.14876	1.77583e-12	1.25792e-12
BGI_novel_G002995	0.283	0	-4.99622	2.88137e-05	3.93485e-05
BGI_novel_G003024	0.236	0.056	-2.06934	1.00029e-05	1.28591e-05
BGI_novel_G003038	1.693	0.136	-3.62336	1.97183e-53	3.78778e-54
BGI_novel_G003040	0.343	0.04	-3.15862	2.14134e-15	1.26759e-15
BGI_novel_G003077	0.276	0.046	-2.59278	0.000422575	0.000674794
BGI_novel_G003122	0.073	0	-6.32774	6.93002e-11	5.44308e-11
BGI_novel_G003165	0.17	0	-5.41489	1.43286e-06	1.65903e-06
BGI_novel_G003205	0.693	0.02	-5.15592	5.19e-18	2.69794e-18
BGI_novel_G003248	0.83	0.203	-2.00351	0.000750272	0.00124397
BGI_novel_G003276	0.11	0	-4.83501	7.62578e-05	0.00010928
BGI_novel_G003281	0.916	0.216	-2.07805	1.13017e-17	5.96311e-18
BGI_novel_G003307	0.33	0	-5.9388	9.31142e-09	8.71572e-09
BGI_novel_G003310	0.78	0	-7.92778	6.00745e-27	2.17772e-27
BGI_novel_G003311	0.126	0	-5.60847	2.68293e-07	2.8726e-07
BGI_novel_G003351	0.543	0.006	-6.45482	1.56415e-38	4.08328e-39
BGI_novel_G003352	0.4	0.07	-2.53425	2.36526e-13	1.57881e-13
BGI_novel_G003369	0.503	0	-7.53412	1.42682e-21	6.3219e-22
BGI_novel_G003370	0.343	0	-6.94517	1.92515e-15	1.13727e-15
BGI_novel_G003396	0.113	0.016	-2.66914	0.000212611	0.000324884
BGI_novel_G003404	0.723	0	-7.44829	1.50788e-20	6.97991e-21
BGI_novel_G003500	0.563	0.063	-3.15768	3.7898e-07	4.12913e-07
BGI_novel_G003560	0.643	0.136	-2.22087	5.07268e-23	2.11162e-23
BGI_novel_G003569	0.42	0.07	-2.62119	4.9911e-11	3.88451e-11
BGI_novel_G003574	0.456	0	-6.94728	1.84403e-15	1.0886e-15
BGI_novel_G003575	0.296	0.036	-3.02291	1.07226e-09	9.28151e-10
BGI_novel_G003594	0.35	0	-6.16039	6.5453e-10	5.56356e-10
BGI_novel_G003608	2.896	0.516	-2.47687	9.0741e-25	3.52966e-25
BGI_novel_G003664	0.423	0.053	-2.95079	2.36798e-07	2.52711e-07
BGI_novel_G003684	3.393	0.66	-2.33492	1.98401e-14	1.23995e-14
BGI_novel_G003704	0.98	0.016	-5.80287	2.96838e-31	9.3307e-32
BGI_novel_G003713	0.466	0.076	-2.6215	2.80261e-17	1.50834e-17
BGI_novel_G003718	0.24	0.046	-2.35023	0.00018855	0.000286663
BGI_novel_G003721	0.646	0.133	-2.26149	1.34504e-05	1.75083e-05
BGI_novel_G003758	1.183	0.23	-2.3607	5.315e-28	1.85418e-28
BGI_novel_G003760	0.756	0	-8.27577	9.13186e-33	2.74439e-33
BGI_novel_G003776	0.273	0	-7.4945	4.29453e-21	1.94292e-21
BGI_novel_G003799	0.28	0	-6.59744	1.1144e-12	7.7817e-13
BGI_novel_G003802	0.143	0	-5.68425	1.31326e-07	1.36642e-07
BGI_novel_G003804	0.056	0	-4.45375	0.000521339	0.000849699
BGI_novel_G003854	0.31	0.05	-2.60845	1.54957e-06	1.80008e-06
BGI_novel_G003980	0.383	0.05	-2.98925	1.78113e-07	1.87145e-07
BGI_novel_G004000	0.67	0.153	-2.11055	3.91567e-06	4.77642e-06
BGI_novel_G004001	0.6	0.146	-2.03285	4.02116e-10	3.35335e-10
BGI_novel_G004002	0.11	0.02	-2.35007	0.000583856	0.000955908
BGI_novel_G004003	0.066	0	-4.3595	0.0007918	0.00131553
BGI_novel_G004062	0.166	0.003	-5.96152	1.85546e-10	1.50406e-10
BGI_novel_G004093	0.156	0	-4.65464	0.000200786	0.00030613
BGI_novel_G004094	0.916	0.203	-2.16582	3.77604e-18	1.94543e-18
BGI_novel_G004097	0.123	0	-5.14204	1.10587e-05	1.42782e-05
BGI_novel_G004100	0.113	0	-5.00076	2.81917e-05	3.81785e-05
BGI_novel_G004104	0.103	0	-4.41353	0.000625762	0.00102716
BGI_novel_G004106	0.12	0	-4.55091	0.000333674	0.000526843
BGI_novel_G004109	0.176	0	-6.1021	1.36247e-09	1.18766e-09
BGI_novel_G004146	0.373	0.06	-2.62793	1.41685e-07	1.47823e-07
BGI_novel_G004147	0.273	0	-5.86664	2.05906e-08	1.98336e-08
BGI_novel_G004216	0.23	0	-5.59114	3.14651e-07	3.38889e-07
BGI_novel_G004221	1.06	0	-8.29712	3.67663e-33	1.09508e-33
BGI_novel_G004223	0.3	0	-5.81508	3.5538e-08	3.49559e-08
BGI_novel_G004224	1.67	0.023	-6.2527	2.28793e-30	7.40738e-31
BGI_novel_G004272	0.31	0	-7.00482	5.65532e-16	3.24575e-16
BGI_novel_G004311	0.066	0	-4.76106	0.000114762	0.000169016
BGI_novel_G004314	0.096	0	-4.41489	0.000622089	0.00102068
BGI_novel_G004346	0.423	0.09	-2.24733	4.05684e-10	3.38475e-10
BGI_novel_G004431	0.22	0.03	-2.94851	8.38798e-06	1.06161e-05
BGI_novel_G004481	11.526	1.853	-2.63466	0	0
BGI_novel_G004485	0.026	0	-4.36091	0.000786936	0.00130719
BGI_novel_G004759	0.443	0.073	-2.57999	6.74615e-17	3.69592e-17
BGI_novel_G004890	0.103	0.013	-3.04254	2.03596e-09	1.79954e-09
BGI_novel_G004908	0.103	0	-4.72207	0.000141971	0.000211061
BGI_novel_G004911	0.056	0	-4.56199	0.000316281	0.000497967
BGI_novel_G004920	0.196	0	-6.34353	5.53367e-11	4.32028e-11
BGI_novel_G004930	0.096	0.023	-2.09307	7.11735e-08	7.23029e-08
BGI_novel_G004941	0.143	0	-7.5833	3.51182e-22	1.51607e-22
BGI_novel_G004961	0.243	0	-6.31288	8.54588e-11	6.7532e-11
BGI_novel_G004980	0.293	0.026	-3.37941	4.88931e-08	4.88588e-08
BGI_novel_G005022	1.346	0.17	-2.99996	1.51397e-57	2.71519e-58
BGI_novel_G005044	0.083	0	-4.79382	9.56568e-05	0.000139667
BGI_novel_G005052	0.096	0	-5.64657	1.88576e-07	1.98538e-07
BGI_novel_G005075	0.116	0	-4.68762	0.000169024	0.000255704
BGI_novel_G005168	4.906	0.323	-3.8971	2.82977e-34	8.21698e-35
BGI_novel_G005222	0.77	0.106	-2.82589	5.18564e-10	4.36277e-10
BGI_novel_G005224	0.173	0	-4.58632	0.000283602	0.000439414
BGI_novel_G005235	0.17	0	-8.20241	1.90791e-31	5.96317e-32
BGI_novel_G005277	0.32	0	-5.89077	1.5837e-08	1.51235e-08
BGI_novel_G005282	0.443	0.09	-2.30007	1.50623e-07	1.57442e-07
BGI_novel_G005303	1.75	0.03	-5.81353	1.05134e-14	6.45751e-15
BGI_novel_G005322	0.16	0	-5.56811	3.8617e-07	4.21029e-07
BGI_novel_G005375	1.59	0.13	-3.60035	5.57502e-67	8.59462e-68
BGI_novel_G005376	2.97	0.383	-2.95746	2.4469e-114	2.14448e-115
BGI_novel_G005451	0.143	0	-4.52093	0.000385018	0.000612445
BGI_novel_G005473	0.093	0	-4.64888	0.000206816	0.000315794
BGI_novel_G005586	0.193	0	-5.2767	4.2161e-06	5.15625e-06
BGI_novel_G005589	0.153	0.016	-3.07349	4.54913e-09	4.13728e-09
BGI_novel_G005596	0.236	0.026	-3.13963	2.52621e-21	1.13203e-21
BGI_novel_G005601	0.196	0.003	-6.79939	3.19342e-15	1.90672e-15
BGI_novel_G005606	0.216	0	-6.67549	2.98454e-13	2.00551e-13
BGI_novel_G005609	0.173	0	-6.62236	7.35572e-13	5.08021e-13
BGI_novel_G005690	0.446	0.106	-2.08756	4.41778e-07	4.8381e-07
BGI_novel_G005701	0.453	0.076	-2.59089	4.98538e-10	4.18902e-10
BGI_novel_G005731	3.406	0.523	-2.67867	6.30866e-25	2.43448e-25
BGI_novel_G005767	0.16	0	-5.5626	4.06025e-07	4.4327e-07
BGI_novel_G005784	1.32	0.223	-2.55615	1.36217e-38	3.54937e-39
BGI_novel_G005785	0.223	0	-6.21719	3.14504e-10	2.59157e-10
BGI_novel_G005807	1.376	0.326	-2.08176	2.13908e-18	1.09077e-18
BGI_novel_G005811	0.833	0.053	-3.94095	7.0707e-33	2.11691e-33
BGI_novel_G005833	0.226	0	-5.83399	2.90726e-08	2.845e-08
BGI_novel_G005854	0.36	0	-4.54471	0.000343766	0.000543614
BGI_novel_G005867	1.083	0	-8.09364	1.38821e-29	4.60833e-30
BGI_novel_G005884	0.433	0.083	-2.364	5.9972e-05	8.51285e-05
BGI_novel_G005909	0.4	0.086	-2.1761	9.69968e-05	0.000141734
BGI_novel_G005911	5.57	0.68	-3.01427	2.29155e-44	5.24325e-45
BGI_novel_G005919	0.216	0.053	-2.02766	6.51409e-06	8.15608e-06
BGI_novel_G005920	0.776	0.08	-3.26663	5.44484e-36	1.5125e-36
BGI_novel_G005926	0.09	0	-5.11971	1.29037e-05	1.67736e-05
BGI_novel_G005927	0.623	0.14	-2.17004	8.41831e-20	4.0144e-20
BGI_novel_G005931	0.166	0	-6.04444	2.73724e-09	2.45341e-09
BGI_novel_G005955	0.576	0	-7.91102	1.07801e-26	3.93669e-27
BGI_novel_G005974	0.47	0.11	-2.09118	3.46771e-19	1.70349e-19
BGI_novel_G005983	0.063	0.016	-2.03592	0.000676766	0.00111632
BGI_novel_G005987	0.06	0.013	-2.06426	0.000750287	0.00124406
BGI_novel_G006005	0.05	0	-4.32087	0.000923105	0.00156225
BGI_novel_G006007	0.136	0	-6.07828	1.82457e-09	1.60737e-09
BGI_novel_G006008	0.13	0	-5.6769	1.40997e-07	1.4706e-07
BGI_novel_G006067	0.403	0.066	-2.57986	9.55756e-24	3.86521e-24
BGI_novel_G006069	0.576	0	-7.97288	1.21999e-27	4.30756e-28
BGI_novel_G006073	0.123	0	-5.19758	7.51583e-06	9.47443e-06
BGI_novel_G006074	0.373	0	-7.26205	1.73497e-18	8.79769e-19
BGI_novel_G006095	2.246	0.516	-2.09946	2.68425e-14	1.69275e-14
BGI_novel_G006096	4.006	0.46	-3.11018	6.04027e-42	1.45614e-42
BGI_novel_G006101	1.663	0.083	-4.33348	4.78649e-80	6.20878e-81
BGI_novel_G006103	0.33	0.053	-2.64631	6.16971e-17	3.3756e-17
BGI_novel_G006104	0.233	0	-7.16079	1.86888e-17	9.97462e-18
BGI_novel_G006117	0.1	0	-6.19758	4.05534e-10	3.38317e-10
BGI_novel_G006125	0.4	0.053	-2.89647	6.10479e-20	2.8953e-20
BGI_novel_G006139	1.423	0.29	-2.29047	2.40716e-30	7.8012e-31
BGI_novel_G006148	1.8	0.4	-2.15648	9.42447e-11	7.47198e-11
BGI_novel_G006154	10.346	0.673	-3.93089	2.40009e-186	1.28469e-187
BGI_novel_G006206	0.17	0.016	-3.30012	1.55499e-10	1.25507e-10
BGI_novel_G006239	0.136	0	-5.06709	1.82917e-05	2.4311e-05
BGI_novel_G006269	0.38	0	-6.73055	1.13398e-13	7.42744e-14
BGI_novel_G006297	0.236	0	-6.21055	3.433e-10	2.83721e-10
BGI_novel_G006298	0.626	0	-7.18708	1.0208e-17	5.38028e-18
BGI_novel_G006350	0.09	0	-5.26394	4.64211e-06	5.69912e-06
BGI_novel_G006374	0.416	0	-6.96479	1.29258e-15	7.56442e-16
BGI_novel_G006479	0.163	0	-6.97864	9.73631e-16	5.65675e-16
BGI_novel_G006541	1.386	0	-9.29933	8.82406e-58	1.57751e-58
BGI_novel_G006629	0.146	0	-5.56015	4.14993e-07	4.53533e-07
BGI_novel_G006632	0.393	0	-7.45392	1.29641e-20	5.98312e-21
BGI_novel_G006641	0.086	0	-4.9715	3.37014e-05	4.63244e-05
BGI_novel_G006735	0.233	0	-6.30483	9.56246e-11	7.58293e-11
BGI_novel_G006740	0.093	0.006	-3.55784	2.15405e-05	2.88259e-05
BGI_novel_G006744	0.333	0	-7.41047	4.11861e-20	1.94128e-20
BGI_novel_G006792	0.386	0.026	-3.90733	5.39114e-51	1.08509e-51
BGI_novel_G006796	0.03	0	-4.9807	3.18191e-05	4.36053e-05
BGI_novel_G006824	0.09	0	-5.53974	4.98904e-07	5.47911e-07
BGI_novel_G006856	0.326	0	-6.45607	1.04834e-11	7.82358e-12
HORVU0Hr1G000670	1.283	0.123	-3.32869	1.68735e-19	8.16151e-20
HORVU0Hr1G002840	7.823	1.573	-2.35309	1.44346e-60	2.46094e-61
HORVU0Hr1G005290	1.01	0.163	-2.39673	3.00352e-08	2.9414e-08
HORVU0Hr1G005840	0.13	0	-4.55831	0.000321962	0.000507409
HORVU0Hr1G006380	4.41	0.763	-2.51559	5.97376e-40	1.50464e-40
HORVU0Hr1G010900	6.696	0	-6.21563	3.20928e-10	2.64737e-10
HORVU0Hr1G017760	0.893	0.186	-2.20781	0.000256173	0.000394675
HORVU0Hr1G021400	2.353	0.333	-2.79873	1.48703e-16	8.27962e-17
HORVU0Hr1G021850	17.156	3.84	-2.15001	8.60219e-80	1.11932e-80
HORVU0Hr1G021970	0.133	0.013	-3.59114	0.000640958	0.00105304
HORVU0Hr1G027480	0.236	0.036	-2.70454	0.000344898	0.000545713
HORVU0Hr1G029960	0.546	0.04	-4.81557	1.24611e-09	1.0835e-09
HORVU0Hr1G030660	0.236	0.036	-2.70454	0.000344898	0.000545713
HORVU0Hr1G031710	0.156	0	-5.08427	1.63015e-05	2.15638e-05
HORVU0Hr1G031910	0.166	0.016	-3.22268	0.000473953	0.000761111
HORVU0Hr1G036340	3.186	0.706	-2.42792	1.51685e-13	1.00128e-13
HORVU0Hr1G038420	0.103	0.023	-2.01196	5.08168e-05	7.16954e-05
HORVU0Hr1G039460	0.52	0	-6.88367	6.52681e-15	3.96699e-15
HORVU1Hr1G000470	0.943	0.196	-2.71885	3.30544e-13	2.23457e-13
HORVU1Hr1G000900	0.053	0.006	-2.81624	0.000434272	0.000694426
HORVU1Hr1G001810	0.163	0.003	-4.98018	3.51898e-09	3.17695e-09
HORVU1Hr1G002990	0.293	0.036	-2.86901	5.82339e-12	4.26503e-12
HORVU1Hr1G005720	0.343	0.086	-2.00757	0.000917569	0.00153566
HORVU1Hr1G012180	0.323	0	-5.16403	9.48641e-06	1.21581e-05
HORVU1Hr1G013880	3.083	0	-8.38121	9.22594e-35	2.64527e-35
HORVU1Hr1G014000	0.403	0	-6.10294	1.34848e-09	1.17491e-09
HORVU1Hr1G031500	0.266	0	-5.87506	1.87992e-08	1.80516e-08
HORVU1Hr1G037160	0.34	0.023	-3.96965	1.03718e-08	9.73435e-09
HORVU1Hr1G042510	0.563	0.06	-3.29896	1.95231e-10	1.58415e-10
HORVU1Hr1G042590	0.683	0.126	-2.39614	8.39977e-05	0.000120931
HORVU1Hr1G053670	6.776	1.313	-2.34787	6.58289e-39	1.69977e-39
HORVU1Hr1G060940	32.206	7.956	-2.13222	0	0
HORVU1Hr1G065600	63.083	7.493	-3.0138	1.31842e-159	8.21359e-161
HORVU1Hr1G072210	25.48	6.023	-2.12088	0	0
HORVU1Hr1G075970	0.09	0	-4.3281	0.000904879	0.00151325
HORVU1Hr1G075980	2.1	0.283	-2.88064	1.49554e-22	6.36766e-23
HORVU1Hr1G076200	0.266	0.04	-4.57555	5.13249e-10	4.31639e-10
HORVU1Hr1G076460	24.413	3.853	-2.63681	4.7342e-104	4.6682e-105
HORVU1Hr1G088620	29.28	2.2	-3.71784	0	0
HORVU1Hr1G092660	0.14	0	-5.2541	4.99826e-06	6.15302e-06
HORVU1Hr1G093170	0.57	0.136	-2.00618	0.000156658	0.00023404
HORVU2Hr1G000900	0.226	0.05	-2.34818	4.65283e-10	3.90204e-10
HORVU2Hr1G005170	2.57	0.626	-2.04212	2.46985e-49	5.1196e-50
HORVU2Hr1G005340	0.23	0.02	-3.1761	2.52979e-06	3.01048e-06
HORVU2Hr1G011680	0.196	0.01	-4.39849	3.24624e-06	3.93136e-06
HORVU2Hr1G011870	0.15	0.01	-4.09364	3.36152e-05	4.61908e-05
HORVU2Hr1G014610	0.17	0	-5.86416	2.11548e-08	2.03908e-08
HORVU2Hr1G018440	2.503	0.48	-2.37414	3.05001e-21	1.37071e-21
HORVU2Hr1G018830	18.403	2.5	-2.8509	1.69604e-112	1.52499e-113
HORVU2Hr1G019880	2.546	0.51	-2.36917	8.33794e-45	1.89221e-45
HORVU2Hr1G022450	0.4	0	-6.56015	2.04889e-12	1.4565e-12
HORVU2Hr1G023900	2.84	0.49	-2.59762	5.903e-63	9.61808e-64
HORVU2Hr1G041180	14.693	1.943	-2.89172	3.32454e-71	4.84439e-72
HORVU2Hr1G044340	56.956	9.18	-2.71278	0	0
HORVU2Hr1G053810	0.423	0.073	-2.53415	2.7179e-14	1.71441e-14
HORVU2Hr1G055610	2.25	0.263	-3.03647	2.55146e-05	3.44204e-05
HORVU2Hr1G070360	1.006	0.21	-2.54674	1.58317e-10	1.27871e-10
HORVU2Hr1G086660	1.97	0.036	-5.67774	1.48597e-05	1.94237e-05
HORVU2Hr1G088760	13.683	2.056	-2.77411	3.42048e-112	3.08664e-113
HORVU2Hr1G090750	5.403	0.54	-3.28416	5.31094e-19	2.63139e-19
HORVU2Hr1G093950	11.21	0.313	-5.42078	3.22881e-261	1.18802e-262
HORVU2Hr1G099870	0.656	0.076	-3.0418	1.76152e-08	1.6876e-08
HORVU2Hr1G104130	9.906	0.51	-4.24139	7.3164e-26	2.74016e-26
HORVU2Hr1G105140	6.416	1.386	-2.21428	4.90961e-65	7.77618e-66
HORVU2Hr1G105740	1.69	0.12	-3.76106	5.2901e-07	5.8192e-07
HORVU2Hr1G116830	0.503	0.07	-2.61498	0.000308704	0.000485235
HORVU2Hr1G118790	165.37	31.573	-2.23847	0	0
HORVU2Hr1G118910	61.316	8.466	-2.84709	0	0
HORVU2Hr1G119060	0.126	0	-4.87209	6.13699e-05	8.71576e-05
HORVU2Hr1G122040	13.053	0.816	-3.99944	0	0
HORVU3Hr1G005990	1.356	0.31	-2.10133	8.04099e-07	9.05683e-07
HORVU3Hr1G008280	0.126	0	-4.44314	0.000547264	0.000893731
HORVU3Hr1G008680	0.126	0	-6.13546	9.00026e-10	7.71902e-10
HORVU3Hr1G010760	0.406	0.003	-6.21563	8.133e-19	4.06464e-19
HORVU3Hr1G016890	3.526	0.563	-2.60443	3.6418e-17	1.96738e-17
HORVU3Hr1G016970	8.06	1.856	-2.08378	1.29775e-89	1.50313e-90
HORVU3Hr1G020780	72.46	13.25	-2.46239	0	0
HORVU3Hr1G023070	0.193	0.036	-2.42555	5.4621e-05	7.72268e-05
HORVU3Hr1G025720	1.236	0.133	-3.20781	1.06247e-09	9.19333e-10
HORVU3Hr1G026540	767.203	174.09	-2.10688	0	0
HORVU3Hr1G026560	280.823	37.92	-2.86147	0	0
HORVU3Hr1G049370	1.8	0.123	-2.87373	6.52827e-05	9.29638e-05
HORVU3Hr1G069020	0.586	0	-5.03209	2.30356e-05	3.09172e-05
HORVU3Hr1G069210	0.766	0.03	-4.52974	5.47187e-22	2.38179e-22
HORVU3Hr1G070400	0.286	0	-5.7632	6.04365e-08	6.0777e-08
HORVU3Hr1G091320	19.53	3.49	-2.39068	3.8791e-259	1.4399e-260
HORVU3Hr1G093140	190.446	18.223	-3.34737	0	0
HORVU3Hr1G095610	1.306	0	-6.80059	3.1598e-14	2.0065e-14
HORVU3Hr1G110230	1.57	0	-8.21563	1.11282e-31	3.45461e-32
HORVU3Hr1G111880	0.26	0.216	-2.27919	3.60055e-05	4.96582e-05
HORVU3Hr1G117850	0.22	0.02	-4.09364	3.36152e-05	4.61908e-05
HORVU4Hr1G009380	3.446	0.43	-2.94478	4.43666e-09	4.03175e-09
HORVU4Hr1G010750	9.41	1.803	-2.37497	7.62483e-143	5.35092e-144
HORVU4Hr1G015000	0.743	0.06	-3.57532	6.11592e-09	5.6258e-09
HORVU4Hr1G015930	1.44	0	-7.51016	2.7879e-21	1.2502e-21
HORVU4Hr1G016460	3.186	0.313	-3.31857	5.54866e-18	2.88889e-18
HORVU4Hr1G046270	0.793	0.173	-2.15138	8.13343e-19	4.06551e-19
HORVU4Hr1G050750	1.906	0	-8.38121	9.22594e-35	2.64527e-35
HORVU4Hr1G054200	48.146	6.93	-2.73169	0	0
HORVU4Hr1G054470	9.346	1.843	-2.28628	3.87355e-14	2.47169e-14
HORVU4Hr1G055570	0.19	0	-5.3281	2.85944e-06	3.41879e-06
HORVU4Hr1G059180	0.15	0.033	-2.0938	0.000509664	0.000825939
HORVU4Hr1G066200	47.39	0.123	-8.5758	0	0
HORVU4Hr1G074400	0.856	0.176	-2.42121	6.25188e-08	6.29472e-08
HORVU4Hr1G075410	0.903	0.05	-4.20415	4.92916e-163	3.00675e-164
HORVU4Hr1G077280	8.96	0.37	-4.56994	4.154e-107	3.94763e-108
HORVU4Hr1G086700	1.406	0.033	-5.34603	1.9207e-20	8.92829e-21
HORVU4Hr1G089930	151.136	32.246	-2.17412	0	0
HORVU5Hr1G002130	8.183	0.22	-5.13475	8.55078e-30	2.82048e-30
HORVU5Hr1G006830	0.7	0	-7.07226	1.34352e-16	7.47184e-17
HORVU5Hr1G006910	9.206	1.973	-2.1938	2.20107e-78	2.90339e-79
HORVU5Hr1G013600	10.583	1	-3.3136	1.70194e-19	8.23487e-20
HORVU5Hr1G016780	2.396	0.416	-2.46561	4.72927e-06	5.81074e-06
HORVU5Hr1G021280	3.713	0	-10.0764	4.93148e-88	5.8481e-89
HORVU5Hr1G039730	0.266	0.05	-2.3281	0.000403565	0.000643456
HORVU5Hr1G044510	0.256	0	-6.0241	3.49152e-09	3.15074e-09
HORVU5Hr1G046090	3.383	1.213	-4.17776	2.19546e-118	1.86349e-119
HORVU5Hr1G050950	1.253	0.17	-2.86416	3.36896e-06	4.08436e-06
HORVU5Hr1G052360	0.176	0	-5.26545	4.58955e-06	5.63236e-06
HORVU5Hr1G070460	0.593	0.056	-3.36446	1.3745e-10	1.1057e-10
HORVU5Hr1G072650	28.456	0.453	-5.91547	1.36581e-142	9.60713e-144
HORVU5Hr1G077640	0.356	0.026	-3.81353	0.000196833	0.000299751
HORVU5Hr1G079660	14.536	2.506	-2.53516	1.88574e-103	1.87171e-104
HORVU5Hr1G080450	1.083	0.22	-2.28302	2.42097e-09	2.14988e-09
HORVU5Hr1G080790	38.2	3.68	-3.41132	0	0
HORVU5Hr1G082830	1.396	0.073	-4.20257	2.32968e-13	1.55468e-13
HORVU5Hr1G083090	0.306	0.046	-2.59114	4.99441e-05	7.02921e-05
HORVU5Hr1G096490	0.366	0.073	-2.50868	0.000619783	0.00101674
HORVU5Hr1G096540	3.56	0	-7.96479	1.6299e-27	5.7787e-28
HORVU5Hr1G097930	3.37	0.416	-2.96965	5.34311e-08	5.35586e-08
HORVU5Hr1G106890	0.816	0	-4.3281	0.000904879	0.00151325
HORVU5Hr1G112380	0.49	0	-5.80733	3.8352e-08	3.80042e-08
HORVU5Hr1G116920	0.61	0.243	-2.23499	1.41314e-10	1.13806e-10
HORVU5Hr1G123390	0.106	0.013	-2.60216	9.575e-06	1.22849e-05
HORVU5Hr1G124010	114.2	25.026	-2.1451	0	0
HORVU6Hr1G000660	0.253	0	-4.39987	0.000664583	0.00109434
HORVU6Hr1G004320	0.246	0	-4.95851	3.6536e-05	5.04225e-05
HORVU6Hr1G004380	0.41	0	-4.49418	0.000436927	0.000698885
HORVU6Hr1G004770	0.173	0	-4.48126	0.000463886	0.000744305
HORVU6Hr1G008550	0.03	0	-4.59114	0.000277005	0.000428569
HORVU6Hr1G023290	0.606	0.136	-2.13575	3.27812e-17	1.76798e-17
HORVU6Hr1G049440	0.546	0.04	-4.81557	1.24611e-09	1.0835e-09
HORVU6Hr1G063000	1.52	0.003	-9.28432	2.73204e-18	1.39979e-18
HORVU6Hr1G070450	14.34	1.64	-3.22341	0	0
HORVU6Hr1G076710	0.303	0.286	-2.38469	5.59997e-05	7.92534e-05
HORVU6Hr1G080170	0.86	0.12	-2.81353	5.82008e-06	7.25451e-06
HORVU6Hr1G080180	1.163	0.2	-2.52075	3.99869e-18	2.06501e-18
HORVU6Hr1G086800	8.28	1.383	-2.54732	3.11823e-33	9.27494e-34
HORVU6Hr1G089310	3.3	0	-9.52974	1.6103e-65	2.5348e-66
HORVU6Hr1G089340	3.206	0.063	-5.59714	5.17214e-58	9.18763e-59
HORVU7Hr1G000280	0.136	0	-4.46561	0.000498645	0.000802789
HORVU7Hr1G003170	1.403	0.283	-2.26921	0.000155497	0.000232204
HORVU7Hr1G006700	14.54	2.473	-2.54073	2.3851e-162	1.46264e-163
HORVU7Hr1G010150	1.283	0.083	-3.91307	4.95081e-20	2.34318e-20
HORVU7Hr1G019700	0.373	0.006	-5.13546	1.06654e-09	9.22945e-10
HORVU7Hr1G020800	34.05	7.7	-2.10376	9.47251e-195	4.78564e-196
HORVU7Hr1G020830	3.123	0	-7.83526	1.42063e-25	5.35639e-26
HORVU7Hr1G020840	43.676	7.043	-2.58301	1.32003e-203	6.37949e-205
HORVU7Hr1G020860	33.19	7.006	-2.25083	1.6129e-189	8.3975e-191
HORVU7Hr1G022850	2.36	0.533	-2.11172	3.30961e-07	3.57247e-07
HORVU7Hr1G024190	1.346	0.46	-2.54674	1.58317e-10	1.27871e-10
HORVU7Hr1G036880	0.146	0	-4.93691	4.1756e-05	5.79691e-05
HORVU7Hr1G039140	4.07	0.783	-2.19624	7.44151e-29	2.53075e-29
HORVU7Hr1G046030	3.55	0.736	-2.26545	3.50171e-48	7.41206e-49
HORVU7Hr1G050110	1.276	0	-7.62089	1.17154e-22	4.95959e-23
HORVU7Hr1G051730	3.566	0.586	-2.57502	1.16639e-89	1.34813e-90
HORVU7Hr1G056820	5.12	1.296	-2.07127	3.75586e-31	1.18365e-31
HORVU7Hr1G071230	0.236	0.036	-2.70454	0.000344898	0.000545713
HORVU7Hr1G074530	38.493	8.86	-2.18548	0	0
HORVU7Hr1G075090	2.206	0	-5.91307	1.24299e-08	1.17326e-08
HORVU7Hr1G076430	0.55	0	-5.46561	9.42268e-07	1.06827e-06
HORVU7Hr1G088350	24.816	5.263	-2.14414	2.58257e-215	1.17259e-216
HORVU7Hr1G091910	4.573	0.573	-2.96259	3.36146e-28	1.16421e-28
HORVU7Hr1G096100	0.153	0	-5.36654	2.10839e-06	2.49343e-06
HORVU7Hr1G103560	0.386	0	-5.09194	1.56013e-05	2.04323e-05
HORVU7Hr1G121090	0.393	0.076	-2.91307	0.000511537	0.000833266
HORVU7Hr1G121860	0.28	0.04	-2.81353	0.000904879	0.00151321

## Sheet: up-regulated at T7 in Ganpi2
Gene ID	G_7d_CK FPKM	G_7d_T FPKM	log2(G_7d_T/G_7d_CK)	Qvalue(G_7d_CK-vs-G_7d_T)	Pvalue(G_7d_CK-vs-G_7d_T)
BGI_novel_G000057	0.04	0.79	4.34297	6.95006e-06	6.74661e-06
BGI_novel_G000058	0.39	1.636	2.05891	1.53569e-22	6.9627e-23
BGI_novel_G000071	0.25	1.05	2.0529	8.72009e-14	5.31498e-14
BGI_novel_G000155	0.013	0.5	5.24982	4.06591e-127	5.11825e-128
BGI_novel_G000159	0.026	0.406	3.95732	2.29369e-18	1.18679e-18
BGI_novel_G000164	0.13	0.596	2.15257	1.09586e-76	2.09545e-77
BGI_novel_G000183	0	0.143	5.72037	1.21106e-07	1.02166e-07
BGI_novel_G000186	0.38	2.13	2.4776	4.82541e-43	1.43744e-43
BGI_novel_G000209	0	0.636	9.27072	1.00919e-56	2.44193e-57
BGI_novel_G000225	0.08	1.11	3.78117	7.96904e-05	8.58832e-05
BGI_novel_G000276	0.563	3.416	2.59639	1.64108e-83	2.93165e-84
BGI_novel_G000278	0	0.343	6.89706	6.10447e-15	3.56535e-15
BGI_novel_G000326	0.49	2.333	2.24784	1.13071e-06	1.02935e-06
BGI_novel_G000330	0	0.033	5.2953	4.91574e-06	4.70776e-06
BGI_novel_G000425	0.03	0.13	2.20324	0.000283707	0.00032534
BGI_novel_G000431	0.09	0.52	2.51384	2.52363e-07	2.17743e-07
BGI_novel_G000442	2.066	11.096	2.42115	8.75311e-176	8.27745e-177
BGI_novel_G000447	0.063	0.26	2.05708	1.66e-10	1.17683e-10
BGI_novel_G000502	0.036	0.146	2.02346	6.17861e-06	5.97582e-06
BGI_novel_G000508	0	0.323	6.18212	6.31081e-10	4.61415e-10
BGI_novel_G000512	0.233	1.046	2.17741	0.000390287	0.000455748
BGI_novel_G000513	0.086	1.463	4.094	4.58929e-05	4.81779e-05
BGI_novel_G000517	1.353	8.82	2.70429	1.85832e-123	2.41239e-124
BGI_novel_G000519	0.083	1.906	4.50037	2.89165e-27	1.1567e-27
BGI_novel_G000520	0.63	2.58	2.04305	2.88178e-12	1.87361e-12
BGI_novel_G000549	0.006	1.166	7.45809	1.32384e-52	3.38708e-53
BGI_novel_G000553	0.07	0.646	3.21217	9.34867e-26	3.87013e-26
BGI_novel_G000597	1.806	7.703	2.08468	3.6648e-155	3.7879e-156
BGI_novel_G000623	0.636	3.153	2.29975	2.39978e-185	2.1324e-186
BGI_novel_G000626	0	0.433	6.89214	6.73113e-15	3.93395e-15
BGI_novel_G000639	0.96	3.9	2.0224	3.75211e-33	1.32349e-33
BGI_novel_G000647	0	0.24	6.32116	9.55782e-11	6.69921e-11
BGI_novel_G000654	0	0.236	6.91755	4.06632e-15	2.36022e-15
BGI_novel_G000655	0.22	1.653	2.87049	2.29795e-67	4.87612e-68
BGI_novel_G000659	0.24	2.313	3.26124	2.06062e-39	6.51508e-40
BGI_novel_G000687	0.01	0.12	3.606	0.000825412	0.00100346
BGI_novel_G000699	0	0.2	4.80868	0.00012101	0.000133121
BGI_novel_G000744	0.06	0.33	2.54745	1.20819e-08	9.55496e-09
BGI_novel_G000864	0.056	0.256	2.09795	6.06983e-05	6.45865e-05
BGI_novel_G000867	0	0.213	6.12831	1.26043e-09	9.35079e-10
BGI_novel_G000870	0.036	0.46	3.5997	1.21076e-08	9.57717e-09
BGI_novel_G000883	0.296	1.496	2.34373	3.82066e-88	6.49816e-89
BGI_novel_G000884	0.443	2.3	2.38431	3.09192e-15	1.78391e-15
BGI_novel_G000903	250.126	1183.9	2.24413	0	0
BGI_novel_G000913	0	1.483	8.85772	3.39416e-45	9.77313e-46
BGI_novel_G000924	0	0.516	6.7162	1.80789e-13	1.1149e-13
BGI_novel_G000934	0	0.27	5.81909	4.42851e-08	3.62698e-08
BGI_novel_G000945	0.046	0.316	2.8191	5.92625e-21	2.80713e-21
BGI_novel_G000947	0	0.163	6.37718	4.27325e-11	2.94442e-11
BGI_novel_G001020	0	0.086	6.27729	1.76393e-10	1.25228e-10
BGI_novel_G001022	0	0.256	7.82723	2.23688e-25	9.33952e-26
BGI_novel_G001028	0	0.066	6.08368	2.19385e-09	1.65243e-09
BGI_novel_G001034	0.403	1.776	2.16289	3.25625e-10	2.34062e-10
BGI_novel_G001112	0.213	0.86	2.00204	1.37928e-19	6.85359e-20
BGI_novel_G001127	0	0.213	6.06018	2.9189e-09	2.21713e-09
BGI_novel_G001247	0	0.406	8.24011	4.97381e-32	1.79125e-32
BGI_novel_G001287	3.75	18.376	2.2884	0	0
BGI_novel_G001288	1.176	8.426	2.83414	0	0
BGI_novel_G001300	0.03	0.163	2.49434	2.21024e-06	2.05603e-06
BGI_novel_G001312	0.076	0.333	2.10485	3.0239e-13	1.87879e-13
BGI_novel_G001346	0	0.066	5.1034	1.95386e-05	1.9791e-05
BGI_novel_G001350	0	0.043	4.44327	0.000761219	0.000920778
BGI_novel_G001351	0.033	0.203	2.58117	1.20965e-10	8.52338e-11
BGI_novel_G001352	0	0.08	5.62866	2.92711e-07	2.5373e-07
BGI_novel_G001354	0.003	0.053	4.2057	4.24909e-05	4.44656e-05
BGI_novel_G001364	0	0.38	7.91937	9.81736e-27	3.96571e-27
BGI_novel_G001378	0.166	0.876	2.41454	3.07078e-36	1.02371e-36
BGI_novel_G001396	0.126	0.61	2.22531	1.03467e-78	1.93454e-79
BGI_novel_G001461	0	0.02	4.66258	0.000266003	0.00030393
BGI_novel_G001468	0.106	0.61	2.52336	8.78943e-13	5.56606e-13
BGI_novel_G001469	0.193	1.243	2.69392	2.28091e-24	9.76615e-25
BGI_novel_G001481	0.126	0.823	2.70698	5.75717e-25	2.42907e-25
BGI_novel_G001510	0.24	1.743	2.85568	1.85131e-58	4.37677e-59
BGI_novel_G001523	0	0.456	6.49969	6.71549e-12	4.43866e-12
BGI_novel_G001533	0	0.316	6.17808	6.65518e-10	4.86902e-10
BGI_novel_G001562	0.123	1.366	3.48982	3.47916e-117	4.69093e-118
BGI_novel_G001569	3.846	24.12	2.65723	1.32706e-77	2.51808e-78
BGI_novel_G001611	1.633	22.07	3.764	1.06617e-98	1.65708e-99
BGI_novel_G001669	0	0.4	7.45433	1.54667e-20	7.43121e-21
BGI_novel_G001683	0.143	1.546	3.42906	2.70271e-54	6.72731e-55
BGI_novel_G001687	0.49	2.323	2.26897	0.000842101	0.00102498
BGI_novel_G001716	0.05	0.253	2.39955	9.09e-12	6.04948e-12
BGI_novel_G001724	0.53	3.526	2.72686	3.50093e-129	4.31794e-130
BGI_novel_G001727	1.586	10.146	2.67621	1.20409e-119	1.59189e-120
BGI_novel_G001728	0.406	1.77	2.11437	1.21242e-33	4.24105e-34
BGI_novel_G001770	0.096	0.666	2.75657	3.15604e-09	2.40442e-09
BGI_novel_G001786	0	0.213	5.67696	1.84968e-07	1.5811e-07
BGI_novel_G001790	4.296	38.383	3.15727	0	0
BGI_novel_G001794	0	0.143	4.67753	0.000246204	0.000280244
BGI_novel_G001841	0	0.753	6.49547	7.17448e-12	4.74756e-12
BGI_novel_G001880	0.036	0.176	2.3256	7.86409e-05	8.47158e-05
BGI_novel_G001887	0	1.026	8.16936	8.78561e-31	3.25551e-31
BGI_novel_G001920	2.313	9.576	2.04702	3.76824e-179	3.47336e-180
BGI_novel_G001979	0.336	1.55	2.19922	2.14026e-26	8.73801e-27
BGI_novel_G002026	0	0.173	5.73033	1.09756e-07	9.2278e-08
BGI_novel_G002058	0	0.383	8.95997	8.07177e-48	2.21959e-48
BGI_novel_G002085	0.086	0.486	2.43292	8.8006e-07	7.9395e-07
BGI_novel_G002126	0.06	0.55	3.20554	1.59376e-19	7.94267e-20
BGI_novel_G002132	0	0.273	6.66979	4.08978e-13	2.55207e-13
BGI_novel_G002137	0.113	1.69	3.85739	9.14841e-65	2.00334e-65
BGI_novel_G002164	0	0.053	4.84581	9.80822e-05	0.000106642
BGI_novel_G002182	0.073	0.316	2.12956	3.26427e-17	1.75872e-17
BGI_novel_G002187	0.22	1.2	2.42173	2.10114e-18	1.08586e-18
BGI_novel_G002214	0.146	0.71	2.26672	5.7757e-25	2.43734e-25
BGI_novel_G002272	0.016	0.303	4.14748	4.16701e-15	2.4193e-15
BGI_novel_G002288	0	0.096	6.73693	1.24711e-13	7.64648e-14
BGI_novel_G002293	0	0.196	7.36285	1.69858e-19	8.47291e-20
BGI_novel_G002331	0.056	0.673	3.54555	1.22012e-14	7.19017e-15
BGI_novel_G002349	0.1	0.43	2.07993	2.59334e-15	1.49185e-15
BGI_novel_G002351	0.223	0.953	2.07969	6.26076e-31	2.31365e-31
BGI_novel_G002363	0	0.18	7.66965	3.27816e-23	1.45746e-23
BGI_novel_G002365	0	0.25	8.15577	1.50918e-30	5.61207e-31
BGI_novel_G002425	0	0.256	5.48766	1.0324e-06	9.36723e-07
BGI_novel_G002439	0	0.646	7.49612	4.96303e-21	2.34552e-21
BGI_novel_G002451	0	0.366	7.6929	1.6163e-23	7.10748e-24
BGI_novel_G002465	0.046	0.896	4.27973	1.82333e-55	4.46391e-56
BGI_novel_G002468	0.126	0.846	2.75509	4.93461e-25	2.07821e-25
BGI_novel_G002478	3.493	15.69	2.17282	1.67478e-53	4.232e-54
BGI_novel_G002491	0	0.166	5.58724	4.28714e-07	3.76647e-07
BGI_novel_G002546	0.073	0.466	2.606	3.58852e-10	2.58832e-10
BGI_novel_G002548	0	0.756	4.82839	0.00010818	0.000118406
BGI_novel_G002559	0.066	0.406	2.6277	1.37103e-05	1.36801e-05
BGI_novel_G002561	0.02	0.646	4.91121	8.18464e-11	5.72157e-11
BGI_novel_G002587	0.133	0.6	2.15709	1.13285e-16	6.21191e-17
BGI_novel_G002588	1.66	11.513	2.79138	1.13188e-212	8.82666e-214
BGI_novel_G002601	0.076	0.476	2.63837	4.39258e-10	3.18182e-10
BGI_novel_G002602	0.016	0.21	3.64309	6.23894e-07	5.55535e-07
BGI_novel_G002608	0.07	0.296	2.14101	1.36015e-10	9.60378e-11
BGI_novel_G002609	0.093	0.416	2.13169	5.00799e-11	3.45918e-11
BGI_novel_G002610	0.133	0.793	2.57027	1.38002e-29	5.24248e-30
BGI_novel_G002618	0.253	1.063	2.06079	1.19636e-16	6.56291e-17
BGI_novel_G002632	1.17	11.723	3.32307	2.74217e-265	1.6773e-266
BGI_novel_G002643	0	0.14	4.92793	6.02826e-05	6.4121e-05
BGI_novel_G002660	0.17	0.68	2.02104	0.000507937	0.000600301
BGI_novel_G002750	0	0.083	4.43246	0.000798681	0.000968803
BGI_novel_G002772	1.166	5.153	2.13975	3.86074e-23	1.72244e-23
BGI_novel_G002793	0	0.91	8.50445	3.85331e-37	1.26705e-37
BGI_novel_G002799	0.566	2.576	2.18024	9.43154e-41	2.92233e-41
BGI_novel_G002810	0	0.44	7.80148	5.21171e-25	2.19652e-25
BGI_novel_G002813	0	0.043	4.41884	0.000847794	0.00103243
BGI_novel_G002831	0.033	0.166	2.27738	8.2083e-07	7.38933e-07
BGI_novel_G002864	0.156	0.76	2.2999	3.07027e-06	2.88638e-06
BGI_novel_G002879	0.046	0.37	2.95964	2.82451e-05	2.90392e-05
BGI_novel_G002889	2.32	9.663	2.05042	8.09373e-177	7.57899e-178
BGI_novel_G002892	0.813	5.476	2.75086	3.52039e-59	8.26569e-60
BGI_novel_G002897	0	0.25	5.75385	8.67687e-08	7.23892e-08
BGI_novel_G002908	0.43	2.6	2.60752	1.8449e-34	6.34817e-35
BGI_novel_G002919	0	0.803	8.00015	5.52358e-28	2.17671e-28
BGI_novel_G002923	1.03	8.003	2.95775	7.75994e-211	6.1172e-212
BGI_novel_G002949	0.083	0.51	2.606	0.000454984	0.000535193
BGI_novel_G002954	0.083	0.486	2.54652	3.00147e-24	1.29046e-24
BGI_novel_G002985	0	0.663	8.34989	4.59951e-34	1.59188e-34
BGI_novel_G002989	0.076	0.423	2.43607	3.22779e-12	2.10232e-12
BGI_novel_G002997	0	1.043	8.98017	2.35111e-48	6.41253e-49
BGI_novel_G003031	0	0.103	5.15444	1.37542e-05	1.37261e-05
BGI_novel_G003038	0	0.45	7.20512	8.09019e-18	4.26147e-18
BGI_novel_G003042	0.09	0.7	2.9399	2.56004e-21	1.19842e-21
BGI_novel_G003069	0	0.526	7.58374	4.17485e-22	1.91538e-22
BGI_novel_G003077	0.75	3.21	2.10088	1.86626e-24	7.97347e-25
BGI_novel_G003087	0.286	1.31	2.1716	1.88086e-14	1.11652e-14
BGI_novel_G003092	0.036	0.273	2.87424	9.66873e-16	5.46959e-16
BGI_novel_G003122	0.08	0.35	2.16534	1.60404e-24	6.84573e-25
BGI_novel_G003126	0	0.446	8.96379	6.40112e-48	1.75723e-48
BGI_novel_G003145	0.08	0.413	2.37153	4.06041e-08	3.31736e-08
BGI_novel_G003148	0	0.15	5.30051	4.72165e-06	4.51714e-06
BGI_novel_G003156	0.363	3.186	3.13477	2.86919e-40	8.95648e-41
BGI_novel_G003165	0.096	0.586	2.5814	4.60098e-12	3.01834e-12
BGI_novel_G003168	0.193	0.85	2.14959	8.22053e-34	2.86414e-34
BGI_novel_G003178	0.556	3.21	2.51504	2.25444e-271	1.34941e-272
BGI_novel_G003194	0.09	0.69	2.9416	7.08088e-19	3.59765e-19
BGI_novel_G003196	0.803	3.383	2.08078	0.000281557	0.000322701
BGI_novel_G003243	0.03	0.22	3.07993	4.59194e-10	3.33013e-10
BGI_novel_G003257	0.033	1.93	5.88414	2.5667e-114	3.54976e-115
BGI_novel_G003287	0	0.273	7.23536	3.96478e-18	2.06427e-18
BGI_novel_G003290	0	0.07	4.75548	0.000162992	0.000181354
BGI_novel_G003292	0	0.383	6.926	3.43809e-15	1.98815e-15
BGI_novel_G003300	0.893	3.973	2.15089	7.42566e-64	1.64442e-64
BGI_novel_G003319	0.07	0.303	2.1085	2.63847e-05	2.70552e-05
BGI_novel_G003373	0.026	0.17	2.73456	1.90078e-05	1.92197e-05
BGI_novel_G003376	0.026	0.176	2.70003	3.35034e-06	3.16027e-06
BGI_novel_G003405	0.136	0.676	2.32269	3.61763e-11	2.4829e-11
BGI_novel_G003406	0.046	0.2	2.12057	7.09373e-05	7.60177e-05
BGI_novel_G003440	0	0.1	5.56577	5.19791e-07	4.60513e-07
BGI_novel_G003538	0.06	0.286	2.194	5.99369e-08	4.94492e-08
BGI_novel_G003574	2.023	10.78	2.40928	6.84899e-196	5.74249e-197
BGI_novel_G003575	1.433	9.363	2.69993	3.60305e-232	2.55405e-233
BGI_novel_G003654	0	0.276	6.06543	2.73901e-09	2.07678e-09
BGI_novel_G003660	0	0.976	7.3094	6.55028e-19	3.32149e-19
BGI_novel_G003670	0	0.516	7.10212	8.43486e-17	4.60308e-17
BGI_novel_G003698	4.56	21.93	2.2671	3.47778e-157	3.55705e-158
BGI_novel_G003729	1.143	14.683	3.68519	0	0
BGI_novel_G003755	0.666	2.86	2.11127	7.37318e-05	7.91602e-05
BGI_novel_G003794	0	0.21	6.41198	2.55879e-11	1.74336e-11
BGI_novel_G003802	0	0.336	6.94941	2.14894e-15	1.23107e-15
BGI_novel_G003809	0	0.263	7.57286	5.71136e-22	2.63133e-22
BGI_novel_G003814	0.43	1.99	2.21086	3.30337e-10	2.37519e-10
BGI_novel_G003824	0.43	2.226	2.38156	7.97137e-52	2.06593e-52
BGI_novel_G003854	0.21	1.09	2.36815	2.20964e-17	1.18454e-17
BGI_novel_G003861	0.036	0.95	4.63891	3.18676e-08	2.5854e-08
BGI_novel_G003871	0.143	0.766	2.42121	2.58241e-07	2.22934e-07
BGI_novel_G003937	0.066	0.54	2.99976	1.54524e-44	4.5042e-45
BGI_novel_G003954	0	0.053	5.07154	2.42119e-05	2.47302e-05
BGI_novel_G003993	0.123	0.603	2.29348	1.78198e-11	1.20173e-11
BGI_novel_G003994	0.043	0.946	4.50075	2.15951e-36	7.1842e-37
BGI_novel_G003996	0.083	0.39	2.23935	1.74966e-10	1.24174e-10
BGI_novel_G003998	0.023	0.366	4.03419	5.75382e-12	3.78883e-12
BGI_novel_G003999	0.086	0.436	2.34245	2.61675e-12	1.69848e-12
BGI_novel_G004002	0.103	0.756	2.88541	7.13455e-22	3.29638e-22
BGI_novel_G004003	0.1	0.81	3.01759	1.51192e-22	6.85026e-23
BGI_novel_G004035	0.093	0.62	2.73015	6.58879e-62	1.49263e-62
BGI_novel_G004062	0	0.753	8.45683	3.64467e-36	1.21587e-36
BGI_novel_G004100	0	0.096	4.77592	0.000145556	0.000161224
BGI_novel_G004119	0	0.063	4.88498	7.79352e-05	8.39315e-05
BGI_novel_G004125	0.166	0.896	2.43398	3.9979e-32	1.43517e-32
BGI_novel_G004144	0.076	0.406	2.38507	7.3537e-09	5.73798e-09
BGI_novel_G004145	0.036	0.41	3.47531	4.12707e-12	2.70171e-12
BGI_novel_G004217	0.12	0.786	2.71044	9.26568e-15	5.43883e-15
BGI_novel_G004225	0	0.183	4.70698	0.00021106	0.000238337
BGI_novel_G004259	0.033	0.15	2.24038	2.03545e-07	1.74586e-07
BGI_novel_G004269	0.096	0.516	2.44679	8.62513e-06	8.43718e-06
BGI_novel_G004295	0.113	0.5	2.10634	1.9671e-28	7.676e-29
BGI_novel_G004343	0.283	1.42	2.31755	4.51569e-28	1.77743e-28
BGI_novel_G004344	0	0.603	5.19096	1.06002e-05	1.04902e-05
BGI_novel_G004380	0	0.61	8.82994	1.65615e-44	4.8326e-45
BGI_novel_G004401	0	2.456	10.5335	6.19023e-112	8.70437e-113
BGI_novel_G004452	0.066	1.243	4.17342	2.6895e-26	1.09949e-26
BGI_novel_G004459	0	0.086	5.29231	5.02881e-06	4.82032e-06
BGI_novel_G004475	0.043	0.236	2.47342	2.22797e-05	2.27016e-05
BGI_novel_G004484	0.016	0.143	3.00765	0.000364809	0.000424815
BGI_novel_G004486	0	0.373	5.26897	5.9954e-06	5.7903e-06
BGI_novel_G004509	0.04	0.21	2.43982	7.58619e-07	6.80764e-07
BGI_novel_G004517	0.096	0.483	2.27573	7.36688e-31	2.72525e-31
BGI_novel_G004533	0	0.14	5.10255	1.96504e-05	1.99103e-05
BGI_novel_G004536	0	0.273	4.89387	7.39706e-05	7.94279e-05
BGI_novel_G004574	0.02	0.693	5.1085	1.97553e-09	1.48342e-09
BGI_novel_G004575	0.083	1.353	4.06206	3.76412e-92	6.15813e-93
BGI_novel_G004577	0.156	4.386	4.81285	5.39062e-65	1.17712e-65
BGI_novel_G004600	0.016	0.163	3.43607	1.46082e-13	8.97032e-14
BGI_novel_G004601	0.053	0.3	2.52354	2.35177e-13	1.45719e-13
BGI_novel_G004602	0.063	0.486	2.9804	4.01833e-13	2.50655e-13
BGI_novel_G004610	0.803	5.173	2.68394	4.24625e-46	1.20039e-46
BGI_novel_G004649	0.233	3.373	3.84543	0	0
BGI_novel_G004660	0.746	8.676	3.54334	2.02422e-123	2.63088e-124
BGI_novel_G004661	0.506	7.173	3.81799	2.43096e-286	1.37819e-287
BGI_novel_G004663	0	0.226	4.72702	0.000190117	0.000213103
BGI_novel_G004701	0.49	2.066	2.06775	1.70371e-42	5.12119e-43
BGI_novel_G004747	0.043	0.206	2.2878	1.67669e-06	1.54794e-06
BGI_novel_G004752	0	0.25	5.94276	1.15002e-08	9.08252e-09
BGI_novel_G004759	0.026	0.173	2.67656	6.45141e-08	5.33301e-08
BGI_novel_G004782	0.16	0.723	2.19689	6.09206e-16	3.42136e-16
BGI_novel_G004788	0.243	1.446	2.58493	1.79971e-224	1.31461e-225
BGI_novel_G004819	0.123	0.63	2.31649	3.8724e-15	2.24497e-15
BGI_novel_G004837	0	0.413	6.86552	1.13243e-14	6.66642e-15
BGI_novel_G004864	0.31	1.393	2.16854	0.000541238	0.00064137
BGI_novel_G004871	0.756	3.52	2.21977	3.62991e-30	1.36046e-30
BGI_novel_G004884	0	0.16	7.18534	1.27913e-17	6.8019e-18
BGI_novel_G004928	0	0.056	6.17078	7.31186e-10	5.36411e-10
BGI_novel_G004930	0.016	0.096	2.54586	3.55862e-09	2.72211e-09
BGI_novel_G004931	0.016	0.156	3.25295	1.50732e-17	8.03392e-18
BGI_novel_G004939	0.12	0.503	2.08904	1.47326e-34	5.06371e-35
BGI_novel_G004946	0.026	0.893	5.01871	1.06756e-41	3.25839e-42
BGI_novel_G004961	0	1.133	8.55577	3.22417e-38	1.03804e-38
BGI_novel_G004988	0.343	2.95	3.11218	4.86553e-12	3.19414e-12
BGI_novel_G005022	0.02	0.53	4.86582	4.87906e-33	1.72363e-33
BGI_novel_G005030	0	0.09	5.60118	3.7734e-07	3.30116e-07
BGI_novel_G005034	0.013	0.12	3.09435	1.77188e-08	1.41551e-08
BGI_novel_G005040	0.006	0.126	4.07415	1.97669e-09	1.48444e-09
BGI_novel_G005047	0	0.06	5.20134	9.85808e-06	9.7079e-06
BGI_novel_G005063	0.043	0.313	2.85467	5.46169e-15	3.18488e-15
BGI_novel_G005089	0.186	0.783	2.0989	0.000510782	0.000603807
BGI_novel_G005144	0.023	0.316	3.75481	1.37461e-10	9.7101e-11
BGI_novel_G005190	0	0.276	8.10585	1.05904e-29	4.01169e-30
BGI_novel_G005204	0	0.093	6.2644	2.10653e-10	1.50054e-10
BGI_novel_G005236	0	0.386	9.41017	3.25605e-61	7.45668e-62
BGI_novel_G005241	0.01	0.263	4.66489	3.63504e-07	3.17731e-07
BGI_novel_G005247	0.18	0.86	2.26897	0.000842101	0.00102498
BGI_novel_G005268	0	0.48	7.23943	3.59835e-18	1.87043e-18
BGI_novel_G005282	0	0.21	5.53073	7.1043e-07	6.35822e-07
BGI_novel_G005297	0.213	0.973	2.19096	4.67956e-11	3.22835e-11
BGI_novel_G005304	0	0.6	7.68907	1.81697e-23	8.00393e-24
BGI_novel_G005306	0	0.2	6.19336	5.45027e-10	3.96983e-10
BGI_novel_G005377	0.14	0.576	2.0614	2.35959e-19	1.18157e-19
BGI_novel_G005378	0	0.233	7.0761	1.49365e-16	8.22027e-17
BGI_novel_G005400	0.036	0.183	2.37434	1.90346e-08	1.52371e-08
BGI_novel_G005480	0.106	2.04	4.30644	4.88343e-10	3.54716e-10
BGI_novel_G005508	0.633	6.813	3.43681	8.47099e-19	4.31439e-19
BGI_novel_G005531	0.446	2.856	2.68122	1.44683e-20	6.94258e-21
BGI_novel_G005532	0.74	3.313	2.16627	2.65094e-14	1.58265e-14
BGI_novel_G005578	0	0.233	6.81363	3.04552e-14	1.82268e-14
BGI_novel_G005593	0.063	0.286	2.24436	2.48923e-15	1.42985e-15
BGI_novel_G005671	0.06	0.36	2.52354	0.000783029	0.000948549
BGI_novel_G005681	0.08	0.593	2.8964	1.84164e-22	8.36262e-23
BGI_novel_G005686	0.26	1.123	2.12261	6.5728e-19	3.33342e-19
BGI_novel_G005699	0.046	1.07	4.49016	3.61717e-26	1.48292e-26
BGI_novel_G005810	0.703	3.283	2.22492	1.32993e-45	3.80274e-46
BGI_novel_G005833	0	0.08	4.39399	0.000945768	0.00115787
BGI_novel_G005837	0	0.273	7.17464	1.63814e-17	8.74126e-18
BGI_novel_G005838	0.036	0.553	3.94289	7.61996e-18	4.01025e-18
BGI_novel_G005855	0	4.91	8.01483	3.23063e-28	1.26713e-28
BGI_novel_G005856	0.033	1.146	5.15961	4.42028e-16	2.47224e-16
BGI_novel_G005857	0.046	1.86	5.31673	1.59425e-39	5.02703e-40
BGI_novel_G005858	0.046	1.86	5.31673	1.59425e-39	5.02703e-40
BGI_novel_G005869	0.08	0.513	2.6983	9.34872e-20	4.6136e-20
BGI_novel_G005914	0.023	0.896	5.24382	3.58665e-10	2.58669e-10
BGI_novel_G005917	0	0.173	6.02778	4.29698e-09	3.30315e-09
BGI_novel_G005919	0	0.06	4.56577	0.00043062	0.000505005
BGI_novel_G005924	0.076	0.44	2.49314	4.66893e-16	2.61312e-16
BGI_novel_G005931	0	0.063	4.68893	0.000231999	0.000263306
BGI_novel_G005953	0	0.516	7.67782	2.55876e-23	1.13348e-23
BGI_novel_G005970	0	0.153	6.89952	5.81697e-15	3.39429e-15
BGI_novel_G005972	0	0.176	7.37648	1.19927e-19	5.94156e-20
BGI_novel_G005974	0.143	1.303	3.16016	1.11168e-80	2.04166e-81
BGI_novel_G005977	0	0.223	7.36693	1.53117e-19	7.62012e-20
BGI_novel_G005990	0.203	1.146	2.47109	3.83526e-54	9.57889e-55
BGI_novel_G005992	0	0.503	8.90808	1.80837e-46	5.07869e-47
BGI_novel_G006003	0.286	1.963	2.77157	1.52199e-63	3.37986e-64
BGI_novel_G006005	0.273	1.45	2.40446	6.8815e-40	2.15821e-40
BGI_novel_G006008	0.173	0.766	2.13661	6.0162e-19	3.04604e-19
BGI_novel_G006015	7.77	35.6	2.19375	0	0
BGI_novel_G006063	0.016	0.47	4.9306	9.39928e-23	4.2369e-23
BGI_novel_G006076	0	0.17	5.55833	5.55777e-07	4.93424e-07
BGI_novel_G006117	0	0.073	5.73308	1.06766e-07	8.97069e-08
BGI_novel_G006118	0.016	0.37	4.44538	1.02145e-45	2.91281e-46
BGI_novel_G006128	0	0.14	5.78551	6.28598e-08	5.19334e-08
BGI_novel_G006138	10.486	61.443	2.55004	0	0
BGI_novel_G006192	4.66	31.82	2.76792	0	0
BGI_novel_G006193	0.74	11.333	3.92902	0	0
BGI_novel_G006206	0	0.093	5.73803	1.01623e-07	8.52599e-08
BGI_novel_G006209	0.103	0.49	2.24904	2.16114e-10	1.54011e-10
BGI_novel_G006219	0	0.303	7.99005	7.96699e-28	3.15066e-28
BGI_novel_G006222	0.083	0.563	2.77071	1.28014e-70	2.61765e-71
BGI_novel_G006247	0.15	0.903	2.5709	6.98711e-20	3.43144e-20
BGI_novel_G006260	0.186	0.97	2.36896	9.24594e-09	7.2708e-09
BGI_novel_G006264	0.363	1.583	2.12139	7.81888e-16	4.41106e-16
BGI_novel_G006279	0	0.14	4.80449	0.00012393	0.000136448
BGI_novel_G006292	0.05	0.41	3.03663	6.41439e-33	2.26998e-33
BGI_novel_G006301	0.033	0.596	4.21976	5.51119e-45	1.59412e-45
BGI_novel_G006302	0	0.2	6.91779	4.04696e-15	2.34867e-15
BGI_novel_G006337	0.03	0.233	2.94516	9.01026e-06	8.83337e-06
BGI_novel_G006351	0	0.09	5.25906	6.45985e-06	6.25381e-06
BGI_novel_G006357	0.05	0.2	2.04201	8.02775e-06	7.82991e-06
BGI_novel_G006409	0	0.6	4.59271	0.000377108	0.000439777
BGI_novel_G006453	0	0.19	4.68779	0.000233307	0.000264952
BGI_novel_G006456	0	0.466	7.31694	5.42987e-19	2.7454e-19
BGI_novel_G006460	0.023	0.446	4.29751	3.10322e-15	1.79091e-15
BGI_novel_G006470	0	0.24	6.55833	2.63463e-12	1.71029e-12
BGI_novel_G006479	0	0.376	8.17423	7.23511e-31	2.67539e-31
BGI_novel_G006483	0.01	0.186	4.49594	5.25787e-17	2.85189e-17
BGI_novel_G006550	0	0.92	4.63339	0.000308734	0.000355349
BGI_novel_G006572	0.01	0.073	3.12703	8.18808e-05	8.83386e-05
BGI_novel_G006584	0.25	1.006	2.00558	1.11597e-11	7.45616e-12
BGI_novel_G006617	0.683	3.34	2.28732	1.58003e-23	6.94069e-24
BGI_novel_G006623	0	0.363	5.84835	3.24831e-08	2.63733e-08
BGI_novel_G006628	0	0.143	5.54585	6.2183e-07	5.53649e-07
BGI_novel_G006633	0	0.14	4.80449	0.00012393	0.000136448
BGI_novel_G006651	0.066	0.58	3.13651	5.11795e-06	4.90892e-06
BGI_novel_G006660	0.013	0.303	4.21474	8.39169e-16	4.7394e-16
BGI_novel_G006702	10.863	44.063	2.02282	7.05429e-162	7.0736e-163
BGI_novel_G006719	0	0.256	4.79081	0.000133887	0.000147855
BGI_novel_G006739	0.07	0.503	2.83352	7.53201e-19	3.83093e-19
BGI_novel_G006778	0.02	0.14	2.71682	1.44256e-07	1.22364e-07
BGI_novel_G006799	0	0.063	6.11147	1.5563e-09	1.16118e-09
BGI_novel_G006801	0	0.13	5.7053	1.40471e-07	1.19045e-07
BGI_novel_G006819	9.293	110.263	3.57157	0	0
BGI_novel_G006914	0.15	0.713	2.24314	1.14308e-19	5.65875e-20
BGI_novel_G006918	0.033	0.156	2.23649	6.60375e-05	7.05429e-05
BGI_novel_G006923	0.03	0.303	3.33214	1.01822e-22	4.59453e-23
EPlHVUG00000039850	0.073	0.41	2.49866	1.70986e-07	1.45749e-07
EPlHVUG00000039867	0.013	0.286	4.60163	3.42068e-08	2.78044e-08
HORVU0Hr1G004330	1.43	5.916	2.00317	2.03685e-152	2.14141e-153
HORVU0Hr1G005160	0.77	4.976	2.72862	6.00509e-63	1.34465e-63
HORVU0Hr1G005290	0	0.81	6.17484	6.93829e-10	5.0831e-10
HORVU0Hr1G005510	0.163	0.79	2.30115	9.58302e-06	9.42293e-06
HORVU0Hr1G008960	0.106	0.823	2.94531	3.78157e-06	3.58657e-06
HORVU0Hr1G010080	0.106	0.623	2.78657	9.02465e-07	8.15068e-07
HORVU0Hr1G013080	0.006	0.51	6.20154	1.41893e-18	7.28534e-19
HORVU0Hr1G013900	0.07	0.203	2.34297	0.000112274	0.00012313
HORVU0Hr1G015520	0.856	4.916	2.51852	2.89478e-35	9.82677e-36
HORVU0Hr1G017350	0.066	0.65	3.52027	1.00807e-29	3.81627e-30
HORVU0Hr1G017760	1.616	6.256	2.09299	4.25937e-22	1.95613e-22
HORVU0Hr1G018170	0.06	0.823	3.81641	1.79243e-23	7.89309e-24
HORVU0Hr1G018970	1.106	5.15	2.22146	3.67362e-30	1.3777e-30
HORVU0Hr1G020420	0.253	1.056	2.02104	0.000507937	0.000600301
HORVU0Hr1G020740	0.4	2.01	2.34297	2.73973e-06	2.56634e-06
HORVU0Hr1G022000	0.146	0.59	2.07166	0.000115437	0.000126723
HORVU0Hr1G022690	0.13	2.536	4.13903	2.08574e-42	6.28401e-43
HORVU0Hr1G027050	0.113	2.253	4.34276	4.13908e-17	2.23579e-17
HORVU0Hr1G029140	0.16	0.886	2.45681	9.48684e-13	6.01942e-13
HORVU0Hr1G029210	22.06	96.096	2.13132	1.62371e-222	1.19857e-223
HORVU0Hr1G030200	0	0.396	7.19676	9.82204e-18	5.19569e-18
HORVU0Hr1G030520	0.016	0.086	2.47654	1.68448e-07	1.43508e-07
HORVU0Hr1G030640	0	0.063	4.42839	0.000813184	0.000987462
HORVU0Hr1G034830	0	1.08	5.80816	4.97017e-08	4.07979e-08
HORVU0Hr1G035930	0.16	0.886	2.45681	9.48684e-13	6.01942e-13
HORVU0Hr1G038820	0.09	0.586	2.90856	1.71187e-07	1.45947e-07
HORVU1Hr1G000640	0	0.72	6.51289	5.45957e-12	3.59086e-12
HORVU1Hr1G000680	0	0.303	4.606	0.000352954	0.000410438
HORVU1Hr1G000700	0	0.236	5.02104	3.36467e-05	3.49015e-05
HORVU1Hr1G000990	0.236	22.74	6.7919	2.15003e-202	1.74629e-203
HORVU1Hr1G001020	0.023	6.366	8.07306	8.43227e-57	2.03774e-57
HORVU1Hr1G001120	0.033	4.546	7.34648	1.07028e-72	2.13899e-73
HORVU1Hr1G001140	0.016	0.356	4.38281	4.98773e-06	4.77824e-06
HORVU1Hr1G001350	0	0.203	4.56453	0.000433139	0.000508193
HORVU1Hr1G005460	0	0.306	5.19016	1.06594e-05	1.0553e-05
HORVU1Hr1G007630	0	0.16	4.80659	0.000122461	0.000134774
HORVU1Hr1G009140	0.403	10.55	4.71685	2.74994e-72	5.5107e-73
HORVU1Hr1G012710	1.09	5.69	2.41793	5.42839e-12	3.56909e-12
HORVU1Hr1G013970	0.376	2.716	3.27402	2.29656e-27	9.16889e-28
HORVU1Hr1G018140	7.3	49.2	2.733	0	0
HORVU1Hr1G018530	0.423	4.543	3.43043	1.68653e-17	9.00339e-18
HORVU1Hr1G020480	0	0.43	5.82891	3.99613e-08	3.26114e-08
HORVU1Hr1G023280	0	0.306	4.70024	0.000218673	0.000247406
HORVU1Hr1G025300	0	0.73	4.95177	5.21555e-05	5.505e-05
HORVU1Hr1G025570	0.8	7.73	3.26623	4.30218e-140	4.90132e-141
HORVU1Hr1G025580	0.09	1.57	4.12159	7.79147e-09	6.09038e-09
HORVU1Hr1G026530	0.31	5.23	4.07415	3.98434e-19	2.00653e-19
HORVU1Hr1G031490	0.183	1.793	3.07166	2.06478e-11	1.39861e-11
HORVU1Hr1G033160	0.493	2.853	2.5446	5.69221e-08	4.69269e-08
HORVU1Hr1G043890	3.046	47.646	3.99181	0	0
HORVU1Hr1G047430	3.146	19.446	2.90085	2.53393e-176	2.38842e-177
HORVU1Hr1G048690	14.196	94.85	2.71982	0	0
HORVU1Hr1G048700	9.566	91.36	3.18712	0	0
HORVU1Hr1G049510	0.016	0.696	5.32289	5.27249e-05	5.5655e-05
HORVU1Hr1G052180	0.876	25.166	4.85393	6.56991e-54	1.64951e-54
HORVU1Hr1G052290	0.86	4.836	2.45748	3.59461e-35	1.22163e-35
HORVU1Hr1G052700	65.886	290.963	2.11889	0	0
HORVU1Hr1G055140	1.936	13.523	2.75247	4.48777e-214	3.47889e-215
HORVU1Hr1G057410	0.97	17.98	4.21982	1.17228e-132	1.40878e-133
HORVU1Hr1G057880	2.503	27.006	3.40834	0	0
HORVU1Hr1G059900	10.43	85.65	3.04416	0	0
HORVU1Hr1G059910	5.076	23.03	2.20847	3.58083e-100	5.52958e-101
HORVU1Hr1G059920	0.14	1.036	2.89551	4.96319e-05	5.23059e-05
HORVU1Hr1G059950	0.42	4.566	3.4473	9.4481e-18	4.99351e-18
HORVU1Hr1G063100	0	0.723	6.1085	1.61432e-09	1.20608e-09
HORVU1Hr1G063390	22.16	106.63	2.29075	0	0
HORVU1Hr1G064080	0.016	1.033	6.04529	3.22625e-32	1.15592e-32
HORVU1Hr1G064110	0.053	0.64	3.51142	1.21595e-21	5.65277e-22
HORVU1Hr1G064850	0.056	0.296	2.55709	1.36978e-05	1.36666e-05
HORVU1Hr1G065030	64.523	282.256	2.19391	0	0
HORVU1Hr1G065100	0.733	7.42	4.06661	5.21643e-131	6.34927e-132
HORVU1Hr1G066750	0.053	0.286	2.44576	0.000377368	0.000440139
HORVU1Hr1G068010	13.813	58.95	2.07246	0	0
HORVU1Hr1G068110	13.213	58.966	2.1864	3.9616e-263	2.44458e-264
HORVU1Hr1G069360	0	3.663	6.60028	1.32641e-12	8.47749e-13
HORVU1Hr1G070250	0.12	0.403	2.26897	3.61391e-06	3.42254e-06
HORVU1Hr1G070310	3.236	36.763	3.5732	0	0
HORVU1Hr1G070690	3.523	25.61	2.86903	1.54061e-116	2.08552e-117
HORVU1Hr1G071390	1.846	7.393	2.02104	1.32836e-06	1.21704e-06
HORVU1Hr1G073940	0.39	2.193	2.5347	1.56519e-14	9.26592e-15
HORVU1Hr1G075780	0.043	0.2	2.54293	0.000690723	0.000831883
HORVU1Hr1G076200	0.223	1.75	3.10432	2.18218e-71	4.42175e-72
HORVU1Hr1G076950	0.056	0.833	3.92051	1.03381e-41	3.15457e-42
HORVU1Hr1G077890	0.266	1.213	2.1747	2.61563e-18	1.35618e-18
HORVU1Hr1G080160	1.383	6.233	2.17502	8.33484e-49	2.25978e-49
HORVU1Hr1G081490	1.586	7.116	2.53349	1.16595e-28	4.53089e-29
HORVU1Hr1G081940	0.23	1.343	2.5309	7.94048e-20	3.90883e-20
HORVU1Hr1G082310	0.04	0.85	4.4473	4.61043e-11	3.17959e-11
HORVU1Hr1G082820	4.14	36.99	3.30115	0	0
HORVU1Hr1G084900	0.083	0.16	2.19096	9.84776e-06	9.69621e-06
HORVU1Hr1G087130	2.043	12.4	2.62996	1.71079e-187	1.50038e-188
HORVU1Hr1G087800	0.173	7.13	5.35016	9.11242e-49	2.47412e-49
HORVU1Hr1G087820	0	2.896	7.36089	1.78509e-19	8.91406e-20
HORVU1Hr1G088060	0.01	0.12	3.72148	0.000453465	0.000533161
HORVU1Hr1G090990	0.416	1.203	2.46247	6.80436e-34	2.36495e-34
HORVU1Hr1G093180	0.093	0.903	2.91181	6.03072e-16	3.38598e-16
HORVU1Hr1G095430	6.096	31.67	2.33511	0	0
HORVU2Hr1G001400	0.09	0.94	3.39027	7.79843e-19	3.96884e-19
HORVU2Hr1G001640	0.11	0.76	2.24884	2.4217e-12	1.56908e-12
HORVU2Hr1G004000	0	0.183	4.48047	0.000642622	0.000770927
HORVU2Hr1G004480	0.503	3.89	2.52626	1.1332e-41	3.46135e-42
HORVU2Hr1G004610	0	2.016	7.27597	1.48789e-18	7.64801e-19
HORVU2Hr1G004720	0.83	9.58	2.38323	4.57893e-145	5.04002e-146
HORVU2Hr1G005170	1.11	4.606	2.05738	5.19927e-89	8.77873e-90
HORVU2Hr1G011690	0.066	0.286	2.4473	2.76681e-07	2.39323e-07
HORVU2Hr1G012790	15.8	75.296	2.21711	0	0
HORVU2Hr1G012980	0.046	0.666	3.62985	1.69767e-13	1.04587e-13
HORVU2Hr1G014380	0	0.426	4.6428	0.000294271	0.000337999
HORVU2Hr1G014410	0.026	0.423	3.99281	9.06544e-05	9.82232e-05
HORVU2Hr1G018670	0.456	7.326	4.00527	6.01529e-78	1.13722e-78
HORVU2Hr1G018680	0.06	4.486	6.27843	2.01812e-37	6.59242e-38
HORVU2Hr1G019270	0.3	3.273	3.19096	2.88286e-06	2.7053e-06
HORVU2Hr1G019680	0.133	1.24	3.20237	4.96026e-24	2.14717e-24
HORVU2Hr1G019720	0.103	1.856	3.90368	1.04975e-13	6.41779e-14
HORVU2Hr1G019750	0.416	3.026	2.63827	8.70132e-08	7.262e-08
HORVU2Hr1G022080	68.86	419.98	2.61869	0	0
HORVU2Hr1G023140	20.65	102.943	2.28913	0	0
HORVU2Hr1G023150	1.043	2.36	2.30505	3.32585e-62	7.50109e-63
HORVU2Hr1G026380	0.126	0.486	2.34297	1.30166e-06	1.19167e-06
HORVU2Hr1G031500	1.76	7.28	2.04646	1.58876e-100	2.44726e-101
HORVU2Hr1G032320	2.746	23.043	3.16719	7.70303e-266	4.69983e-267
HORVU2Hr1G035320	0.253	2.5	3.30272	4.84334e-11	3.34395e-11
HORVU2Hr1G035870	1.406	4.45	2.03811	6.22817e-29	2.41161e-29
HORVU2Hr1G036520	0.05	0.62	3.606	0.000825412	0.00100346
HORVU2Hr1G036930	3.276	20.35	2.65331	6.14717e-239	4.21048e-240
HORVU2Hr1G039520	0	0.373	4.82839	0.00010818	0.000118406
HORVU2Hr1G040780	1.103	7.706	2.76143	3.51722e-66	7.56916e-67
HORVU2Hr1G040830	10.69	139.373	3.73282	0	0
HORVU2Hr1G046600	1.52	17.2	3.50078	6.10689e-234	4.28181e-235
HORVU2Hr1G049670	0.103	0.876	3.33138	4.78904e-138	5.54095e-139
HORVU2Hr1G051250	0.02	0.246	3.92793	0.000136948	0.000151372
HORVU2Hr1G062890	0.21	1.133	3.1085	0.000207431	0.000234095
HORVU2Hr1G063980	0.293	1.573	2.4371	0.000545656	0.000646857
HORVU2Hr1G064330	0.06	0.413	2.77592	1.16205e-05	1.15394e-05
HORVU2Hr1G066460	0.45	3.66	3.02687	4.02872e-21	1.89651e-21
HORVU2Hr1G070310	2.64	13.19	2.40404	1.38347e-179	1.26774e-180
HORVU2Hr1G070360	11.863	62.3	2.43895	0	0
HORVU2Hr1G070700	1.116	15.363	3.94003	2.42392e-300	1.32185e-301
HORVU2Hr1G073310	0.31	3.936	3.68055	4.24724e-29	1.63704e-29
HORVU2Hr1G074210	0.023	0.496	3.43607	1.58928e-07	1.35202e-07
HORVU2Hr1G074960	0.05	0.266	2.606	8.01857e-06	7.81971e-06
HORVU2Hr1G076990	0.636	2.66	2.06452	9.91021e-16	5.60848e-16
HORVU2Hr1G077710	0.023	0.35	3.82839	0.00024908	0.000283806
HORVU2Hr1G079900	0.303	3.62	3.56536	2.43147e-69	5.04691e-70
HORVU2Hr1G080060	0.226	1.6	2.8169	4.0883e-21	1.92582e-21
HORVU2Hr1G083270	0.226	1.623	2.82839	5.1964e-07	4.60339e-07
HORVU2Hr1G083430	2.383	16.196	3.26086	1.43786e-241	9.75984e-243
HORVU2Hr1G083490	0.18	28.213	7.31566	2.37599e-71	4.81631e-72
HORVU2Hr1G087880	0.063	0.273	2.43607	8.98278e-06	8.80574e-06
HORVU2Hr1G087990	0	0.276	4.8024	0.000125417	0.000138143
HORVU2Hr1G088540	2.126	14.76	2.79968	1.5552e-94	2.50234e-95
HORVU2Hr1G088760	74.18	381.233	2.37317	0	0
HORVU2Hr1G089210	0.133	0.363	2.26897	0.000842101	0.00102498
HORVU2Hr1G091880	0.706	19.516	4.33216	0	0
HORVU2Hr1G093670	0.39	6.626	4.1085	2.19342e-12	1.41812e-12
HORVU2Hr1G093700	2.466	29.896	3.62357	1.55818e-82	2.8064e-83
HORVU2Hr1G093810	0.003	0.106	3.92793	0.000136948	0.000151372
HORVU2Hr1G094160	9.456	41.023	2.06297	0	0
HORVU2Hr1G098160	0.173	1.41	3.606	3.47451e-06	3.28516e-06
HORVU2Hr1G103930	0.043	0.216	2.34297	0.000502733	0.000593801
HORVU2Hr1G104640	0.51	1.443	2.00762	4.47986e-24	1.93576e-24
HORVU2Hr1G105760	0.326	3.326	3.41335	2.26865e-09	1.71035e-09
HORVU2Hr1G106700	0.033	0.46	3.72148	0.000453465	0.000533161
HORVU2Hr1G107100	0.053	0.766	3.82839	0.00024908	0.000283806
HORVU2Hr1G107540	0.42	1.67	2.07807	4.86935e-05	5.12606e-05
HORVU2Hr1G108600	1.193	10.79	3.21266	2.96023e-37	9.71103e-38
HORVU2Hr1G109440	0.18	1.11	3.16152	1.60722e-18	8.27009e-19
HORVU2Hr1G112080	0.056	0.443	3.12537	5.76564e-09	4.46948e-09
HORVU2Hr1G116390	0.316	1.446	2.08815	4.88733e-21	2.30899e-21
HORVU2Hr1G117450	0.043	0.646	3.95056	0.000148605	0.000164704
HORVU2Hr1G117890	3.823	19.413	2.34845	4.53457e-69	9.44374e-70
HORVU2Hr1G117900	2.976	14.2	2.19487	1.28538e-132	1.54569e-133
HORVU2Hr1G118500	0.18	1.03	2.52354	9.99789e-16	5.65887e-16
HORVU2Hr1G120100	0.01	0.166	4.5446	1.175e-06	1.07155e-06
HORVU2Hr1G121090	0.01	0.323	5.19096	6.29209e-10	4.59998e-10
HORVU2Hr1G121170	2.62	31.433	3.58677	0	0
HORVU2Hr1G121510	0	0.26	4.57071	0.000420443	0.000492454
HORVU2Hr1G122170	0.236	2.173	3.20161	1.27298e-25	5.29439e-26
HORVU2Hr1G122260	0	0.43	4.606	0.000352954	0.000410438
HORVU2Hr1G122570	0.203	0.853	2.07993	0.000312638	0.000360132
HORVU2Hr1G123270	0.36	1.823	2.34297	2.97615e-07	2.58211e-07
HORVU2Hr1G123750	0.033	0.41	3.606	0.000825412	0.00100346
HORVU3Hr1G000650	1.523	8.716	2.54281	9.38452e-30	3.55127e-30
HORVU3Hr1G001000	5.363	22.06	2.04388	5.9102e-84	1.05034e-84
HORVU3Hr1G001590	0	1.036	5.48047	1.0975e-06	9.9841e-07
HORVU3Hr1G001990	0.05	0.936	4.5446	7.92352e-12	5.253e-12
HORVU3Hr1G004230	0.123	1.086	3.28407	8.01564e-13	5.06306e-13
HORVU3Hr1G004300	0.26	1.983	2.93453	3.28887e-21	1.54543e-21
HORVU3Hr1G005350	0.026	0.14	4.1085	4.14484e-05	4.3333e-05
HORVU3Hr1G007270	0.003	0.033	3.8429	0.00015274	0.000169534
HORVU3Hr1G007380	0.306	2.113	2.77961	5.02291e-13	3.14908e-13
HORVU3Hr1G011990	0.11	0.44	2.26897	0.000842101	0.00102498
HORVU3Hr1G013910	4.683	18.53	2.00542	1.69062e-188	1.46965e-189
HORVU3Hr1G014280	0.143	0.603	2.07993	5.11043e-07	4.52368e-07
HORVU3Hr1G016890	0.153	0.813	2.39955	6.68704e-05	7.14841e-05
HORVU3Hr1G016900	0	0.46	4.92793	6.02826e-05	6.4121e-05
HORVU3Hr1G018500	0	0.146	5.41335	1.92685e-06	1.78662e-06
HORVU3Hr1G020390	0.313	1.796	2.52354	1.30457e-08	1.03403e-08
HORVU3Hr1G020490	0.206	0.94	2.20146	3.01319e-05	3.1065e-05
HORVU3Hr1G020500	0.73	3.516	2.26897	7.04704e-18	3.70385e-18
HORVU3Hr1G021290	0.233	0.836	3.59089	4.99994e-20	2.44048e-20
HORVU3Hr1G026040	0	0.266	5.02104	3.36467e-05	3.49015e-05
HORVU3Hr1G028990	0.42	6	3.8398	1.8016e-27	7.1789e-28
HORVU3Hr1G033800	0.14	1.66	4.21368	3.4383e-29	1.32127e-29
HORVU3Hr1G035530	0.25	1.323	2.40294	9.23899e-06	9.07044e-06
HORVU3Hr1G042320	0.24	4.483	4.22035	2.67006e-23	1.1834e-23
HORVU3Hr1G047220	0.42	2.876	2.81545	6.50361e-19	3.29733e-19
HORVU3Hr1G049780	1.333	8.176	2.62008	1.98142e-31	7.22447e-32
HORVU3Hr1G051820	0.11	0.72	3.14834	3.89039e-09	2.984e-09
HORVU3Hr1G054120	0.11	0.553	2.67639	7.1212e-11	4.96278e-11
HORVU3Hr1G055740	4.926	29.92	2.70981	0	0
HORVU3Hr1G057690	0.153	1.42	3.23049	4.08602e-08	3.33859e-08
HORVU3Hr1G064200	0	0.226	6.03092	4.13929e-09	3.17906e-09
HORVU3Hr1G065250	0	0.9	5.24986	6.91967e-06	6.71498e-06
HORVU3Hr1G067810	0.083	0.43	2.33573	0.00052982	0.000627267
HORVU3Hr1G069010	8.436	43.716	2.38361	7.54354e-105	1.12765e-105
HORVU3Hr1G069140	1.303	9.983	2.93825	7.9642e-82	1.44424e-82
HORVU3Hr1G070850	24.883	122.6	2.2912	0	0
HORVU3Hr1G071370	0.17	1.23	2.82839	3.19149e-09	2.43217e-09
HORVU3Hr1G071490	1.456	10.78	2.89551	8.31056e-62	1.88525e-62
HORVU3Hr1G073190	0.81	10.046	3.63575	2.00942e-30	7.49085e-31
HORVU3Hr1G075690	3.366	24.693	3.0484	0	0
HORVU3Hr1G076940	0.16	0.273	2.17632	3.16515e-07	2.75219e-07
HORVU3Hr1G078030	0.003	0.056	4.54329	0.000612813	0.000730534
HORVU3Hr1G081400	23.8	96.723	2.09325	0	0
HORVU3Hr1G082440	0.1	0.373	2.09651	8.44312e-06	8.25169e-06
HORVU3Hr1G083740	8.533	39.833	2.24893	0	0
HORVU3Hr1G084210	1.04	4.653	2.16609	7.07328e-15	4.1361e-15
HORVU3Hr1G084360	8.69	46.936	2.42856	0	0
HORVU3Hr1G084830	27.55	143.616	2.38113	0	0
HORVU3Hr1G086230	0.05	0.65	2.34297	0.000112274	0.00012313
HORVU3Hr1G086240	0.103	0.6	2.69911	2.7105e-06	2.5377e-06
HORVU3Hr1G086600	0.013	0.19	3.90136	0.000230242	0.00026117
HORVU3Hr1G088780	0	0.1	4.48047	0.000642622	0.000770927
HORVU3Hr1G090410	10.483	46.73	2.093	7.63671e-267	4.64169e-268
HORVU3Hr1G090900	1.16	5.16	2.16239	3.33536e-10	2.40006e-10
HORVU3Hr1G091740	0	0.23	4.51417	0.000551428	0.000653997
HORVU3Hr1G093370	0.123	0.71	2.52354	1.30457e-08	1.03403e-08
HORVU3Hr1G094370	0.013	0.156	3.606	0.000825412	0.00100346
HORVU3Hr1G094560	0	0.17	4.92793	6.02826e-05	6.4121e-05
HORVU3Hr1G095070	30.356	143.283	2.24147	0	0
HORVU3Hr1G095090	7.25	51.173	2.8887	0	0
HORVU3Hr1G095240	1.85	9.923	2.49546	6.31432e-205	5.08477e-206
HORVU3Hr1G097930	0.093	0.79	3.06892	0.000270525	0.000309285
HORVU3Hr1G098290	1	3.17	2.16788	3.02053e-95	4.82743e-96
HORVU3Hr1G099000	1.676	8.1	2.27021	1.30529e-108	1.89382e-109
HORVU3Hr1G105110	1.046	5.753	2.48047	5.31091e-06	5.10219e-06
HORVU3Hr1G105120	0.01	0.153	4.1085	4.14484e-05	4.3333e-05
HORVU3Hr1G105190	1.023	4.12	2.15406	4.79428e-46	1.35754e-46
HORVU3Hr1G105290	0.043	0.26	2.606	0.000454984	0.000535193
HORVU3Hr1G105300	0.016	0.416	4.606	6.5311e-07	5.82859e-07
HORVU3Hr1G109350	0	0.123	4.92793	6.02826e-05	6.4121e-05
HORVU3Hr1G112080	0	0.863	4.82426	0.000110762	0.000121361
HORVU3Hr1G112350	0.046	0.3	2.82839	8.68989e-05	9.39804e-05
HORVU3Hr1G114390	0.02	0.95	5.62487	2.02804e-32	7.24741e-33
HORVU3Hr1G116310	0.233	1.453	2.61222	4.91655e-23	2.19879e-23
HORVU3Hr1G116680	0	0.08	5.02104	3.36467e-05	3.49015e-05
HORVU3Hr1G116900	0	0.186	4.58785	0.000386344	0.000450966
HORVU3Hr1G117850	0.23	1.31	2.59089	3.80752e-15	2.20648e-15
HORVU4Hr1G000510	0.056	0.706	3.63163	2.44464e-12	1.58413e-12
HORVU4Hr1G000560	0.1	0.476	2.22267	5.1164e-07	4.52975e-07
HORVU4Hr1G000750	0.346	1.916	2.4685	1.16771e-09	8.65299e-10
HORVU4Hr1G002800	51.243	408.35	3.03523	0	0
HORVU4Hr1G004820	0.21	0.466	2.10196	1.18227e-07	9.96189e-08
HORVU4Hr1G005800	17.893	144.696	3.01838	0	0
HORVU4Hr1G006100	4.06	42.826	3.5354	0	0
HORVU4Hr1G006120	0	0.393	5.92793	1.35836e-08	1.07803e-08
HORVU4Hr1G006140	0.136	6.083	5.80842	1.42536e-14	8.42602e-15
HORVU4Hr1G009050	0	0.67	4.91343	6.5798e-05	7.02768e-05
HORVU4Hr1G013480	0	0.143	4.72148	0.00019543	0.000219828
HORVU4Hr1G015000	1.06	7.53	2.83478	4.5312e-64	1.00064e-64
HORVU4Hr1G016510	0.08	2.43	4.90169	6.71988e-30	2.5367e-30
HORVU4Hr1G017260	22.893	120.643	2.37756	0	0
HORVU4Hr1G017270	0.01	0.206	4.5446	1.175e-06	1.07155e-06
HORVU4Hr1G017350	0.63	3.94	2.63348	5.93652e-48	1.62923e-48
HORVU4Hr1G017720	0.076	1.37	4.16908	9.88554e-24	4.31427e-24
HORVU4Hr1G018430	0.06	0.2	2.66489	3.48433e-05	3.62072e-05
HORVU4Hr1G020000	0.046	0.34	3.07993	9.06926e-06	8.89401e-06
HORVU4Hr1G020920	0.236	1.583	2.76556	0.000641397	0.000766539
HORVU4Hr1G021090	1.193	5.916	2.32942	8.44744e-69	1.76318e-69
HORVU4Hr1G033030	0	0.38	5.27805	5.60137e-06	5.39333e-06
HORVU4Hr1G042870	0.063	0.5	2.98256	6.37774e-05	6.80154e-05
HORVU4Hr1G044960	0.353	1.856	2.41335	0.000297836	0.00034225
HORVU4Hr1G045160	0.536	3.006	2.48403	1.074e-23	4.69463e-24
HORVU4Hr1G050120	1.16	11.97	3.37859	2.3858e-24	1.02208e-24
HORVU4Hr1G050210	0.913	10.603	3.45869	3.69068e-188	3.21968e-189
HORVU4Hr1G050510	7.213	33.646	2.23166	1.07978e-94	1.73404e-95
HORVU4Hr1G050990	0	0.39	6.01743	4.85456e-09	3.74637e-09
HORVU4Hr1G051010	6.056	35.41	2.46461	0	0
HORVU4Hr1G051730	0.413	2.636	2.68028	4.03109e-11	2.77383e-11
HORVU4Hr1G051850	1.373	6.376	2.21944	7.02456e-41	2.17274e-41
HORVU4Hr1G052450	1.29	11.22	2.98451	1.13265e-98	1.76216e-99
HORVU4Hr1G052470	0	2.53	8.69006	3.4733e-41	1.06895e-41
HORVU4Hr1G053190	0.05	0.28	2.606	0.000454984	0.000535193
HORVU4Hr1G053630	0.27	1.7	2.64703	3.29911e-06	3.11042e-06
HORVU4Hr1G054110	0.42	1.783	2.11134	8.70049e-08	7.26064e-08
HORVU4Hr1G054420	0.203	0.833	2.31872	5.88258e-09	4.56331e-09
HORVU4Hr1G054580	18.336	85.346	2.10427	0	0
HORVU4Hr1G058560	7.56	36.67	2.16425	2.78445e-113	3.88958e-114
HORVU4Hr1G059260	0.54	7.683	3.8361	1.37111e-231	9.74038e-233
HORVU4Hr1G059280	0.086	3.35	5.26897	2.01874e-10	1.43707e-10
HORVU4Hr1G060150	0.886	20.11	4.45341	0	0
HORVU4Hr1G060170	0.176	3.123	4.15551	3.7075e-13	2.31123e-13
HORVU4Hr1G060670	0.376	3.566	4.08096	1.09077e-100	1.6785e-101
HORVU4Hr1G060760	0.08	0.88	3.48047	1.12473e-05	1.11506e-05
HORVU4Hr1G063350	0.35	8.276	4.57416	2.20121e-112	3.09183e-113
HORVU4Hr1G063980	7.636	36.37	2.25585	0	0
HORVU4Hr1G066800	0.106	0.823	2.94531	3.78157e-06	3.58657e-06
HORVU4Hr1G066810	0.236	1.096	2.28631	5.48915e-06	5.28105e-06
HORVU4Hr1G068930	0.076	0.6	3.02104	0.000367942	0.000428691
HORVU4Hr1G070320	10.716	43.053	2.03255	9.58156e-204	7.74536e-205
HORVU4Hr1G072060	10.34	62.35	2.5798	0	0
HORVU4Hr1G073120	0.676	8.13	3.58235	1.1863e-95	1.88955e-96
HORVU4Hr1G074010	0.133	0.716	2.41335	0.000297836	0.00034225
HORVU4Hr1G074030	0.053	0.25	2.24343	1.35695e-06	1.24438e-06
HORVU4Hr1G074990	11.68	80.256	2.83994	0	0
HORVU4Hr1G077430	0.023	0.916	2.98451	5.57791e-08	4.59372e-08
HORVU4Hr1G079330	10.646	51.316	2.2042	0	0
HORVU4Hr1G081390	0.4	7.29	4.20237	6.19086e-29	2.39669e-29
HORVU4Hr1G081660	0	0.346	4.48047	0.000642622	0.000770927
HORVU4Hr1G082680	0.346	2.316	3.04273	7.4906e-47	2.09155e-47
HORVU4Hr1G085480	0.5	2.666	2.19096	2.29336e-16	1.27117e-16
HORVU4Hr1G089090	4.896	20.983	2.1304	0	0
HORVU4Hr1G089510	0	0.446	6.87902	8.70771e-15	5.10728e-15
HORVU4Hr1G090090	0.833	3.933	2.28778	4.42692e-26	1.81898e-26
HORVU5Hr1G000400	1.5	11.88	2.99504	1.13915e-65	2.47081e-66
HORVU5Hr1G000660	0	0.806	5.41335	1.92685e-06	1.78662e-06
HORVU5Hr1G000680	0	2.103	6.85393	1.41571e-14	8.3679e-15
HORVU5Hr1G001360	0.12	0.56	2.74128	1.21562e-06	1.11e-06
HORVU5Hr1G005910	1.026	14.07	3.77985	3.14778e-119	4.17615e-120
HORVU5Hr1G005930	0	0.426	5.18454	1.11037e-05	1.1003e-05
HORVU5Hr1G011730	0.093	0.893	3.26897	2.29775e-08	1.84607e-08
HORVU5Hr1G012900	17.503	86.293	2.29851	0	0
HORVU5Hr1G014090	0.51	5.776	3.50646	6.07397e-23	2.7225e-23
HORVU5Hr1G018790	0.77	4	2.57038	1.21556e-35	4.09547e-36
HORVU5Hr1G021070	0.323	2.05	2.684	0.000263263	0.000300738
HORVU5Hr1G035940	0	0.196	5.36516	2.85231e-06	2.67553e-06
HORVU5Hr1G036590	0.24	3.17	3.72886	8.92535e-41	2.7648e-41
HORVU5Hr1G040440	0.12	0.806	2.57903	4.51381e-09	3.47366e-09
HORVU5Hr1G043710	0.723	3.623	2.34255	5.77805e-06	5.56702e-06
HORVU5Hr1G045770	53.976	310.086	2.52522	0	0
HORVU5Hr1G046220	1.236	5.28	2.20588	1.30006e-76	2.49091e-77
HORVU5Hr1G046550	10.7	102.763	3.27216	0	0
HORVU5Hr1G046830	67.1	396.84	2.5643	0	0
HORVU5Hr1G046880	66.626	396.84	2.57464	0	0
HORVU5Hr1G048690	0.04	0.523	3.66474	6.51628e-20	3.19619e-20
HORVU5Hr1G048910	0.043	0.47	4.54141	1.20014e-11	8.02778e-12
HORVU5Hr1G050950	3.49	15.296	2.14047	2.72682e-43	8.08087e-44
HORVU5Hr1G051760	1.86	8.57	2.21172	1.50563e-26	6.11565e-27
HORVU5Hr1G054820	0.15	0.733	2.46161	1.20714e-06	1.10169e-06
HORVU5Hr1G056030	5.743	39.68	2.79468	3.56629e-179	3.28447e-180
HORVU5Hr1G058190	1.923	17.866	3.22944	5.6265e-246	3.73668e-247
HORVU5Hr1G058310	0.026	0.223	3.19096	0.000116211	0.000127617
HORVU5Hr1G058330	0.026	0.223	3.19096	0.000116211	0.000127617
HORVU5Hr1G061730	2.563	12.563	2.15349	2.80188e-113	3.91608e-114
HORVU5Hr1G061810	0.013	0.33	4.89436	2.94234e-08	2.38188e-08
HORVU5Hr1G062990	5.19	24.536	2.24525	0	0
HORVU5Hr1G067940	0.043	0.186	3.1085	0.000207431	0.000234095
HORVU5Hr1G068350	6.52	34.726	2.41709	0	0
HORVU5Hr1G075150	0.87	3.92	2.09255	2.45945e-48	6.70993e-49
HORVU5Hr1G075920	4.866	34.03	2.22641	0	0
HORVU5Hr1G076510	0.113	0.293	2.76546	1.12925e-06	1.02791e-06
HORVU5Hr1G079680	0.123	0.6	2.34297	3.5368e-09	2.70433e-09
HORVU5Hr1G079760	0.003	0.18	5.69644	0.00093047	0.00113807
HORVU5Hr1G079950	0	0.073	4.53453	0.000500628	0.000591161
HORVU5Hr1G080450	2.786	17.266	2.63468	5.53224e-150	5.90583e-151
HORVU5Hr1G080840	0	0.383	6.21442	4.13189e-10	2.98788e-10
HORVU5Hr1G081250	0.083	0.41	2.27738	8.2083e-07	7.38933e-07
HORVU5Hr1G082480	2.06	9.593	2.2173	1.36185e-110	1.94857e-111
HORVU5Hr1G083090	0	0.313	5.82839	4.01551e-08	3.27943e-08
HORVU5Hr1G083320	1.07	31.413	4.88611	1.7149e-48	4.66935e-49
HORVU5Hr1G083330	2.096	27.71	3.74465	6.14854e-52	1.58972e-52
HORVU5Hr1G083340	0.75	4.933	2.63401	1.81203e-77	3.44389e-78
HORVU5Hr1G087970	0.013	0.236	4.21796	1.867e-05	1.88349e-05
HORVU5Hr1G088530	0.876	4.986	2.17343	3.14384e-49	8.46794e-50
HORVU5Hr1G091310	2.426	15.05	2.62979	2.85926e-182	2.58038e-183
HORVU5Hr1G092290	3.356	14.73	2.04975	1.86163e-177	1.73031e-178
HORVU5Hr1G094490	0.606	2.58	2.09379	4.26168e-15	2.47657e-15
HORVU5Hr1G094680	0.9	17.57	4.29999	1.02448e-196	8.566e-198
HORVU5Hr1G094690	0.066	0.703	3.48047	1.12473e-05	1.11506e-05
HORVU5Hr1G095160	0.206	2.013	2.26897	3.37149e-13	2.09943e-13
HORVU5Hr1G095180	0.4	13.023	4.75555	3.82471e-71	7.76772e-72
HORVU5Hr1G096240	0.09	1.58	4.19096	1.4814e-32	5.2768e-33
HORVU5Hr1G096260	0.02	0.17	3.02104	0.000367942	0.000428691
HORVU5Hr1G096360	0.266	2.306	3.34982	2.05888e-40	6.4127e-41
HORVU5Hr1G096490	2.316	16.47	2.83438	9.15497e-116	1.24778e-116
HORVU5Hr1G099180	1.52	13.753	2.9888	0	0
HORVU5Hr1G104630	1.793	55.343	4.94839	0	0
HORVU5Hr1G105840	26.913	165.773	2.67727	0	0
HORVU5Hr1G105900	1.81	30.39	4.07742	2.87542e-245	1.92072e-246
HORVU5Hr1G106010	0.346	1.38	2.02104	9.58302e-06	9.42245e-06
HORVU5Hr1G109290	2.423	13.57	2.49234	8.7084e-52	2.25896e-52
HORVU5Hr1G110340	0.99	9.79	3.30644	1.28708e-08	1.01977e-08
HORVU5Hr1G112900	0.856	28.236	5.04973	5.17119e-214	4.01266e-215
HORVU5Hr1G112930	4.416	30.093	2.96393	0	0
HORVU5Hr1G113060	0.1	0.613	2.62888	3.42717e-05	3.55842e-05
HORVU5Hr1G113780	0.176	1.25	2.82839	8.68989e-05	9.39804e-05
HORVU5Hr1G114230	41.19	181.37	2.14832	0	0
HORVU5Hr1G115100	9.986	63.086	2.65427	0	0
HORVU5Hr1G120110	0.493	7.39	3.97523	3.73196e-118	4.99436e-119
HORVU5Hr1G122840	0.186	1.82	3.28782	1.8628e-29	7.11383e-30
HORVU6Hr1G000510	0.06	0.32	3.43607	1.46082e-13	8.97032e-14
HORVU6Hr1G001150	0	1.826	6.57563	1.99016e-12	1.28317e-12
HORVU6Hr1G006510	0	0.476	4.606	0.000352954	0.000410438
HORVU6Hr1G009000	7.47	35.636	2.25835	8.41512e-184	7.52943e-185
HORVU6Hr1G017260	2.186	9.05	2.0653	2.29853e-07	1.97842e-07
HORVU6Hr1G018280	0.38	2.07	2.57903	2.44321e-39	7.72847e-40
HORVU6Hr1G020080	2.276	14.14	2.64919	5.02538e-166	4.95386e-167
HORVU6Hr1G020540	0.01	0.54	5.37859	3.70329e-11	2.54341e-11
HORVU6Hr1G024570	0	0.12	4.65447	0.000277294	0.000317515
HORVU6Hr1G024920	0.103	2.213	4.04542	2.48827e-39	7.87487e-40
HORVU6Hr1G025540	0.746	5.27	2.83743	4.60299e-07	4.05853e-07
HORVU6Hr1G026750	1.406	10.043	2.83688	1.11194e-56	2.6931e-57
HORVU6Hr1G027650	39.956	169.976	2.03004	0	0
HORVU6Hr1G028720	0.536	2.47	2.20745	3.21741e-17	1.73322e-17
HORVU6Hr1G028790	15.423	63.59	2.04437	0	0
HORVU6Hr1G029540	0.8	3.536	2.1316	4.50507e-57	1.08487e-57
HORVU6Hr1G038470	1.986	13.41	2.758	4.44505e-72	8.92473e-73
HORVU6Hr1G044410	0.526	2.466	2.22828	1.49481e-20	7.17629e-21
HORVU6Hr1G050340	0.07	0.48	2.76246	5.75873e-05	6.10009e-05
HORVU6Hr1G051380	0.246	2.633	3.12791	4.86719e-06	4.65977e-06
HORVU6Hr1G051860	0.063	0.206	2.19096	0.000116159	0.000127542
HORVU6Hr1G056570	1.813	9.65	2.41335	9.08079e-49	2.46483e-49
HORVU6Hr1G059760	0	0.516	5.89633	1.9302e-08	1.54556e-08
HORVU6Hr1G060990	20.833	108.493	2.42892	0	0
HORVU6Hr1G062070	0.773	3.693	2.25038	8.95984e-44	2.6414e-44
HORVU6Hr1G063160	3.503	13.536	2.01226	6.75683e-106	1.00327e-106
HORVU6Hr1G065690	0	0.963	6.83533	2.02055e-14	1.20115e-14
HORVU6Hr1G066340	2.336	30.533	3.71299	8.00122e-188	6.98629e-189
HORVU6Hr1G068670	0	0.15	4.78019	0.000142098	0.000157284
HORVU6Hr1G068910	0.053	0.256	2.5446	0.000102922	0.000112175
HORVU6Hr1G070450	43.656	222.533	2.29965	0	0
HORVU6Hr1G071860	0.113	3.716	5.00593	1.04377e-133	1.2463e-134
HORVU6Hr1G072310	0	0.58	5.59635	3.94277e-07	3.45602e-07
HORVU6Hr1G073630	4.94	20.573	2.0727	2.22629e-23	9.83279e-24
HORVU6Hr1G075240	0.033	0.193	2.03751	2.53996e-06	2.37215e-06
HORVU6Hr1G076060	0.93	5.663	2.606	4.9542e-37	1.63287e-37
HORVU6Hr1G076130	17.816	96.566	2.26458	0	0
HORVU6Hr1G076510	0.026	0.216	3.02104	0.000367942	0.000428691
HORVU6Hr1G076610	0	0.096	5.02104	3.36467e-05	3.49015e-05
HORVU6Hr1G078510	1.746	25.316	3.95605	0	0
HORVU6Hr1G078670	0.426	5.57	3.85111	9.98066e-28	3.96008e-28
HORVU6Hr1G079150	4.433	22.6	2.35403	8.96604e-84	1.59756e-84
HORVU6Hr1G082360	0.783	7.323	3.29552	2.51557e-61	5.75314e-62
HORVU6Hr1G083610	0.093	0.516	2.22267	0.000312833	0.000360381
HORVU6Hr1G083930	7.13	37.19	2.34399	0	0
HORVU6Hr1G084070	28.896	121.956	2.09129	0	0
HORVU6Hr1G086820	0.24	1.116	2.20546	1.92825e-07	1.65094e-07
HORVU6Hr1G087120	0.106	0.603	2.1927	0.000202605	0.000228352
HORVU6Hr1G087220	2.213	11.69	2.45347	6.45972e-148	6.97069e-149
HORVU6Hr1G088140	1.41	8.77	2.65006	1.25544e-40	3.89672e-41
HORVU6Hr1G090020	0.513	2.306	2.17858	2.72374e-08	2.20093e-08
HORVU6Hr1G090800	0.613	6.776	3.51794	8.51888e-84	1.51723e-84
HORVU6Hr1G093260	0.29	4.26	3.87021	7.52791e-52	1.94984e-52
HORVU7Hr1G006940	0.043	0.21	3.41335	2.02287e-05	2.05322e-05
HORVU7Hr1G010370	0.016	0.173	4.19096	2.28108e-05	2.32603e-05
HORVU7Hr1G019380	0.083	0.656	3.19096	7.81363e-16	4.4075e-16
HORVU7Hr1G025430	0.22	1.25	2.51289	9.66729e-08	8.09727e-08
HORVU7Hr1G027810	1.103	5.68	2.34652	1.65594e-53	4.18312e-54
HORVU7Hr1G027830	0.43	1.78	2.04106	5.24693e-18	2.74316e-18
HORVU7Hr1G027930	1.066	8.983	3.07353	0	0
HORVU7Hr1G033430	4.976	27.476	2.50442	1.57196e-215	1.20524e-216
HORVU7Hr1G035020	0	1.083	5.92793	1.35836e-08	1.07803e-08
HORVU7Hr1G035190	0.28	0.983	2.38361	3.43096e-06	3.24293e-06
HORVU7Hr1G036970	0.163	3.083	4.26897	3.37159e-22	1.54244e-22
HORVU7Hr1G040970	2.576	10.113	2.12098	2.40434e-177	2.2403e-178
HORVU7Hr1G041500	0.496	3.193	2.68942	8.21318e-15	4.8147e-15
HORVU7Hr1G042790	0.34	2.813	3.44058	7.63078e-42	2.3214e-42
HORVU7Hr1G043920	0.51	3.9	2.32569	2.2486e-37	7.35745e-38
HORVU7Hr1G044990	0.013	0.623	4.97523	1.10461e-08	8.7154e-09
HORVU7Hr1G045470	4.093	20.723	2.33697	0	0
HORVU7Hr1G049230	0.333	1.63	2.31292	0.000420522	0.000492579
HORVU7Hr1G056370	0.3	1.636	2.52354	0.000783029	0.000948549
HORVU7Hr1G058120	0.623	3.436	2.53654	9.30674e-33	3.30289e-33
HORVU7Hr1G075760	0.096	0.906	3.12795	5.88806e-21	2.78859e-21
HORVU7Hr1G076060	0	0.743	7.14267	3.40082e-17	1.83308e-17
HORVU7Hr1G076490	0.25	1.236	2.28407	2.12875e-16	1.17845e-16
HORVU7Hr1G077860	2.173	58.64	4.76668	2.78325e-179	2.55901e-180
HORVU7Hr1G078670	13.123	56.616	2.05468	0	0
HORVU7Hr1G082040	3.96	19.14	2.26542	7.45176e-164	7.40318e-165
HORVU7Hr1G083130	0.156	0.753	2.25445	3.3294e-09	2.54215e-09
HORVU7Hr1G084210	0.103	0.52	2.46161	1.20714e-06	1.10169e-06
HORVU7Hr1G091910	0.133	0.653	2.28407	0.00018847	0.000211155
HORVU7Hr1G092720	0.4	2.01	2.34297	2.73973e-06	2.56634e-06
HORVU7Hr1G093050	8.55	105.286	3.62802	0	0
HORVU7Hr1G093080	20.26	138.216	2.7743	0	0
HORVU7Hr1G096070	0.083	0.85	3.34297	3.06178e-16	1.70418e-16
HORVU7Hr1G098160	0.096	0.87	3.19096	7.26162e-08	6.03132e-08
HORVU7Hr1G100150	2.3	17.726	2.95691	1.90451e-59	4.45407e-60
HORVU7Hr1G104350	0.166	1.34	3.02104	3.16931e-08	2.57099e-08
HORVU7Hr1G106880	0.703	3.39	2.27585	1.76757e-14	1.04817e-14
HORVU7Hr1G114850	0.033	0.15	2.15854	0.000517292	0.000611876
HORVU7Hr1G116760	3.78	16.416	2.11687	3.06381e-133	3.66301e-134
HORVU7Hr1G120210	0.25	1.24	2.31518	0.000990483	0.00121605
HORVU7Hr1G121040	0.076	1.946	4.77592	9.58374e-82	1.7394e-82
HORVU7Hr1G121260	0.426	1.73	2.03433	6.58805e-25	2.78523e-25
HORVU7Hr1G121290	0.08	0.44	2.66881	3.58491e-05	3.72718e-05
HORVU7Hr1G121880	0	0.156	4.72148	0.00019543	0.000219828

## Sheet: down-regulated at T7 in Ganpi2
Gene ID	G_7d_CK FPKM	G_7d_T FPKM	log2(G_7d_T/G_7d_CK)	Qvalue(G_7d_CK-vs-G_7d_T)	Pvalue(G_7d_CK-vs-G_7d_T)
AGP50745	0.446	0.036	-3.68321	2.66204e-22	1.21249e-22
BGI_novel_G000008	0.113	0.003	-5.05578	4.56124e-07	4.0196e-07
BGI_novel_G000080	2.143	0.003	-9.54132	5.46692e-68	1.14993e-68
BGI_novel_G000104	0.133	0	-5.29293	4.28906e-06	4.0861e-06
BGI_novel_G000118	0.25	0	-7.9285	3.01913e-27	1.20863e-27
BGI_novel_G000162	0.52	0.033	-3.88513	3.48536e-119	4.62672e-120
BGI_novel_G000165	0.376	0.046	-3.0416	1.85845e-12	1.19596e-12
BGI_novel_G000170	0.413	0	-7.35869	1.03268e-19	5.10343e-20
BGI_novel_G000171	0.853	0.15	-2.48	2.38971e-14	1.4243e-14
BGI_novel_G000189	0.213	0	-5.85474	2.41334e-08	1.94285e-08
BGI_novel_G000201	0.33	0.006	-5.77828	4.92884e-19	2.48904e-19
BGI_novel_G000280	0.09	0.003	-4.32215	4.14001e-07	3.63403e-07
BGI_novel_G000327	0.033	0	-5.20701	8.19747e-06	7.99987e-06
BGI_novel_G000375	1.366	0.07	-4.25198	6.20384e-14	3.75786e-14
BGI_novel_G000383	0.13	0	-5.94613	8.67042e-09	6.80151e-09
BGI_novel_G000387	0.11	0	-5.68605	1.38209e-07	1.17075e-07
BGI_novel_G000392	0.26	0	-7.33845	1.73432e-19	8.65657e-20
BGI_novel_G000455	0.103	0	-6.05621	2.3589e-09	1.77984e-09
BGI_novel_G000465	0.163	0.033	-2.34842	0.000306161	0.000352246
BGI_novel_G000486	0.026	0	-4.62282	0.000296169	0.000340247
BGI_novel_G000552	0.083	0	-4.99421	3.5255e-05	3.66486e-05
BGI_novel_G000649	0.61	0.046	-3.71458	1.88567e-34	6.48993e-35
BGI_novel_G000656	0.726	0.163	-2.12267	5.03867e-22	2.31753e-22
BGI_novel_G000730	0.216	0	-5.37471	2.24183e-06	2.08612e-06
BGI_novel_G000781	0.963	0	-9.27115	1.51323e-57	3.61952e-58
BGI_novel_G000789	0.1	0	-5.33862	2.99948e-06	2.81798e-06
BGI_novel_G000796	0.056	0	-4.66378	0.000239736	0.000272587
BGI_novel_G000831	0.4	0	-6.46471	8.19092e-12	5.43642e-12
BGI_novel_G000930	0.156	0.036	-2.09067	0.000558165	0.000662505
BGI_novel_G001042	0.793	0	-6.51812	3.51745e-12	2.29504e-12
BGI_novel_G001053	0.306	0.026	-3.60388	8.62513e-06	8.4371e-06
BGI_novel_G001056	0.303	0	-4.80577	0.000110356	0.000120899
BGI_novel_G001057	0.283	0	-5.01018	3.187e-05	3.29111e-05
BGI_novel_G001065	0.596	0.136	-2.12655	3.68776e-29	1.41827e-29
BGI_novel_G001073	0.183	0	-4.72312	0.000175291	0.000195727
BGI_novel_G001092	0.046	0	-4.62166	0.000297886	0.000342353
BGI_novel_G001121	0.166	0.01	-4.23153	1.7735e-05	1.78615e-05
BGI_novel_G001126	0.276	0.016	-3.94653	1.00222e-07	8.40385e-08
BGI_novel_G001128	0.346	0	-6.22879	2.53963e-10	1.81728e-10
BGI_novel_G001131	0.02	0	-4.7134	0.00018476	0.000206814
BGI_novel_G001135	0.063	0	-6.33546	5.68797e-11	3.94246e-11
BGI_novel_G001217	1.296	0.003	-8.28516	2.52553e-12	1.63791e-12
BGI_novel_G001238	0.5	0.04	-3.67122	3.39817e-37	1.11608e-37
BGI_novel_G001239	0.163	0	-7.14246	2.00816e-17	1.07545e-17
BGI_novel_G001246	0.07	0	-5.70361	1.16242e-07	9.79017e-08
BGI_novel_G001248	0.143	0	-6.31167	7.9989e-11	5.58865e-11
BGI_novel_G001252	0.183	0.026	-2.6994	3.23884e-08	2.62914e-08
BGI_novel_G001304	0.363	0	-7.46503	6.07249e-21	2.87781e-21
BGI_novel_G001306	0.17	0.016	-3.38811	2.20837e-08	1.77289e-08
BGI_novel_G001313	0.16	0.023	-2.71906	1.83919e-07	1.57156e-07
BGI_novel_G001360	0.923	0.073	-3.64686	9.09705e-53	2.31768e-53
BGI_novel_G001373	0.223	0	-7.10288	4.93934e-17	2.67683e-17
BGI_novel_G001379	0.3	0.003	-6.09596	3.75952e-22	1.72309e-22
BGI_novel_G001404	0.456	0	-6.78966	3.11581e-14	1.86523e-14
BGI_novel_G001419	1.333	0.27	-2.2989	9.88355e-08	8.28374e-08
BGI_novel_G001447	0.2	0	-5.10825	1.65406e-05	1.66114e-05
BGI_novel_G001448	0.2	0	-5.10825	1.65406e-05	1.66114e-05
BGI_novel_G001499	0.19	0	-6.33087	6.07714e-11	4.2183e-11
BGI_novel_G001501	0.456	0.006	-6.21503	1.08248e-23	4.73253e-24
BGI_novel_G001502	0.85	0	-9.16344	3.02582e-54	7.54558e-55
BGI_novel_G001503	0.09	0	-5.94659	8.62508e-09	6.76461e-09
BGI_novel_G001508	0.65	0	-7.94024	1.98751e-27	7.9243e-28
BGI_novel_G001543	2.43	0	-8.4185	6.77336e-36	2.26902e-36
BGI_novel_G001601	0.1	0	-4.57709	0.000371451	0.000432979
BGI_novel_G001606	0.166	0	-5.12056	1.51838e-05	1.52008e-05
BGI_novel_G001651	1.276	0	-6.21239	3.17281e-10	2.27966e-10
BGI_novel_G001668	0.566	0	-8.0952	6.1737e-30	2.3291e-30
BGI_novel_G001707	1.296	0.01	-7.07505	4.24827e-13	2.65326e-13
BGI_novel_G001718	0.096	0	-4.5747	0.00037598	0.000438375
BGI_novel_G001764	0.193	0	-4.70906	0.000189134	0.000211944
BGI_novel_G001838	0.143	0	-4.65816	0.000246905	0.000281099
BGI_novel_G001883	0.073	0	-4.72528	0.000173267	0.000193347
BGI_novel_G001885	0.193	0.046	-2.00788	1.42146e-05	1.4203e-05
BGI_novel_G001896	1.3	0.273	-2.23332	1.94033e-29	7.41437e-30
BGI_novel_G001904	2.68	0.096	-4.77251	3.31709e-95	5.30396e-96
BGI_novel_G001913	0.293	0	-4.38495	0.000908558	0.00111021
BGI_novel_G002044	0.316	0.033	-3.2933	1.30284e-07	1.1015e-07
BGI_novel_G002117	0.823	0	-8.45023	1.53679e-36	5.10543e-37
BGI_novel_G002133	0.576	0.086	-2.75571	7.27555e-18	3.82563e-18
BGI_novel_G002162	1.956	0.133	-3.86719	1.49075e-267	9.04951e-269
BGI_novel_G002173	0.123	0.026	-2.15103	0.000379835	0.000443075
BGI_novel_G002189	2.47	0.546	-2.15163	9.40349e-40	2.95498e-40
BGI_novel_G002196	0.246	0.026	-3.31166	3.01289e-09	2.29142e-09
BGI_novel_G002286	0.326	0.076	-2.08185	6.35608e-18	3.33431e-18
BGI_novel_G002287	0.4	0.05	-3.01216	3.48218e-30	1.30375e-30
BGI_novel_G002323	1.256	0.27	-2.23468	2.23356e-15	1.28041e-15
BGI_novel_G002381	0.123	0	-6.02029	3.63468e-09	2.78254e-09
BGI_novel_G002405	0.523	0.09	-2.58125	9.75388e-19	4.9723e-19
BGI_novel_G002433	3.716	0.483	-2.92016	2.85906e-80	5.26185e-81
BGI_novel_G002642	0.163	0	-5.22689	7.07471e-06	6.86925e-06
BGI_novel_G002671	0.226	0	-5.19075	9.21976e-06	9.04944e-06
BGI_novel_G002678	0.166	0	-6.53754	2.56868e-12	1.66648e-12
BGI_novel_G002692	29.753	4.566	-2.69494	0	0
BGI_novel_G002693	5.246	0.36	-3.85192	1.50671e-98	2.34877e-99
BGI_novel_G002695	0.383	0	-6.0812	1.73213e-09	1.29691e-09
BGI_novel_G002696	63.42	10.106	-2.63646	0	0
BGI_novel_G002706	0.06	0	-6.23597	2.30211e-10	1.6443e-10
BGI_novel_G002730	0.166	0	-4.86063	8.03334e-05	8.66134e-05
BGI_novel_G002740	9.223	0.09	-6.67315	1.04563e-48	2.84221e-49
BGI_novel_G002741	9.723	0	-7.24387	1.83647e-18	9.46956e-19
BGI_novel_G002767	0.88	0	-5.00842	3.22145e-05	3.33065e-05
BGI_novel_G002930	0.256	0	-6.78863	3.17684e-14	1.90226e-14
BGI_novel_G002977	0.1	0	-6.31632	7.48627e-11	5.2224e-11
BGI_novel_G002978	0.083	0	-6.21737	2.96729e-10	2.12857e-10
BGI_novel_G003021	0.27	0	-6.66125	3.20211e-13	1.99148e-13
BGI_novel_G003027	0.753	0.096	-2.99113	3.24326e-30	1.2133e-30
BGI_novel_G003032	0.3	0	-7.30341	4.22897e-19	2.13104e-19
BGI_novel_G003034	0.043	0	-4.40925	0.000816188	0.000991614
BGI_novel_G003066	0.633	0	-7.16721	1.13448e-17	6.0196e-18
BGI_novel_G003068	0.83	0.073	-3.50735	9.75541e-32	3.54037e-32
BGI_novel_G003090	0.266	0.04	-2.74701	2.23138e-11	1.51426e-11
BGI_novel_G003101	1.663	0.216	-2.95991	2.1313e-130	2.6073e-131
BGI_novel_G003104	0.14	0	-7.74662	1.40962e-24	6.00077e-25
BGI_novel_G003262	1.726	0	-8.35548	1.18926e-34	4.07933e-35
BGI_novel_G003265	0.19	0	-5.98256	5.68433e-09	4.40557e-09
BGI_novel_G003267	1.293	0.293	-2.14442	2.72778e-30	1.0192e-30
BGI_novel_G003347	0.526	0.113	-2.18698	2.54136e-14	1.51566e-14
BGI_novel_G003350	0.543	0.03	-4.22524	1.34607e-14	7.94592e-15
BGI_novel_G003351	0.256	0	-7.21909	3.34343e-18	1.7369e-18
BGI_novel_G003378	0.996	0	-7.94267	1.82138e-27	7.25911e-28
BGI_novel_G003501	0.966	0	-4.56393	0.000396593	0.00046351
BGI_novel_G003529	0.286	0.046	-2.62365	3.38133e-05	3.50847e-05
BGI_novel_G003590	0.876	0.16	-2.4176	5.97842e-06	5.76745e-06
BGI_novel_G003594	0.22	0.023	-3.31649	1.11387e-05	1.10394e-05
BGI_novel_G003630	0.18	0.003	-5.82759	7.202e-07	6.4501e-07
BGI_novel_G003656	0.33	0.026	-3.59498	1.30197e-12	8.3203e-13
BGI_novel_G003674	0.173	0	-5.51377	6.88034e-07	6.15194e-07
BGI_novel_G003714	0.12	0	-5.80475	4.12433e-08	3.37053e-08
BGI_novel_G003726	0.933	0	-8.001	2.18579e-28	8.5395e-29
BGI_novel_G003756	0.406	0.026	-3.95921	5.08973e-17	2.75912e-17
BGI_novel_G003776	0.223	0.01	-4.48657	2.56996e-18	1.33191e-18
BGI_novel_G003804	0.12	0.02	-2.46345	8.88755e-05	9.62208e-05
BGI_novel_G003943	0.246	0.036	-2.75641	3.16981e-09	2.4154e-09
BGI_novel_G003980	0.896	0	-7.373	7.12328e-20	3.49996e-20
BGI_novel_G004073	0.316	0.04	-2.99441	0.000301179	0.000346282
BGI_novel_G004096	0.21	0	-5.21316	7.83292e-06	7.63324e-06
BGI_novel_G004099	0.686	0.133	-2.32824	1.68296e-19	8.39239e-20
BGI_novel_G004103	1.14	0.153	-2.86556	2.24236e-29	8.58062e-30
BGI_novel_G004106	0.263	0	-5.70688	1.12567e-07	9.46766e-08
BGI_novel_G004129	0.106	0	-4.96537	4.24268e-05	4.43886e-05
BGI_novel_G004153	0.153	0	-6.30952	8.24773e-11	5.76632e-11
BGI_novel_G004223	0.376	0.066	-2.52041	2.02061e-06	1.87527e-06
BGI_novel_G004272	0.076	0	-4.98167	3.8239e-05	3.98509e-05
BGI_novel_G004400	0.103	0	-5.93362	1.00018e-08	7.87829e-09
BGI_novel_G004431	0.1	0.006	-3.86913	0.000673569	0.000810547
BGI_novel_G004458	1.473	0.336	-2.12351	7.03375e-47	1.96236e-47
BGI_novel_G004612	0.783	0	-6.47082	7.44642e-12	4.93268e-12
BGI_novel_G004811	0.276	0.043	-2.70299	1.06017e-06	9.62573e-07
BGI_novel_G004826	0.406	0.003	-6.44128	6.23252e-05	6.6385e-05
BGI_novel_G004832	0.78	0.003	-8.17336	1.34626e-42	4.03947e-43
BGI_novel_G004874	0.063	0	-5.03555	2.69767e-05	2.76831e-05
BGI_novel_G004914	0.083	0	-4.55306	0.000418496	0.000490109
BGI_novel_G004924	0.026	0	-5.02336	2.9226e-05	3.00928e-05
BGI_novel_G005028	0.253	0	-7.20431	4.76134e-18	2.48341e-18
BGI_novel_G005042	0.093	0	-5.66266	1.73678e-07	1.48125e-07
BGI_novel_G005049	0.23	0	-7.14266	1.99934e-17	1.07042e-17
BGI_novel_G005051	0.086	0.013	-2.67971	6.622e-05	7.07429e-05
BGI_novel_G005116	0.163	0	-6.05193	2.48558e-09	1.87811e-09
BGI_novel_G005162	0.103	0	-5.07489	2.07283e-05	2.10568e-05
BGI_novel_G005379	0.893	0	-8.9367	7.01246e-48	1.92668e-48
BGI_novel_G005496	0.19	0	-4.55427	0.00041599	0.000487079
BGI_novel_G005557	0.45	0.083	-2.38809	3.46614e-28	1.36138e-28
BGI_novel_G005616	0.083	0	-4.81691	0.000103712	0.000113084
BGI_novel_G005636	0.693	0.08	-3.13206	2.3605e-27	9.4278e-28
BGI_novel_G005638	0.343	0.05	-2.68552	6.22667e-12	4.10741e-12
BGI_novel_G005688	0.1	0	-5.18842	9.37487e-06	9.21036e-06
BGI_novel_G005697	0.526	0.123	-2.06638	7.12403e-10	5.22192e-10
BGI_novel_G005807	1.173	0.15	-2.99016	2.35368e-23	1.04136e-23
BGI_novel_G005811	3.786	0.006	-9.39659	1.4e-126	1.77099e-127
BGI_novel_G005827	0.536	0.046	-3.49236	2.04637e-12	1.32052e-12
BGI_novel_G005832	0.16	0.02	-3.11647	0.000177842	0.000198741
BGI_novel_G005836	0.946	0.23	-2.01148	3.39838e-16	1.89441e-16
BGI_novel_G005900	0.17	0	-5.42389	1.48905e-06	1.37012e-06
BGI_novel_G005916	0.71	0.14	-2.2954	4.58188e-24	1.9809e-24
BGI_novel_G005918	0.41	0	-7.30988	3.59191e-19	1.80697e-19
BGI_novel_G005926	0.12	0	-5.55185	4.8954e-07	4.32503e-07
BGI_novel_G005927	1.12	0.203	-2.43483	6.51883e-40	2.04347e-40
BGI_novel_G005973	0.116	0	-6.65139	3.80441e-13	2.37224e-13
BGI_novel_G005975	0.236	0	-7.36853	7.99837e-20	3.93857e-20
BGI_novel_G005979	0.74	0.01	-6.26703	1.61257e-80	2.96406e-81
BGI_novel_G005995	0.053	0	-5.15129	1.22093e-05	1.21457e-05
BGI_novel_G006000	0.21	0.02	-3.38826	3.70814e-15	2.14574e-15
BGI_novel_G006075	0.096	0	-5.30593	3.87664e-06	3.68003e-06
BGI_novel_G006103	0.066	0	-5.43314	1.3776e-06	1.26428e-06
BGI_novel_G006112	0.123	0	-6.94059	1.61188e-15	9.18179e-16
BGI_novel_G006119	0.04	0	-4.83196	9.51399e-05	0.000103245
BGI_novel_G006121	0.346	0	-7.82395	1.11279e-25	4.61701e-26
BGI_novel_G006165	0.37	0	-5.59073	3.43178e-07	2.99356e-07
BGI_novel_G006216	0.07	0	-5.70361	1.16242e-07	9.79017e-08
BGI_novel_G006250	0.346	0.086	-2.02648	1.17117e-18	5.99204e-19
BGI_novel_G006296	0.116	0	-5.9599	7.403e-09	5.77816e-09
BGI_novel_G006297	0.286	0	-6.48485	5.97729e-12	3.93921e-12
BGI_novel_G006300	0.833	0	-8.30952	9.05855e-34	3.15751e-34
BGI_novel_G006369	1.233	0.273	-2.13859	2.25707e-23	9.97221e-24
BGI_novel_G006371	2.476	0	-7.11359	3.88185e-17	2.09535e-17
BGI_novel_G006401	0.67	0	-4.98256	3.80192e-05	3.9613e-05
BGI_novel_G006448	0.026	0	-4.39445	0.00087152	0.00106247
BGI_novel_G006598	0.13	0	-5.54029	5.4291e-07	4.81749e-07
BGI_novel_G006655	5.716	0.03	-7.58168	2.06776e-95	3.29994e-96
BGI_novel_G006696	0.04	0	-4.59013	0.000349041	0.000404488
BGI_novel_G006743	0.333	0.07	-2.24328	1.97384e-11	1.33507e-11
BGI_novel_G006746	0.086	0.01	-3.32811	5.80948e-05	6.15564e-05
BGI_novel_G006768	0.18	0.02	-3.19954	0.00010182	0.000110872
BGI_novel_G006791	0.05	0.006	-2.96742	2.4537e-05	2.50754e-05
BGI_novel_G006827	0.213	0.02	-3.53216	2.27863e-10	1.62682e-10
BGI_novel_G006854	24.553	5.543	-2.12088	6.84504e-139	7.85111e-140
BGI_novel_G006861	0.03	0.003	-3.25947	3.84671e-05	4.01005e-05
BGI_novel_G006886	0.24	0	-5.96674	6.83483e-09	5.32626e-09
HORVU0Hr1G004970	0.573	0	-6.24612	2.00429e-10	1.42663e-10
HORVU0Hr1G007340	33.083	6.466	-2.3413	0	0
HORVU0Hr1G007960	0.38	0.06	-2.68931	9.0621e-07	8.18591e-07
HORVU0Hr1G011480	0.203	0	-5.93223	1.01646e-08	8.0081e-09
HORVU0Hr1G012940	73.603	12.343	-2.63082	0	0
HORVU0Hr1G021780	0.273	0	-4.65929	0.000245474	0.000279375
HORVU0Hr1G023290	4.42	0.63	-2.80326	5.72048e-13	3.59347e-13
HORVU0Hr1G023740	5.413	0.92	-2.52501	3.9086e-78	7.35321e-79
HORVU0Hr1G025770	0.92	0.153	-2.56393	0.000554414	0.000657796
HORVU0Hr1G037190	2.123	0.15	-3.83418	3.79771e-15	2.2005e-15
HORVU0Hr1G038430	0.156	0.02	-2.88585	0.000769901	0.000931873
HORVU1Hr1G001850	24.133	5.593	-2.09882	3.1978e-207	2.54798e-208
HORVU1Hr1G001960	4.29	0.376	-3.4842	1.51589e-67	3.20846e-68
HORVU1Hr1G018610	0.193	0	-4.81489	0.000104957	0.000114466
HORVU1Hr1G021180	23.763	2.63	-3.06902	4.9486e-233	3.48877e-234
HORVU1Hr1G025120	0.406	0	-6.37128	3.3712e-11	2.31013e-11
HORVU1Hr1G049190	311.373	36.053	-3.09271	0	0
HORVU1Hr1G053670	14.473	3.533	-2.01038	3.59705e-69	7.48015e-70
HORVU1Hr1G074030	0.42	0.083	-2.30089	0.000623956	0.000744203
HORVU1Hr1G074900	0.473	0	-4.8733	7.45005e-05	8.0066e-05
HORVU1Hr1G075970	0.223	0.04	-2.6794	2.67346e-05	2.74264e-05
HORVU1Hr1G093890	32.463	3.78	-3.08788	2.12101e-236	1.46096e-237
HORVU1Hr1G094180	0.27	0	-4.97896	3.88977e-05	4.05732e-05
HORVU2Hr1G008090	0.52	0.076	-3.10234	7.21287e-12	4.77352e-12
HORVU2Hr1G021810	10.116	1.256	-2.97896	1.98675e-22	9.02462e-23
HORVU2Hr1G028400	0.786	0.223	-3.19116	6.38402e-05	6.80873e-05
HORVU2Hr1G028580	10.943	1.96	-2.43572	6.24654e-108	9.13046e-109
HORVU2Hr1G031440	1.146	0.216	-2.38106	9.0236e-16	5.09976e-16
HORVU2Hr1G031640	5.203	0.69	-2.90762	9.38866e-71	1.91618e-71
HORVU2Hr1G037570	0.746	0	-6.91842	2.52683e-15	1.45203e-15
HORVU2Hr1G040390	0.69	0.096	-2.82403	1.8865e-05	1.90404e-05
HORVU2Hr1G041300	0.216	0.026	-3.06643	0.000249403	0.000284232
HORVU2Hr1G066000	0.296	0.046	-2.56393	0.000554414	0.000657796
HORVU2Hr1G082700	80.416	12.113	-2.7703	0	0
HORVU2Hr1G082740	66.99	11.013	-2.62759	0	0
HORVU2Hr1G096880	0.403	0.013	-4.83694	4.59305e-08	3.76421e-08
HORVU2Hr1G096890	3.493	0.556	-2.61123	5.60207e-59	1.31756e-59
HORVU2Hr1G098980	0.31	0.013	-3.43168	0.000297719	0.000342051
HORVU2Hr1G099520	0.156	0	-4.49119	0.00056311	0.000668808
HORVU2Hr1G107600	1.553	0.363	-2.84772	9.17023e-28	3.63286e-28
HORVU2Hr1G116780	1.426	0	-5.99866	4.70229e-09	3.62559e-09
HORVU2Hr1G124300	0.526	0.023	-3.78632	0.000288415	0.000330984
HORVU2Hr1G124310	3.886	0.176	-4.45701	1.06956e-35	3.59944e-36
HORVU3Hr1G006910	10.523	2.613	-2.14139	6.77976e-87	1.16827e-87
HORVU3Hr1G007960	2.806	0.263	-3.41489	2.32634e-47	6.44008e-48
HORVU3Hr1G007970	1.406	0.17	-3.10203	2.03082e-23	8.95852e-24
HORVU3Hr1G010100	0.373	0.033	-3.56393	4.47237e-06	4.26866e-06
HORVU3Hr1G010540	0.463	0.073	-2.64881	1.19278e-11	7.97668e-12
HORVU3Hr1G016970	4.23	0.083	-5.86161	1.02923e-97	1.61e-98
HORVU3Hr1G018530	11.586	0.556	-4.41754	2.02331e-91	3.33823e-92
HORVU3Hr1G045610	0.376	0	-5.58777	3.52762e-07	3.07934e-07
HORVU3Hr1G065420	160.966	6.736	-4.56055	0	0
HORVU3Hr1G068580	0.28	0.06	-2.03786	0.000404395	0.000473127
HORVU3Hr1G068830	11.223	0.2	-5.78202	1.4627e-79	2.71565e-80
HORVU3Hr1G078390	1.043	0.18	-2.53975	1.58231e-09	1.18107e-09
HORVU3Hr1G081970	0.43	0.073	-2.60045	7.21883e-13	4.55084e-13
HORVU3Hr1G082730	0.246	0.026	-3.19852	9.8737e-05	0.000107392
HORVU3Hr1G083550	0.22	0.033	-2.50201	0.000233173	0.000264782
HORVU3Hr1G086620	0.883	0	-4.87523	7.36902e-05	7.91042e-05
HORVU3Hr1G087040	2.223	0.57	-2.15777	4.33983e-20	2.11393e-20
HORVU3Hr1G095610	1.2	0.146	-3.00644	3.03016e-10	2.17518e-10
HORVU3Hr1G095620	3.453	0.146	-4.52645	4.75171e-35	1.6178e-35
HORVU3Hr1G095670	8.733	0.663	-3.82505	7.04702e-123	9.1862e-124
HORVU3Hr1G108750	33.943	0.673	-5.62932	0	0
HORVU4Hr1G005690	0.373	0	-5.03901	2.63633e-05	2.70312e-05
HORVU4Hr1G009300	0.223	0.05	-2.11647	0.000650235	0.000780813
HORVU4Hr1G059170	40.826	5.346	-2.92194	0	0
HORVU4Hr1G064360	1.476	0.306	-2.24442	3.36885e-06	3.17799e-06
HORVU4Hr1G074470	0.683	0.15	-2.00999	2.70561e-11	1.84548e-11
HORVU4Hr1G076460	1.54	0.18	-3.06462	1.65781e-05	1.66516e-05
HORVU5Hr1G000300	0.23	0.02	-3.52387	3.07085e-09	2.33739e-09
HORVU5Hr1G009080	0.693	0	-5.08581	1.92683e-05	1.94934e-05
HORVU5Hr1G012910	0.543	0	-5.33017	3.20813e-06	3.02093e-06
HORVU5Hr1G044200	2.943	0.463	-2.4177	1.06146e-08	8.36997e-09
HORVU5Hr1G052030	0.623	0	-5.80881	3.95353e-08	3.22485e-08
HORVU5Hr1G063050	0.59	0.04	-3.92422	3.44115e-13	2.1436e-13
HORVU5Hr1G063570	1.26	0.313	-2.04285	1.73343e-05	1.74432e-05
HORVU5Hr1G065420	3.97	0.31	-3.72312	2.35011e-54	5.84241e-55
HORVU5Hr1G068550	2.533	0.496	-2.00447	5.65565e-05	5.9874e-05
HORVU5Hr1G071140	9.92	1.18	-2.88845	5.33215e-266	3.24917e-267
HORVU5Hr1G075400	1.47	0.256	-2.49834	3.46338e-13	2.15798e-13
HORVU5Hr1G079660	2.256	0.366	-2.69168	6.61953e-19	3.35763e-19
HORVU5Hr1G079770	29.476	6.203	-2.2305	2.24944e-108	3.27062e-109
HORVU5Hr1G080340	0.836	0.183	-2.18842	8.80676e-06	8.62436e-06
HORVU5Hr1G087250	0.35	0.02	-4.14889	2.7331e-05	2.80715e-05
HORVU5Hr1G104020	1.023	0.176	-4.3064	9.96683e-21	4.75566e-21
HORVU5Hr1G109450	0.493	0	-4.76137	0.000141927	0.000157083
HORVU5Hr1G115750	8.693	2.03	-2.0602	8.48266e-39	2.70814e-39
HORVU5Hr1G118800	19.963	3.383	-2.49398	5.5916e-127	7.04746e-128
HORVU5Hr1G120310	0.783	0.16	-2.30065	9.24031e-09	7.26566e-09
HORVU5Hr1G120390	9.786	1.103	-2.98517	2.82187e-113	3.9462e-114
HORVU5Hr1G124160	0.35	0.02	-4.14889	2.7331e-05	2.80715e-05
HORVU6Hr1G003270	7.013	0.386	-4.34498	1.52306e-260	9.51583e-262
HORVU6Hr1G012090	0.226	0	-5.56393	4.38986e-07	3.86146e-07
HORVU6Hr1G026810	624.806	87.166	-2.83701	0	0
HORVU6Hr1G051650	0.616	0.1	-2.62282	4.57171e-05	4.79862e-05
HORVU6Hr1G062860	7.45	1.833	-2.01555	9.21794e-143	1.02955e-143
HORVU6Hr1G068450	0.983	0.243	-2.0101	1.55703e-05	1.56033e-05
HORVU6Hr1G068610	10.65	2.64	-2.00744	1.7544e-114	2.42093e-115
HORVU6Hr1G074460	0.95	0	-4.63775	0.000274371	0.000314042
HORVU6Hr1G075080	0.196	0.03	-2.77118	0.000329438	0.00038078
HORVU6Hr1G078640	12.346	1.596	-3.04239	1.46262e-125	1.86938e-126
HORVU6Hr1G080360	1.883	0.433	-2.20135	7.14212e-18	3.75492e-18
HORVU6Hr1G088420	0.253	0.023	-2.94429	0.000544647	0.000645535
HORVU7Hr1G009420	0.113	0	-4.53478	0.000457284	0.000537933
HORVU7Hr1G010310	6.45	1.243	-2.34419	2.48277e-39	7.85555e-40
HORVU7Hr1G036070	31.98	5.67	-2.38863	0	0
HORVU7Hr1G036100	0.593	0.15	-2.07582	7.31677e-10	5.36828e-10
HORVU7Hr1G036850	21.67	1.393	-3.95654	9.70654e-251	6.30406e-252
HORVU7Hr1G054710	1.326	0.15	-3.46975	9.78699e-27	3.95269e-27
HORVU7Hr1G058220	1.883	0.446	-2.09444	4.55577e-10	3.30284e-10
HORVU7Hr1G061380	0.893	0.133	-2.7254	5.58432e-05	5.90629e-05
HORVU7Hr1G062800	3.426	0	-7.2767	8.22025e-19	4.18605e-19
HORVU7Hr1G082360	0.276	0.036	-2.88585	0.000769901	0.000931873
HORVU7Hr1G089310	2.306	0.296	-3.03424	1.25008e-23	5.47396e-24
HORVU7Hr1G092600	0.38	0.046	-2.85343	6.29762e-05	6.71123e-05
HORVU7Hr1G096370	0.163	0.036	-2.20103	5.49414e-05	5.80837e-05
HORVU7Hr1G098550	0.2	0.04	-2.97896	0.000438846	0.000515228
HORVU7Hr1G109850	0.8	0.18	-2.11647	0.000650235	0.000780813
HORVU7Hr1G121090	0.346	0.02	-3.88585	0.000160216	0.000178092

## Sheet: up-regulated at T14 in Ganpi2
Gene ID	G_14_CK FPKM	G_14d_T FPKM	log2(G_14d_T/G_14_CK)	Qvalue(G_14_CK-vs-G_14d_T)	Pvalue(G_14_CK-vs-G_14d_T)
BGI_novel_G000006	0	0.493	4.71577	0.000148408	0.000223744
BGI_novel_G000024	0.51	3.36	2.74323	7.88187e-25	3.17105e-25
BGI_novel_G000047	0.05	1.876	5.16914	6.44824e-43	1.49947e-43
BGI_novel_G000057	0.356	1.763	2.33726	2.5019e-07	2.76107e-07
BGI_novel_G000073	0	0.116	6.26705	1.65673e-10	1.38738e-10
BGI_novel_G000081	0.04	0.306	2.94596	2.67213e-12	1.97486e-12
BGI_novel_G000094	0.393	2.583	2.73581	1.64495e-23	6.95656e-24
BGI_novel_G000099	0.89	3.62	2.03155	7.79209e-42	1.85373e-42
BGI_novel_G000102	0	0.16	4.82269	8.24868e-05	0.000120637
BGI_novel_G000104	0	0.073	4.43217	0.00058897	0.000958985
BGI_novel_G000112	0.043	0.736	4.07746	1.61423e-13	1.10305e-13
BGI_novel_G000170	0	0.743	8.20268	2.28219e-31	7.34719e-32
BGI_novel_G000172	0	0.356	7.52566	2.03895e-21	9.32595e-22
BGI_novel_G000250	0.126	0.816	2.71438	7.71858e-08	8.12369e-08
BGI_novel_G000278	0	0.203	6.14667	8.0111e-10	7.08945e-10
BGI_novel_G000286	0.043	0.57	3.70607	2.35023e-13	1.61711e-13
BGI_novel_G000303	0	0.38	7.85718	7.86291e-26	3.04495e-26
BGI_novel_G000330	0	0.046	5.74162	7.58642e-08	7.97988e-08
BGI_novel_G000333	0	0.073	6.25412	1.96573e-10	1.66217e-10
BGI_novel_G000337	0	0.046	5.63063	2.20506e-07	2.42303e-07
BGI_novel_G000346	0.106	0.593	2.49635	2.80623e-06	3.46157e-06
BGI_novel_G000399	0	0.036	4.8268	8.13336e-05	0.000117706
BGI_novel_G000449	0	0.113	5.65167	1.80775e-07	1.97396e-07
BGI_novel_G000482	0	1.793	8.49204	7.17447e-37	1.95476e-37
BGI_novel_G000500	0	0.18	6.49721	5.81265e-12	4.40127e-12
BGI_novel_G000508	0.086	1.366	3.99978	3.53929e-32	1.10726e-32
BGI_novel_G000552	0	0.056	4.41723	0.000628809	0.00102834
BGI_novel_G000559	0.506	2.306	2.19702	3.7273e-41	9.04957e-42
BGI_novel_G000626	0	0.216	5.88816	1.65951e-08	1.64079e-08
BGI_novel_G000640	0	1.13	7.44963	1.62641e-20	7.74347e-21
BGI_novel_G000647	0.073	0.386	2.39857	1.08669e-09	9.73997e-10
BGI_novel_G000656	0.113	0.633	2.47864	1.37031e-22	5.99412e-23
BGI_novel_G000668	0.096	1.42	3.90048	1.47058e-12	1.06759e-12
BGI_novel_G000680	0.063	1.776	4.84842	4.0368e-34	1.18985e-34
BGI_novel_G000681	0.213	1.78	3.08536	6.51524e-36	1.82373e-36
BGI_novel_G000687	0.03	6.466	7.74325	1.13394e-137	7.60057e-139
BGI_novel_G000688	0.07	0.573	3.01533	5.79524e-07	6.65798e-07
BGI_novel_G000721	0	0.69	4.82269	8.24868e-05	0.000120637
BGI_novel_G000774	0.106	0.486	2.19105	3.61031e-14	2.37284e-14
BGI_novel_G000859	0.016	0.176	3.44578	4.95194e-10	4.32339e-10
BGI_novel_G000860	0.46	2.126	2.20793	4.35027e-88	4.74043e-89
BGI_novel_G000892	0.75	4.506	2.60897	8.82343e-26	3.42103e-26
BGI_novel_G000943	0.196	1.176	2.60029	1.70108e-08	1.68268e-08
BGI_novel_G000978	0.066	0.36	2.40765	0.000230502	0.000353543
BGI_novel_G001017	0	0.036	5.11294	1.37308e-05	1.8151e-05
BGI_novel_G001028	0	0.033	5.09172	1.57416e-05	2.1089e-05
BGI_novel_G001055	0.206	1.986	3.26265	2.31426e-29	7.95012e-30
BGI_novel_G001066	0.036	0.263	2.89327	1.07068e-18	5.55161e-19
BGI_novel_G001069	0	0.09	6.18846	4.69765e-10	4.0762e-10
BGI_novel_G001124	0.336	2.653	2.98945	1.55239e-49	3.10593e-50
BGI_novel_G001129	0.523	2.996	2.5252	5.40276e-47	1.14641e-47
BGI_novel_G001138	0.006	0.306	5.75254	1.04371e-47	2.1806e-48
BGI_novel_G001178	0	0.576	7.31362	5.38035e-19	2.75594e-19
BGI_novel_G001217	0.113	0.51	2.18208	0.000552858	0.000897308
BGI_novel_G001233	0.21	1.1	2.38241	1.12334e-06	1.328e-06
BGI_novel_G001244	0.056	0.403	2.86084	9.93432e-22	4.49601e-22
BGI_novel_G001334	0.033	0.25	2.93378	9.0107e-05	0.000132131
BGI_novel_G001352	0	0.206	6.9644	1.3988e-15	8.46217e-16
BGI_novel_G001370	0	0.15	6.63004	6.79941e-13	4.84003e-13
BGI_novel_G001379	0.126	0.74	2.55865	7.94782e-32	2.51362e-32
BGI_novel_G001382	0	0.053	5.23643	5.72982e-06	7.29175e-06
BGI_novel_G001402	0	0.173	5.41108	1.4933e-06	1.77952e-06
BGI_novel_G001423	0.023	0.946	5.36111	4.26719e-30	1.42844e-30
BGI_novel_G001480	0.016	0.42	4.57668	5.84346e-21	2.72765e-21
BGI_novel_G001483	0	0.196	7.06235	1.80239e-16	1.03942e-16
BGI_novel_G001484	0	0.543	7.85315	8.99839e-26	3.49236e-26
BGI_novel_G001486	0	0.316	7.72462	5.72866e-24	2.37195e-24
BGI_novel_G001490	0.07	0.453	2.69786	1.69679e-15	1.03031e-15
BGI_novel_G001495	0	0.17	6.12344	1.07007e-09	9.58929e-10
BGI_novel_G001496	0.02	0.283	3.79785	2.10102e-20	1.00684e-20
BGI_novel_G001498	0	0.193	7.00855	5.64117e-16	3.33513e-16
BGI_novel_G001504	0	1.08	9.5153	8.62503e-65	1.32438e-65
BGI_novel_G001579	0.016	0.15	3.35296	2.39639e-05	3.2595e-05
BGI_novel_G001603	0.073	0.65	3.18526	4.36545e-11	3.50552e-11
BGI_novel_G001619	0.093	0.54	2.54534	3.83868e-31	1.24445e-31
BGI_novel_G001723	1.206	23.513	4.31629	1.12374e-79	1.36592e-80
BGI_novel_G001731	0	0.21	4.95079	3.89857e-05	5.4473e-05
BGI_novel_G001763	0.153	0.733	2.23674	1.78963e-14	1.15215e-14
BGI_novel_G001765	0	0.153	4.76057	0.000117161	0.000173568
BGI_novel_G001789	0.326	2.493	2.95326	5.35141e-24	2.21368e-24
BGI_novel_G001797	0.203	1.526	2.92486	1.70946e-25	6.70761e-26
BGI_novel_G001838	0	0.206	5.19405	7.81976e-06	1.00486e-05
BGI_novel_G001890	0.643	11.26	4.13836	4.73053e-247	1.76725e-248
BGI_novel_G001892	2.77	18.803	2.77033	0	0
BGI_novel_G001904	3.72	15.97	2.10684	5.56648e-271	1.84609e-272
BGI_novel_G001916	0.01	0.206	4.40765	3.03446e-06	3.753e-06
BGI_novel_G001944	0.026	0.33	3.7016	2.97383e-20	1.43434e-20
BGI_novel_G001979	0.043	0.203	2.22186	6.36165e-05	9.11021e-05
BGI_novel_G001994	0.113	0.656	2.52881	8.33729e-12	6.38348e-12
BGI_novel_G002075	0	0.243	5.85831	2.28894e-08	2.28978e-08
BGI_novel_G002126	0.03	1.866	5.95196	2.57432e-82	3.00714e-83
BGI_novel_G002129	0	0.806	8.22586	8.91241e-32	2.82284e-32
BGI_novel_G002131	0.013	0.426	4.97866	1.80281e-19	9.01319e-20
BGI_novel_G002137	0.143	1.133	2.97617	1.93385e-35	5.47777e-36
BGI_novel_G002139	0	0.52	7.68464	1.95736e-23	8.30514e-24
BGI_novel_G002148	0.353	2.043	2.54177	7.43027e-38	1.97252e-38
BGI_novel_G002149	0	0.096	4.50847	0.000418111	0.000664451
BGI_novel_G002164	0	0.186	6.61881	8.20449e-13	5.87144e-13
BGI_novel_G002202	0	0.1	5.51358	6.28905e-07	7.24436e-07
BGI_novel_G002207	0	0.073	5.70239	1.11381e-07	1.19147e-07
BGI_novel_G002228	0	5.453	8.53339	9.92527e-38	2.64103e-38
BGI_novel_G002295	0	0.026	4.55635	0.000332442	0.000523067
BGI_novel_G002322	0.306	1.356	2.1579	5.47348e-15	3.41964e-15
BGI_novel_G002323	0	0.12	4.46951	0.000497168	0.0008031
BGI_novel_G002425	0	0.273	5.5059	6.72913e-07	7.76383e-07
BGI_novel_G002439	0	0.19	5.72241	9.18836e-08	9.72127e-08
BGI_novel_G002501	0.893	5.6	2.70852	8.89376e-14	5.96889e-14
BGI_novel_G002582	0.01	0.13	3.94298	5.75587e-06	7.32668e-06
BGI_novel_G002587	0.056	0.27	2.21193	1.51563e-08	1.49488e-08
BGI_novel_G002596	0.343	1.89	2.46905	1.29084e-35	3.64236e-36
BGI_novel_G002631	0.223	1.406	2.64257	5.98986e-76	7.68083e-77
BGI_novel_G002636	0.02	0.15	2.81048	3.34086e-06	4.14492e-06
BGI_novel_G002707	0	0.02	5.14214	1.12088e-05	1.47195e-05
BGI_novel_G002724	1.866	43.443	4.56538	0	0
BGI_novel_G002727	0	1.466	5.40971	1.51032e-06	1.80038e-06
BGI_novel_G002738	0	0.206	5.91596	1.22109e-08	1.1967e-08
BGI_novel_G002739	0.076	0.45	2.57925	6.31238e-10	5.55086e-10
BGI_novel_G002746	0.01	1.866	7.60779	2.81998e-43	6.48747e-44
BGI_novel_G002813	0	0.153	6.2644	1.71758e-10	1.43994e-10
BGI_novel_G002897	0.01	0.676	6.2254	5.02188e-18	2.6944e-18
BGI_novel_G002917	0	0.16	5.19723	7.64272e-06	9.81226e-06
BGI_novel_G002926	0	0.416	7.52106	2.3149e-21	1.06259e-21
BGI_novel_G002931	0.043	0.58	3.71751	1.82299e-16	1.0516e-16
BGI_novel_G002951	0	0.05	5.16019	9.87617e-06	1.29067e-05
BGI_novel_G002975	0.01	0.053	2.4189	1.06124e-05	1.39059e-05
BGI_novel_G002977	0.013	0.173	3.62269	9.13873e-15	5.77699e-15
BGI_novel_G002985	0	0.136	6.06365	2.22927e-09	2.04777e-09
BGI_novel_G002999	0.583	3.376	2.54656	2.04905e-115	1.67263e-116
BGI_novel_G003018	0	0.453	6.80402	3.15994e-14	2.06503e-14
BGI_novel_G003031	0	0.1	5.06844	1.84161e-05	2.48065e-05
BGI_novel_G003034	0	0.24	6.84417	1.4876e-14	9.53319e-15
BGI_novel_G003044	0	0.596	5.33726	2.6711e-06	3.28866e-06
BGI_novel_G003107	0	0.106	6.99192	7.95275e-16	4.74871e-16
BGI_novel_G003161	0	0.123	4.50718	0.000420572	0.000668656
BGI_novel_G003268	0	0.46	7.18445	1.18029e-17	6.44997e-18
BGI_novel_G003286	0.036	0.203	2.54955	3.038e-06	3.75761e-06
BGI_novel_G003290	0	0.15	5.88026	1.80986e-08	1.7931e-08
BGI_novel_G003343	1.826	9.273	2.34508	0	0
BGI_novel_G003358	0.29	1.563	2.45675	5.43274e-32	1.70848e-32
BGI_novel_G003366	0.233	1.23	2.40393	2.88231e-13	1.99934e-13
BGI_novel_G003370	0.036	0.283	2.91566	6.04957e-10	5.31271e-10
BGI_novel_G003453	0	0.45	6.08185	1.78613e-09	1.63003e-09
BGI_novel_G003466	0.046	0.32	2.85395	5.22526e-05	7.42318e-05
BGI_novel_G003482	0.18	0.81	2.22478	4.82086e-06	6.09757e-06
BGI_novel_G003495	0.08	1.466	4.1667	5.3796e-13	3.79886e-13
BGI_novel_G003530	0	0.09	5.39384	1.71079e-06	2.05889e-06
BGI_novel_G003550	0.17	2.503	3.92704	6.80301e-11	5.54903e-11
BGI_novel_G003572	0	0.17	5.77022	5.68218e-08	5.92259e-08
BGI_novel_G003641	7.433	98.026	3.73856	0	0
BGI_novel_G003656	0	1.076	8.55651	3.22348e-38	8.46475e-39
BGI_novel_G003678	0.233	1.173	2.33726	1.48241e-27	5.40449e-28
BGI_novel_G003714	0.06	0.39	2.65475	8.37786e-15	5.28104e-15
BGI_novel_G003775	0	0.263	7.27611	1.35202e-18	7.04821e-19
BGI_novel_G003779	0	0.026	4.36441	0.000792443	0.00130969
BGI_novel_G003801	0	0.106	5.36158	2.21814e-06	2.69428e-06
BGI_novel_G003802	0	0.076	4.83295	7.85533e-05	0.000113444
BGI_novel_G003858	0.093	0.573	2.68283	6.41136e-05	9.18388e-05
BGI_novel_G003920	0	0.016	5.17722	8.75828e-06	1.13872e-05
BGI_novel_G003932	0	0.033	5.17318	9.01082e-06	1.17317e-05
BGI_novel_G003934	0.01	0.073	2.75966	3.22523e-08	3.25974e-08
BGI_novel_G003937	0	0.173	7.3928	7.26217e-20	3.55853e-20
BGI_novel_G003944	0.073	0.323	2.14999	4.8148e-09	4.55705e-09
BGI_novel_G003954	0	0.126	6.28847	1.2327e-10	1.02539e-10
BGI_novel_G003980	0	0.64	6.90869	4.27427e-15	2.65215e-15
BGI_novel_G004006	1.12	5.196	2.22196	9.54158e-69	1.36877e-69
BGI_novel_G004104	0	0.136	4.85831	6.77648e-05	9.73057e-05
BGI_novel_G004141	0	0.206	6.05535	2.45522e-09	2.27078e-09
BGI_novel_G004142	0	0.303	6.51613	4.32858e-12	3.24629e-12
BGI_novel_G004153	0	0.176	6.51836	4.17957e-12	3.13129e-12
BGI_novel_G004177	0.04	0.276	2.82269	0.000878565	0.0014602
BGI_novel_G004209	0	0.21	5.43554	1.21813e-06	1.44309e-06
BGI_novel_G004221	0	0.073	4.43487	0.000581989	0.000946895
BGI_novel_G004224	0	0.276	5.34014	2.62802e-06	3.21235e-06
BGI_novel_G004253	1.276	5.83	2.20429	9.70948e-74	1.29407e-74
BGI_novel_G004259	0	0.21	7.07862	1.26478e-16	7.25455e-17
BGI_novel_G004300	0.096	1.013	3.40137	3.70856e-14	2.43882e-14
BGI_novel_G004414	0	0.593	6.08829	1.64964e-09	1.50265e-09
BGI_novel_G004459	0	0.153	6.10745	1.30639e-09	1.1776e-09
BGI_novel_G004509	0.043	1.096	4.66778	1.28994e-48	2.64095e-49
BGI_novel_G004517	0.046	0.303	2.71426	8.97588e-24	3.74714e-24
BGI_novel_G004521	0	0.516	8.82281	2.65171e-44	5.9665e-45
BGI_novel_G004533	0	0.156	5.21461	6.72835e-06	8.6095e-06
BGI_novel_G004555	0.41	2.39	2.55299	4.36278e-52	8.31538e-53
BGI_novel_G004640	0.096	0.55	2.51248	1.44764e-06	1.72407e-06
BGI_novel_G004688	0.06	0.866	3.92222	8.32458e-08	8.77765e-08
BGI_novel_G004701	0	0.19	6.1121	1.23347e-09	1.10958e-09
BGI_novel_G004711	0.056	0.27	2.23496	0.000154331	0.000232996
BGI_novel_G004759	0	0.16	6.3048	9.86942e-11	8.12382e-11
BGI_novel_G004795	0.08	0.703	3.17175	1.18487e-21	5.37438e-22
BGI_novel_G004800	0.706	3.633	2.35007	1.57052e-98	1.52596e-99
BGI_novel_G004810	0	0.116	4.9116	4.93201e-05	6.99317e-05
BGI_novel_G004813	0.04	0.16	2.04744	0.000760776	0.00125527
BGI_novel_G004869	0	0.053	4.82886	8.03884e-05	0.000116267
BGI_novel_G004930	0	0.023	4.67868	0.000180967	0.00027467
BGI_novel_G004946	0	0.056	4.47738	0.000483467	0.000773194
BGI_novel_G004948	0	0.12	5.78246	5.04281e-08	5.20526e-08
BGI_novel_G004961	0	0.433	7.16284	1.93594e-17	1.06967e-17
BGI_novel_G005029	0.003	0.09	4.72599	4.42865e-07	5.01124e-07
BGI_novel_G005030	0	0.266	7.1297	4.08731e-17	2.29647e-17
BGI_novel_G005031	0	0.146	6.53764	3.07534e-12	2.28777e-12
BGI_novel_G005034	0	0.233	7.27592	1.35813e-18	7.08113e-19
BGI_novel_G005035	0	0.12	5.68606	1.30773e-07	1.4041e-07
BGI_novel_G005061	0	0.193	6.06583	2.17132e-09	1.99285e-09
BGI_novel_G005086	0	0.21	6.54889	2.57477e-12	1.90159e-12
BGI_novel_G005236	0	0.07	6.95103	1.83555e-15	1.11685e-15
BGI_novel_G005332	0	0.223	5.18526	8.267e-06	1.07286e-05
BGI_novel_G005343	3.913	22.04	2.50751	8.54312e-193	4.08735e-194
BGI_novel_G005344	0.236	2.303	3.2967	8.43786e-40	2.1168e-40
BGI_novel_G005400	0	0.053	5.0279	2.40566e-05	3.27369e-05
BGI_novel_G005430	0.043	0.696	4.01058	6.57651e-65	1.00676e-65
BGI_novel_G005535	0.123	0.546	2.15353	0.000190383	0.000289509
BGI_novel_G005542	0.26	2.97	3.55965	2.33588e-08	2.33783e-08
BGI_novel_G005543	0.126	2.396	4.2948	4.74995e-10	4.12195e-10
BGI_novel_G005548	0	0.05	5.48717	7.91047e-07	9.18027e-07
BGI_novel_G005601	0.016	0.16	3.29231	2.09725e-10	1.77729e-10
BGI_novel_G005606	0	0.116	5.79354	4.49932e-08	4.62714e-08
BGI_novel_G005619	0.083	0.423	2.36815	5.66813e-09	5.39155e-09
BGI_novel_G005627	0	0.216	6.74352	9.53309e-14	6.40611e-14
BGI_novel_G005688	0	0.113	5.31838	3.09497e-06	3.83144e-06
BGI_novel_G005826	0.033	0.18	2.48385	3.57923e-06	4.45039e-06
BGI_novel_G005839	0.086	0.663	2.97102	2.67268e-16	1.55459e-16
BGI_novel_G005855	0	0.383	4.31692	0.000959158	0.00161702
BGI_novel_G005869	0	0.446	7.6764	2.51681e-23	1.0718e-23
BGI_novel_G005901	0	0.416	6.73177	1.17424e-13	7.94636e-14
BGI_novel_G005969	0.053	0.416	2.90656	2.10442e-08	2.1016e-08
BGI_novel_G005971	0	0.04	5.0606	1.94014e-05	2.6188e-05
BGI_novel_G005976	0	0.106	6.52851	3.55431e-12	2.65568e-12
[truncated: 964 more rows]

## Sheet: down-regulated at T14 in Ganpi2
Gene ID	G_14_CK FPKM	G_14d_T FPKM	log2(G_14d_T/G_14_CK)	Qvalue(G_14_CK-vs-G_14d_T)	Pvalue(G_14_CK-vs-G_14d_T)
[truncated: 491 more rows]

[truncated: 2 more sheets: up-regulated at T18 in Ganpi2, down-regulated at T18 in Ganpi2]
