# Supplementary material for: Transcriptome Analysis and Functional Characterization of the HvLRR_8-1 Gene Involved in Barley Resistance to Pyrenophora graminea
Source: Plants (Basel). 2025 Jul 30;14(15):2350. doi: 10.3390/plants14152350 (PMC12348818; doi:10.3390/plants14152350)
Supplement: Supplementary file 1 [file plants-14-02350-s001.zip › Supplementary Table/Table S5 DEGs FPKM belonged to profiles with significant trend threshold 0.05 in Ganpi2.xlsx]

## Sheet: Profile 6
Gene ID	G_7d_T-FPKM	G_14d_T-FPKM	G_18d_T-FPKM
BGI_novel_G000006	0	0.49	0.07
BGI_novel_G000024	0.3	3.36	1.18
BGI_novel_G000118	0	0.07	0.17
BGI_novel_G000138	0.12	0.88	1.55
BGI_novel_G000162	0.03	0.19	0.19
BGI_novel_G000170	0	0.74	0.53
BGI_novel_G000201	0.01	0.15	0.33
BGI_novel_G000250	0	0.82	0.29
BGI_novel_G000280	0	0.05	0.11
BGI_novel_G000303	0.02	0.38	0.4
BGI_novel_G000327	0	0.08	0.05
BGI_novel_G000337	0	0.05	0.06
BGI_novel_G000346	0	0.59	0.13
BGI_novel_G000392	0	0.26	0.24
BGI_novel_G000455	0	0.13	0.14
BGI_novel_G000465	0.03	0.29	0.13
BGI_novel_G000500	0	0.18	0.42
BGI_novel_G000508	0.32	1.37	1.2
BGI_novel_G000514	0.12	1.15	0.43
BGI_novel_G000552	0	0.06	0.25
BGI_novel_G000559	0.2	2.31	1.35
BGI_novel_G000668	0	1.42	0.28
BGI_novel_G000681	0.06	1.78	0.71
BGI_novel_G000688	0.11	0.57	0.54
BGI_novel_G000702	14.09	64.47	54.65
BGI_novel_G000721	0	0.69	0.1
BGI_novel_G000774	0	0.49	0.25
BGI_novel_G000789	0	0.05	0.07
BGI_novel_G000831	0	0.44	0.68
BGI_novel_G000852	0	0.72	0.14
BGI_novel_G000853	0	0.72	0.14
BGI_novel_G000860	0.13	2.13	0.58
BGI_novel_G000943	0.1	1.18	1.21
BGI_novel_G000978	0.02	0.36	0.1
BGI_novel_G001034	1.78	10.83	5.51
BGI_novel_G001042	0	1.35	3.12
BGI_novel_G001056	0	0.25	0.43
BGI_novel_G001057	0	0.09	0.25
BGI_novel_G001124	0.01	2.65	0.61
BGI_novel_G001126	0.02	0.59	0.63
BGI_novel_G001128	0	1.17	0.31
BGI_novel_G001135	0	0.09	0.29
BGI_novel_G001178	0	0.58	0.28
BGI_novel_G001184	0	0.42	0.08
BGI_novel_G001239	0	0.05	0.12
BGI_novel_G001252	0.03	0.12	0.06
BGI_novel_G001303	0.03	0.32	0.31
BGI_novel_G001304	0	0.24	0.35
BGI_novel_G001360	0.07	0.98	0.99
BGI_novel_G001379	0	0.74	0.24
BGI_novel_G001419	0.27	1.6	1.46
BGI_novel_G001423	0	0.95	0.17
BGI_novel_G001480	0	0.42	0.4
BGI_novel_G001486	0	0.32	0.23
BGI_novel_G001496	0	0.28	0.86
BGI_novel_G001497	0	0.11	0.31
BGI_novel_G001498	0	0.19	0.57
BGI_novel_G001601	0	0.84	0.75
BGI_novel_G001648	0	0.24	0.9
BGI_novel_G001651	0	0.72	0.73
BGI_novel_G001668	0	0.29	0.11
BGI_novel_G001723	0.06	23.51	3.83
BGI_novel_G001763	0.04	0.73	0.38
BGI_novel_G001764	0	0.39	0.29
BGI_novel_G001789	0.05	2.49	0.89
BGI_novel_G001797	0.11	1.53	2.13
BGI_novel_G001803	0	0.13	0.19
BGI_novel_G001823	0.01	0.54	0.21
BGI_novel_G001885	0.05	0.24	0.29
BGI_novel_G001890	0.29	11.26	2.9
BGI_novel_G001892	0.74	18.8	6.33
BGI_novel_G001896	0.27	1.97	2.9
BGI_novel_G001913	0	0.36	0.22
BGI_novel_G001944	0.08	0.33	0.49
BGI_novel_G001972	0.05	0.53	0.62
BGI_novel_G002044	0.03	0.52	0.95
BGI_novel_G002133	0.09	0.43	0.68
BGI_novel_G002139	0	0.52	0.53
BGI_novel_G002148	0.11	2.04	0.65
BGI_novel_G002189	0.55	5.26	3.79
BGI_novel_G002196	0.03	0.38	0.39
BGI_novel_G002381	0	0.17	0.06
BGI_novel_G002433	0.48	17.29	10.16
BGI_novel_G002596	0.07	1.89	0.47
BGI_novel_G002625	0.09	0.77	0.42
BGI_novel_G002636	0.01	0.15	0.07
BGI_novel_G002642	0	0.71	1.15
BGI_novel_G002643	0.14	1.24	0.64
BGI_novel_G002671	0	0.16	0.25
BGI_novel_G002676	0	0.22	0.14
BGI_novel_G002692	4.57	41.81	52.18
BGI_novel_G002693	0.36	15.89	13.83
BGI_novel_G002695	0	0.5	0.83
BGI_novel_G002696	10.11	98.93	125.95
BGI_novel_G002720	2.37	21.57	21.77
BGI_novel_G002724	0.24	43.44	10.21
BGI_novel_G002727	0	1.47	0.5
BGI_novel_G002740	0.09	9.22	3.97
BGI_novel_G002741	0	8.18	5
BGI_novel_G002746	0	1.87	0.2
BGI_novel_G002798	0	0.14	0.1
BGI_novel_G002827	0.02	0.79	0.2
BGI_novel_G002873	0.53	3.42	1.36
BGI_novel_G002930	0	0.04	0.13
BGI_novel_G002977	0	0.17	0.17
BGI_novel_G003029	0	0.75	1.49
BGI_novel_G003032	0	0.32	0.53
BGI_novel_G003034	0	0.24	0.18
BGI_novel_G003040	0	0.27	0.08
BGI_novel_G003066	0	0.68	0.4
BGI_novel_G003068	0.07	1.1	0.91
BGI_novel_G003101	0.22	1.73	1.18
BGI_novel_G003104	0	0.04	0.07
BGI_novel_G003251	0.08	0.89	0.3
BGI_novel_G003343	1.6	9.27	7.58
BGI_novel_G003347	0.11	0.72	0.41
BGI_novel_G003378	0	0.33	0.26
BGI_novel_G003501	0	0.73	0.24
BGI_novel_G003506	0.02	0.26	0.29
BGI_novel_G003542	0	0.27	0.61
BGI_novel_G003565	0.03	0.77	1.46
BGI_novel_G003572	0	0.17	0.02
BGI_novel_G003590	0.16	8	2.89
BGI_novel_G003594	0.02	0.24	0.52
BGI_novel_G003630	0	0.33	0.21
BGI_novel_G003640	0	0.18	0.28
BGI_novel_G003641	13.08	98.03	41.77
BGI_novel_G003656	0.03	1.08	0.38
BGI_novel_G003678	0.31	1.17	1.41
BGI_novel_G003714	0	0.39	0.17
BGI_novel_G003726	0	0.37	0.79
BGI_novel_G003734	0.04	0.34	0.31
BGI_novel_G003776	0.01	0.13	0.11
BGI_novel_G003858	0	0.57	0.46
BGI_novel_G003934	0.02	0.07	0.1
BGI_novel_G003943	0.04	0.41	0.14
BGI_novel_G004006	0.17	5.2	2.15
BGI_novel_G004073	0.04	0.47	0.35
BGI_novel_G004096	0	0.21	0.43
BGI_novel_G004099	0.13	0.91	0.92
BGI_novel_G004104	0	0.14	0.52
BGI_novel_G004114	0	0.11	0.04
BGI_novel_G004150	0	0.09	0.32
BGI_novel_G004153	0	0.18	0.05
BGI_novel_G004171	0	0.22	0.28
BGI_novel_G004209	0.03	0.21	0.17
BGI_novel_G004253	0.39	5.83	4.21
BGI_novel_G004300	0.03	1.01	0.77
BGI_novel_G004391	0.03	0.58	0.46
BGI_novel_G004555	0.15	2.39	0.68
BGI_novel_G004724	0	0.16	0.33
BGI_novel_G004811	0.04	0.53	0.18
BGI_novel_G004826	0	0.6	0.54
BGI_novel_G004874	0	0.04	0.11
BGI_novel_G004902	0	0.21	0.12
BGI_novel_G005029	0	0.09	0.27
BGI_novel_G005042	0	0.07	0.11
BGI_novel_G005049	0	0.07	0.23
BGI_novel_G005116	0	0.28	0.28
BGI_novel_G005162	0	0.03	0.03
BGI_novel_G005190	0.28	1.33	0.62
BGI_novel_G005343	0.72	22.04	5.55
BGI_novel_G005344	0.23	2.3	1.82
BGI_novel_G005379	0	0.31	0.58
BGI_novel_G005404	0	0.08	0.02
BGI_novel_G005441	0.06	0.75	0.51
BGI_novel_G005535	0.08	0.55	0.34
BGI_novel_G005542	0	2.97	1.21
BGI_novel_G005543	0	2.4	0.58
BGI_novel_G005548	0	0.05	0.1
BGI_novel_G005609	0	0.06	0.07
BGI_novel_G005636	0.08	0.84	0.35
BGI_novel_G005638	0.05	0.89	0.3
BGI_novel_G005688	0	0.11	0.18
BGI_novel_G005702	0	0.1	0.12
BGI_novel_G005826	0	0.18	0.17
BGI_novel_G005832	0.02	0.48	0.33
BGI_novel_G005835	0	0.16	0.03
BGI_novel_G005836	0.23	1.39	1.06
BGI_novel_G005918	0	0.53	0.08
BGI_novel_G005927	0.2	1.18	1.21
BGI_novel_G005973	0	0.06	0.02
BGI_novel_G005975	0	0.17	0.26
BGI_novel_G005984	0	0.06	0.16
BGI_novel_G006050	0	0.29	0.03
BGI_novel_G006085	0	0.17	0.7
BGI_novel_G006103	0	0.26	0.03
BGI_novel_G006119	0	0.39	0.51
BGI_novel_G006121	0	0.06	0.08
BGI_novel_G006129	0.05	0.2	0.19
BGI_novel_G006133	0.01	0.46	0.08
BGI_novel_G006165	0	0.14	0.14
BGI_novel_G006266	0.08	39.84	3.17
BGI_novel_G006299	0.06	0.42	0.37
BGI_novel_G006300	0	0.91	0.2
BGI_novel_G006330	0.14	1.27	1.52
BGI_novel_G006371	0	4.47	1.56
BGI_novel_G006436	0.01	0.57	1.32
BGI_novel_G006448	0	0.09	0.03
BGI_novel_G006453	0.19	0.78	0.53
BGI_novel_G006554	0.74	4.25	2.22
BGI_novel_G006572	0.07	0.61	0.32
BGI_novel_G006598	0	0.14	0.27
BGI_novel_G006733	0	0.55	0.04
BGI_novel_G006743	0.07	0.44	0.26
BGI_novel_G006752	0	1.27	0.11
BGI_novel_G006768	0.02	0.25	0.35
BGI_novel_G006785	0	0.42	0.49
BGI_novel_G006827	0.02	0.51	0.47
BGI_novel_G006846	0.62	9.97	12.28
BGI_novel_G006861	0	0.14	0.11
BGI_novel_G006864	11.16	116.56	40.45
BGI_novel_G006886	0	81.21	20.83
BGI_novel_G006920	0	0.83	0.4
HORVU0Hr1G001780	0.03	0.54	0.44
HORVU0Hr1G001900	0	0.24	0.02
HORVU0Hr1G002770	0.23	2.82	3.02
HORVU0Hr1G003890	13.3	94.22	41.81
HORVU0Hr1G004970	0	0.12	0.28
HORVU0Hr1G007340	6.47	60.33	92.29
HORVU0Hr1G009410	1.96	109.21	23.61
HORVU0Hr1G009440	3.9	135.92	59.43
HORVU0Hr1G009460	4.07	117.4	29.58
HORVU0Hr1G009470	1.26	17.35	5.92
HORVU0Hr1G010070	0.06	3.27	0.79
HORVU0Hr1G010080	0.62	12.83	5.14
HORVU0Hr1G010200	0.47	2.93	1.81
HORVU0Hr1G011720	29.76	242.77	149.06
HORVU0Hr1G011730	0.96	5.72	3.84
HORVU0Hr1G012940	12.34	177.42	78.73
HORVU0Hr1G014300	0.13	0.37	0.52
HORVU0Hr1G015190	0.06	0.32	0.53
HORVU0Hr1G016130	0.05	0.77	0.58
HORVU0Hr1G017720	0	0.02	0.02
HORVU0Hr1G021480	0.22	2.85	1.03
HORVU0Hr1G022130	0	0.2	0.02
HORVU0Hr1G022290	0.01	0.21	0.12
HORVU0Hr1G022520	0.04	1.51	0.43
HORVU0Hr1G023720	0	4.34	0.09
HORVU0Hr1G023740	0.92	3.82	4.03
HORVU0Hr1G025770	0.15	1.11	1.08
HORVU0Hr1G029480	0	0.62	0.69
HORVU0Hr1G037190	0.15	3.47	1.95
HORVU0Hr1G039020	0.11	9.39	6.15
HORVU0Hr1G039840	0.11	0.91	0.43
HORVU0Hr1G040230	0.14	0.6	0.66
HORVU1Hr1G000230	0	0.07	0.14
HORVU1Hr1G000560	1.31	12.55	12.25
HORVU1Hr1G000660	0.38	2.89	2.61
HORVU1Hr1G001770	0.15	1.37	2.14
HORVU1Hr1G001960	0.38	33.18	4.73
HORVU1Hr1G002000	0.01	0.52	0.63
HORVU1Hr1G002160	0.04	2.63	0.96
HORVU1Hr1G002620	0	0.19	0.04
HORVU1Hr1G002900	0.02	0.11	0.05
HORVU1Hr1G003020	0	0.68	0.03
HORVU1Hr1G004150	359.29	1382.64	1592.04
HORVU1Hr1G005180	0.09	0.56	0.5
HORVU1Hr1G005760	0.02	1.03	0.2
HORVU1Hr1G009070	0.03	1.07	3.42
HORVU1Hr1G009610	0.01	0.51	1.31
HORVU1Hr1G009640	0	0.43	0.04
HORVU1Hr1G011730	0	0.16	0.05
HORVU1Hr1G015210	0.48	7	11.82
HORVU1Hr1G016080	0.33	10.15	2.86
HORVU1Hr1G016730	1.82	5.32	7.64
HORVU1Hr1G018010	0	0.56	0.16
HORVU1Hr1G018200	0	0.13	0.04
HORVU1Hr1G019410	0	0.67	0.13
HORVU1Hr1G019740	0.04	5.92	0.81
HORVU1Hr1G019750	0.03	4.49	0.64
HORVU1Hr1G019770	0.04	1.71	0.4
HORVU1Hr1G020410	1.3	10.63	6.94
HORVU1Hr1G020430	0.24	2.68	1.03
HORVU1Hr1G020450	2.15	13.83	11.82
HORVU1Hr1G020800	0	0.58	0.09
HORVU1Hr1G021180	2.63	69.35	39.51
HORVU1Hr1G024280	0.11	0.49	0.53
HORVU1Hr1G025120	0	0.53	0.1
HORVU1Hr1G029920	0.12	4.67	2.21
HORVU1Hr1G032000	0	0.85	0.24
HORVU1Hr1G037160	0	0.19	0.19
HORVU1Hr1G038230	0.02	0.13	0.11
HORVU1Hr1G042770	0	0.57	0.21
HORVU1Hr1G043500	0	0.75	0.26
HORVU1Hr1G043910	23.05	293.55	158.52
HORVU1Hr1G044770	0.94	14.41	5.25
HORVU1Hr1G049190	36.05	640.5	525.94
HORVU1Hr1G049820	0	0.27	0.02
HORVU1Hr1G051580	0.56	3.82	7.3
HORVU1Hr1G051590	0.07	5.29	1.87
HORVU1Hr1G051620	0.08	3.66	1.03
HORVU1Hr1G051640	0	0.73	0.44
HORVU1Hr1G052430	67.43	271.63	261.89
HORVU1Hr1G056890	0	1.54	0.24
HORVU1Hr1G059010	0	0.85	0.12
HORVU1Hr1G059560	0	3.57	0.62
HORVU1Hr1G061170	0.1	1.35	0.45
HORVU1Hr1G061830	0.05	0.54	0.17
HORVU1Hr1G061970	0	0.8	0.12
HORVU1Hr1G063450	0.01	3.51	0.63
HORVU1Hr1G063710	0.01	0.14	0.15
HORVU1Hr1G066390	0.01	0.46	0.07
HORVU1Hr1G069000	1.61	10.84	8.54
HORVU1Hr1G069200	0.23	2.99	2.06
HORVU1Hr1G069800	0.2	11	6.48
HORVU1Hr1G070250	0.4	1.92	1.32
HORVU1Hr1G071750	0.09	2.67	0.76
HORVU1Hr1G072140	0	0.19	0.06
HORVU1Hr1G072670	0.06	0.4	0.52
HORVU1Hr1G072720	0.11	1.62	0.44
HORVU1Hr1G073340	0.04	0.88	0.26
HORVU1Hr1G073900	0	0.24	0.07
HORVU1Hr1G074030	0.08	0.73	0.31
HORVU1Hr1G074790	0.22	6.27	9.29
HORVU1Hr1G075390	1.35	5.41	5.02
HORVU1Hr1G075780	0.2	15.29	4.92
HORVU1Hr1G076660	0	3.16	0.45
HORVU1Hr1G078280	0.02	0.18	0.27
HORVU1Hr1G078710	0.11	1.24	0.6
HORVU1Hr1G080500	0.02	0.36	0.09
HORVU1Hr1G084720	0.37	2.65	1.43
HORVU1Hr1G084750	0.03	0.59	0.51
HORVU1Hr1G085840	0.15	6.61	1.12
HORVU1Hr1G086190	0.23	1.64	2.33
HORVU1Hr1G088680	0.3	4.06	1.9
HORVU1Hr1G089520	0.01	1.92	0.27
HORVU1Hr1G090110	0.23	1.38	1.25
HORVU1Hr1G090130	0.23	2.46	1.08
HORVU1Hr1G090670	0	0.13	0.03
HORVU1Hr1G091340	0.07	0.53	0.2
HORVU1Hr1G091970	0.07	0.52	0.71
HORVU1Hr1G092240	1.23	32.58	12.73
HORVU1Hr1G092300	1.18	10.53	6.14
HORVU1Hr1G092640	0	1.37	0.34
HORVU1Hr1G092650	0.15	1.72	1.33
HORVU1Hr1G093890	3.78	48.47	13.94
HORVU1Hr1G093900	2.78	56.32	45.31
HORVU1Hr1G093950	0.03	0.45	0.15
HORVU1Hr1G094160	0.28	9.41	4.27
HORVU1Hr1G094180	0	0.73	0.62
HORVU1Hr1G094230	0	2.09	0.18
HORVU2Hr1G000140	0.03	0.69	0.33
HORVU2Hr1G001780	0.17	2.39	0.65
HORVU2Hr1G001960	0.03	0.78	0.41
HORVU2Hr1G002750	1.07	16.2	8.1
HORVU2Hr1G002830	1.12	9.95	9.17
HORVU2Hr1G002840	0.06	0.22	0.24
HORVU2Hr1G003070	0.01	0.42	0.6
HORVU2Hr1G003230	0	1.14	0.16
HORVU2Hr1G003720	0.06	0.75	0.37
HORVU2Hr1G003780	0.04	0.2	0.29
HORVU2Hr1G004000	0.18	4.27	4.54
HORVU2Hr1G004200	0	0.22	0.02
HORVU2Hr1G004440	0.05	0.87	0.6
HORVU2Hr1G004510	0.73	3.98	2.73
HORVU2Hr1G004530	2.99	28.78	10.74
HORVU2Hr1G004540	3.35	24.92	11.7
HORVU2Hr1G004550	7.96	76.89	28.1
HORVU2Hr1G004600	10.56	134.73	40.32
HORVU2Hr1G004610	2.02	10.4	8.12
HORVU2Hr1G004640	6.79	62.36	27.09
HORVU2Hr1G006100	0.14	1.51	0.93
HORVU2Hr1G007340	0	1.14	0.31
HORVU2Hr1G007640	0	1.36	0.18
HORVU2Hr1G008120	0.16	4.69	4.39
HORVU2Hr1G008140	0.02	0.34	0.13
HORVU2Hr1G008220	0.05	1.44	0.62
HORVU2Hr1G008370	0.12	0.64	0.39
HORVU2Hr1G008960	0.05	3.64	0.73
HORVU2Hr1G008980	0.82	12.56	5.16
HORVU2Hr1G011420	0	0.59	0.03
HORVU2Hr1G012140	0.01	0.24	0.07
HORVU2Hr1G012830	0.13	1.24	1.12
HORVU2Hr1G012940	0	0.61	0.09
HORVU2Hr1G013980	0.24	1.42	1.46
HORVU2Hr1G014890	0.01	0.53	0.39
HORVU2Hr1G014900	0	0.09	0.06
HORVU2Hr1G017420	0.05	38.02	2.23
HORVU2Hr1G018390	0.04	3.59	0.95
HORVU2Hr1G018430	0.1	1.73	0.43
HORVU2Hr1G018530	0.04	6.5	0.56
HORVU2Hr1G018550	0	1.5	0.9
HORVU2Hr1G021810	1.26	28.24	7.94
HORVU2Hr1G023750	0.35	4.57	2.5
HORVU2Hr1G024190	0	0.55	0.09
HORVU2Hr1G024740	0.34	1.82	0.79
HORVU2Hr1G025480	0.26	11.51	3.5
HORVU2Hr1G025660	1.21	8.51	4.46
HORVU2Hr1G025730	0.61	14.6	6.89
HORVU2Hr1G025740	0.07	4.81	1.74
HORVU2Hr1G025810	0.88	3.8	2.23
HORVU2Hr1G026380	0.49	3.84	2.03
HORVU2Hr1G026540	0.06	29.46	4.28
HORVU2Hr1G026560	0.16	49.11	7.96
HORVU2Hr1G026570	0.16	75.21	11.8
HORVU2Hr1G026590	0.01	0.65	0.11
HORVU2Hr1G026640	1.35	14.18	11.89
HORVU2Hr1G026790	0	0.36	0.07
HORVU2Hr1G028580	1.96	24.2	19.66
HORVU2Hr1G028660	129.7	556.72	881.72
HORVU2Hr1G028670	44.17	266.3	506.83
HORVU2Hr1G030190	0.04	0.19	0.17
HORVU2Hr1G031640	0.69	3.62	6.48
HORVU2Hr1G032330	3.44	15.59	15.56
HORVU2Hr1G033380	0	5.62	0.54
HORVU2Hr1G033610	2.64	76.25	22.36
HORVU2Hr1G033850	0.02	15.27	2.34
HORVU2Hr1G035190	0.18	3.36	0.95
HORVU2Hr1G035800	0.25	1.29	0.78
HORVU2Hr1G037570	0	4.53	1.14
HORVU2Hr1G039030	1.84	22.54	7.74
HORVU2Hr1G039050	0.05	0.64	0.2
HORVU2Hr1G039520	0.37	1.7	1.15
HORVU2Hr1G040130	0.09	1.47	0.83
HORVU2Hr1G040390	0.1	3.63	1.82
HORVU2Hr1G041270	0	0.44	0.11
HORVU2Hr1G041300	0.03	0.87	0.48
HORVU2Hr1G041580	0	1.11	0.23
HORVU2Hr1G042310	0	0.17	0.03
HORVU2Hr1G042370	0.01	0.37	0.14
HORVU2Hr1G042550	0.34	2.56	1.05
HORVU2Hr1G042740	0.29	3.57	4.2
HORVU2Hr1G044450	2.86	14.37	20.36
HORVU2Hr1G044640	0.8	5.67	2.9
HORVU2Hr1G044870	0.08	1.97	0.45
HORVU2Hr1G045020	0.07	0.82	0.29
HORVU2Hr1G050580	0	0.38	0.08
HORVU2Hr1G051250	0.25	19.17	3.73
HORVU2Hr1G060730	0.29	8.6	1.68
HORVU2Hr1G063620	0.3	3.26	1.44
HORVU2Hr1G064330	0.41	19.44	4.38
HORVU2Hr1G064390	0.43	14.46	3.2
HORVU2Hr1G066000	0.05	0.89	0.47
HORVU2Hr1G067700	0.06	3.84	0.87
HORVU2Hr1G067980	0.09	0.98	1.58
HORVU2Hr1G071470	0.06	0.56	0.34
HORVU2Hr1G078620	0.34	1.58	2.54
HORVU2Hr1G079180	0.15	12.48	1.69
HORVU2Hr1G080060	1.6	12.15	12.22
HORVU2Hr1G080590	0	2.3	0.65
HORVU2Hr1G081890	0.07	6.81	0.74
HORVU2Hr1G082530	0.06	11.36	2.92
HORVU2Hr1G082700	12.11	165.49	59.31
HORVU2Hr1G082740	11.01	138.73	78.51
HORVU2Hr1G083120	0	0.46	0.1
HORVU2Hr1G083130	0	0.46	0.04
HORVU2Hr1G084210	0.61	2.95	1.37
HORVU2Hr1G085280	5.3	66.04	73.64
HORVU2Hr1G090010	1.21	7.62	8.03
HORVU2Hr1G090060	0.06	0.43	0.42
HORVU2Hr1G091990	0.01	0.15	0.04
HORVU2Hr1G093660	0.23	1.23	0.79
HORVU2Hr1G094230	1.06	18.41	6.66
HORVU2Hr1G095460	1.1	174.1	20.68
HORVU2Hr1G096880	0.01	1.91	0.31
HORVU2Hr1G097490	0.03	4.81	1.08
HORVU2Hr1G098890	0.03	2.74	0.8
HORVU2Hr1G098980	0.01	0.62	0.65
HORVU2Hr1G099520	0	0.48	0.21
HORVU2Hr1G100250	0.06	1.58	0.37
HORVU2Hr1G100610	0	1.96	0.11
HORVU2Hr1G102100	0	1.13	0.13
HORVU2Hr1G106130	0	1.1	0.12
HORVU2Hr1G106700	0.46	25.36	4.95
HORVU2Hr1G106760	0.46	2.57	4.24
HORVU2Hr1G109590	1.38	17.53	5.19
HORVU2Hr1G110080	0	0.32	0.04
HORVU2Hr1G111030	0.1	24.78	2.94
HORVU2Hr1G111060	0.09	14.06	2.03
HORVU2Hr1G111090	0.08	21.04	1.9
HORVU2Hr1G111750	0.01	0.25	0.09
HORVU2Hr1G112230	0.17	1.54	0.88
HORVU2Hr1G114390	0.02	2.67	0.34
HORVU2Hr1G114400	0	1.13	0.19
HORVU2Hr1G114450	0.01	0.95	0.18
HORVU2Hr1G114480	0	0.41	0.07
HORVU2Hr1G114700	0	1.74	0.4
HORVU2Hr1G115030	0.11	1.46	0.57
HORVU2Hr1G116450	0.03	0.59	0.26
HORVU2Hr1G117360	0.12	0.56	0.51
HORVU2Hr1G118010	0.02	1.21	1.39
HORVU2Hr1G118050	0.11	0.91	0.6
HORVU2Hr1G118080	0.94	8.91	8.18
HORVU2Hr1G119250	14.02	92.21	146.22
HORVU2Hr1G119520	0	1.4	0.07
HORVU2Hr1G120100	0.17	9	1.35
HORVU2Hr1G121310	0.96	6.23	9.13
HORVU2Hr1G122570	0.85	5.36	4.42
HORVU2Hr1G123160	0.14	1.99	2.29
HORVU2Hr1G124300	0.02	5.66	0.95
HORVU2Hr1G124310	0.18	30.01	14.26
HORVU2Hr1G124320	0.18	9.87	5.82
HORVU2Hr1G124430	0.04	0.53	0.15
HORVU2Hr1G125150	0	0.78	0.3
HORVU2Hr1G125250	0.01	0.7	0.31
HORVU2Hr1G125600	0.06	0.56	0.24
HORVU2Hr1G126250	0	0.26	0.07
HORVU3Hr1G000050	0.16	3.84	2.5
HORVU3Hr1G000110	0	0.42	0.09
HORVU3Hr1G000600	0.01	0.36	0.07
HORVU3Hr1G000650	8.72	48.64	61.33
HORVU3Hr1G000690	2.17	15.61	17.26
HORVU3Hr1G001020	0.07	0.56	0.51
HORVU3Hr1G001060	1.41	26.82	24.59
HORVU3Hr1G001990	0.94	5.61	2.36
HORVU3Hr1G002000	2.4	17.74	11.88
HORVU3Hr1G002040	0.02	7.22	0.83
HORVU3Hr1G002050	0.05	3.18	0.52
HORVU3Hr1G002220	0.26	1.15	0.56
HORVU3Hr1G002900	0.23	2.49	0.92
HORVU3Hr1G003110	0.51	7.09	2.49
HORVU3Hr1G004190	1.38	62.78	9.31
HORVU3Hr1G004840	0.01	1.17	0.33
HORVU3Hr1G006040	0.03	7.33	1.89
HORVU3Hr1G006060	0.02	11.24	4.04
HORVU3Hr1G006140	0.47	10.45	3.9
HORVU3Hr1G006180	11.84	53.13	29.96
HORVU3Hr1G006620	0.14	20.19	3.55
HORVU3Hr1G006640	0.16	14.26	3.88
HORVU3Hr1G006760	0.25	1.45	1.15
HORVU3Hr1G006800	0.02	2.26	0.58
HORVU3Hr1G006910	2.61	11.38	7.47
HORVU3Hr1G007180	0.01	0.34	0.07
HORVU3Hr1G007720	0	0.16	0.18
HORVU3Hr1G009960	0	2.55	0.53
HORVU3Hr1G010100	0.03	0.27	0.3
HORVU3Hr1G010540	0.07	0.58	0.43
HORVU3Hr1G011780	0.03	1	0.52
HORVU3Hr1G011820	0.02	0.2	0.08
HORVU3Hr1G011850	0.1	0.7	0.86
HORVU3Hr1G011870	0.24	10.61	4.51
HORVU3Hr1G011990	0.44	25.77	21.92
HORVU3Hr1G014270	0	0.38	0.05
HORVU3Hr1G014960	0	1.04	0.26
HORVU3Hr1G015770	0.05	1.71	0.55
HORVU3Hr1G015780	0.02	0.4	0.15
HORVU3Hr1G016840	0.01	0.66	0.14
HORVU3Hr1G016970	0.08	3.81	2.85
HORVU3Hr1G018070	0.93	13.04	6.1
HORVU3Hr1G018190	0.03	3.16	0.43
HORVU3Hr1G018270	0	1.45	0.13
HORVU3Hr1G018430	0.01	0.2	0.16
HORVU3Hr1G018530	0.56	18.72	14.9
HORVU3Hr1G019410	0.19	1.5	0.99
HORVU3Hr1G022370	0	0.75	0.07
HORVU3Hr1G025020	0.86	8.26	2.71
HORVU3Hr1G031020	0	0.45	0.03
HORVU3Hr1G034020	0	0.54	0.17
HORVU3Hr1G034280	0	11.16	0.65
HORVU3Hr1G035820	0	1.81	0.23
HORVU3Hr1G050590	0.39	3.57	3
HORVU3Hr1G052490	57.46	215.85	264.6
HORVU3Hr1G057910	0.07	0.59	1.04
HORVU3Hr1G059220	0.1	0.42	0.23
HORVU3Hr1G059480	0.1	7.35	2.3
HORVU3Hr1G062430	0.63	10.89	7.31
HORVU3Hr1G062520	4.57	30.34	25.66
HORVU3Hr1G065420	6.74	116.86	119.06
HORVU3Hr1G067610	0.03	2	2.12
HORVU3Hr1G067910	3.81	20.71	19.7
HORVU3Hr1G068540	0.02	0.9	0.15
HORVU3Hr1G068830	0.2	16.61	4.56
HORVU3Hr1G069080	0.27	1.69	1.24
HORVU3Hr1G069660	0	2.21	0.23
HORVU3Hr1G071470	0.23	6.14	1.82
HORVU3Hr1G071800	1.83	6.99	10.47
HORVU3Hr1G072940	0.32	1.28	2.08
HORVU3Hr1G075870	0	1.36	0.1
HORVU3Hr1G075960	0.93	7.25	3
HORVU3Hr1G076550	0.13	6.55	3.58
HORVU3Hr1G076650	0.15	1.43	2
HORVU3Hr1G076660	0.03	0.65	1.57
HORVU3Hr1G077070	0.61	2.99	1.5
HORVU3Hr1G077530	0.45	2.65	1.5
HORVU3Hr1G077610	0	0.44	0.29
HORVU3Hr1G078520	0.02	0.44	0.43
HORVU3Hr1G078980	0	0.37	0.04
HORVU3Hr1G080190	0.11	2.26	1.29
HORVU3Hr1G081580	0.05	1.2	0.48
HORVU3Hr1G081970	0.07	0.62	0.94
HORVU3Hr1G081980	0.03	0.36	0.12
HORVU3Hr1G082300	0	0.63	0.09
HORVU3Hr1G083190	0	0.26	0.03
HORVU3Hr1G083420	0	0.18	0.03
HORVU3Hr1G083450	0	0.18	0.03
HORVU3Hr1G083550	0.03	0.24	0.17
HORVU3Hr1G085020	0.03	4.64	0.73
HORVU3Hr1G086980	0.07	0.53	0.27
HORVU3Hr1G087020	0.93	5.52	2.69
HORVU3Hr1G088000	0.04	1.14	0.25
HORVU3Hr1G088310	0	0.04	0.11
HORVU3Hr1G089290	0.22	2.32	1.55
HORVU3Hr1G090110	0	0.58	0.23
HORVU3Hr1G090170	0.03	0.38	0.37
HORVU3Hr1G092980	0	0.43	0.12
HORVU3Hr1G094150	0	0.7	1.11
HORVU3Hr1G094370	0.16	1.45	0.52
HORVU3Hr1G095620	0.15	18.5	5.97
HORVU3Hr1G095670	0.66	16.88	10.15
HORVU3Hr1G095730	2.21	17.3	10.12
HORVU3Hr1G096280	2.07	20.67	7.35
HORVU3Hr1G096940	0.19	0.84	0.46
HORVU3Hr1G098340	6.8	34.37	59.27
HORVU3Hr1G098610	0	0.49	0.28
HORVU3Hr1G099590	0.04	1.52	0.64
HORVU3Hr1G104940	0.02	6.4	0.48
HORVU3Hr1G105190	4.12	176.89	80.78
HORVU3Hr1G105400	0.01	6.36	1.12
HORVU3Hr1G105420	0.24	40.69	10.5
HORVU3Hr1G105560	0.02	7.6	0.54
HORVU3Hr1G105600	2.25	51.3	15.14
HORVU3Hr1G108100	0.34	2.46	2.69
HORVU3Hr1G108750	0.67	25.65	18.13
HORVU3Hr1G108780	0.02	0.56	0.14
HORVU3Hr1G108900	0	0.84	0.19
HORVU3Hr1G109170	0	0.98	0.25
HORVU3Hr1G109430	0.01	0.46	0.23
HORVU3Hr1G110330	0.05	5.67	0.57
HORVU3Hr1G110580	0.51	5.41	3.05
HORVU3Hr1G111600	9.82	79.73	45.69
HORVU3Hr1G112020	0.14	21.53	1.75
HORVU3Hr1G112060	0.26	1.01	1.39
HORVU3Hr1G115700	0	0.28	0.03
HORVU3Hr1G116490	0.29	3.97	1.29
HORVU3Hr1G116680	0.08	0.67	0.53
HORVU3Hr1G117400	0	0.11	0.27
HORVU4Hr1G002050	0.65	3.06	3.69
HORVU4Hr1G002640	0.22	3.04	0.97
HORVU4Hr1G008590	0.06	1.32	0.37
HORVU4Hr1G009190	0.76	8.98	4.03
HORVU4Hr1G010490	0	0.46	0.14
HORVU4Hr1G011000	0	0.09	0.02
HORVU4Hr1G013840	0.32	13.84	4.9
HORVU4Hr1G014010	0	0.5	0.03
HORVU4Hr1G016590	0	1.04	0.23
HORVU4Hr1G017040	0	0.62	0.32
HORVU4Hr1G018100	0.16	1.27	1.1
HORVU4Hr1G020580	0.34	1.12	1.49
HORVU4Hr1G020630	0.24	0.95	1.25
HORVU4Hr1G022900	0.02	0.33	0.12
HORVU4Hr1G028780	0.11	1.53	0.81
HORVU4Hr1G050990	0.39	3.02	2.42
HORVU4Hr1G051350	0	2.02	0.33
HORVU4Hr1G052320	0	0.69	0.04
HORVU4Hr1G053150	0.33	4.27	1.59
HORVU4Hr1G053790	0	0.03	0.09
HORVU4Hr1G053850	0	0.24	0.19
HORVU4Hr1G056890	0.07	0.75	0.64
HORVU4Hr1G057890	12.06	64.96	47.43
HORVU4Hr1G059170	5.35	104.09	29.64
HORVU4Hr1G061740	0.03	5.08	1.01
HORVU4Hr1G061990	0	0.53	0.04
HORVU4Hr1G062060	0.01	0.64	0.49
HORVU4Hr1G062500	0.16	2.86	1.01
HORVU4Hr1G063360	0.13	3.56	0.71
HORVU4Hr1G064820	0.11	1.18	0.37
HORVU4Hr1G064960	0	0.66	0.06
HORVU4Hr1G066130	0	0.3	0.08
HORVU4Hr1G067280	2.47	10.69	6.4
HORVU4Hr1G068370	0.12	0.66	0.37
HORVU4Hr1G068680	0.01	0.16	0.06
HORVU4Hr1G069820	0	0.43	0.18
HORVU4Hr1G071020	0.07	4.82	0.82
HORVU4Hr1G071040	1.81	21.31	10.33
HORVU4Hr1G071330	0.03	0.74	0.34
HORVU4Hr1G072410	4.89	23.59	18.87
HORVU4Hr1G072660	0	0.21	0.41
HORVU4Hr1G074400	0	0.13	0.18
HORVU4Hr1G076750	0	2.7	0.28
HORVU4Hr1G076760	0	0.64	0.11
HORVU4Hr1G077790	0.01	0.51	0.2
HORVU4Hr1G078170	0.19	2.34	1
HORVU4Hr1G079130	0	0.29	0.04
HORVU4Hr1G079610	0.02	0.38	0.09
HORVU4Hr1G079620	1.14	20.23	4.94
HORVU4Hr1G080350	0	0.42	0.03
HORVU4Hr1G081190	0	3.14	0.36
HORVU4Hr1G081430	0.2	2.14	1.8
HORVU4Hr1G081440	0.11	1.39	0.64
HORVU4Hr1G081450	0.02	0.86	0.3
HORVU4Hr1G081480	0	0.2	0.62
HORVU4Hr1G081490	0	0.44	0.73
HORVU4Hr1G081550	0	0.19	0.23
HORVU4Hr1G081570	0	4.47	1.25
HORVU4Hr1G084360	0.03	0.35	0.15
HORVU4Hr1G084380	0.05	0.57	0.18
HORVU4Hr1G085050	25.18	215.03	232.94
HORVU4Hr1G086470	0	0.54	0.24
HORVU4Hr1G087670	1.47	4.92	6.67
HORVU4Hr1G087870	1.35	8.53	6.98
HORVU4Hr1G089470	0.15	1.28	0.49
HORVU4Hr1G089750	0	0.41	0.47
HORVU4Hr1G089770	0	5.36	0.31
HORVU4Hr1G089830	0.04	5.98	0.5
HORVU4Hr1G089870	0	0.32	0.18
HORVU4Hr1G090050	0	2.24	0.43
HORVU4Hr1G090120	0.09	0.69	0.39
HORVU4Hr1G090590	0.96	5.48	7.16
HORVU4Hr1G090600	0.38	3.37	2.84
HORVU5Hr1G000300	0.02	0.32	0.26
HORVU5Hr1G001430	0.07	0.95	0.3
HORVU5Hr1G002340	0.07	0.79	0.28
HORVU5Hr1G005180	21.34	219.4	72.86
HORVU5Hr1G005210	0.42	4.19	1.8
HORVU5Hr1G006960	0.82	4.49	1.94
HORVU5Hr1G006990	0.05	0.65	0.42
HORVU5Hr1G010120	0.35	8.42	3.61
HORVU5Hr1G010130	9.24	462.55	215.16
HORVU5Hr1G010150	0.03	0.15	0.17
HORVU5Hr1G010360	0.02	0.49	0.1
HORVU5Hr1G010690	0.09	0.81	0.42
HORVU5Hr1G012910	0	1.19	0.72
HORVU5Hr1G014510	0.03	1.08	0.22
HORVU5Hr1G018100	0.36	4.6	1.59
HORVU5Hr1G021120	0	0.55	0.05
HORVU5Hr1G023720	6.63	119.61	47.34
HORVU5Hr1G023730	52.22	830.94	385.87
HORVU5Hr1G023940	0.1	2.03	1.06
HORVU5Hr1G024040	2.53	29.26	14.93
HORVU5Hr1G026030	0.85	8.98	4.4
HORVU5Hr1G043460	0.4	4.77	2.05
HORVU5Hr1G044370	0.7	5.88	7.05
HORVU5Hr1G047240	0.03	0.19	0.15
HORVU5Hr1G049260	0	0.18	0.11
HORVU5Hr1G051970	30.68	188.35	108.68
HORVU5Hr1G052030	0	0.32	0.31
HORVU5Hr1G052730	1.09	12.88	4.56
HORVU5Hr1G052740	0.57	4.63	1.93
HORVU5Hr1G054820	0.73	24.92	16.17
HORVU5Hr1G056770	0	15.66	1.27
HORVU5Hr1G062620	2.61	19.42	10.75
HORVU5Hr1G063050	0.04	1.2	1.56
HORVU5Hr1G063410	0	1.03	0.3
HORVU5Hr1G063630	0	0.52	0.06
HORVU5Hr1G066130	0	1.56	0.63
HORVU5Hr1G066260	0.09	2.58	0.62
HORVU5Hr1G066360	1.46	7.8	4.7
HORVU5Hr1G068520	1.82	37.34	11.85
HORVU5Hr1G068550	0.5	2.54	2.74
HORVU5Hr1G069380	0.54	4.69	1.72
HORVU5Hr1G070360	1.18	13.31	8.12
HORVU5Hr1G071140	1.18	18.06	15.11
HORVU5Hr1G072480	0.85	4.25	3.73
HORVU5Hr1G073760	0.25	1.37	0.88
HORVU5Hr1G073800	0	0.39	0.02
HORVU5Hr1G074020	0.04	1.24	0.87
HORVU5Hr1G075400	0.26	8.63	2.66
HORVU5Hr1G076210	0	0.66	0.04
HORVU5Hr1G076770	0.13	0.88	0.51
HORVU5Hr1G077610	0	0.45	0.06
HORVU5Hr1G077640	0	0.22	0.12
HORVU5Hr1G079770	6.2	24.79	28.25
HORVU5Hr1G080340	0.18	1.3	0.52
HORVU5Hr1G081950	0.5	7.3	5.26
HORVU5Hr1G084190	0.1	0.93	0.53
HORVU5Hr1G087210	0.04	0.26	0.2
HORVU5Hr1G087330	0.02	0.39	0.13
HORVU5Hr1G087560	0	2.41	0.1
HORVU5Hr1G088260	0.06	1.19	0.38
HORVU5Hr1G089880	0	0.09	0.01
HORVU5Hr1G091840	0.03	0.72	1.17
HORVU5Hr1G092590	0	0.99	0.09
HORVU5Hr1G094380	3.86	18.72	10.8
HORVU5Hr1G094700	0.84	11.45	6.07
HORVU5Hr1G095120	0.76	7.75	8.97
HORVU5Hr1G096860	0.05	2	0.35
HORVU5Hr1G097130	0.05	8.52	1.14
HORVU5Hr1G098750	0.01	0.41	0.08
HORVU5Hr1G099460	0.04	1.3	0.23
HORVU5Hr1G102040	0.22	6.55	1.33
HORVU5Hr1G102140	0	7.78	1.31
HORVU5Hr1G102190	0	12.74	1.56
HORVU5Hr1G103770	0.3	3.82	5.4
HORVU5Hr1G104020	0.18	1.13	0.46
HORVU5Hr1G104350	0.04	4.93	0.8
HORVU5Hr1G104370	0	0.5	0.05
HORVU5Hr1G104840	0.04	0.2	0.13
HORVU5Hr1G106000	0.03	0.4	0.13
HORVU5Hr1G106010	1.38	66.84	15.4
HORVU5Hr1G106960	0.1	1.07	0.37
HORVU5Hr1G108690	0.04	1.48	0.36
HORVU5Hr1G108750	0.04	1.67	0.26
HORVU5Hr1G109190	0.4	6.58	1.64
HORVU5Hr1G109450	0	1.7	0.07
HORVU5Hr1G111210	0.19	0.77	0.91
HORVU5Hr1G111240	0.05	0.55	0.2
HORVU5Hr1G111420	0	0.68	0.07
HORVU5Hr1G111520	0.05	0.54	0.19
HORVU5Hr1G113120	0	1.27	0.32
HORVU5Hr1G115900	0	1.38	0.09
HORVU5Hr1G118800	3.38	100.26	63.23
HORVU5Hr1G124750	0.04	1	0.37
HORVU5Hr1G124810	0.13	4.35	1.37
HORVU5Hr1G125400	0.04	0.53	0.23
HORVU6Hr1G000090	0.04	1.13	0.3
HORVU6Hr1G000130	0	1.67	0.84
HORVU6Hr1G001960	0	0.23	0.02
HORVU6Hr1G003270	0.39	7.63	6.63
HORVU6Hr1G003740	0	1.01	0.04
HORVU6Hr1G004300	0.07	1.8	0.51
HORVU6Hr1G004420	0.09	0.58	0.43
HORVU6Hr1G004560	0.04	0.47	0.34
HORVU6Hr1G005590	0.03	0.18	0.08
HORVU6Hr1G008670	0.39	4.93	2.14
HORVU6Hr1G010200	0.06	12.74	7.29
HORVU6Hr1G010730	0.02	0.24	0.21
HORVU6Hr1G011390	0.1	0.45	0.28
HORVU6Hr1G012090	0	0.19	0.03
HORVU6Hr1G012170	0	0.1	0.02
HORVU6Hr1G013710	12.68	185.79	78.08
HORVU6Hr1G014300	0.18	3.28	1
HORVU6Hr1G014600	0.69	5.66	3.17
HORVU6Hr1G020120	0.28	1.21	0.69
HORVU6Hr1G020960	0.03	3.05	0.61
HORVU6Hr1G023370	0	0.25	0.08
HORVU6Hr1G023530	0.07	0.25	0.35
HORVU6Hr1G023790	0	0.5	0.09
HORVU6Hr1G026330	0.01	1.01	0.22
HORVU6Hr1G026810	87.17	522.13	466.52
HORVU6Hr1G030350	0	0.5	0.05
HORVU6Hr1G032290	0	0.14	0.1
HORVU6Hr1G032690	0	0.15	0.2
HORVU6Hr1G034360	0.1	0.82	0.45
HORVU6Hr1G035230	0	1.08	0.08
HORVU6Hr1G039840	0	5.23	0.24
HORVU6Hr1G040770	0.35	2.33	1.31
HORVU6Hr1G046160	0.34	1.89	1.04
HORVU6Hr1G051860	0.21	1.82	1.2
HORVU6Hr1G058840	1.32	16.28	6.68
HORVU6Hr1G061420	3.42	41.41	27.35
HORVU6Hr1G063190	0.06	3.89	0.77
HORVU6Hr1G063230	0.06	3.89	0.77
HORVU6Hr1G065340	0.28	2.48	1.84
HORVU6Hr1G066380	0.07	2.41	0.88
HORVU6Hr1G067380	0.3	1.94	0.95
HORVU6Hr1G067740	1.68	6.84	4.93
HORVU6Hr1G067830	0.06	0.34	0.23
HORVU6Hr1G067920	0.09	0.85	0.69
HORVU6Hr1G067980	0.25	1.73	0.99
HORVU6Hr1G068610	2.64	19.26	9.98
HORVU6Hr1G071100	0.03	0.35	0.77
HORVU6Hr1G072660	0.13	0.9	0.39
HORVU6Hr1G072990	0	0.57	0.28
HORVU6Hr1G073530	0	4.13	0.2
HORVU6Hr1G073690	0	1.24	0.18
HORVU6Hr1G073710	0	0.5	0.12
HORVU6Hr1G074060	6.38	27.52	16.95
HORVU6Hr1G074460	0	0.09	0.35
HORVU6Hr1G074690	0	0.15	0.03
HORVU6Hr1G077120	0.22	2.3	1.89
HORVU6Hr1G077620	0.05	2.27	0.74
HORVU6Hr1G077630	0.15	0.9	0.65
HORVU6Hr1G078640	1.6	21.37	16.72
HORVU6Hr1G078880	0.01	0.2	0.09
HORVU6Hr1G080360	0.43	2.16	1.24
HORVU6Hr1G084280	0.05	0.99	1.02
HORVU6Hr1G084290	0.37	3.3	1.33
HORVU6Hr1G085100	0.04	0.52	0.2
HORVU6Hr1G086440	0.47	5.58	3.27
HORVU6Hr1G087050	0.44	16.81	5.84
HORVU6Hr1G087070	0.2	8.58	1.88
HORVU6Hr1G087120	0.6	59.15	14.38
HORVU6Hr1G087540	0	0.06	0.1
HORVU6Hr1G087590	0.21	1.14	0.75
HORVU6Hr1G088420	0.02	0.57	0.51
HORVU6Hr1G088440	10.51	95.48	82.53
HORVU6Hr1G088480	0.14	3.06	1.03
HORVU6Hr1G088960	7.96	36.18	40.87
HORVU6Hr1G088980	1.2	15.22	15.42
HORVU6Hr1G090040	0	0.42	0.28
HORVU6Hr1G090560	0.14	12.65	1.97
HORVU6Hr1G091190	0.12	2.7	4.25
HORVU6Hr1G092200	0.06	0.49	0.19
HORVU6Hr1G092860	0.02	3.99	0.63
HORVU6Hr1G094790	1.62	15.19	9.65
HORVU6Hr1G094990	0.02	2.36	0.35
HORVU7Hr1G000530	0.01	0.2	0.05
HORVU7Hr1G002370	0.06	0.43	0.41
HORVU7Hr1G002440	0	7.75	1
HORVU7Hr1G003590	0.02	0.64	0.19
HORVU7Hr1G006580	0	0.95	9.15
HORVU7Hr1G006940	0.21	6.71	2.58
HORVU7Hr1G007480	0.53	12.16	9.78
HORVU7Hr1G007520	0.17	2.21	2.42
HORVU7Hr1G008140	0.09	0.37	0.4
HORVU7Hr1G008510	0.02	7.27	0.92
HORVU7Hr1G008620	0.1	4.14	1.27
HORVU7Hr1G009410	0.06	31.98	3.7
HORVU7Hr1G009420	0	49.44	2.11
HORVU7Hr1G010280	0	0.7	0.05
HORVU7Hr1G010370	0.17	5.07	1.18
HORVU7Hr1G010740	0.81	6.2	2.73
HORVU7Hr1G010870	0.01	1.36	0.13
HORVU7Hr1G013170	0.24	1.13	0.6
HORVU7Hr1G019380	0.66	10.13	4.35
HORVU7Hr1G019390	0.2	2.57	0.99
HORVU7Hr1G020270	0	1.12	0.15
HORVU7Hr1G020960	0	1.67	0.85
HORVU7Hr1G021430	0.28	56.69	8.17
HORVU7Hr1G021440	0.01	1.7	0.17
HORVU7Hr1G021490	0.09	11.58	2.34
HORVU7Hr1G022230	13.07	50.68	61.8
HORVU7Hr1G025240	0	2.42	0.07
HORVU7Hr1G025340	0	0.58	0.05
HORVU7Hr1G025670	0.13	3.01	1
HORVU7Hr1G031250	0.9	3.41	3.76
HORVU7Hr1G033530	22.25	418	143.29
HORVU7Hr1G033620	10.96	249.73	71.38
HORVU7Hr1G034220	0.45	4.81	1.76
HORVU7Hr1G034230	1.31	51.19	35.03
HORVU7Hr1G034260	0.22	9.85	4.12
HORVU7Hr1G034270	0.22	9.85	4.12
HORVU7Hr1G036070	5.67	108.1	56.4
HORVU7Hr1G036100	0.15	1.31	0.97
HORVU7Hr1G036500	0.27	1.8	1.07
HORVU7Hr1G036570	0.02	1.68	0.6
HORVU7Hr1G036850	1.39	19.78	7.57
HORVU7Hr1G037140	0.06	1.45	0.3
HORVU7Hr1G038510	2.89	17.45	8.37
HORVU7Hr1G040790	0.37	2.54	1.47
HORVU7Hr1G040860	0	1.92	0.93
HORVU7Hr1G042040	0.2	2.87	0.92
HORVU7Hr1G046210	0	4.21	0.35
HORVU7Hr1G050680	0.47	2.99	1.55
HORVU7Hr1G052460	0.41	3.46	1.75
HORVU7Hr1G052850	0.15	2.71	0.82
HORVU7Hr1G062800	0	0.52	1.62
HORVU7Hr1G072960	0.01	0.47	0.1
HORVU7Hr1G075130	1.88	11.68	5.29
HORVU7Hr1G075550	0	0.53	0.09
HORVU7Hr1G075760	0.91	23.2	12.06
HORVU7Hr1G075770	1.15	5.06	3.33
HORVU7Hr1G076120	0	0.78	0.13
HORVU7Hr1G079600	0.4	2.43	1.42
HORVU7Hr1G080080	0.24	2.3	2.21
HORVU7Hr1G080190	0.46	4.83	4.18
HORVU7Hr1G080360	0	0.38	0.05
HORVU7Hr1G080550	0	0.28	0.09
HORVU7Hr1G081740	0.21	16.75	2.68
HORVU7Hr1G082360	0.04	0.21	0.14
HORVU7Hr1G083970	0.03	0.15	0.1
HORVU7Hr1G091150	0.68	10.34	4.96
HORVU7Hr1G092510	3.16	29.57	11.49
HORVU7Hr1G092600	0.05	0.19	0.29
HORVU7Hr1G093400	1.7	11.13	17.36
HORVU7Hr1G095970	0.01	0.3	0.09
HORVU7Hr1G096350	0.71	2.31	3.29
HORVU7Hr1G096780	0	1.77	0.35
HORVU7Hr1G096900	68.43	407.03	365.4
HORVU7Hr1G097270	0	0.49	0.21
HORVU7Hr1G097350	0	0.18	0.03
HORVU7Hr1G097510	0.11	1.96	0.52
HORVU7Hr1G100280	0	0.51	0.03
HORVU7Hr1G100570	0	8.22	0.6
HORVU7Hr1G105170	0	0.12	0.02
HORVU7Hr1G107670	0.1	1.4	0.48
HORVU7Hr1G108080	0	0.83	0.06
HORVU7Hr1G108490	2.12	11.35	5.48
HORVU7Hr1G109850	0.18	9.21	13.37
HORVU7Hr1G113850	0.15	1.61	1.64
HORVU7Hr1G114850	0.15	1.06	0.77
HORVU7Hr1G115200	0.05	0.46	0.47
HORVU7Hr1G118180	0	1.5	0.06
HORVU7Hr1G118940	0.17	5.08	1.16
HORVU7Hr1G119050	0.29	2.2	0.83
HORVU7Hr1G119060	38.01	264.36	218.18
HORVU7Hr1G119100	0.05	0.26	0.18
HORVU7Hr1G119190	0.01	1.28	0.3
HORVU7Hr1G119770	0.02	0.32	0.44
HORVU7Hr1G121040	1.95	8.93	4.34
HORVU7Hr1G121090	0.02	0.16	0.23
HORVU7Hr1G121120	0.11	2.44	5.31
HORVU7Hr1G121250	0.08	1.23	0.42
HORVU7Hr1G121260	1.73	13.88	11.14
HORVU7Hr1G121290	0.44	5.84	4.67
HORVU7Hr1G121530	0.03	1	0.21
HORVU7Hr1G122120	0.43	288.31	22.8
HORVU7Hr1G122350	0.48	9.5	8.42

## Sheet: Profile 5
Gene ID	G_7d_T-FPKM	G_14d_T-FPKM	G_18d_T-FPKM
AGP50736	0.6	2.86	0.75
AGP50747	0.3	1.61	0.46
AGP50799	0.33	1.94	0.53
AGP50802	0.2	0.91	0.15
AGP50805	0.03	0.17	0.02
BGI_novel_G000047	0.1	1.88	0.14
BGI_novel_G000073	0	0.12	0
BGI_novel_G000094	0.63	2.58	0.62
BGI_novel_G000099	0.59	3.62	0.9
BGI_novel_G000104	0	0.07	0
BGI_novel_G000112	0.06	0.74	0.14
BGI_novel_G000130	0.03	0.13	0.06
BGI_novel_G000333	0	0.07	0
BGI_novel_G000383	0	0.21	0
BGI_novel_G000453	0	0.12	0
BGI_novel_G000486	0	0.02	0
BGI_novel_G000611	0	2.31	0
BGI_novel_G000680	0.16	1.78	0.18
BGI_novel_G000687	0.12	6.47	0.4
BGI_novel_G000750	0.31	1.82	0.56
BGI_novel_G000781	0	0.47	0
BGI_novel_G001129	0.38	3	0.15
BGI_novel_G001198	0	2.08	0
BGI_novel_G001217	0	0.51	0
BGI_novel_G001225	0.2	2.63	0.65
BGI_novel_G001252	0.03	0.12	0.06
BGI_novel_G001382	0	0.05	0
BGI_novel_G001404	0	0.06	0
BGI_novel_G001484	0	0.54	0
BGI_novel_G001490	0	0.45	0.02
BGI_novel_G001495	0	0.17	0
BGI_novel_G001503	0	0.55	0
BGI_novel_G001504	0	1.08	0
BGI_novel_G001603	0.11	0.65	0.18
BGI_novel_G001705	0.55	2.21	0.52
BGI_novel_G001707	0.01	1.13	0
BGI_novel_G001731	0	0.21	0
BGI_novel_G001756	0.87	2.47	0.49
BGI_novel_G001757	0.87	2.47	0.49
BGI_novel_G001838	0	0.21	0
BGI_novel_G001883	0	0.04	0
BGI_novel_G001904	0.1	15.97	1.07
BGI_novel_G001916	0.03	0.21	0.06
BGI_novel_G001994	0.16	0.66	0.23
BGI_novel_G002129	0	0.81	0
BGI_novel_G002131	0	0.43	0.02
BGI_novel_G002134	0.17	1.19	0.31
BGI_novel_G002149	0	0.1	0
BGI_novel_G002202	0	0.1	0
BGI_novel_G002209	0.17	0.5	0.08
BGI_novel_G002228	0	5.45	0
BGI_novel_G002279	0	0.03	0
BGI_novel_G002405	0.09	1.55	0.35
BGI_novel_G002501	0.56	5.6	1.47
BGI_novel_G002564	0.26	1.72	0.07
BGI_novel_G002565	0.14	0.54	0.11
BGI_novel_G002585	0	0.32	0
BGI_novel_G002598	0.02	0.8	0.12
BGI_novel_G002739	0.01	0.45	0.05
BGI_novel_G003027	0.1	0.76	0.12
BGI_novel_G003120	0.07	0.57	0.01
BGI_novel_G003160	0	0.32	0
BGI_novel_G003161	0	0.12	0
BGI_novel_G003265	0	0.14	0
BGI_novel_G003268	0	0.46	0
BGI_novel_G003329	0.54	2.32	0.4
BGI_novel_G003366	0.14	1.23	0.14
BGI_novel_G003442	0	0.18	0
BGI_novel_G003482	0.09	0.81	0.17
BGI_novel_G003495	0.05	1.47	0.05
BGI_novel_G003550	0.16	2.5	0.56
BGI_novel_G003584	0.1	0.48	0.2
BGI_novel_G003687	1.2	11.21	1.09
BGI_novel_G003920	0	0.02	0
BGI_novel_G003942	0.32	0.97	0.2
BGI_novel_G003944	0.07	0.32	0.09
BGI_novel_G003980	0	0.64	0
BGI_novel_G004139	0	0.03	0
BGI_novel_G004194	0.08	0.16	0.04
BGI_novel_G004221	0	0.07	0
BGI_novel_G004244	0.86	5.13	1.2
BGI_novel_G004412	0.2	0.74	0.07
BGI_novel_G004509	0.21	1.1	0.24
BGI_novel_G004521	0	0.52	0
BGI_novel_G004565	5.46	24.12	8.82
BGI_novel_G004795	0.04	0.7	0.03
BGI_novel_G004800	0.9	3.63	0.34
BGI_novel_G004808	3.05	19.27	4.4
BGI_novel_G004869	0	0.05	0
BGI_novel_G004914	0	0.11	0
BGI_novel_G004948	0.01	0.12	0
BGI_novel_G005031	0	0.15	0
BGI_novel_G005035	0	0.12	0
BGI_novel_G005430	0.02	0.7	0.09
BGI_novel_G005489	0.48	2.27	0.4
BGI_novel_G005557	0.08	0.43	0.11
BGI_novel_G005606	0	0.12	0
BGI_novel_G005709	0.2	0.93	0.11
BGI_novel_G005834	0.09	0.56	0.05
BGI_novel_G005900	0	0.35	0
BGI_novel_G005902	0.36	1.09	0.27
BGI_novel_G005928	0	0.08	0
BGI_novel_G005969	0.1	0.42	0.12
BGI_novel_G005971	0	0.04	0
BGI_novel_G005976	0	0.11	0
BGI_novel_G005995	0	0.34	0
BGI_novel_G006030	0	6.92	0
BGI_novel_G006048	3.58	21.4	3.4
BGI_novel_G006185	0.04	0.59	0.04
BGI_novel_G006297	0	0.56	0
BGI_novel_G006306	0.26	0.79	0.18
BGI_novel_G006369	0.27	1.83	0.49
BGI_novel_G006377	0	0.11	0
BGI_novel_G006419	0	0.12	0
BGI_novel_G006546	0.39	3.25	0.27
BGI_novel_G006555	0.08	4.65	0.18
BGI_novel_G006626	0	0.34	0
BGI_novel_G006674	0	0.09	0
BGI_novel_G006676	0.33	1.62	0.36
BGI_novel_G006686	1.84	9.01	1.87
BGI_novel_G006701	0.31	1.42	0.31
BGI_novel_G006731	0.07	0.36	0.15
BGI_novel_G006766	0	0.74	0
BGI_novel_G006796	0	0.01	0
HORVU0Hr1G001170	0.25	1.85	0.46
HORVU0Hr1G001490	0.32	3.84	0.77
HORVU0Hr1G002870	0.09	0.75	0.23
HORVU0Hr1G003270	1.57	10.27	2.26
HORVU0Hr1G003810	0.18	1.23	0.2
HORVU0Hr1G004140	0	1.25	0
HORVU0Hr1G004830	0.11	1.37	0.13
HORVU0Hr1G005010	0.15	1.44	0.05
HORVU0Hr1G005890	0.94	6.56	2.11
HORVU0Hr1G007150	0.1	1.23	0.1
HORVU0Hr1G007680	0.06	0.46	0.14
HORVU0Hr1G007890	0.18	0.65	0.13
HORVU0Hr1G013900	0.2	1.15	0.28
HORVU0Hr1G016180	0.3	1.61	0.28
HORVU0Hr1G017230	1.16	9.92	2.4
HORVU0Hr1G021780	0	0.25	0
HORVU0Hr1G022590	0.04	5.38	0.41
HORVU0Hr1G022610	0.14	5.2	0.7
HORVU0Hr1G023760	0.02	0.97	0.13
HORVU0Hr1G024810	0	0.05	0
HORVU0Hr1G025220	0.2	0.91	0.15
HORVU0Hr1G026010	0.56	2.44	0.38
HORVU0Hr1G028600	0.05	1.27	0.13
HORVU0Hr1G029790	0.08	0.99	0.13
HORVU0Hr1G031070	0.1	0.41	0.08
HORVU0Hr1G031270	0.08	0.99	0.13
HORVU0Hr1G031420	0.33	1.94	0.53
HORVU0Hr1G032350	0.03	0.14	0.03
HORVU0Hr1G032710	0.26	3.9	0.51
HORVU0Hr1G034730	0.33	1.94	0.53
HORVU0Hr1G034770	0.33	1.94	0.53
HORVU0Hr1G036330	0.2	0.91	0.15
HORVU0Hr1G037330	0.05	1.27	0.13
HORVU0Hr1G040220	0.12	0.76	0.22
HORVU0Hr1G040360	0.06	0.37	0.09
HORVU1Hr1G001850	5.59	98.02	21.9
HORVU1Hr1G004720	0	0.18	0.01
HORVU1Hr1G005020	0.2	0.88	0.27
HORVU1Hr1G005030	0	0.13	0
HORVU1Hr1G007850	0.09	4.43	0.52
HORVU1Hr1G007910	0.2	3.54	0.31
HORVU1Hr1G010120	0.02	1.12	0.04
HORVU1Hr1G012110	0.03	0.2	0.04
HORVU1Hr1G012490	3.04	21.61	2.91
HORVU1Hr1G015000	0.13	1.94	0.32
HORVU1Hr1G016840	0.08	2.66	0.2
HORVU1Hr1G019380	0.13	2.3	0.45
HORVU1Hr1G019530	0	0.16	0
HORVU1Hr1G022020	0	3.89	0
HORVU1Hr1G027700	2.47	10.26	3.08
HORVU1Hr1G028900	1.13	4.66	2.15
HORVU1Hr1G029850	1.2	5.5	2.53
HORVU1Hr1G036440	0.04	2.26	0.04
HORVU1Hr1G038810	0.04	1.96	0.2
HORVU1Hr1G044680	5.12	55.33	10.24
HORVU1Hr1G045690	0.11	2.36	0.33
HORVU1Hr1G045700	0.04	0.66	0.11
HORVU1Hr1G048140	0.03	0.17	0.02
HORVU1Hr1G048170	0.2	0.91	0.15
HORVU1Hr1G048290	0.04	0.26	0.03
HORVU1Hr1G048530	0.88	7.74	1.82
HORVU1Hr1G049840	0.94	5.55	1.7
HORVU1Hr1G050970	0	2.46	0
HORVU1Hr1G051160	0	0.13	0.01
HORVU1Hr1G051700	0.6	4.56	0.21
HORVU1Hr1G052950	0.2	1.29	0.27
HORVU1Hr1G053590	0	0.38	0
HORVU1Hr1G057400	0.01	4.98	0.06
HORVU1Hr1G059500	0	1.34	0
HORVU1Hr1G059770	0	0.12	0
HORVU1Hr1G063380	0.01	1.86	0.13
HORVU1Hr1G064750	9.47	69.21	14.96
HORVU1Hr1G067470	0	0.05	0
HORVU1Hr1G068200	0.01	0.05	0.01
HORVU1Hr1G069170	0	0.13	0
HORVU1Hr1G070200	0.25	2.33	0.39
HORVU1Hr1G070290	0.25	2.48	0.39
HORVU1Hr1G072180	0	0.53	0
HORVU1Hr1G072190	6.54	21.98	3.39
HORVU1Hr1G074140	0.07	0.47	0.06
HORVU1Hr1G074850	0	0.22	0
HORVU1Hr1G076300	0.25	5.55	0.78
HORVU1Hr1G076700	0.04	5.69	0.44
HORVU1Hr1G077560	0.04	1.72	0.23
HORVU1Hr1G078140	0	0.1	0
HORVU1Hr1G078290	0.29	2.61	0.37
HORVU1Hr1G080300	0.09	1.51	0.17
HORVU1Hr1G081980	4.52	19.68	4.46
HORVU1Hr1G084560	0	0.14	0.01
HORVU1Hr1G084900	0.16	3.19	0.28
HORVU1Hr1G086900	0.06	3.02	0.36
HORVU1Hr1G087740	0.13	0.92	0.29
HORVU1Hr1G088270	11.75	88.86	18.02
HORVU1Hr1G088870	0.01	0.56	0
HORVU1Hr1G089760	0.79	4.27	0.88
HORVU1Hr1G091540	0.08	1.21	0.15
HORVU1Hr1G092310	0.01	1.11	0.02
HORVU1Hr1G092740	0.04	0.66	0.08
HORVU1Hr1G092790	0.05	0.5	0.11
HORVU2Hr1G001530	0.03	0.17	0.07
HORVU2Hr1G001560	0.02	0.47	0.03
HORVU2Hr1G002180	4.48	14.16	3.52
HORVU2Hr1G003400	0	0.33	0
HORVU2Hr1G004170	0	0.23	0
HORVU2Hr1G004480	3.89	24.12	9.34
HORVU2Hr1G004500	0.22	1.02	0.25
HORVU2Hr1G004620	3.16	51.77	11.6
HORVU2Hr1G005600	6.26	28.45	5.99
HORVU2Hr1G006380	0	0.59	0
HORVU2Hr1G006540	0.21	2.26	0.56
HORVU2Hr1G006830	0.04	0.35	0.1
HORVU2Hr1G007420	0.02	0.26	0.06
HORVU2Hr1G007840	33.95	203.32	39.45
HORVU2Hr1G008380	1.57	8.12	2.84
HORVU2Hr1G009850	1.28	6.8	1.9
HORVU2Hr1G009950	0.21	1.45	0.36
HORVU2Hr1G010670	0	0.88	0
HORVU2Hr1G010690	0	0.76	0
HORVU2Hr1G010800	1.29	16.22	2.44
HORVU2Hr1G011250	0	0.01	0
HORVU2Hr1G011430	0.03	16.45	0.24
HORVU2Hr1G011510	0	1.58	0.02
HORVU2Hr1G011530	0	4.58	0
HORVU2Hr1G014860	0.02	0.44	0
HORVU2Hr1G017720	0.05	0.27	0.07
HORVU2Hr1G019820	0.17	0.9	0.17
HORVU2Hr1G024140	0.02	0.73	0.08
HORVU2Hr1G028330	0.3	1.5	0.41
HORVU2Hr1G030260	0.08	0.41	0.05
HORVU2Hr1G036200	0.25	1.55	0.54
HORVU2Hr1G038140	0.56	5.7	1.53
HORVU2Hr1G039100	3.93	18.7	5.42
HORVU2Hr1G039510	5.32	12.64	2.79
HORVU2Hr1G042300	0	0.17	0
HORVU2Hr1G044220	1.09	21.19	4.62
HORVU2Hr1G044940	0.02	0.85	0.04
HORVU2Hr1G049560	0.1	0.57	0.07
HORVU2Hr1G051030	0.01	0.3	0
HORVU2Hr1G051420	0	0.54	0
HORVU2Hr1G062730	0.12	4.43	0.44
HORVU2Hr1G070880	0.25	2.18	0.24
HORVU2Hr1G072180	0.76	3.71	1.16
HORVU2Hr1G072880	2.55	17.57	4.12
HORVU2Hr1G073850	0.91	2.87	0.53
HORVU2Hr1G074770	0.27	24.12	0.53
HORVU2Hr1G075690	0.12	1.24	0.14
HORVU2Hr1G076010	1.23	5.16	1.45
HORVU2Hr1G077120	0.09	0.6	0.13
HORVU2Hr1G077970	2.64	16.67	2.8
HORVU2Hr1G079890	0.13	1.65	0.36
HORVU2Hr1G080480	9.55	51.22	12.09
HORVU2Hr1G085260	0.04	0.9	0.1
HORVU2Hr1G085300	0.27	1.37	0.49
HORVU2Hr1G086050	0.1	0.97	0.1
HORVU2Hr1G087090	0.72	3.24	0.83
HORVU2Hr1G089030	0.73	4.87	1.78
HORVU2Hr1G089650	0	1.73	0
HORVU2Hr1G090400	0	1.07	0
HORVU2Hr1G090640	0.21	1.4	0.24
HORVU2Hr1G091910	0.06	0.26	0.04
HORVU2Hr1G092100	0.43	4.56	1.26
HORVU2Hr1G092710	0.08	2.19	0.32
HORVU2Hr1G093430	0.05	1.71	0.15
HORVU2Hr1G093720	0.08	0.41	0.06
HORVU2Hr1G096810	0.03	0.73	0.03
HORVU2Hr1G096890	0.56	9.31	1.64
HORVU2Hr1G097670	0.57	2.19	0.42
HORVU2Hr1G098430	0.05	0.78	0.18
HORVU2Hr1G099450	1.57	9.72	1.95
HORVU2Hr1G100450	0.15	2.19	0.21
HORVU2Hr1G101730	0.27	2.23	0.24
HORVU2Hr1G101920	1.09	8.55	2.48
HORVU2Hr1G102050	0	2.34	0
HORVU2Hr1G102710	0.02	0.58	0.03
HORVU2Hr1G102720	0.04	0.68	0.04
HORVU2Hr1G104240	0	1.04	0
HORVU2Hr1G104610	0.02	0.28	0.03
HORVU2Hr1G104630	0	0.43	0
HORVU2Hr1G107630	0.45	3.61	0.63
HORVU2Hr1G108380	0.16	1.33	0.44
HORVU2Hr1G108530	0.01	0.09	0.02
HORVU2Hr1G109440	1.11	10.08	1.47
HORVU2Hr1G109470	0.51	3.86	1.22
HORVU2Hr1G113120	0.01	0.09	0.01
HORVU2Hr1G115200	0.03	0.25	0.01
HORVU2Hr1G116390	1.45	4.98	1.06
HORVU2Hr1G116660	1.49	5.62	0.88
HORVU2Hr1G117610	0	0.82	0
HORVU2Hr1G119050	1.71	37.67	2.34
HORVU2Hr1G119090	1.29	21.35	1.05
HORVU2Hr1G119500	0.21	7.01	1.09
HORVU2Hr1G120530	6.03	66.18	11.29
HORVU2Hr1G122090	0	0.04	0
HORVU2Hr1G122270	0.04	0.3	0.08
HORVU2Hr1G123050	0.06	0.35	0.03
HORVU2Hr1G124190	0.09	0.61	0.11
HORVU2Hr1G124250	0.02	0.19	0.03
HORVU2Hr1G124970	2.36	39.07	7.03
HORVU2Hr1G126150	0.64	3.62	0.73
HORVU2Hr1G127130	5.32	22.77	4.93
HORVU3Hr1G000170	0.11	1.1	0.1
HORVU3Hr1G001590	1.04	8.16	1.91
HORVU3Hr1G003410	0.13	0.78	0.1
HORVU3Hr1G004960	0	0.07	0
HORVU3Hr1G005420	0.08	0.24	0.05
HORVU3Hr1G005800	0.05	0.69	0.07
HORVU3Hr1G006270	1.11	2.64	0.5
HORVU3Hr1G006410	0.04	0.2	0.08
HORVU3Hr1G006530	0.72	5.07	1.19
HORVU3Hr1G006930	0.17	1.73	0.42
HORVU3Hr1G006940	0.12	2.64	0.42
HORVU3Hr1G007380	2.11	13.87	2.72
HORVU3Hr1G007500	2.19	14.25	2.16
HORVU3Hr1G013470	0.38	2.53	0.66
HORVU3Hr1G013490	0.9	6.4	1.59
HORVU3Hr1G015680	0.21	5.57	0.88
HORVU3Hr1G020580	0.11	0.62	0.14
HORVU3Hr1G024660	0.12	1.78	0.3
HORVU3Hr1G024920	16.49	681.4	92.07
HORVU3Hr1G025520	0.22	1.15	0.45
HORVU3Hr1G025950	0	0.16	0.01
HORVU3Hr1G026080	1.64	8.43	1.65
HORVU3Hr1G026150	0.05	0.31	0.12
HORVU3Hr1G026350	0.02	0.31	0.04
HORVU3Hr1G027220	0.24	0.83	0.08
HORVU3Hr1G028090	0.11	0.47	0.05
HORVU3Hr1G028280	0.12	1.67	0.4
HORVU3Hr1G029200	0	0.45	0
HORVU3Hr1G030010	0.94	3.39	0.59
HORVU3Hr1G030020	0.13	0.79	0.12
HORVU3Hr1G030840	0	0.13	0
HORVU3Hr1G031130	0.49	4.55	0.58
HORVU3Hr1G037030	0.14	1.07	0.1
HORVU3Hr1G039070	0.01	0.16	0.03
HORVU3Hr1G039790	12.84	77.08	20.14
HORVU3Hr1G045610	0	0.17	0
HORVU3Hr1G054160	0.02	1.76	0.11
HORVU3Hr1G057240	0.39	1.16	0.19
HORVU3Hr1G059810	10.51	94.63	14.2
HORVU3Hr1G062490	19.4	89.74	22.88
HORVU3Hr1G064340	0.01	0.2	0.03
HORVU3Hr1G065580	1.19	10.59	1.86
HORVU3Hr1G065630	0.07	0.27	0.03
HORVU3Hr1G065640	0.09	0.52	0.16
HORVU3Hr1G067280	0.28	3.17	0.92
HORVU3Hr1G069410	3.43	36.22	8.78
HORVU3Hr1G069880	0.81	5.23	1.46
HORVU3Hr1G071170	0.02	1.14	0.14
HORVU3Hr1G071530	18.25	106.07	25.43
HORVU3Hr1G075150	0.15	1.73	0.02
HORVU3Hr1G075970	0.05	0.51	0.14
HORVU3Hr1G077570	0.09	0.69	0.24
HORVU3Hr1G077930	0.07	0.73	0.16
HORVU3Hr1G077950	7.91	68.59	21.36
HORVU3Hr1G078030	0.06	0.21	0.05
HORVU3Hr1G078780	10.35	77.02	12.93
HORVU3Hr1G080230	0.18	0.95	0.16
HORVU3Hr1G080770	0.19	1.2	0.37
HORVU3Hr1G082640	0.96	7.42	2.55
HORVU3Hr1G082730	0.03	8.1	0.17
HORVU3Hr1G083760	0	0.13	0
HORVU3Hr1G085270	0.78	10.18	1.1
HORVU3Hr1G086230	0.65	2.81	0.81
HORVU3Hr1G086590	0.01	0.11	0.03
HORVU3Hr1G086620	0	0.17	0
HORVU3Hr1G087010	0.03	0.26	0.08
HORVU3Hr1G088190	0.93	7.56	0.67
HORVU3Hr1G089910	0.58	11.54	0.71
HORVU3Hr1G091740	0.23	0.89	0.12
HORVU3Hr1G094340	0.05	1.63	0.15
HORVU3Hr1G094820	2.11	8.77	2.94
HORVU3Hr1G095300	0.12	1.21	0.18
HORVU3Hr1G095330	16.56	83.39	22.31
HORVU3Hr1G096430	0.11	0.73	0.16
HORVU3Hr1G097300	0.03	3.69	0.05
HORVU3Hr1G097530	0	0.13	0
HORVU3Hr1G097860	0.12	4.96	0.62
HORVU3Hr1G099630	0.1	1.19	0.24
HORVU3Hr1G100190	0.47	3.95	0.64
HORVU3Hr1G100270	0.2	1.25	0.49
HORVU3Hr1G100310	0.36	1.62	0.51
HORVU3Hr1G105290	0.26	19.07	0.9
HORVU3Hr1G105300	0.42	4.72	1.16
HORVU3Hr1G105630	26.62	252.86	54.92
HORVU3Hr1G106900	0	5.38	0
HORVU3Hr1G108280	0.03	1.86	0.03
HORVU3Hr1G108290	0	1.18	0
HORVU3Hr1G108310	0.03	1.86	0.03
HORVU3Hr1G109350	0.12	4.99	0.66
HORVU3Hr1G110660	0.25	1.63	0.23
HORVU3Hr1G112520	4.74	60.84	9.72
HORVU3Hr1G116010	0	0.47	0.01
HORVU3Hr1G116480	0.01	0.25	0.02
HORVU4Hr1G000230	0.89	16.83	1.1
HORVU4Hr1G001060	0	0.05	0
HORVU4Hr1G001250	0.04	0.88	0.17
HORVU4Hr1G002080	0	35.99	0
HORVU4Hr1G002770	1.96	15.66	1.62
HORVU4Hr1G003050	0.19	0.95	0.14
HORVU4Hr1G005140	0.16	2.09	0.49
HORVU4Hr1G005320	4.12	69.64	12.72
HORVU4Hr1G009300	0.05	0.51	0.08
HORVU4Hr1G011760	0	0.61	0.02
HORVU4Hr1G012030	0.02	4.07	0.27
HORVU4Hr1G013480	0.14	0.42	0.07
HORVU4Hr1G014370	0.02	0.25	0.07
HORVU4Hr1G015350	0.27	3.08	0.45
HORVU4Hr1G015560	0	0.63	0.01
HORVU4Hr1G017270	0.21	1.23	0.16
HORVU4Hr1G020050	0.18	1.18	0.32
HORVU4Hr1G020320	0.29	1.48	0.55
HORVU4Hr1G021960	4.66	18.9	6.12
HORVU4Hr1G023510	0.08	0.8	0.21
HORVU4Hr1G023580	1.23	6.61	1.69
HORVU4Hr1G027260	1.36	3.51	0.65
HORVU4Hr1G031700	0.42	3.19	0.39
HORVU4Hr1G031840	0.64	5.23	0.65
HORVU4Hr1G033650	0.06	0.26	0.09
HORVU4Hr1G035330	0.31	1.53	0.36
HORVU4Hr1G040950	31.41	153.56	37.42
HORVU4Hr1G045340	3.86	24.45	6.46
HORVU4Hr1G045370	0.46	4.1	0.37
HORVU4Hr1G048440	20	115.03	28.6
HORVU4Hr1G050790	0.03	0.65	0.08
HORVU4Hr1G053870	0.24	0.92	0.13
HORVU4Hr1G053940	7.55	37.34	12.17
HORVU4Hr1G054390	0.19	1.5	0.32
HORVU4Hr1G056530	0.05	0.53	0.05
HORVU4Hr1G059390	24.45	120.11	18.68
HORVU4Hr1G060630	0.06	3.53	0.12
HORVU4Hr1G060970	6.81	47.25	9.61
HORVU4Hr1G062070	0.2	3.72	0.16
HORVU4Hr1G064070	0.03	0.45	0.08
HORVU4Hr1G064770	0.13	1.53	0.42
HORVU4Hr1G066120	0.01	0.22	0.04
HORVU4Hr1G066870	0.03	0.09	0.02
HORVU4Hr1G068910	0.08	6.6	0.06
HORVU4Hr1G068930	0.6	2.53	0.38
HORVU4Hr1G071050	21.29	89.54	22.04
HORVU4Hr1G071370	0.11	1.73	0.2
HORVU4Hr1G072930	0.22	1.95	0.45
HORVU4Hr1G073650	1.99	14.06	3.95
HORVU4Hr1G074320	1.63	8.55	1.77
HORVU4Hr1G074470	0.15	0.97	0.24
HORVU4Hr1G074530	2.08	12.63	4.83
HORVU4Hr1G075070	3.27	22.14	6.33
HORVU4Hr1G077550	0.04	0.21	0.08
HORVU4Hr1G077780	0.07	1.93	0.18
HORVU4Hr1G078220	0.58	4.33	0.87
HORVU4Hr1G079510	0.03	0.25	0.08
HORVU4Hr1G080190	0	0.46	0.01
HORVU4Hr1G080820	0	1.29	0.03
HORVU4Hr1G082040	0.1	0.47	0.13
HORVU4Hr1G082700	0.81	5.48	1.5
HORVU4Hr1G083230	1.32	7.76	2.7
HORVU4Hr1G083800	0.75	3.25	0.72
HORVU4Hr1G083980	0.11	0.46	0.17
HORVU4Hr1G084140	0.2	0.5	0.12
HORVU4Hr1G084830	6.56	29.61	6.22
HORVU4Hr1G084900	12.44	83.09	20.46
HORVU4Hr1G085100	0.15	1.71	0.04
HORVU4Hr1G086020	0.98	7.41	1.09
HORVU4Hr1G087220	0.01	0.28	0.03
HORVU4Hr1G087610	0	0.55	0
HORVU4Hr1G090300	1.45	24.03	1.45
HORVU5Hr1G000940	0.08	0.37	0.14
HORVU5Hr1G001730	0.58	3.98	1.44
HORVU5Hr1G005300	0.43	2.73	0.77
HORVU5Hr1G009440	0.03	0.58	0.07
HORVU5Hr1G009460	3.65	22.04	4.83
HORVU5Hr1G013820	0.01	0.09	0.01
HORVU5Hr1G014500	0.18	2.22	0.51
HORVU5Hr1G022750	1.83	10.3	2.8
HORVU5Hr1G032980	1.08	21.65	2.24
HORVU5Hr1G033050	1.04	15.74	1.16
HORVU5Hr1G038630	7.78	39.46	7.67
HORVU5Hr1G042160	0.15	1.26	0.2
HORVU5Hr1G046480	0.26	2.65	0.14
HORVU5Hr1G048410	0	0.31	0
HORVU5Hr1G050990	13.05	60.1	12.09
HORVU5Hr1G051140	0.45	1.8	0.67
HORVU5Hr1G052370	0.02	0.35	0.05
HORVU5Hr1G052760	0.3	5.71	1.24
HORVU5Hr1G053270	1.35	6.47	1.38
HORVU5Hr1G053410	0.03	2.26	0.1
HORVU5Hr1G053480	7.62	45.27	14.22
HORVU5Hr1G055950	14.22	292.16	58.82
HORVU5Hr1G056040	10.43	192.64	44.7
HORVU5Hr1G059100	0	0.18	0
HORVU5Hr1G060370	2.25	17.06	2.77
HORVU5Hr1G061580	0.1	3.2	0.42
HORVU5Hr1G061760	0.06	0.94	0.18
HORVU5Hr1G061820	0.31	1.52	0.57
HORVU5Hr1G061930	0.11	4.56	0.31
HORVU5Hr1G061950	0.06	4.57	0.38
HORVU5Hr1G062240	0.91	4.32	0.82
HORVU5Hr1G063430	0.39	2.05	0.8
HORVU5Hr1G063570	0.31	2.59	0.2
HORVU5Hr1G063660	0.5	4.42	0.66
HORVU5Hr1G063980	0	0.44	0.01
HORVU5Hr1G064040	0.32	4.58	0.47
HORVU5Hr1G066350	1.08	4.46	1.21
HORVU5Hr1G066490	0.42	2.18	0.54
HORVU5Hr1G067310	0.25	0.58	0.12
HORVU5Hr1G068060	0.17	7.43	0.31
HORVU5Hr1G068110	0	0.41	0.02
HORVU5Hr1G069510	0.46	3.47	0.85
HORVU5Hr1G070080	0.35	1.93	0.71
HORVU5Hr1G071940	0.16	1.68	0.02
HORVU5Hr1G072760	0.11	0.8	0.17
HORVU5Hr1G073050	0.85	3.59	0.69
HORVU5Hr1G073640	0	1.41	0
HORVU5Hr1G073740	0.01	1.39	0.05
HORVU5Hr1G074980	0.08	1.12	0.25
HORVU5Hr1G075760	0.03	1.18	0.17
HORVU5Hr1G076410	0.01	0.1	0
HORVU5Hr1G076510	0.29	1.03	0.19
HORVU5Hr1G077620	0	0.3	0
HORVU5Hr1G077910	0.18	1.42	0.16
HORVU5Hr1G078960	1.11	6.89	1.54
HORVU5Hr1G080250	0.05	0.31	0.07
HORVU5Hr1G081610	0.06	1.55	0.1
HORVU5Hr1G084330	0.04	0.57	0.13
HORVU5Hr1G084820	0.56	5.94	1.29
HORVU5Hr1G085200	0	0.08	0
HORVU5Hr1G086390	0.56	2.87	0.21
HORVU5Hr1G087250	0.02	1.49	0.02
HORVU5Hr1G093770	37.1	122.03	29.99
HORVU5Hr1G093860	0	1.49	0
HORVU5Hr1G093880	0	0.12	0
HORVU5Hr1G094080	0.02	0.44	0
HORVU5Hr1G094710	0.6	2.87	1.15
HORVU5Hr1G097120	0	1.21	0.03
HORVU5Hr1G098340	5.52	24.55	5.22
HORVU5Hr1G099470	0.02	0.77	0.06
HORVU5Hr1G100140	0.17	3.9	0.23
HORVU5Hr1G103820	0.08	0.7	0.16
HORVU5Hr1G104070	0.1	5.29	0.1
HORVU5Hr1G105090	3.85	14.82	2.89
HORVU5Hr1G106090	0.04	0.58	0.05
HORVU5Hr1G109210	0.11	1.93	0.22
HORVU5Hr1G109260	0	0.08	0
HORVU5Hr1G109710	0.34	6.31	0.11
HORVU5Hr1G111640	12.11	102.4	21.14
HORVU5Hr1G111920	0.04	0.33	0.1
HORVU5Hr1G112670	0.33	4.07	0.84
HORVU5Hr1G113080	0.29	1.18	0.39
HORVU5Hr1G113770	0.02	0.19	0.03
HORVU5Hr1G113900	0.11	4.17	0.09
HORVU5Hr1G115340	6.79	33.75	9.64
HORVU5Hr1G115880	0.02	1.64	0.07
HORVU5Hr1G117830	1.78	6.92	0.98
HORVU5Hr1G119370	0.03	0.15	0.02
HORVU5Hr1G119830	0.11	0.77	0.16
HORVU5Hr1G120250	17.06	46.64	10.24
HORVU5Hr1G122080	0.04	0.43	0.09
HORVU5Hr1G122530	0.21	0.86	0.16
HORVU5Hr1G122950	0.01	0.58	0.04
HORVU5Hr1G123970	0.42	3.4	1.09
HORVU5Hr1G124160	0.02	1.49	0.02
HORVU5Hr1G124170	0.01	0.18	0.01
HORVU5Hr1G124210	0.75	4.15	0.73
HORVU5Hr1G125000	0	0.41	0
HORVU5Hr1G125600	3.86	20.16	5.96
HORVU6Hr1G000030	0	1.87	0
HORVU6Hr1G000510	0.32	41.38	3.28
HORVU6Hr1G000620	0.88	10.93	0.83
HORVU6Hr1G001970	0.01	0.17	0.01
HORVU6Hr1G003160	0.11	1.32	0.2
HORVU6Hr1G005400	0.18	1.48	0.34
HORVU6Hr1G005570	0.04	0.55	0.08
HORVU6Hr1G005580	0.01	0.12	0.01
HORVU6Hr1G005720	0	1.45	0.01
HORVU6Hr1G005770	0.05	0.73	0.03
HORVU6Hr1G005780	0.01	0.14	0.01
HORVU6Hr1G008320	9.49	40.36	10.74
HORVU6Hr1G011990	0.23	1.02	0.17
HORVU6Hr1G013700	0.06	31.59	1.34
HORVU6Hr1G013750	0.03	0.13	0.05
HORVU6Hr1G018670	1.18	14.61	1.9
HORVU6Hr1G018690	0	1.17	0.02
HORVU6Hr1G018830	14.73	64.74	13.9
HORVU6Hr1G020020	0.02	0.28	0.03
HORVU6Hr1G020190	0.04	0.24	0.02
HORVU6Hr1G021780	0.01	0.14	0
HORVU6Hr1G021870	0.08	0.51	0.09
HORVU6Hr1G022310	0.29	1.5	0.24
HORVU6Hr1G023070	4.44	27.23	7.26
HORVU6Hr1G025340	0.01	0.09	0.02
HORVU6Hr1G025730	0	0.18	0
HORVU6Hr1G029750	0	1.47	0.03
HORVU6Hr1G030310	0.3	2.13	0.54
HORVU6Hr1G031370	0.13	0.92	0.26
HORVU6Hr1G032560	0.04	0.4	0.06
HORVU6Hr1G034620	0.42	2.72	0.68
HORVU6Hr1G035280	0	0.13	0
HORVU6Hr1G037280	0	0.54	0
HORVU6Hr1G041020	18.78	85.91	21.84
HORVU6Hr1G042860	0.11	1.64	0.32
HORVU6Hr1G049130	1.1	5.73	1.5
HORVU6Hr1G049520	0.33	1.94	0.53
HORVU6Hr1G050860	0.14	1.81	0.42
HORVU6Hr1G051650	0.1	1.97	0.23
HORVU6Hr1G053960	0.08	0.58	0.08
HORVU6Hr1G055000	0.85	5.89	0.59
HORVU6Hr1G058620	0.14	1.3	0.35
HORVU6Hr1G060140	0.04	0.46	0.07
HORVU6Hr1G062040	14.01	65.87	16.09
HORVU6Hr1G065590	0.09	0.5	0.06
HORVU6Hr1G066840	0.09	1.51	0.35
HORVU6Hr1G067910	0.29	2.04	0.66
HORVU6Hr1G070130	0.04	0.49	0.08
HORVU6Hr1G070220	0.15	0.38	0.08
HORVU6Hr1G070320	0.08	2.58	0.25
HORVU6Hr1G070590	0	0.38	0
HORVU6Hr1G071150	0	0.68	0
HORVU6Hr1G072740	0.15	1.66	0.37
HORVU6Hr1G073180	0.05	1.36	0.18
HORVU6Hr1G073510	1.56	7.34	0.84
HORVU6Hr1G075080	0.03	1.43	0.08
HORVU6Hr1G076040	0.44	4.21	0.51
HORVU6Hr1G076470	0	0.18	0.01
HORVU6Hr1G076880	1.33	20.55	2.19
HORVU6Hr1G077610	0.64	2.48	0.62
HORVU6Hr1G078420	0.02	1.27	0.12
HORVU6Hr1G078500	0.11	1.5	0.14
HORVU6Hr1G079070	0.17	0.82	0.17
HORVU6Hr1G079600	0.48	1.43	0.26
HORVU6Hr1G079640	1.73	8.28	1.3
HORVU6Hr1G080000	0.22	1.32	0.27
HORVU6Hr1G080790	248.79	845.31	148.46
HORVU6Hr1G081710	0	0.02	0
HORVU6Hr1G081850	4.59	19.53	7.03
HORVU6Hr1G081950	1.81	13.67	3.1
HORVU6Hr1G082080	0.25	1.29	0.48
HORVU6Hr1G082710	0.05	0.62	0.08
HORVU6Hr1G083960	15.77	66.63	7.07
HORVU6Hr1G084650	1.27	8.23	1.59
HORVU6Hr1G085170	1.91	7.91	2.08
HORVU6Hr1G087410	0.24	1.22	0.45
HORVU6Hr1G087720	0.34	1.92	0.13
HORVU6Hr1G088400	0.03	0.55	0.05
HORVU6Hr1G088610	0.24	1.36	0.43
HORVU6Hr1G090370	2.79	60.22	12.19
HORVU6Hr1G090460	0	0.39	0
HORVU6Hr1G091610	0.06	0.7	0.17
HORVU6Hr1G092270	0.1	0.58	0.07
HORVU6Hr1G092740	0.05	1.15	0.23
HORVU6Hr1G093030	30.71	143.95	44.58
HORVU6Hr1G095020	0.06	1.87	0.23
HORVU6Hr1G095380	3.27	16.35	4.84
HORVU7Hr1G000750	0.04	2.05	0.08
HORVU7Hr1G000760	0.05	0.29	0.12
HORVU7Hr1G000900	0	0.53	0
HORVU7Hr1G001040	38.52	181.3	40.96
HORVU7Hr1G001070	0.85	8.78	2.02
HORVU7Hr1G002170	0	0.13	0
HORVU7Hr1G002210	0.77	6.18	1.17
HORVU7Hr1G002740	0.01	2.04	0.07
HORVU7Hr1G003630	0.07	0.44	0.12
HORVU7Hr1G007690	0	1.18	0
HORVU7Hr1G009680	0.01	0.47	0.05
HORVU7Hr1G010240	0.52	6.29	0.81
HORVU7Hr1G010850	0.02	1.88	0.04
HORVU7Hr1G010990	0.01	1.43	0.07
HORVU7Hr1G012180	0.07	0.84	0.13
HORVU7Hr1G012690	0.73	5.53	0.54
HORVU7Hr1G019240	0.37	2.26	0.6
HORVU7Hr1G019280	0.38	1.58	0.67
HORVU7Hr1G019400	0.38	2.65	0.79
HORVU7Hr1G019500	0	0.11	0
HORVU7Hr1G020190	0.63	3.96	0.95
HORVU7Hr1G020920	0.08	2.92	0.16
HORVU7Hr1G022220	0	2.2	0.02
HORVU7Hr1G023140	1.95	10.31	2.6
HORVU7Hr1G024940	0.03	0.42	0.08
HORVU7Hr1G026180	0.05	0.36	0.09
HORVU7Hr1G029460	1.17	8.62	1.46
HORVU7Hr1G029660	0	0.11	0.01
HORVU7Hr1G029680	0	0.17	0
HORVU7Hr1G029920	0.05	0.29	0.08
HORVU7Hr1G030210	0.15	6.7	0.36
HORVU7Hr1G031140	0.24	0.94	0.17
HORVU7Hr1G031790	0.01	0.27	0.03
HORVU7Hr1G033500	2.05	17.7	1.53
HORVU7Hr1G033520	0.21	2.29	0.55
HORVU7Hr1G036720	29.13	476.39	99.59
HORVU7Hr1G038560	0.19	0.76	0.31
HORVU7Hr1G041230	0.78	2.41	0.34
HORVU7Hr1G041320	0.28	2.25	0.73
HORVU7Hr1G041690	0	4.84	0.03
HORVU7Hr1G041810	0.33	1.1	0.18
HORVU7Hr1G042160	0.97	9.55	1.27
HORVU7Hr1G042890	0.1	1.52	0.08
HORVU7Hr1G045400	3.71	41.89	7.22
HORVU7Hr1G045830	4.95	13.56	3.32
HORVU7Hr1G046250	0.7	7.13	2.05
HORVU7Hr1G046320	0.15	2.13	0.33
HORVU7Hr1G047570	0.58	4.75	1.57
HORVU7Hr1G047690	0.14	1.19	0.11
HORVU7Hr1G048130	0.49	1.17	0.26
HORVU7Hr1G050030	0	0.35	0
HORVU7Hr1G050660	0.29	2.28	0.77
HORVU7Hr1G051730	0.41	2.01	0.54
HORVU7Hr1G051760	0.2	1.41	0.14
HORVU7Hr1G055330	0.31	2.19	0.64
HORVU7Hr1G056820	1.02	4.82	0.71
HORVU7Hr1G058940	14.44	57.38	9.68
HORVU7Hr1G073350	1.14	9.62	1.68
HORVU7Hr1G074970	0.06	0.26	0.08
HORVU7Hr1G075960	0.05	0.67	0.09
HORVU7Hr1G077740	8.65	36.7	7.24
HORVU7Hr1G077750	1.55	16.01	1.09
HORVU7Hr1G081610	0.14	0.7	0.17
HORVU7Hr1G081700	0.2	4.01	0.54
HORVU7Hr1G082990	0	0.15	0
HORVU7Hr1G083690	0.14	0.63	0.06
HORVU7Hr1G083850	0.07	0.54	0.1
HORVU7Hr1G085930	0.15	1.03	0.26
HORVU7Hr1G091240	0.01	1.24	0.08
HORVU7Hr1G091620	0.08	0.99	0.13
HORVU7Hr1G091860	0.06	4.66	0.38
HORVU7Hr1G091880	0.05	0.58	0.11
HORVU7Hr1G093020	1.65	10.99	2.03
HORVU7Hr1G093330	0.13	1.07	0.29
HORVU7Hr1G096370	0.04	0.28	0.06
HORVU7Hr1G096800	0	0.19	0.01
HORVU7Hr1G096870	0.06	0.97	0.18
HORVU7Hr1G098400	0.14	0.84	0.08
HORVU7Hr1G101810	18.81	87.39	19.17
HORVU7Hr1G107400	0.07	0.95	0.14
HORVU7Hr1G107890	0.33	1.94	0.53
HORVU7Hr1G108280	0.4	4.3	1.17
HORVU7Hr1G109380	0.41	1.51	0.29
HORVU7Hr1G113080	0	0.18	0.01
HORVU7Hr1G114170	11.77	57.8	13.73
HORVU7Hr1G114890	0.56	3.99	0.75
HORVU7Hr1G114950	0.13	0.66	0.14
HORVU7Hr1G115410	0.16	0.9	0.37
HORVU7Hr1G116550	0.02	1.11	0.04
HORVU7Hr1G117800	0.01	6.61	0.04
HORVU7Hr1G117870	0.06	3.04	0.42
HORVU7Hr1G117890	0	1.62	0
HORVU7Hr1G118770	0.24	8.04	0.56
HORVU7Hr1G121520	1.12	7.28	0.29
HORVU7Hr1G121880	0.16	0.75	0.16

## Sheet: Profile 1
Gene ID	G_7d_T-FPKM	G_14d_T-FPKM	G_18d_T-FPKM
AGP50745	0.04	0	0
BGI_novel_G000242	1.09	0.02	0.05
BGI_novel_G000247	1.2	0.12	0.11
BGI_novel_G000335	1.62	0.32	0.65
BGI_novel_G000431	0.52	0.03	0.07
BGI_novel_G000442	11.1	1.62	1.3
BGI_novel_G000513	1.46	0.26	0.18
BGI_novel_G000517	8.82	0.28	0.35
BGI_novel_G000519	1.91	0	0
BGI_novel_G000520	2.58	0.13	0.18
BGI_novel_G000549	1.17	0	0
BGI_novel_G000568	3.64	0.37	1.15
BGI_novel_G000587	2.84	0.29	0.72
BGI_novel_G000603	1.64	0.31	0.57
BGI_novel_G000623	3.15	0.15	0.17
BGI_novel_G000683	0.11	0	0
BGI_novel_G000724	77.65	0.14	0.51
BGI_novel_G000744	0.33	0.08	0.1
BGI_novel_G000883	1.5	0.18	0.27
BGI_novel_G000884	2.3	0.09	0.18
BGI_novel_G000903	1183.9	14.02	58.42
BGI_novel_G000945	0.32	0	0
BGI_novel_G000947	0.16	0	0
BGI_novel_G000989	49.99	2.67	10.79
BGI_novel_G001022	0.26	0	0
BGI_novel_G001127	0.21	0	0
BGI_novel_G001287	18.38	2.46	2.02
BGI_novel_G001288	8.43	0.11	0.09
BGI_novel_G001307	0.02	0	0
BGI_novel_G001346	0.07	0	0
BGI_novel_G001354	0.05	0	0
BGI_novel_G001396	0.61	0.07	0.14
BGI_novel_G001439	0.05	0	0
BGI_novel_G001461	0.02	0	0
BGI_novel_G001469	1.24	0.19	0.38
BGI_novel_G001510	1.74	0.07	0.3
BGI_novel_G001533	0.32	0.02	0.05
BGI_novel_G001562	1.37	0.11	0.16
BGI_novel_G001569	24.12	0.56	0.89
BGI_novel_G001611	22.07	0.32	0.41
BGI_novel_G001656	0.98	0.17	0.35
BGI_novel_G001724	3.53	0.57	0.8
BGI_novel_G001727	10.15	0.23	0.39
BGI_novel_G001728	1.77	0.05	0.25
BGI_novel_G001786	0.21	0	0
BGI_novel_G001790	38.38	4.49	2.55
BGI_novel_G001887	1.03	0	0
BGI_novel_G001920	9.58	0.08	0.26
BGI_novel_G001979	1.55	0.2	0.1
BGI_novel_G002058	0.38	0	0
BGI_novel_G002187	1.2	0	0
BGI_novel_G002272	0.3	0.06	0.06
BGI_novel_G002293	0.2	0	0
BGI_novel_G002349	0.43	0.03	0.08
BGI_novel_G002351	0.95	0.17	0.11
BGI_novel_G002365	0.25	0.04	0.04
BGI_novel_G002451	0.37	0	0
BGI_novel_G002468	0.85	0	0
BGI_novel_G002472	0.15	0	0
BGI_novel_G002478	15.69	2.38	3.55
BGI_novel_G002491	0.17	0	0
BGI_novel_G002546	0.47	0.03	0.05
BGI_novel_G002548	0.76	0.05	0.05
BGI_novel_G002561	0.65	0	0.02
BGI_novel_G002588	11.51	1.02	1.23
BGI_novel_G002632	11.72	0.16	0.41
BGI_novel_G002637	1.95	0.05	0.31
BGI_novel_G002772	5.15	0.4	0.7
BGI_novel_G002799	2.58	0.07	0.37
BGI_novel_G002810	0.44	0	0
BGI_novel_G002835	1.88	0.31	0.32
BGI_novel_G002889	9.66	1.49	2.03
BGI_novel_G002907	1.98	0.28	0.14
BGI_novel_G002981	0.03	0	0
BGI_novel_G002985	0.66	0.14	0.16
BGI_novel_G002989	0.42	0.05	0.1
BGI_novel_G003035	0.25	0	0
BGI_novel_G003042	0.7	0.02	0.02
BGI_novel_G003044	5.2	0.6	0.38
BGI_novel_G003087	1.31	0.11	0.16
BGI_novel_G003145	0.41	0.02	0.05
BGI_novel_G003148	0.15	0	0
BGI_novel_G003156	3.19	0.12	0.47
BGI_novel_G003178	3.21	0.36	0.44
BGI_novel_G003194	0.69	0.02	0.03
BGI_novel_G003196	3.38	0.4	0.42
BGI_novel_G003243	0.22	0	0
BGI_novel_G003283	0.06	0	0
BGI_novel_G003292	0.38	0.04	0.05
BGI_novel_G003300	3.97	0.75	0.96
BGI_novel_G003331	0.56	0.04	0.1
BGI_novel_G003346	0.87	0.2	0.24
BGI_novel_G003350	0.03	0	0
BGI_novel_G003405	0.68	0.03	0.03
BGI_novel_G003406	0.2	0.02	0.04
BGI_novel_G003440	0.1	0	0
BGI_novel_G003532	0.02	0	0
BGI_novel_G003596	17.37	0.87	3.01
BGI_novel_G003614	0.12	0	0
BGI_novel_G003654	0.28	0	0
BGI_novel_G003660	0.98	0	0
BGI_novel_G003684	17.16	1.08	4.02
BGI_novel_G003698	21.93	0.63	1.05
BGI_novel_G003729	14.68	0.01	0.02
BGI_novel_G003809	0.26	0.02	0.01
BGI_novel_G003814	1.99	0.16	0.19
BGI_novel_G003823	5.8	0.28	0.88
BGI_novel_G003861	0.95	0.06	0.03
BGI_novel_G003871	0.77	0.09	0.13
BGI_novel_G003993	0.6	0.05	0.05
BGI_novel_G003994	0.95	0.04	0.03
BGI_novel_G003996	0.39	0	0.01
BGI_novel_G003998	0.37	0	0
BGI_novel_G003999	0.44	0.02	0.02
BGI_novel_G004002	0.76	0.06	0.06
BGI_novel_G004003	0.81	0	0.02
BGI_novel_G004035	0.62	0.02	0.03
BGI_novel_G004062	0.75	0	0
BGI_novel_G004063	0.51	0	0
BGI_novel_G004119	0.06	0	0
BGI_novel_G004125	0.9	0.03	0.01
BGI_novel_G004144	0.41	0	0
BGI_novel_G004145	0.41	0.05	0.08
BGI_novel_G004146	1.06	0.13	0.09
BGI_novel_G004269	0.52	0	0
BGI_novel_G004295	0.5	0.08	0.12
BGI_novel_G004334	1.51	0.34	0.26
BGI_novel_G004343	1.42	0.19	0.26
BGI_novel_G004344	0.6	0	0
BGI_novel_G004347	0.2	0	0
BGI_novel_G004379	1.88	0	0
BGI_novel_G004380	0.61	0.01	0.01
BGI_novel_G004401	2.46	0.21	0.42
BGI_novel_G004431	0.01	0	0
BGI_novel_G004486	0.37	0.02	0.02
BGI_novel_G004574	0.69	0	0
BGI_novel_G004575	1.35	0.02	0.02
BGI_novel_G004577	4.39	0	0
BGI_novel_G004600	0.16	0	0.01
BGI_novel_G004601	0.3	0.01	0.02
BGI_novel_G004602	0.49	0.01	0.01
BGI_novel_G004649	3.37	0.07	0.08
BGI_novel_G004660	8.68	0.26	0.43
BGI_novel_G004661	7.17	0.42	0.33
BGI_novel_G004705	0.28	0	0
BGI_novel_G004752	0.25	0	0
BGI_novel_G004782	0.72	0.04	0.12
BGI_novel_G004788	1.45	0.25	0.37
BGI_novel_G004812	0.11	0	0
BGI_novel_G004854	4.97	0.23	0.73
BGI_novel_G004864	1.39	0.19	0.41
BGI_novel_G004884	0.16	0	0
BGI_novel_G004903	12.32	0.58	1.69
BGI_novel_G004920	0.05	0	0
BGI_novel_G004928	0.06	0	0
BGI_novel_G004939	0.5	0.12	0.09
BGI_novel_G004992	0.12	0	0
BGI_novel_G005036	0.05	0	0
BGI_novel_G005051	0.01	0	0
BGI_novel_G005168	17.22	0.75	3.19
BGI_novel_G005204	0.09	0	0
BGI_novel_G005236	0.39	0.07	0.07
BGI_novel_G005241	0.26	0	0
BGI_novel_G005247	0.86	0.18	0.18
BGI_novel_G005268	0.48	0	0
BGI_novel_G005297	0.97	0.15	0.2
BGI_novel_G005378	0.23	0	0
BGI_novel_G005480	2.04	0.41	0.47
BGI_novel_G005531	2.86	0.18	0.58
BGI_novel_G005532	3.31	0.12	0.3
BGI_novel_G005577	0.59	0.1	0.2
BGI_novel_G005613	0.05	0	0
BGI_novel_G005671	0.36	0.04	0.08
BGI_novel_G005682	0.63	0.19	0.15
BGI_novel_G005731	17.95	0.85	2.92
BGI_novel_G005786	2.56	0.09	0.45
BGI_novel_G005827	0.05	0	0
BGI_novel_G005837	0.27	0	0.01
BGI_novel_G005850	0.43	0.03	0.09
BGI_novel_G005856	1.15	0.03	0.02
BGI_novel_G005911	9.43	1.88	2.87
BGI_novel_G005914	0.9	0.08	0.16
BGI_novel_G005923	0.37	0	0
BGI_novel_G005953	0.52	0	0
BGI_novel_G005970	0.15	0	0
BGI_novel_G005972	0.18	0	0
BGI_novel_G005987	4.18	0.05	0.05
BGI_novel_G005990	1.15	0.08	0.21
BGI_novel_G006003	1.96	0	0
BGI_novel_G006004	0.54	0.07	0.06
BGI_novel_G006007	0.49	0.05	0.03
BGI_novel_G006008	0.77	0.02	0.02
BGI_novel_G006015	35.6	0.96	0.94
BGI_novel_G006076	0.17	0	0
BGI_novel_G006095	12.06	0.75	2.34
BGI_novel_G006096	18.27	0.58	3.14
BGI_novel_G006117	0.07	0	0
BGI_novel_G006128	0.14	0	0
BGI_novel_G006138	61.44	0.8	0.77
BGI_novel_G006154	105.48	1.96	10.64
BGI_novel_G006173	6.43	0.53	1.35
BGI_novel_G006192	31.82	2.56	4.45
BGI_novel_G006193	11.33	1.58	1.35
BGI_novel_G006206	0.09	0	0
BGI_novel_G006247	0.9	0.03	0.07
BGI_novel_G006279	0.14	0	0
BGI_novel_G006292	0.41	0.04	0.07
BGI_novel_G006295	0.34	0	0
BGI_novel_G006298	0.48	0	0
BGI_novel_G006302	0.2	0	0
BGI_novel_G006357	0.2	0.05	0.06
BGI_novel_G006460	0.45	0	0
BGI_novel_G006470	0.24	0	0
BGI_novel_G006479	0.38	0.03	0.03
BGI_novel_G006493	1.79	0.02	0.18
BGI_novel_G006584	1.01	0.21	0.34
BGI_novel_G006628	0.14	0	0
BGI_novel_G006633	0.14	0	0
BGI_novel_G006651	0.58	0	0
BGI_novel_G006660	0.3	0.01	0.01
BGI_novel_G006702	44.06	10.25	14.76
BGI_novel_G006716	0.04	0	0
BGI_novel_G006740	0.6	0	0.01
BGI_novel_G006799	0.06	0	0
BGI_novel_G006801	0.13	0	0
BGI_novel_G006819	110.26	1.53	3.05
BGI_novel_G006923	0.3	0	0
HORVU0Hr1G002840	134.57	3.72	15.03
HORVU0Hr1G004330	5.92	0.76	1.11
HORVU0Hr1G005210	72.2	3.17	13.39
HORVU0Hr1G005290	0.81	0.1	0.11
HORVU0Hr1G013080	0.51	0	0
HORVU0Hr1G014400	0.47	0.07	0.17
HORVU0Hr1G017350	0.65	0.01	0.01
HORVU0Hr1G017760	6.26	0.46	1.12
HORVU0Hr1G018970	5.15	1.03	0.73
HORVU0Hr1G021850	532.09	5.01	39.77
HORVU0Hr1G022690	2.54	0.13	0.11
HORVU0Hr1G029140	0.89	0	0
HORVU0Hr1G029210	96.1	0.18	1.02
HORVU0Hr1G030520	0.09	0.02	0.03
HORVU0Hr1G035310	0.48	0.09	0.18
HORVU0Hr1G035930	0.89	0	0
HORVU1Hr1G009140	10.55	0.07	0.13
HORVU1Hr1G018140	49.2	0.98	2.36
HORVU1Hr1G018530	4.54	0	0
HORVU1Hr1G020480	0.43	0	0
HORVU1Hr1G025300	0.73	0	0
HORVU1Hr1G025570	7.73	0.51	0.86
HORVU1Hr1G025580	1.57	0.1	0.1
HORVU1Hr1G043890	47.65	0.42	0.79
HORVU1Hr1G045870	30.11	0.26	0.66
HORVU1Hr1G047430	19.45	0.12	0.38
HORVU1Hr1G048690	94.85	6.71	3.93
HORVU1Hr1G048700	91.36	3.01	2.22
HORVU1Hr1G052180	25.17	0.33	0.45
HORVU1Hr1G052700	290.96	8.82	40.16
HORVU1Hr1G055140	13.52	2.91	2.2
HORVU1Hr1G056570	17.74	2.16	3.97
HORVU1Hr1G057410	17.98	0.95	0.36
HORVU1Hr1G057880	27.01	1.82	1.83
HORVU1Hr1G058390	0.72	0.15	0.11
HORVU1Hr1G059900	85.65	1.3	3.67
HORVU1Hr1G059910	23.03	0.18	0.98
HORVU1Hr1G059950	4.57	0.11	0.11
HORVU1Hr1G063390	106.63	21.25	22.27
HORVU1Hr1G063780	4.07	0.2	0.76
HORVU1Hr1G065030	282.26	20.24	50.2
HORVU1Hr1G065100	7.42	0.11	0.09
HORVU1Hr1G068010	58.95	4.76	4.81
HORVU1Hr1G068110	58.97	4.8	5.01
HORVU1Hr1G070310	36.76	1.48	1.06
HORVU1Hr1G070690	25.61	2.36	2.92
HORVU1Hr1G071390	7.39	1.23	2.7
HORVU1Hr1G076190	1.35	0.18	0.19
HORVU1Hr1G077890	1.21	0.21	0.21
HORVU1Hr1G081490	7.12	1.43	1.33
HORVU1Hr1G081940	1.34	0.21	0.29
HORVU1Hr1G082250	46.52	2.24	4.1
HORVU1Hr1G082820	36.99	0.36	0.82
HORVU1Hr1G087130	12.4	0.11	0.26
HORVU1Hr1G093180	0.9	0.19	0.35
HORVU2Hr1G001400	0.94	0.05	0.16
HORVU2Hr1G002250	0.63	0.1	0.25
HORVU2Hr1G004720	9.58	0.65	1.06
HORVU2Hr1G012780	0.64	0.07	0.17
HORVU2Hr1G012790	75.3	7.47	11.77
HORVU2Hr1G014380	0.43	0.1	0.1
HORVU2Hr1G017310	267.9	8.71	31.68
HORVU2Hr1G018670	7.33	0.06	0.08
HORVU2Hr1G018680	4.49	0	0
HORVU2Hr1G018830	367.99	7.57	32.39
HORVU2Hr1G019400	45.36	0.14	0.23
HORVU2Hr1G019430	27.91	2.34	5.64
HORVU2Hr1G019680	1.24	0.03	0.04
HORVU2Hr1G019750	3.03	0.63	0.63
HORVU2Hr1G022080	419.98	21.48	31.31
HORVU2Hr1G022450	4.15	0.11	0.14
HORVU2Hr1G023140	102.94	25.59	25.53
HORVU2Hr1G030660	68.2	7.58	14.47
HORVU2Hr1G032320	23.04	3.27	3.81
HORVU2Hr1G036520	0.62	0	0
HORVU2Hr1G036930	20.35	0.84	1.15
HORVU2Hr1G039640	1.52	0.07	0.25
HORVU2Hr1G040830	139.37	7.68	6.09
HORVU2Hr1G046600	17.2	0.24	0.37
HORVU2Hr1G049670	0.88	0.08	0.06
HORVU2Hr1G051010	0.01	0	0
HORVU2Hr1G063980	1.57	0.33	0.51
HORVU2Hr1G064180	0.02	0	0
HORVU2Hr1G066460	3.66	0.08	0.17
HORVU2Hr1G070310	13.19	0.53	0.76
HORVU2Hr1G070360	62.3	0.3	0.93
HORVU2Hr1G070700	15.36	1.25	3.5
HORVU2Hr1G073310	3.94	0.23	0.11
HORVU2Hr1G074210	0.5	0.05	0.05
HORVU2Hr1G076990	2.66	0.35	0.56
HORVU2Hr1G077710	0.35	0	0
HORVU2Hr1G079900	3.62	0.02	0.22
HORVU2Hr1G083270	1.62	0.14	0.23
HORVU2Hr1G083490	28.21	0.09	0.09
HORVU2Hr1G087990	0.28	0.04	0.04
HORVU2Hr1G088540	14.76	0.1	0.42
HORVU2Hr1G088760	381.23	2.67	22.09
HORVU2Hr1G091880	19.52	0.1	1.21
HORVU2Hr1G093670	6.63	0.13	0.27
HORVU2Hr1G093700	29.9	0.14	1.03
HORVU2Hr1G093810	0.11	0.02	0.03
HORVU2Hr1G094160	41.02	3.78	4.64
HORVU2Hr1G104580	51.8	6.66	10.81
HORVU2Hr1G105140	47.65	1.79	5.1
HORVU2Hr1G107540	1.67	0.1	0.08
HORVU2Hr1G108600	10.79	0.33	0.55
HORVU2Hr1G117890	19.41	0.07	0.49
HORVU2Hr1G117900	14.2	0.62	2.33
HORVU2Hr1G121090	0.32	0.02	0.01
HORVU2Hr1G121170	31.43	2.59	1.59
HORVU2Hr1G121510	0.26	0	0
HORVU2Hr1G122170	2.17	0.02	0.2
HORVU2Hr1G123270	1.82	0.2	0.32
HORVU3Hr1G001000	22.06	5.35	8.81
HORVU3Hr1G004300	1.98	0.25	0.12
HORVU3Hr1G005350	0.14	0	0
HORVU3Hr1G013910	18.53	0.76	1.31
HORVU3Hr1G018500	0.15	0.01	0.02
HORVU3Hr1G020490	0.94	0.09	0.25
HORVU3Hr1G021190	191.25	5.25	15.76
HORVU3Hr1G025720	33.49	0.21	2.09
HORVU3Hr1G026040	0.27	0	0
HORVU3Hr1G028990	6	0.05	0.19
HORVU3Hr1G042320	4.48	0	0
HORVU3Hr1G045630	61.82	5.55	11.92
HORVU3Hr1G047670	5.4	0.3	0.43
HORVU3Hr1G055740	29.92	2.23	2.97
HORVU3Hr1G064200	0.23	0	0.01
HORVU3Hr1G064590	17.6	1.83	4.16
HORVU3Hr1G065250	0.9	0	0
HORVU3Hr1G069010	43.72	11.77	8.69
HORVU3Hr1G069140	9.98	0.2	0.68
HORVU3Hr1G069210	68.23	0.23	1.79
HORVU3Hr1G070850	122.6	7.62	17.53
HORVU3Hr1G071490	10.78	1.03	1.31
HORVU3Hr1G073190	10.05	1.01	1.09
HORVU3Hr1G075690	24.69	0.39	0.55
HORVU3Hr1G081400	96.72	6.68	14.36
HORVU3Hr1G083740	39.83	0.64	1.25
HORVU3Hr1G084360	46.94	1.04	1.8
HORVU3Hr1G084830	143.62	2.92	8.23
HORVU3Hr1G087040	0.57	0.01	0.04
HORVU3Hr1G088780	0.1	0	0
HORVU3Hr1G090410	46.73	10.86	17.38
HORVU3Hr1G091320	409.45	6.73	29.09
HORVU3Hr1G095070	143.28	5.59	12.83
HORVU3Hr1G095090	51.17	0.52	1.25
HORVU3Hr1G095240	9.92	0.46	1.26
HORVU3Hr1G099000	8.1	0.3	0.3
HORVU3Hr1G105120	0.15	0.02	0.02
HORVU3Hr1G112350	0.3	0.01	0.03
HORVU3Hr1G116900	0.19	0.02	0.03
HORVU3Hr1G117850	1.31	0.12	0.21
HORVU4Hr1G004820	0.47	0.05	0.06
HORVU4Hr1G005800	144.7	2.57	8.22
HORVU4Hr1G017260	120.64	1.09	1.29
HORVU4Hr1G017350	3.94	0.22	0.4
HORVU4Hr1G021090	5.92	0.26	1
HORVU4Hr1G033030	0.38	0	0
HORVU4Hr1G042870	0.5	0.13	0.12
HORVU4Hr1G044960	1.86	0.18	0.27
HORVU4Hr1G050120	11.97	0.1	0.4
HORVU4Hr1G050210	10.6	0.09	0.37
HORVU4Hr1G050510	33.65	0.22	0.48
HORVU4Hr1G051010	35.41	4.19	6.62
HORVU4Hr1G052450	11.22	0.92	0.52
HORVU4Hr1G054580	85.35	7.94	12.9
HORVU4Hr1G054780	0.13	0	0
HORVU4Hr1G058560	36.67	8.17	13.34
HORVU4Hr1G059260	7.68	0.14	0.08
HORVU4Hr1G059280	3.35	0	0
HORVU4Hr1G060150	20.11	0.32	0.84
HORVU4Hr1G060530	27.38	1.84	4.93
HORVU4Hr1G060670	3.57	0.12	0.32
HORVU4Hr1G063350	8.28	0.88	0.5
HORVU4Hr1G066800	0.82	0.15	0.1
HORVU4Hr1G072060	62.35	4.13	4.83
HORVU4Hr1G072830	40.64	1.07	3.6
HORVU4Hr1G073120	8.13	0.15	0.26
HORVU4Hr1G074990	80.26	10.72	8.48
HORVU4Hr1G079330	51.32	10.19	7.63
HORVU4Hr1G081390	7.29	0.11	0.11
HORVU4Hr1G082680	2.32	0.14	0.15
HORVU4Hr1G085480	2.67	0.13	0.23
HORVU4Hr1G089090	20.98	2.46	4.08
HORVU5Hr1G000400	11.88	0.16	0.3
HORVU5Hr1G005910	14.07	0.07	0.29
HORVU5Hr1G005990	23.66	2.61	4.85
HORVU5Hr1G011730	0.89	0.05	0.07
HORVU5Hr1G012900	86.29	13.79	21.3
HORVU5Hr1G018790	4	0.41	0.68
HORVU5Hr1G018950	1.31	0.2	0.21
HORVU5Hr1G019030	316.98	12.48	53.63
HORVU5Hr1G021280	4.62	1.18	1.13
HORVU5Hr1G021390	156.7	1.97	6.98
HORVU5Hr1G036590	3.17	0.66	0.41
HORVU5Hr1G040440	0.81	0	0
HORVU5Hr1G044790	1.51	0	0
HORVU5Hr1G046550	102.76	14.23	22.24
HORVU5Hr1G046830	396.84	4.1	14.55
HORVU5Hr1G046880	396.84	4.1	14.55
HORVU5Hr1G050950	15.3	0.21	0.29
HORVU5Hr1G051760	8.57	0.65	1.83
HORVU5Hr1G054970	0.18	0	0
HORVU5Hr1G056030	39.68	0.53	1.21
HORVU5Hr1G057970	30.11	0.26	0.66
HORVU5Hr1G058190	17.87	0.24	0.34
HORVU5Hr1G058310	0.22	0.02	0.01
HORVU5Hr1G058330	0.22	0.02	0.01
HORVU5Hr1G060460	185.01	9.84	31.22
HORVU5Hr1G061730	12.56	1.57	1.72
HORVU5Hr1G062990	24.54	2.56	4.55
HORVU5Hr1G067940	0.19	0	0
HORVU5Hr1G072160	9.99	1.37	1.9
HORVU5Hr1G072650	644.56	1.82	17.99
HORVU5Hr1G072700	226.49	0.31	1.79
HORVU5Hr1G075150	3.92	0.5	1.3
HORVU5Hr1G075200	337.76	22.18	67.56
HORVU5Hr1G075920	34.03	4.44	4.51
HORVU5Hr1G079760	0.18	0	0
HORVU5Hr1G080450	17.27	0.39	0.35
HORVU5Hr1G081250	0.41	0.1	0.09
HORVU5Hr1G083320	31.41	0.46	0.63
HORVU5Hr1G083330	27.71	0.44	1.69
HORVU5Hr1G091230	0.32	0	0
HORVU5Hr1G094680	17.57	0.61	0.49
HORVU5Hr1G095180	13.02	0.51	0.65
HORVU5Hr1G096240	1.58	0.04	0.03
HORVU5Hr1G096490	16.47	0.06	0.36
HORVU5Hr1G097730	514.45	6.42	46.1
HORVU5Hr1G099180	13.75	2.22	1.6
HORVU5Hr1G104630	55.34	0.43	1.47
HORVU5Hr1G105840	165.77	19.06	34.03
HORVU5Hr1G105900	30.39	0.79	1.21
HORVU5Hr1G112380	3.03	0.2	0.19
HORVU5Hr1G112900	28.24	0.99	3.01
HORVU5Hr1G112930	30.09	3.47	3.15
HORVU5Hr1G114230	181.37	17.84	11.56
HORVU5Hr1G115100	63.09	14.03	14.76
HORVU5Hr1G120110	7.39	0.06	0.15
HORVU5Hr1G122840	1.82	0.01	0.06
HORVU5Hr1G124010	796.1	26.27	95.7
HORVU6Hr1G009000	35.64	1.11	3.15
HORVU6Hr1G013240	117.73	6.2	8.32
HORVU6Hr1G020080	14.14	0.4	0.57
HORVU6Hr1G024920	2.21	0.09	0.22
HORVU6Hr1G025430	4.06	0.27	0.22
HORVU6Hr1G025540	5.27	0.15	0.31
HORVU6Hr1G028720	2.47	0.19	0.35
HORVU6Hr1G028790	63.59	11.18	14.55
HORVU6Hr1G038470	13.41	0.21	0.58
HORVU6Hr1G044410	2.47	0.31	0.34
HORVU6Hr1G059760	0.52	0.11	0.12
HORVU6Hr1G062070	3.69	0.41	1.05
HORVU6Hr1G063160	13.54	0.41	0.38
HORVU6Hr1G066340	30.53	0.36	1.07
HORVU6Hr1G066450	85.36	5.11	11.92
HORVU6Hr1G068150	3.37	0.29	0.46
HORVU6Hr1G068910	0.26	0.03	0.03
HORVU6Hr1G070450	222.53	6.54	28.42
HORVU6Hr1G071860	3.72	0.04	0.01
HORVU6Hr1G072310	0.58	0	0
HORVU6Hr1G073630	20.57	0.72	0.73
HORVU6Hr1G076060	5.66	0.21	0.95
HORVU6Hr1G076130	96.57	3.89	5.45
HORVU6Hr1G078670	5.57	0.96	0.87
HORVU6Hr1G083610	0.52	0.12	0.08
HORVU6Hr1G083930	37.19	5.29	4.05
HORVU6Hr1G084070	121.96	4.47	7.11
HORVU6Hr1G085850	16.36	0.34	1.44
HORVU6Hr1G089310	153.27	0.08	0.25
HORVU6Hr1G089340	525.41	0.54	1.17
HORVU6Hr1G090020	2.31	0.56	0.55
HORVU6Hr1G093740	13.68	2.24	2.72
HORVU7Hr1G023700	20.11	1.45	4.8
HORVU7Hr1G027830	1.78	0.24	0.21
HORVU7Hr1G027930	8.98	1.23	1.54
HORVU7Hr1G030050	5.76	0.46	0.55
HORVU7Hr1G036970	3.08	0.07	0.19
HORVU7Hr1G038000	0.63	0.08	0.07
HORVU7Hr1G041500	3.19	0.61	0.61
HORVU7Hr1G042790	2.81	0.09	0.06
HORVU7Hr1G043920	3.9	0.73	0.66
HORVU7Hr1G045470	20.72	0.98	3.12
HORVU7Hr1G048620	114.08	6.91	10.02
HORVU7Hr1G050110	0.44	0	0
HORVU7Hr1G058120	3.44	0.02	0.08
HORVU7Hr1G077860	58.64	1.13	1.22
HORVU7Hr1G082040	19.14	1.13	1.73
HORVU7Hr1G084210	0.52	0.09	0.07
HORVU7Hr1G088350	403.02	6.55	30.09
HORVU7Hr1G093050	105.29	1.86	2.27
HORVU7Hr1G093080	138.22	2.71	7.8
HORVU7Hr1G096070	0.85	0.1	0.11
HORVU7Hr1G098160	0.87	0.02	0.12
HORVU7Hr1G100150	17.73	0.05	0.05
HORVU7Hr1G106880	3.39	0.19	0.32
HORVU7Hr1G116760	16.42	1.79	1.98
