# Supplementary material for: Transcriptome Analysis and Functional Characterization of the HvLRR_8-1 Gene Involved in Barley Resistance to Pyrenophora graminea
Source: Plants (Basel). 2025 Jul 30;14(15):2350. doi: 10.3390/plants14152350 (PMC12348818; doi:10.3390/plants14152350)
Supplement: Supplementary file 1 [file plants-14-02350-s001.zip › Supplementary Table/Table S6 DEGs FPKM belonged to profiles with significant trend threshold 0.05 in Alexis1.xlsx]

## Sheet: Profile 7
Gene ID	A_7d_T-FPKM	A_14d_T-FPKM	A_18d_T-FPKM
BGI_novel_G000009	0.07	0.25	0.55
BGI_novel_G000047	0.01	0.13	1.35
BGI_novel_G000112	0.03	0.2	0.47
BGI_novel_G000190	0.15	0.48	0.87
BGI_novel_G000226	0.27	0.52	1.09
BGI_novel_G000285	0.73	2.7	5.91
BGI_novel_G000295	0.06	0.12	0.57
BGI_novel_G000345	0	0.07	0.42
BGI_novel_G000346	0	0.02	0.49
BGI_novel_G000409	0.26	1.15	4.01
BGI_novel_G000448	0	0.05	0.27
BGI_novel_G000524	0.09	0.37	0.63
BGI_novel_G000559	0.2	0.37	1.76
BGI_novel_G000668	0	0.19	2.39
BGI_novel_G000678	0	0.06	0.6
BGI_novel_G000680	0.16	0.73	2.69
BGI_novel_G000681	0	0.15	2.06
BGI_novel_G000687	0	0.15	1.36
BGI_novel_G000721	0	0.05	0.5
BGI_novel_G000787	0.02	0.06	0.1
BGI_novel_G000850	0.01	1.12	16.95
BGI_novel_G000851	0.03	0.32	1.96
BGI_novel_G000852	0	0.18	1.37
BGI_novel_G000853	0	0.18	1.37
BGI_novel_G000860	0	0.11	1.54
BGI_novel_G000943	0.17	0.32	1.33
BGI_novel_G000950	0.44	1.03	7.36
BGI_novel_G000978	0.02	0.1	0.68
BGI_novel_G001017	0	0.01	0.47
BGI_novel_G001129	0	0.11	2.37
BGI_novel_G001225	0.06	0.39	1.57
BGI_novel_G001233	0.22	0.42	0.89
BGI_novel_G001364	0.04	0.18	0.79
BGI_novel_G001369	0	0.01	0.04
BGI_novel_G001374	0.1	0.24	0.61
BGI_novel_G001603	0.02	0.07	0.77
BGI_novel_G001676	0	0.08	0.45
BGI_novel_G001729	0.02	0.09	0.52
BGI_novel_G001789	0	0.12	1.74
BGI_novel_G001797	0.06	0.2	0.5
BGI_novel_G001872	0	0.04	0.22
BGI_novel_G001890	0.03	0.51	8.35
BGI_novel_G001892	0.04	0.74	9.5
BGI_novel_G001894	0.14	0.61	8.31
BGI_novel_G001904	0.03	1.4	21.51
BGI_novel_G002008	0.06	0.43	0.98
BGI_novel_G002064	0	0.02	0.07
BGI_novel_G002521	0.05	0.32	1.43
BGI_novel_G002609	0	0.01	0.04
BGI_novel_G002635	0.08	0.4	1.19
BGI_novel_G002692	0.66	9.57	48.11
BGI_novel_G002715	0.51	8.34	32
BGI_novel_G002720	0.05	0.33	2.81
BGI_novel_G002724	0	0.81	22.49
BGI_novel_G002740	0	0.05	0.31
BGI_novel_G002746	0	0.03	1.33
BGI_novel_G002751	0.09	0.22	0.52
BGI_novel_G002785	0.01	0.35	2.5
BGI_novel_G002812	0	0.03	0.36
BGI_novel_G002827	0	0.11	0.71
BGI_novel_G002873	0.19	1.52	7.19
BGI_novel_G002881	0.06	0.2	0.33
BGI_novel_G003270	0	0.04	0.22
BGI_novel_G003271	0.17	0.36	1.28
BGI_novel_G003343	1.18	2.81	15.4
BGI_novel_G003366	0	0.05	0.99
BGI_novel_G003439	0	0.02	0.71
BGI_novel_G003493	0.06	0.33	1.35
BGI_novel_G003495	0	0.08	0.63
BGI_novel_G003550	0.28	0.79	2.25
BGI_novel_G003572	0	0.03	0.77
BGI_novel_G003590	0.05	2.16	9.44
BGI_novel_G003622	0	0.03	0.36
BGI_novel_G003625	0	0.15	3.37
BGI_novel_G003627	0	0.19	1.6
BGI_novel_G003641	3.54	17.22	80.15
BGI_novel_G003734	0	0.08	0.4
BGI_novel_G004140	0.03	0.06	0.23
BGI_novel_G004171	0	0.07	0.55
BGI_novel_G004253	0.24	1.18	4.62
BGI_novel_G004300	0	0.13	0.82
BGI_novel_G004533	1.43	5.94	24.28
BGI_novel_G004555	0.01	0.1	1.64
BGI_novel_G004727	0.23	0.56	1.04
BGI_novel_G004741	0.05	0.25	0.71
BGI_novel_G004894	0.47	1.15	1.93
BGI_novel_G004991	0	0.07	0.56
BGI_novel_G005258	0.83	3.55	15.72
BGI_novel_G005321	0.03	0.14	0.35
BGI_novel_G005344	0.11	0.94	3.26
BGI_novel_G005430	0	0.01	0.05
BGI_novel_G005441	0.13	0.21	0.61
BGI_novel_G005506	0.07	0.45	1.44
BGI_novel_G005535	0.05	0.17	0.61
BGI_novel_G005685	0.03	0.09	0.18
BGI_novel_G005763	0.09	0.32	0.6
BGI_novel_G005783	0.03	0.1	0.25
BGI_novel_G005796	0	0.18	1.53
BGI_novel_G005846	0.11	0.45	1.77
BGI_novel_G005981	0	0.04	0.51
BGI_novel_G006079	0.14	0.34	0.68
BGI_novel_G006180	0.01	0.63	10.38
BGI_novel_G006185	0	0.04	0.79
BGI_novel_G006186	0.43	2.77	7.66
BGI_novel_G006266	0	0.59	58.57
BGI_novel_G006560	0.07	2.32	17.77
BGI_novel_G006642	0	0.04	0.17
BGI_novel_G006745	0	0.05	0.62
BGI_novel_G006818	0.11	1.21	19.06
BGI_novel_G006920	0	0.02	0.54
HORVU0Hr1G003020	0	0.07	1.25
HORVU0Hr1G003890	2.73	26.57	113.87
HORVU0Hr1G005300	5.09	10.66	31.5
HORVU0Hr1G006290	0.08	0.34	2.18
HORVU0Hr1G007620	0.2	0.74	1.93
HORVU0Hr1G009390	4.38	21.02	53.6
HORVU0Hr1G009410	2.77	9.32	170.65
HORVU0Hr1G009440	4.54	23.19	224.89
HORVU0Hr1G009460	2.73	12.75	194.07
HORVU0Hr1G009470	0.06	2.4	23.32
HORVU0Hr1G010070	0.03	0.28	2.78
HORVU0Hr1G010080	0.09	3.55	16.57
HORVU0Hr1G011720	26.32	49.66	178.05
HORVU0Hr1G011730	0.27	1.25	7.79
HORVU0Hr1G012940	16.27	44.6	220.68
HORVU0Hr1G013750	0.46	0.83	2.11
HORVU0Hr1G014300	0.11	0.3	0.44
HORVU0Hr1G015590	0.04	0.07	0.2
HORVU0Hr1G015930	0.19	1.22	4.52
HORVU0Hr1G017220	0.11	1.24	51.38
HORVU0Hr1G017490	0.18	0.54	0.88
HORVU0Hr1G017690	0.02	0.11	0.77
HORVU0Hr1G017790	0.01	0.06	1.06
HORVU0Hr1G018320	1.87	11.99	30.69
HORVU0Hr1G021480	0.1	0.29	2.85
HORVU0Hr1G022030	0	0.07	0.52
HORVU0Hr1G022070	0.01	0.03	0.1
HORVU0Hr1G022090	0.04	0.25	1.1
HORVU0Hr1G022140	0	0.08	0.61
HORVU0Hr1G022290	0.01	0.04	0.16
HORVU0Hr1G022570	0.23	2.23	5.52
HORVU0Hr1G022590	0	0.49	8.39
HORVU0Hr1G030460	0.1	0.18	0.48
HORVU0Hr1G030980	0.02	0.08	0.52
HORVU0Hr1G040360	0	0.03	0.4
HORVU1Hr1G001950	1.92	22.53	138.48
HORVU1Hr1G001960	0.14	3.35	49.66
HORVU1Hr1G002090	4.23	28.93	91.47
HORVU1Hr1G002680	0	0.02	0.21
HORVU1Hr1G003490	0.18	1.11	6.3
HORVU1Hr1G004720	0	0.01	0.31
HORVU1Hr1G005470	0.02	0.19	0.45
HORVU1Hr1G005760	0	0.1	1.21
HORVU1Hr1G010210	0.05	1.83	6.97
HORVU1Hr1G010390	0.04	0.3	0.86
HORVU1Hr1G014200	0.35	0.79	3.05
HORVU1Hr1G015420	0	0.02	0.48
HORVU1Hr1G016080	0.19	3.88	22.77
HORVU1Hr1G016840	0.01	0.14	4.26
HORVU1Hr1G017050	244.45	445.19	1029.53
HORVU1Hr1G018360	0	0.32	4.74
HORVU1Hr1G019740	0.01	0.26	0.95
HORVU1Hr1G020410	0.18	1.34	7.48
HORVU1Hr1G020430	0.06	0.4	1.77
HORVU1Hr1G020450	0.56	3.82	9.19
HORVU1Hr1G020560	0.12	0.32	0.49
HORVU1Hr1G020720	0.13	2.67	17.58
HORVU1Hr1G020800	0	0.05	0.28
HORVU1Hr1G021070	0	0.02	0.19
HORVU1Hr1G021180	1.59	19.18	81.54
HORVU1Hr1G022430	0.31	1.36	5.47
HORVU1Hr1G028900	0.89	1.78	4.26
HORVU1Hr1G038810	0.01	0.46	2.73
HORVU1Hr1G039220	0.07	0.26	0.9
HORVU1Hr1G043910	4.43	52.25	182.55
HORVU1Hr1G044770	0.36	4.6	14.15
HORVU1Hr1G047030	8.04	20.85	58.13
HORVU1Hr1G047570	1.85	4.78	15.39
HORVU1Hr1G047930	0.14	3.67	14.96
HORVU1Hr1G049190	27.52	248.89	847.6
HORVU1Hr1G049270	12.17	43.34	156.64
HORVU1Hr1G051640	0	0.04	0.53
HORVU1Hr1G053230	0.14	0.34	1.6
HORVU1Hr1G054020	0.04	0.48	4.55
HORVU1Hr1G054060	0.16	0.6	6.08
HORVU1Hr1G056890	0	0.07	1.89
HORVU1Hr1G057260	0.46	0.94	1.96
HORVU1Hr1G057400	0	0.67	8.25
HORVU1Hr1G059010	0	0.13	1.22
HORVU1Hr1G059560	0	0.27	4.11
HORVU1Hr1G061970	0	0.04	0.62
HORVU1Hr1G062030	2.12	13.68	94.07
HORVU1Hr1G063230	0.02	0.19	0.57
HORVU1Hr1G063340	0	0.32	3.5
HORVU1Hr1G063450	0.07	0.33	1.95
HORVU1Hr1G063710	0.02	0.1	0.27
HORVU1Hr1G064970	2.24	5.27	10.53
HORVU1Hr1G065150	5.09	50.66	485.56
HORVU1Hr1G066390	0	0.01	0.52
HORVU1Hr1G068120	0	0.03	4.51
HORVU1Hr1G069800	0.05	0.8	6.41
HORVU1Hr1G070450	0.32	1.04	2.52
HORVU1Hr1G070480	0.09	0.51	1.2
HORVU1Hr1G071330	0.05	0.34	0.85
HORVU1Hr1G072250	0.51	4.02	19.37
HORVU1Hr1G072590	0.12	0.27	2.02
HORVU1Hr1G074230	0	0.07	0.73
HORVU1Hr1G075390	0.87	2.46	3.63
HORVU1Hr1G076650	0	0.07	10.07
HORVU1Hr1G076660	0	0.04	7.3
HORVU1Hr1G076670	0	0.17	6.58
HORVU1Hr1G076700	0.01	0.07	10.14
HORVU1Hr1G080300	0.02	0.17	1.06
HORVU1Hr1G081570	0.1	0.57	1.98
HORVU1Hr1G081710	27.91	76.8	119.37
HORVU1Hr1G081720	0.51	2.28	6.3
HORVU1Hr1G082890	0.04	0.07	0.25
HORVU1Hr1G083700	0.52	1.55	4.18
HORVU1Hr1G083870	0	0.03	0.29
HORVU1Hr1G084720	0.21	0.69	2.4
HORVU1Hr1G084900	0.04	0.33	3.34
HORVU1Hr1G086870	0.71	7.84	23.82
HORVU1Hr1G086900	0	0.03	2.09
HORVU1Hr1G087140	0.24	0.86	4.32
HORVU1Hr1G092240	0.07	3.43	22.37
HORVU1Hr1G092300	0.49	2.57	9.9
HORVU1Hr1G092310	0	0.02	0.62
HORVU1Hr1G092640	0.02	0.09	0.66
HORVU1Hr1G092740	0.01	0.13	0.69
HORVU1Hr1G093890	3.04	11.35	50.18
HORVU1Hr1G093900	1.39	6.48	32.97
HORVU1Hr1G093950	0	0.04	0.34
HORVU1Hr1G094160	0.11	0.77	5.03
HORVU1Hr1G094230	0	0.06	2.71
HORVU1Hr1G094290	0	0.01	0.95
HORVU2Hr1G001550	0	0.01	0.06
HORVU2Hr1G001630	0	0.01	0.08
HORVU2Hr1G002750	0.12	2.52	10.32
HORVU2Hr1G003230	0	0.01	1.39
HORVU2Hr1G003390	0.01	3	68.82
HORVU2Hr1G004190	0.2	1.57	6.61
HORVU2Hr1G004440	0	0.06	1.39
HORVU2Hr1G004480	0.39	3.75	22.99
HORVU2Hr1G004500	0	0.03	0.63
HORVU2Hr1G004510	0.52	1.12	4.6
HORVU2Hr1G004530	1.04	4.02	29.2
HORVU2Hr1G004540	0.65	3.59	23.92
HORVU2Hr1G004550	5.6	11.8	83.11
HORVU2Hr1G004600	1.46	12.48	107.9
HORVU2Hr1G004620	0.73	4.11	41.54
HORVU2Hr1G004640	1.65	10.04	69.52
HORVU2Hr1G005510	0	0.35	9.95
HORVU2Hr1G005560	0.01	0.04	0.65
HORVU2Hr1G005880	0	0.01	0.1
HORVU2Hr1G006100	0.17	0.46	1.86
HORVU2Hr1G006820	0	0.01	0.11
HORVU2Hr1G007340	0	0.06	0.57
HORVU2Hr1G007570	1.07	3.41	20.17
HORVU2Hr1G008130	0.36	0.62	2.29
HORVU2Hr1G008140	0.02	0.05	0.35
HORVU2Hr1G008220	0.01	0.19	1.23
HORVU2Hr1G010800	0.66	3.18	17.04
HORVU2Hr1G011160	0.34	0.56	2.01
HORVU2Hr1G011420	0.03	0.23	5.37
HORVU2Hr1G011430	0.08	0.7	50.6
HORVU2Hr1G011490	0	0.12	3.57
HORVU2Hr1G011510	0	0.28	3.3
HORVU2Hr1G011530	0	0.06	3.18
HORVU2Hr1G012140	0.02	0.05	0.27
HORVU2Hr1G012830	0.06	0.33	0.67
HORVU2Hr1G012940	0	0.03	0.52
HORVU2Hr1G014900	0	0.01	0.35
HORVU2Hr1G016760	3.18	7.2	35.7
HORVU2Hr1G017420	0	1.22	52.21
HORVU2Hr1G017440	0.03	0.59	7.57
HORVU2Hr1G018390	0.12	0.46	5.32
HORVU2Hr1G018530	0	0.18	4.74
HORVU2Hr1G019520	0.76	2.31	8.39
HORVU2Hr1G020430	0.02	0.65	8.31
HORVU2Hr1G020740	0	0.01	0.06
HORVU2Hr1G021320	0.06	0.37	1.87
HORVU2Hr1G021810	0.78	6.19	21.22
HORVU2Hr1G022640	0	0.02	0.3
HORVU2Hr1G023650	0	0.56	8.91
HORVU2Hr1G023750	0.11	1.12	3.97
HORVU2Hr1G024190	0	0.05	0.57
HORVU2Hr1G025080	0.08	0.36	1.39
HORVU2Hr1G025660	1.12	2.85	12.19
HORVU2Hr1G026520	0	0.04	0.44
HORVU2Hr1G026790	0	0.02	0.18
HORVU2Hr1G026970	24.99	80.12	132.75
HORVU2Hr1G028580	0.42	3.27	14.69
HORVU2Hr1G028660	16.09	108.15	244.3
HORVU2Hr1G029070	0.79	3.4	12.93
HORVU2Hr1G029430	0.09	0.35	0.76
HORVU2Hr1G029450	0.24	0.44	0.97
HORVU2Hr1G030190	0.01	0.06	0.34
HORVU2Hr1G033370	0	0.1	1.06
HORVU2Hr1G033380	0	0.49	6.37
HORVU2Hr1G033610	0.79	7.54	97.32
HORVU2Hr1G033850	0	1.1	20.82
HORVU2Hr1G033860	0	0.82	10.29
HORVU2Hr1G033880	0.08	2.75	44.48
HORVU2Hr1G038140	1.11	2.37	11.07
HORVU2Hr1G040130	0.06	0.26	2.28
HORVU2Hr1G042300	0	0.01	0.64
HORVU2Hr1G044600	0.02	0.15	0.52
HORVU2Hr1G044870	0.08	0.27	2.02
HORVU2Hr1G045090	0.01	0.03	0.35
HORVU2Hr1G045340	1.86	7.42	43.25
HORVU2Hr1G045480	0.02	1.95	15.44
HORVU2Hr1G060730	0.13	0.37	4.85
HORVU2Hr1G062730	0.07	0.24	4.16
HORVU2Hr1G063620	0.08	0.56	3.05
HORVU2Hr1G067980	0.05	0.79	2.24
HORVU2Hr1G070880	0.14	0.4	1.79
HORVU2Hr1G074770	0.02	0.98	17.97
HORVU2Hr1G077390	0	0.04	0.57
HORVU2Hr1G079890	0.02	0.12	1.16
HORVU2Hr1G082530	0.01	0.66	7.6
HORVU2Hr1G082650	0.02	0.09	0.2
HORVU2Hr1G082700	12.6	28.99	245.76
HORVU2Hr1G082740	13.28	38.36	206.49
HORVU2Hr1G082760	1.2	3.83	15.62
HORVU2Hr1G083120	0	0.13	1.23
HORVU2Hr1G083130	0	0.03	0.62
HORVU2Hr1G085260	0.02	0.09	1.04
HORVU2Hr1G085280	1.92	9.69	37.16
HORVU2Hr1G087500	0	0.02	0.14
HORVU2Hr1G088420	1.11	2.04	5
HORVU2Hr1G088980	0.14	0.27	1.15
HORVU2Hr1G091460	0	0.02	0.24
HORVU2Hr1G091780	0.07	0.43	1.1
HORVU2Hr1G091910	0	0.07	0.81
HORVU2Hr1G092360	0	0.13	0.8
HORVU2Hr1G093420	0.29	1.43	4.55
HORVU2Hr1G093430	0	0.15	1.13
HORVU2Hr1G094230	0.09	2.33	11.34
HORVU2Hr1G094630	0.45	1.61	5.85
HORVU2Hr1G095030	0	0.01	0.26
HORVU2Hr1G095430	0	0.27	2.67
HORVU2Hr1G095460	0.4	8.97	272.55
HORVU2Hr1G096880	0	0.29	2.49
HORVU2Hr1G097490	0	0.33	3.34
HORVU2Hr1G098500	0.05	2.89	17.58
HORVU2Hr1G098890	0.01	0.69	3.65
HORVU2Hr1G098980	0.09	0.23	0.42
HORVU2Hr1G099450	0.61	1.79	12
HORVU2Hr1G099510	0.1	0.46	1.57
HORVU2Hr1G099790	0.18	0.93	1.76
HORVU2Hr1G100210	0	0.39	13.53
HORVU2Hr1G100230	0	0.21	3.47
HORVU2Hr1G100440	0	0.02	0.18
HORVU2Hr1G100450	0.02	0.27	1.46
HORVU2Hr1G100610	0	0.02	1.27
HORVU2Hr1G101090	0.49	2.18	4.53
HORVU2Hr1G101150	0	0.03	0.31
HORVU2Hr1G102050	0	0.2	5.27
HORVU2Hr1G102100	0	0.13	3.1
HORVU2Hr1G103040	0.03	0.09	0.47
HORVU2Hr1G106210	0.31	0.99	4
HORVU2Hr1G106700	0.49	2.35	28.3
HORVU2Hr1G108380	0.01	0.31	2.03
HORVU2Hr1G109270	1.2	1.79	5.23
HORVU2Hr1G109440	0.53	1.4	8.11
HORVU2Hr1G109470	0.22	0.64	2.42
HORVU2Hr1G109590	0.88	2.92	12.63
HORVU2Hr1G111060	0.02	0.82	7.91
HORVU2Hr1G111090	0	0.89	11.46
HORVU2Hr1G111760	0	0.16	1.74
HORVU2Hr1G112060	0.13	0.99	2.97
HORVU2Hr1G113300	0	0.05	0.48
HORVU2Hr1G113430	0	0.07	0.61
HORVU2Hr1G114390	0	0.04	1.14
HORVU2Hr1G114860	0.08	0.23	1.3
HORVU2Hr1G115030	0.02	0.12	0.51
HORVU2Hr1G116300	1.03	3.92	11.45
HORVU2Hr1G117610	0	0.04	1.39
HORVU2Hr1G118080	0.14	1.86	5.15
HORVU2Hr1G118110	3.88	9.62	18.32
HORVU2Hr1G118210	0.26	1.93	5.85
HORVU2Hr1G119050	0.16	4.31	45.68
HORVU2Hr1G119090	0.08	2.5	23.82
HORVU2Hr1G119250	6.45	44.84	120.78
HORVU2Hr1G119500	0.06	0.8	4.18
HORVU2Hr1G119520	0	0.04	0.73
HORVU2Hr1G120100	0	0.61	7.58
HORVU2Hr1G120530	1.92	7.32	51.34
HORVU2Hr1G122330	0.05	1.23	9.65
HORVU2Hr1G122570	0.21	1.42	3.94
HORVU2Hr1G122610	2.14	6	13.98
HORVU2Hr1G122760	0.25	0.59	1.43
HORVU2Hr1G122800	0.28	0.99	1.99
HORVU2Hr1G124300	0.17	1.38	9.51
HORVU2Hr1G124310	0.33	8.75	77.4
HORVU2Hr1G124320	0.04	0.99	6.56
HORVU2Hr1G124330	0.11	1.22	4.31
HORVU2Hr1G124960	25.03	84.7	132.8
HORVU2Hr1G124970	2.12	29.85	100.92
HORVU2Hr1G125150	0	0.09	0.66
HORVU2Hr1G125270	0	0.03	0.97
HORVU2Hr1G125430	0	0.04	0.97
HORVU2Hr1G126150	0.25	0.72	7.11
HORVU2Hr1G126250	0	0.01	0.41
HORVU2Hr1G126470	0.86	1.41	3.46
HORVU2Hr1G126660	0	0.33	3.73
HORVU3Hr1G000050	0.02	0.97	4.77
HORVU3Hr1G000110	0	0.02	0.7
HORVU3Hr1G000170	0	0.05	0.54
HORVU3Hr1G000600	0	0.05	0.24
HORVU3Hr1G000720	0.02	1.49	8.96
HORVU3Hr1G001990	0	0.05	0.38
HORVU3Hr1G002000	0.37	2.3	5.9
HORVU3Hr1G002040	0.02	0.34	25.45
HORVU3Hr1G002050	0	0.38	15.4
HORVU3Hr1G002660	0.08	0.19	0.58
HORVU3Hr1G004840	0	0.09	1.55
HORVU3Hr1G004960	0	0.01	0.05
HORVU3Hr1G005800	0.42	0.99	2.19
HORVU3Hr1G006060	0.68	7.72	21.32
HORVU3Hr1G006100	0.03	0.36	4.7
HORVU3Hr1G006180	3.59	9.9	26.65
HORVU3Hr1G006620	0	0.44	10.66
HORVU3Hr1G006640	0.02	0.22	6.17
HORVU3Hr1G006790	0	0.01	0.19
HORVU3Hr1G006800	0.03	0.11	1.84
HORVU3Hr1G007580	0.06	1.28	11.11
HORVU3Hr1G009320	0.27	3.4	12.77
HORVU3Hr1G009960	0	0.31	3.91
HORVU3Hr1G010540	0.09	0.27	0.48
HORVU3Hr1G010920	0.19	1.83	9.21
HORVU3Hr1G010990	0	0.02	0.08
HORVU3Hr1G011870	0.05	0.44	4.54
HORVU3Hr1G011920	0.06	0.33	0.79
HORVU3Hr1G011990	0.25	12.27	65.77
HORVU3Hr1G012860	0	0.04	0.59
HORVU3Hr1G013470	0.13	0.34	2.43
HORVU3Hr1G013490	0.19	0.63	5.41
HORVU3Hr1G014270	0.11	0.2	0.74
HORVU3Hr1G015710	0.03	0.27	1.92
HORVU3Hr1G016840	0.01	0.04	0.44
HORVU3Hr1G018070	0.36	4.72	12.83
HORVU3Hr1G018190	0	0.23	3.24
HORVU3Hr1G018270	0	0.16	1.06
HORVU3Hr1G018430	0	0.05	0.42
HORVU3Hr1G018670	0.05	0.09	0.27
HORVU3Hr1G018810	0.33	2.47	11.56
HORVU3Hr1G018980	0.45	1.74	4.82
HORVU3Hr1G023150	0.08	1.28	13.24
HORVU3Hr1G023400	4.96	9.52	21.06
HORVU3Hr1G024510	0.08	0.34	2.18
HORVU3Hr1G024560	1.47	5.22	10.87
HORVU3Hr1G024590	7.74	30.65	73.9
HORVU3Hr1G024920	9.57	102.13	852.03
HORVU3Hr1G025810	0.04	0.29	0.62
HORVU3Hr1G026350	0	0.01	0.44
HORVU3Hr1G026920	2.97	16.73	63.69
HORVU3Hr1G028020	0.81	2.37	9.3
HORVU3Hr1G028280	0.05	0.38	1.34
HORVU3Hr1G029240	0.01	0.1	0.83
HORVU3Hr1G030850	0	0.01	0.23
HORVU3Hr1G031020	0.01	0.06	1.1
HORVU3Hr1G031620	0	0.04	0.35
HORVU3Hr1G034020	0	0.02	0.58
HORVU3Hr1G034110	0.12	0.29	1.12
HORVU3Hr1G034280	0	0.15	17.21
HORVU3Hr1G039200	2.2	7.07	26.48
HORVU3Hr1G052520	0.14	0.59	1.93
HORVU3Hr1G056630	0.29	3.83	9.94
HORVU3Hr1G057180	0.23	0.93	2.57
HORVU3Hr1G059220	0.03	0.19	0.63
HORVU3Hr1G059480	0	0.17	4.74
HORVU3Hr1G062170	0.09	0.27	2.9
HORVU3Hr1G062430	0.18	1.51	6.95
HORVU3Hr1G062690	0.06	0.12	0.64
HORVU3Hr1G065610	0.09	0.2	0.55
HORVU3Hr1G065620	0.01	0.1	0.39
HORVU3Hr1G065640	0.04	0.16	0.63
HORVU3Hr1G066310	0.46	1.49	5.64
HORVU3Hr1G067610	0.04	1.42	5.33
HORVU3Hr1G068150	0	0.08	0.81
HORVU3Hr1G068270	0	0.02	0.13
HORVU3Hr1G068540	0.03	0.09	0.51
HORVU3Hr1G069660	0.02	0.14	3.48
HORVU3Hr1G071470	0.15	0.51	2.59
HORVU3Hr1G072810	5.08	13.81	21.05
HORVU3Hr1G073140	0	0.1	0.79
HORVU3Hr1G076550	0.39	1.63	6.3
HORVU3Hr1G077560	0.08	0.67	2.98
HORVU3Hr1G078030	0	0.02	0.17
HORVU3Hr1G081580	0.04	0.4	3.23
HORVU3Hr1G082300	0	0.01	0.71
HORVU3Hr1G083190	0	0.03	0.45
HORVU3Hr1G083330	0.4	1.3	2.71
HORVU3Hr1G083420	0	0.07	0.59
HORVU3Hr1G083450	0	0.07	0.59
HORVU3Hr1G085020	0.02	0.34	5.54
HORVU3Hr1G086100	0.03	1.08	15.16
HORVU3Hr1G086230	0.3	1.02	1.68
HORVU3Hr1G086590	0	0.01	0.12
HORVU3Hr1G086980	0.05	0.11	0.61
HORVU3Hr1G087020	0.63	1.79	5.91
HORVU3Hr1G087130	0.03	0.12	1.13
HORVU3Hr1G087420	0.4	1.24	6.88
HORVU3Hr1G087690	0.44	0.74	2.45
HORVU3Hr1G091740	0	0.16	1.48
HORVU3Hr1G092890	0.15	0.67	1.21
HORVU3Hr1G093100	1.62	5.45	9.89
HORVU3Hr1G093280	0.1	0.55	2.65
HORVU3Hr1G094250	0.02	0.23	2.77
HORVU3Hr1G094340	0	0.02	1.74
HORVU3Hr1G094370	0.05	0.25	1.18
HORVU3Hr1G095620	0.09	2.38	22.75
HORVU3Hr1G095670	0.18	3.17	18.35
HORVU3Hr1G096280	0.82	3.31	19.12
HORVU3Hr1G097160	0.04	0.24	3.52
HORVU3Hr1G097300	0.09	0.45	2.02
HORVU3Hr1G097860	0.01	0.2	2.85
HORVU3Hr1G100270	0.01	0.06	2.1
HORVU3Hr1G100990	0	0.09	0.95
HORVU3Hr1G102860	0.01	0.11	0.43
HORVU3Hr1G103960	0.05	1	8.01
HORVU3Hr1G104940	0.06	0.42	5.4
HORVU3Hr1G105170	0	0.1	0.79
HORVU3Hr1G105300	0.04	1.98	11.57
HORVU3Hr1G105360	0.23	0.89	3.76
HORVU3Hr1G105400	0	0.26	5.83
HORVU3Hr1G105420	0	0.7	27.6
HORVU3Hr1G105560	0	0.24	3.54
HORVU3Hr1G105600	0.16	1.28	22.48
HORVU3Hr1G105630	5.12	24	221.44
HORVU3Hr1G107860	0	0.05	0.48
HORVU3Hr1G108100	0.09	1.33	3.76
HORVU3Hr1G108280	0	0.06	1.47
HORVU3Hr1G108310	0	0.06	1.47
HORVU3Hr1G108370	0	0.12	0.73
HORVU3Hr1G112010	5.3	85.77	493.65
HORVU3Hr1G112020	0.05	3.18	93.93
HORVU3Hr1G112080	0	0.12	0.93
HORVU3Hr1G113120	23.51	54.77	109.82
HORVU3Hr1G114990	0.08	1.54	6.47
HORVU3Hr1G116010	0	0.01	2.16
HORVU3Hr1G117570	23.91	1868.78	11278.7
HORVU3Hr1G117650	0.11	5.78	92.37
HORVU4Hr1G000700	0.08	0.23	0.91
HORVU4Hr1G002760	0.36	0.8	3.72
HORVU4Hr1G003210	0.03	0.29	2.8
HORVU4Hr1G003220	0.16	0.66	1.99
HORVU4Hr1G005140	0.04	0.6	2.16
HORVU4Hr1G005380	1.12	64.66	516.07
HORVU4Hr1G005440	2.86	102.34	625.32
HORVU4Hr1G005530	0.54	1.97	7.27
HORVU4Hr1G008640	0.04	0.15	1.1
HORVU4Hr1G009190	0.12	2.07	11.44
HORVU4Hr1G009800	0.05	0.33	0.93
HORVU4Hr1G011000	0	0.01	0.32
HORVU4Hr1G011760	0	0.01	0.56
HORVU4Hr1G012030	0	0.05	5.38
HORVU4Hr1G012700	0.08	1.36	183.92
HORVU4Hr1G013840	0.24	2.39	40.88
HORVU4Hr1G014370	0	0.06	0.33
HORVU4Hr1G015350	0.27	1.01	2.29
HORVU4Hr1G016500	0.04	0.14	0.92
HORVU4Hr1G016590	0	0.16	1.57
HORVU4Hr1G020030	0.09	28.66	336.74
HORVU4Hr1G020970	0.02	0.25	1.15
HORVU4Hr1G027050	0.17	1.69	5.32
HORVU4Hr1G043760	0.12	0.32	0.66
HORVU4Hr1G051850	2.25	7.97	15.38
HORVU4Hr1G052320	0	0.08	1.18
HORVU4Hr1G053150	0.27	0.64	3.12
HORVU4Hr1G053850	0	0.01	0.18
HORVU4Hr1G056240	0.36	11.97	52.36
HORVU4Hr1G057610	0.01	0.07	0.26
HORVU4Hr1G057890	6.59	20.43	76.26
HORVU4Hr1G058410	0	0.03	0.16
HORVU4Hr1G059170	3.35	24.26	97.35
HORVU4Hr1G060630	0	0.17	5.9
HORVU4Hr1G061740	0.01	0.74	9.34
HORVU4Hr1G061950	0.16	0.32	1.01
HORVU4Hr1G064070	0.01	0.08	0.42
HORVU4Hr1G064360	0.27	0.61	2.09
HORVU4Hr1G064380	0.49	5	18.85
HORVU4Hr1G064770	0.09	0.42	0.75
HORVU4Hr1G064820	0.2	1.18	2.88
HORVU4Hr1G064960	0	0.02	1.23
HORVU4Hr1G066130	0	0.04	0.76
HORVU4Hr1G066230	1.65	6.68	19.82
HORVU4Hr1G067630	0.39	0.94	6.85
HORVU4Hr1G069820	0	0.07	0.44
HORVU4Hr1G071000	0.01	0.09	0.63
HORVU4Hr1G071020	0.01	0.13	5.7
HORVU4Hr1G071040	1.19	6.8	21.38
HORVU4Hr1G071210	0.21	3.76	10.85
HORVU4Hr1G072340	0.32	1.97	5.12
HORVU4Hr1G072480	9.4	24.43	69.52
HORVU4Hr1G072500	0.67	2.07	13.27
HORVU4Hr1G072560	4.04	7.31	24.61
HORVU4Hr1G072960	0.05	0.11	0.37
HORVU4Hr1G074130	0.85	3.09	5.93
HORVU4Hr1G074400	0	0.04	0.18
HORVU4Hr1G074530	0.48	3.3	10.36
HORVU4Hr1G076520	1.05	3.55	10.67
HORVU4Hr1G076600	0	0.01	0.32
HORVU4Hr1G076760	0	0.14	1.46
HORVU4Hr1G077550	0.01	0.03	0.17
HORVU4Hr1G077780	0	0.07	1.36
HORVU4Hr1G077790	0.02	0.07	0.48
HORVU4Hr1G078220	0.23	0.64	4.69
HORVU4Hr1G079160	0.11	0.58	3
HORVU4Hr1G079510	0.02	0.11	0.41
HORVU4Hr1G079610	0	0.09	0.47
HORVU4Hr1G079620	0.35	1.22	12.63
HORVU4Hr1G079920	0	0.02	0.35
HORVU4Hr1G080190	0	0.03	0.65
HORVU4Hr1G081190	0	0.15	1.68
HORVU4Hr1G081480	0	0.02	0.18
HORVU4Hr1G081570	0.01	1.86	19.06
HORVU4Hr1G081640	0	0.07	1.46
HORVU4Hr1G083030	0.3	0.91	2.94
HORVU4Hr1G083510	0.17	1.61	5.36
HORVU4Hr1G083980	0.04	0.13	0.55
HORVU4Hr1G084120	0	0.01	0.24
HORVU4Hr1G084380	0.02	0.17	0.45
HORVU4Hr1G085680	0.29	3.02	16
HORVU4Hr1G086470	0	0.02	0.16
HORVU4Hr1G087870	1.11	4.86	8.96
HORVU4Hr1G089480	0	0.03	0.14
HORVU4Hr1G089770	0	0.27	3.4
HORVU4Hr1G089830	0	0.05	1.99
HORVU4Hr1G090050	0	0.21	1.68
HORVU4Hr1G090190	2.06	9.44	21.15
HORVU4Hr1G090860	5.69	153.82	1247.84
HORVU5Hr1G000370	0.01	0.09	0.64
HORVU5Hr1G000640	0.24	0.78	10.26
HORVU5Hr1G000690	0	0.05	0.43
HORVU5Hr1G000940	0.01	0.08	0.26
HORVU5Hr1G004990	0	0.52	5.17
HORVU5Hr1G005030	0	0.11	5.96
HORVU5Hr1G005180	2.97	39.28	125.72
HORVU5Hr1G005290	3.57	27.69	136.86
HORVU5Hr1G006280	0.09	1.45	4.54
HORVU5Hr1G006990	0.04	0.15	1.12
HORVU5Hr1G007720	0	0.02	0.37
HORVU5Hr1G007730	0	0.05	0.57
HORVU5Hr1G008270	0.32	2.8	11.53
HORVU5Hr1G010120	0.03	0.82	6.09
HORVU5Hr1G010130	0.2	27.47	360.58
HORVU5Hr1G014200	0.26	0.66	2.53
HORVU5Hr1G015010	0	0.03	0.21
HORVU5Hr1G018100	0.06	0.76	2.79
HORVU5Hr1G021120	0	0.04	0.63
HORVU5Hr1G023720	2.4	12.88	94.25
HORVU5Hr1G023730	27.99	110.37	646.14
HORVU5Hr1G025760	0.02	0.39	4.98
HORVU5Hr1G027980	0.79	1.54	4.28
HORVU5Hr1G029260	0.05	0.1	0.3
HORVU5Hr1G044710	0.05	0.19	1.19
HORVU5Hr1G051140	0.29	0.5	1.49
HORVU5Hr1G051970	7.61	32.27	140.55
HORVU5Hr1G052740	0.17	0.53	5.53
HORVU5Hr1G053410	0	0.14	2.98
HORVU5Hr1G055950	0.39	4.23	194.19
HORVU5Hr1G056040	0.64	3.3	103
HORVU5Hr1G056770	0	1.09	18.84
HORVU5Hr1G057220	0.6	1.06	3.07
HORVU5Hr1G059900	0.2	0.79	2.36
HORVU5Hr1G061580	0.01	0.12	3.21
HORVU5Hr1G061760	0.06	0.23	1.17
HORVU5Hr1G061820	0.19	0.65	1.54
HORVU5Hr1G061930	0.07	0.22	2.79
HORVU5Hr1G061950	0.07	0.32	3.58
HORVU5Hr1G062610	0.02	0.15	0.57
HORVU5Hr1G062620	1.27	9.87	24.1
HORVU5Hr1G063430	0.17	0.48	2.27
HORVU5Hr1G063620	1.26	2.3	5.29
HORVU5Hr1G063980	0.01	0.06	0.4
HORVU5Hr1G064230	2.01	5.27	24.25
HORVU5Hr1G065620	89.48	251.36	453.8
HORVU5Hr1G066260	0.06	0.16	1.72
HORVU5Hr1G067310	0.06	0.16	0.33
HORVU5Hr1G069900	0.16	0.53	1.07
HORVU5Hr1G070540	0.2	0.61	1.17
HORVU5Hr1G071140	0.71	6.52	22.77
HORVU5Hr1G072480	0.15	1.22	3.02
HORVU5Hr1G073650	0.5	1.76	8.58
HORVU5Hr1G073690	1.6	8.06	26.39
HORVU5Hr1G073700	0.33	2.6	36.83
HORVU5Hr1G073740	0	0.02	0.65
HORVU5Hr1G074010	0.06	0.59	2.56
HORVU5Hr1G074450	1.21	2.47	13.67
HORVU5Hr1G074810	0.68	1.55	6.17
HORVU5Hr1G074820	0.02	0.24	0.95
HORVU5Hr1G074980	0	0.1	0.54
HORVU5Hr1G075400	0.17	2.01	6.37
HORVU5Hr1G075660	0.78	1.66	4.97
HORVU5Hr1G076210	0	0.03	0.27
HORVU5Hr1G076430	0.03	0.05	0.18
HORVU5Hr1G076740	0	0.1	1.09
HORVU5Hr1G080250	0	0.06	0.35
HORVU5Hr1G080650	0.27	1.07	3.79
HORVU5Hr1G081210	0.13	0.36	2.61
HORVU5Hr1G081610	0	0.18	2.11
HORVU5Hr1G081950	0.31	1.28	5.89
HORVU5Hr1G082620	0.08	0.16	0.43
HORVU5Hr1G084180	0.01	0.03	0.32
HORVU5Hr1G084820	0.12	0.97	4.92
HORVU5Hr1G085140	0	0.02	0.06
HORVU5Hr1G085290	0.12	1.04	3.29
HORVU5Hr1G085330	0	0.01	0.11
HORVU5Hr1G085800	0.01	0.09	0.55
HORVU5Hr1G087090	0	0.05	0.31
HORVU5Hr1G087440	0	0.02	0.34
HORVU5Hr1G087560	0	0.04	3.86
HORVU5Hr1G089100	0.05	0.13	0.31
HORVU5Hr1G089230	0	0.02	0.42
HORVU5Hr1G089840	0.37	1.45	4.39
HORVU5Hr1G091430	0	0.01	0.03
HORVU5Hr1G091950	0.02	0.26	3.06
HORVU5Hr1G094300	71.87	224.3	392.77
HORVU5Hr1G094450	0.03	0.07	0.18
HORVU5Hr1G094830	0	0.02	0.42
HORVU5Hr1G096860	0.02	0.15	1.39
HORVU5Hr1G097130	0	0.36	7.78
HORVU5Hr1G097270	0.08	0.36	5.39
HORVU5Hr1G097310	0.22	0.45	1.02
HORVU5Hr1G098630	0	0.03	0.29
HORVU5Hr1G099460	0	0.02	0.46
HORVU5Hr1G099470	0	0.02	0.35
HORVU5Hr1G102010	0	0.54	5.46
HORVU5Hr1G102040	0.03	0.7	9.2
HORVU5Hr1G102070	0.08	2.45	24.89
HORVU5Hr1G102140	0	0.5	10.2
HORVU5Hr1G102200	0	0.05	0.91
HORVU5Hr1G102210	0	0.32	4.43
HORVU5Hr1G103420	3.45	9.52	47.38
HORVU5Hr1G103820	0.2	0.61	1.2
HORVU5Hr1G104600	0.14	1.93	10.48
HORVU5Hr1G104760	0	0.13	0.9
HORVU5Hr1G106010	0.07	1.2	36.29
HORVU5Hr1G106020	0.41	2.14	15.18
HORVU5Hr1G106090	0.01	0.05	1.41
HORVU5Hr1G106190	0	0.02	0.25
HORVU5Hr1G108690	0	0.14	1.55
HORVU5Hr1G110220	0.12	0.25	0.62
HORVU5Hr1G111210	0.13	0.46	1.63
HORVU5Hr1G111920	0	0.02	0.68
HORVU5Hr1G112580	0.04	0.09	0.63
HORVU5Hr1G112610	0	0.15	1.81
HORVU5Hr1G112820	0.04	0.19	1.18
HORVU5Hr1G113470	0	0.04	0.24
HORVU5Hr1G113500	0	0.01	0.37
HORVU5Hr1G113770	0.02	0.09	0.24
HORVU5Hr1G113900	0.02	0.14	5.28
HORVU5Hr1G114000	0.01	0.13	0.71
HORVU5Hr1G114600	0.05	0.24	0.56
HORVU5Hr1G115880	0.05	0.25	1.62
HORVU5Hr1G115900	0	0.06	1.1
HORVU5Hr1G119050	0	0.04	1.1
HORVU5Hr1G121370	1.84	4.93	9.77
HORVU5Hr1G121640	0	0.02	0.12
HORVU5Hr1G122080	0.02	0.1	1.18
HORVU5Hr1G122130	18.38	43.84	98.52
HORVU5Hr1G122150	43.88	92.09	189.46
HORVU5Hr1G122440	0.09	0.53	1.19
HORVU5Hr1G123300	0.07	1.46	4.6
HORVU5Hr1G123970	0.09	1.84	6.73
HORVU5Hr1G124750	0.02	0.31	1.09
HORVU5Hr1G124810	0.01	0.11	2.47
HORVU6Hr1G000440	4.22	7.79	22.29
HORVU6Hr1G000590	0	0.04	0.26
HORVU6Hr1G000600	0.09	0.68	4.21
HORVU6Hr1G000810	3.35	53.61	227.59
HORVU6Hr1G001200	0	0.24	3.62
HORVU6Hr1G003020	0	0.04	0.8
HORVU6Hr1G003160	0.15	0.8	7.64
HORVU6Hr1G003270	0.18	2.07	7.26
HORVU6Hr1G009180	0.02	0.06	0.3
HORVU6Hr1G009540	0.03	0.88	3.24
HORVU6Hr1G010200	0.01	0.35	5.22
HORVU6Hr1G010470	0	0.08	0.7
HORVU6Hr1G010730	0	0.01	0.08
HORVU6Hr1G012090	0	0.01	0.38
HORVU6Hr1G012170	0	0.04	0.2
HORVU6Hr1G013700	0	0.14	13.86
HORVU6Hr1G013710	1.87	25.7	154.67
HORVU6Hr1G014650	0	0.11	5.53
HORVU6Hr1G018690	0	0.02	2.02
HORVU6Hr1G020120	0.2	0.66	1.24
HORVU6Hr1G020950	0	0.09	0.62
HORVU6Hr1G021870	0	0.11	0.76
HORVU6Hr1G023210	0.06	0.73	3.97
HORVU6Hr1G023370	0.01	0.03	0.22
HORVU6Hr1G026210	0.3	0.69	1.24
HORVU6Hr1G029750	0	0.09	1.56
HORVU6Hr1G034360	0.03	0.3	0.89
HORVU6Hr1G035280	0	0.01	0.58
HORVU6Hr1G036760	0.16	0.61	2.35
HORVU6Hr1G036920	0.67	1.58	3.01
HORVU6Hr1G037310	0	0.06	0.41
HORVU6Hr1G039830	0.03	0.2	0.45
HORVU6Hr1G040040	0.15	1.54	6.42
HORVU6Hr1G046160	0.16	0.49	1.64
HORVU6Hr1G050860	0.04	0.17	1.47
HORVU6Hr1G051860	0.09	0.53	2.3
HORVU6Hr1G058840	0.46	3.57	10.35
HORVU6Hr1G059800	0.1	0.47	1.29
HORVU6Hr1G061220	0	0.02	0.3
HORVU6Hr1G061420	1.05	8.63	39.77
HORVU6Hr1G061450	0.28	3.04	11.12
HORVU6Hr1G062980	0	0.13	0.95
HORVU6Hr1G063190	0.03	0.61	2.05
HORVU6Hr1G063230	0.06	0.61	2.05
HORVU6Hr1G066840	0.01	0.13	6.47
HORVU6Hr1G067980	0.12	0.58	2.08
HORVU6Hr1G068610	2.15	4.08	17.01
HORVU6Hr1G072710	0.24	0.52	1.19
HORVU6Hr1G073090	0.62	2.02	9.42
HORVU6Hr1G073710	0	0.02	0.2
HORVU6Hr1G074060	2.48	7.56	22.44
HORVU6Hr1G074690	0	0.09	0.81
HORVU6Hr1G075850	0.12	1.52	7.09
HORVU6Hr1G077120	0.12	0.42	2.14
HORVU6Hr1G078300	0.21	1.72	6.07
HORVU6Hr1G078640	6.3	16.45	45.51
HORVU6Hr1G080270	0.26	1.65	3.65
HORVU6Hr1G080360	2.02	3.66	10.76
HORVU6Hr1G081750	0.13	0.95	4.2
HORVU6Hr1G082710	0	0.02	0.34
HORVU6Hr1G084290	0.08	1.09	4.46
HORVU6Hr1G086440	0.08	0.77	3.23
HORVU6Hr1G088480	0.08	0.35	1.93
HORVU6Hr1G088960	7.23	20.53	44.67
HORVU6Hr1G089190	0.38	6.38	33.75
HORVU6Hr1G089350	0	0.02	0.28
HORVU6Hr1G089600	0.26	2.7	23.45
HORVU6Hr1G090040	0.03	0.11	0.77
HORVU6Hr1G090130	0.04	0.08	0.21
HORVU6Hr1G090370	0.79	8.07	74.54
HORVU6Hr1G091350	0.02	0.09	0.57
HORVU6Hr1G091610	0.07	0.2	1.1
HORVU6Hr1G092350	0	0.06	0.75
HORVU6Hr1G092860	0	0.3	3.11
HORVU6Hr1G093620	0.01	0.02	0.1
HORVU6Hr1G094790	0.37	2.37	10.78
HORVU6Hr1G094990	0	0.12	1.45
HORVU6Hr1G095020	0	0.1	1.08
HORVU6Hr1G095070	0.23	0.36	0.98
HORVU7Hr1G000010	0	0.06	0.46
HORVU7Hr1G000530	0	0.01	0.3
HORVU7Hr1G002370	0.05	0.6	3.52
HORVU7Hr1G002440	0	0.3	4.45
HORVU7Hr1G002560	0.01	1.39	13.32
HORVU7Hr1G002720	0	0.2	1.8
HORVU7Hr1G002820	0.8	7.53	54.06
HORVU7Hr1G006940	0.05	1.14	3.68
HORVU7Hr1G007520	0	0.74	15.8
HORVU7Hr1G007540	0.05	0.48	5.15
HORVU7Hr1G007810	0.12	1.11	9.04
HORVU7Hr1G008140	0	0.05	0.55
HORVU7Hr1G008210	0.03	0.07	0.44
HORVU7Hr1G008420	0.15	1.19	9.11
HORVU7Hr1G008510	0	0.42	11.45
HORVU7Hr1G009410	0.02	1.48	17.91
HORVU7Hr1G009420	0.17	5.14	93.98
HORVU7Hr1G009680	0	0.05	1.16
HORVU7Hr1G009840	0	0.1	0.81
HORVU7Hr1G010320	0.07	0.13	0.63
HORVU7Hr1G010370	0.05	0.56	3.29
HORVU7Hr1G010740	0.47	1.31	4.43
HORVU7Hr1G010990	0	0.01	0.65
HORVU7Hr1G012180	0.02	0.08	1.05
HORVU7Hr1G012610	0.74	2.02	4.88
HORVU7Hr1G018530	0.03	0.41	1.76
HORVU7Hr1G018870	0.42	2.88	11.47
HORVU7Hr1G019380	0.18	2.02	8.43
HORVU7Hr1G020270	0	0.17	2.94
HORVU7Hr1G020940	0	0.02	0.14
HORVU7Hr1G021260	0.41	1.4	2.23
HORVU7Hr1G021430	0.04	4.67	42.91
HORVU7Hr1G021440	0.01	0.09	1.62
HORVU7Hr1G022220	0	0.08	4.27
HORVU7Hr1G024930	1.14	10.09	26.39
HORVU7Hr1G024940	0.01	0.16	0.63
HORVU7Hr1G025340	0	0.03	0.93
HORVU7Hr1G025670	0.05	0.36	2.71
HORVU7Hr1G026180	0.05	0.09	0.28
HORVU7Hr1G027550	0.05	0.11	0.6
HORVU7Hr1G029460	0.01	0.26	5.65
HORVU7Hr1G029920	0.01	0.09	0.27
HORVU7Hr1G033520	0.04	0.18	2.11
HORVU7Hr1G033530	3.05	11.73	233.41
HORVU7Hr1G033760	0.1	0.18	0.61
HORVU7Hr1G034220	0.58	1.49	3.02
HORVU7Hr1G035430	0.27	10.41	56.8
HORVU7Hr1G036070	2.86	26.17	130.64
HORVU7Hr1G038400	0.05	0.88	7.57
HORVU7Hr1G038510	2.11	4.11	8.81
HORVU7Hr1G039180	0.11	0.62	4.31
HORVU7Hr1G040860	0	0.1	1.03
HORVU7Hr1G043620	0.16	1.31	4.42
HORVU7Hr1G045400	0.23	4.91	54.39
HORVU7Hr1G046250	0.46	1.93	11.28
HORVU7Hr1G047570	0.35	1.24	3.69
HORVU7Hr1G047690	0.08	0.98	4.33
HORVU7Hr1G051420	0.09	0.23	0.72
HORVU7Hr1G055330	0.18	0.44	3.31
HORVU7Hr1G072450	0	0.19	2.35
HORVU7Hr1G072960	0.03	0.11	0.37
HORVU7Hr1G073350	0.33	3.08	7.78
HORVU7Hr1G076120	0	0.03	1.04
HORVU7Hr1G076250	0.02	0.15	1.4
HORVU7Hr1G079160	0.54	1.08	2.49
HORVU7Hr1G079210	0.09	0.27	1
HORVU7Hr1G079600	0.27	0.67	1.57
HORVU7Hr1G080550	0.02	0.16	0.35
HORVU7Hr1G081700	0.01	0.45	3.19
HORVU7Hr1G081740	0	0.82	10.73
HORVU7Hr1G082470	0.11	0.52	1.3
HORVU7Hr1G082900	0.06	0.36	0.88
HORVU7Hr1G083850	0	0.07	0.48
HORVU7Hr1G083970	0	0.04	0.19
HORVU7Hr1G085450	2.79	18.49	167.38
HORVU7Hr1G086900	0.11	0.24	0.99
HORVU7Hr1G087870	0	0.52	6.63
HORVU7Hr1G090840	0.01	0.13	1.27
HORVU7Hr1G091240	0.03	0.1	0.73
HORVU7Hr1G092230	0.15	0.47	2.32
HORVU7Hr1G092510	1.85	4.99	21.57
HORVU7Hr1G093360	1.59	2.91	10.31
HORVU7Hr1G094210	0.04	0.08	0.27
HORVU7Hr1G094870	0.02	0.68	3.84
HORVU7Hr1G096780	0	0.35	3.91
HORVU7Hr1G097510	0.04	0.17	0.89
HORVU7Hr1G098250	0.13	0.39	1.6
HORVU7Hr1G098550	0.02	0.08	0.23
HORVU7Hr1G098560	0.26	0.61	3.77
HORVU7Hr1G098810	0.08	0.42	1.53
HORVU7Hr1G100230	1.21	4.85	17.35
HORVU7Hr1G100280	0	0.02	0.42
HORVU7Hr1G100300	0.02	0.07	0.35
HORVU7Hr1G100570	0	0.36	8.05
HORVU7Hr1G101590	67.07	149.54	384.32
HORVU7Hr1G103710	0	0.03	0.27
HORVU7Hr1G105150	0.03	0.07	0.55
HORVU7Hr1G105170	0	0.04	0.25
HORVU7Hr1G107430	0.02	0.11	0.45
HORVU7Hr1G107630	0.56	1.32	3.68
HORVU7Hr1G108150	0.89	2	4.19
HORVU7Hr1G108460	1.94	5.02	18.17
HORVU7Hr1G108490	0.18	0.97	5.56
HORVU7Hr1G108790	2.27	7.6	21.45
HORVU7Hr1G108980	0.17	1.06	2.57
HORVU7Hr1G113270	6.38	36.81	82.33
HORVU7Hr1G113370	0.15	1.94	5.22
HORVU7Hr1G113830	0.14	0.3	0.73
HORVU7Hr1G114610	0	0.01	0.14
HORVU7Hr1G115200	0.03	0.21	0.91
HORVU7Hr1G116510	0	0.11	0.67
HORVU7Hr1G116550	0	0.25	3.05
HORVU7Hr1G117170	0.14	0.28	0.96
HORVU7Hr1G117710	0.46	5.32	60.45
HORVU7Hr1G117870	0.04	0.31	2.67
HORVU7Hr1G118560	0.12	0.41	2.99
HORVU7Hr1G118770	0.05	4.41	23.21
HORVU7Hr1G118950	0.01	0.09	0.29
HORVU7Hr1G119010	0	0.02	2.47
HORVU7Hr1G119050	0.25	0.67	2.43
HORVU7Hr1G120270	0.03	0.23	1.21
HORVU7Hr1G121260	0.02	0.71	7.16
HORVU7Hr1G121290	0	0.84	10.81
HORVU7Hr1G122120	0.13	3.5	359.66
HORVU7Hr1G122350	0.01	0.09	2.19

## Sheet: Profile 3
Gene ID	A_7d_T-RPKM	A_14d_T-RPKM	A_18d_T-RPKM
BGI_novel_G000056	5.5	5.1	0.84
BGI_novel_G000103	9.6	9.91	1.02
BGI_novel_G000159	0.12	0.04	0
BGI_novel_G000164	0.05	0.08	0
BGI_novel_G000169	0.02	0.09	0
BGI_novel_G000242	0.6	0.58	0
BGI_novel_G000245	0.23	0.2	0.03
BGI_novel_G000247	0.77	0.76	0.02
BGI_novel_G000377	1.13	1.31	0.21
BGI_novel_G000431	1	0.98	0
BGI_novel_G000451	0.88	0.61	0.13
BGI_novel_G000455	0.24	0.46	0.11
BGI_novel_G000516	2.08	2.82	0.54
BGI_novel_G000517	2.46	8.58	0.01
BGI_novel_G000519	0.63	1.39	0
BGI_novel_G000551	0.69	0.87	0.04
BGI_novel_G000560	0.15	0.43	0.04
BGI_novel_G000571	0.42	0.66	0.12
BGI_novel_G000582	3.1	1.99	0
BGI_novel_G000587	1.46	2.26	0.31
BGI_novel_G000623	2.85	1.49	0.22
BGI_novel_G000649	0.5	0.8	0.2
BGI_novel_G000653	0.34	0.4	0
BGI_novel_G000666	2.25	2.3	0.41
BGI_novel_G000833	0.38	0.6	0.1
BGI_novel_G000838	0.45	0.24	0
BGI_novel_G000867	0.08	0.4	0
BGI_novel_G000903	257.17	976.37	14.76
BGI_novel_G000938	1.77	5.04	0.47
BGI_novel_G000971	0.94	0.91	0
BGI_novel_G000989	17.64	17.79	1.67
BGI_novel_G000990	16.53	16.61	2.87
BGI_novel_G001016	0.53	0.54	0.03
BGI_novel_G001020	0.09	0.25	0
BGI_novel_G001040	3.06	2.19	0.44
BGI_novel_G001041	1.13	1.19	0.12
BGI_novel_G001068	0.29	0.11	0
BGI_novel_G001090	1.89	2.46	0.45
BGI_novel_G001112	0.5	0.65	0.12
BGI_novel_G001122	1.03	1.65	0.17
BGI_novel_G001125	0.66	2.02	0
BGI_novel_G001138	0.49	0.41	0.06
BGI_novel_G001167	0.83	0.54	0.09
BGI_novel_G001229	0.64	0.47	0.07
BGI_novel_G001271	0.07	0.05	0
BGI_novel_G001288	2.07	4.51	0
BGI_novel_G001312	0.26	0.13	0
BGI_novel_G001337	0.61	0.58	0.06
BGI_novel_G001338	0.33	0.9	0.04
BGI_novel_G001363	0.05	0.02	0
BGI_novel_G001370	0.09	0.06	0
BGI_novel_G001375	0.16	0.13	0
BGI_novel_G001378	0.51	0.4	0.04
BGI_novel_G001404	0.17	0.27	0
BGI_novel_G001470	0.82	0.6	0.19
BGI_novel_G001480	0.05	0.24	0
BGI_novel_G001483	1.34	0.6	0
BGI_novel_G001489	1.08	0.48	0
BGI_novel_G001493	0.1	0.99	0
BGI_novel_G001497	0.03	0.11	0
BGI_novel_G001501	0.06	0.04	0
BGI_novel_G001510	0.7	0.6	0
BGI_novel_G001569	10.18	12.71	0.23
BGI_novel_G001578	0.32	0.09	0
BGI_novel_G001611	9.47	47.67	0.37
BGI_novel_G001612	2.85	5.94	0.06
BGI_novel_G001623	0.16	0.7	0
BGI_novel_G001633	0.27	0.33	0.08
BGI_novel_G001652	3.38	2.66	0.72
BGI_novel_G001656	0.78	0.48	0
BGI_novel_G001683	0.86	0.83	0.15
BGI_novel_G001697	0.43	1.1	0
BGI_novel_G001727	2.69	3.27	0.17
BGI_novel_G001728	0.51	0.55	0.06
BGI_novel_G001737	0.15	1.26	0
BGI_novel_G001758	2.51	3.4	0.07
BGI_novel_G001761	0.13	0.28	0.06
BGI_novel_G001828	0.5	0.37	0.06
BGI_novel_G001867	0.26	0.6	0.03
BGI_novel_G001886	0.53	0.49	0
BGI_novel_G001905	2.05	1.75	0.09
BGI_novel_G001908	0.02	0.05	0
BGI_novel_G001920	3.85	3.42	0.14
BGI_novel_G001935	0.42	0.25	0
BGI_novel_G001941	0.19	0.25	0
BGI_novel_G001947	2.9	1.46	0.15
BGI_novel_G001948	2.75	2.1	0.17
BGI_novel_G001979	0.5	0.63	0.11
BGI_novel_G002026	0.35	0.25	0
BGI_novel_G002141	0.15	0.2	0
BGI_novel_G002188	0.52	0.96	0.12
BGI_novel_G002214	0.53	0.27	0.02
BGI_novel_G002253	0.09	0.17	0.04
BGI_novel_G002254	0.05	0.12	0
BGI_novel_G002272	0.11	0.25	0.02
BGI_novel_G002294	0.38	0.32	0
BGI_novel_G002349	0.1	0.15	0.03
BGI_novel_G002350	0.3	0.49	0.1
BGI_novel_G002351	0.47	0.53	0.03
BGI_novel_G002385	1.42	0.55	0.03
BGI_novel_G002447	5.47	17.02	0.07
BGI_novel_G002452	4.69	7.94	0
BGI_novel_G002465	0.49	0.93	0.03
BGI_novel_G002467	0.1	0.42	0
BGI_novel_G002468	0.19	0.59	0
BGI_novel_G002484	19.66	48.63	6.08
BGI_novel_G002546	0.14	0.09	0.02
BGI_novel_G002559	0.25	0.38	0
BGI_novel_G002588	3.19	3.2	0.68
BGI_novel_G002624	0.75	0.21	0
BGI_novel_G002632	3.17	5.6	0.16
BGI_novel_G002637	1.18	1.83	0.2
BGI_novel_G002772	4.1	2.3	0.21
BGI_novel_G002799	1.12	3.08	0.14
BGI_novel_G002811	0.2	0.31	0
BGI_novel_G002823	1.07	2.13	0.48
BGI_novel_G002831	0.09	0.41	0
BGI_novel_G002832	2.01	3.35	0
BGI_novel_G002867	0.5	0.45	0.01
BGI_novel_G002870	0.05	0.44	0
BGI_novel_G002891	26.76	19.66	2.74
BGI_novel_G002896	0.76	2.85	0
BGI_novel_G002903	2.69	2.98	0.34
BGI_novel_G002917	0.47	0.23	0
BGI_novel_G002924	0.63	0.32	0
BGI_novel_G002927	0.38	0.16	0
BGI_novel_G002933	0.35	0.37	0.08
BGI_novel_G002985	0.3	0.12	0
BGI_novel_G002995	1.25	1.25	0
BGI_novel_G003018	0.93	0.49	0
BGI_novel_G003020	0.23	0.25	0
BGI_novel_G003024	0.78	0.43	0.06
BGI_novel_G003035	0.34	0.57	0.1
BGI_novel_G003077	1.19	1	0.05
BGI_novel_G003154	4.18	1.88	0.12
BGI_novel_G003156	1.93	1.37	0.27
BGI_novel_G003163	1.01	2.25	0.38
BGI_novel_G003165	0.37	0.37	0
BGI_novel_G003194	0.24	0.81	0.05
BGI_novel_G003205	0.07	0.14	0.02
BGI_novel_G003276	0.13	0.07	0
BGI_novel_G003279	1.21	1.01	0
BGI_novel_G003283	0.21	0.14	0
BGI_novel_G003291	0.79	1.04	0.09
BGI_novel_G003292	0.18	0.15	0
BGI_novel_G003295	1.31	2.34	0.5
BGI_novel_G003303	2.15	1.32	0.33
BGI_novel_G003307	0.24	0.26	0
BGI_novel_G003310	1.85	0.57	0
BGI_novel_G003352	0.28	0.29	0.07
BGI_novel_G003355	0.3	0.45	0.07
BGI_novel_G003370	0.1	0.1	0
BGI_novel_G003404	0.1	0.21	0
BGI_novel_G003428	0.1	0.16	0.02
BGI_novel_G003475	0.37	1.13	0.06
BGI_novel_G003477	0.35	0.71	0.17
BGI_novel_G003500	0.55	0.48	0.06
BGI_novel_G003517	1.97	1.18	0.19
BGI_novel_G003532	0.01	0.03	0
BGI_novel_G003569	0.82	1.78	0.07
BGI_novel_G003574	4.15	4.86	0
BGI_novel_G003575	2.81	2.11	0.04
BGI_novel_G003602	0.55	0.67	0.15
BGI_novel_G003608	4.76	4.01	0.52
BGI_novel_G003632	0.24	0.41	0.1
BGI_novel_G003647	0.05	0.34	0
BGI_novel_G003664	0.71	2.45	0.05
BGI_novel_G003674	0.2	0.24	0
BGI_novel_G003684	12.75	11.38	0.66
BGI_novel_G003698	8.99	9.92	0.66
BGI_novel_G003704	0.45	0.99	0.02
BGI_novel_G003718	0.41	0.25	0.05
BGI_novel_G003729	2.2	2.25	0.01
BGI_novel_G003758	1.24	1.52	0.23
BGI_novel_G003760	0.31	0.24	0
BGI_novel_G003776	0.07	0.15	0
BGI_novel_G003797	0.51	1.39	0.15
BGI_novel_G003799	0.49	0.4	0
BGI_novel_G003801	0.03	0.07	0
BGI_novel_G003804	0.05	0.04	0
BGI_novel_G003847	2.49	1.98	0.16
BGI_novel_G003854	0.28	0.34	0.05
BGI_novel_G003863	0.32	0.84	0.03
BGI_novel_G003871	0.27	0.37	0.06
BGI_novel_G003936	0.05	0.02	0
BGI_novel_G003937	0.33	0.39	0
BGI_novel_G003978	3.34	1.99	0.25
BGI_novel_G003993	0.53	0.39	0
BGI_novel_G003994	0.2	0.24	0.06
BGI_novel_G003998	0.2	0.23	0
BGI_novel_G003999	0.2	0.18	0.02
BGI_novel_G004001	0.91	0.8	0.15
BGI_novel_G004003	0.32	0.42	0
BGI_novel_G004035	0.13	0.27	0.03
BGI_novel_G004062	0.28	0.4	0
BGI_novel_G004090	0.27	0.91	0.06
BGI_novel_G004093	0.21	0.19	0
BGI_novel_G004096	0.28	0.6	0.11
BGI_novel_G004097	0.84	0.27	0
BGI_novel_G004125	0.26	0.53	0.02
BGI_novel_G004137	0.09	0.2	0.04
BGI_novel_G004142	0.75	1.27	0.2
BGI_novel_G004143	0.8	1.28	0.26
BGI_novel_G004144	0.14	0.41	0.03
BGI_novel_G004146	0.48	1.02	0.06
BGI_novel_G004147	0.87	1.18	0
BGI_novel_G004149	1.68	2.38	0.26
BGI_novel_G004269	0.08	0.53	0
BGI_novel_G004314	0.03	0.04	0
BGI_novel_G004343	0.37	1.05	0.13
BGI_novel_G004344	0.24	0.77	0.03
BGI_novel_G004346	0.4	0.5	0.09
BGI_novel_G004351	105.53	656.22	5.42
BGI_novel_G004379	0.37	1.19	0.01
BGI_novel_G004380	0.03	0.43	0
BGI_novel_G004481	22.77	18.53	1.85
BGI_novel_G004492	0.5	0.1	0
BGI_novel_G004509	0.09	0.04	0
BGI_novel_G004517	0.11	0.13	0
BGI_novel_G004536	0.36	0.71	0
BGI_novel_G004574	0.04	0.25	0
BGI_novel_G004575	0.17	0.88	0
BGI_novel_G004577	0.51	2.18	0
BGI_novel_G004601	0.12	0.4	0.01
BGI_novel_G004602	0.22	0.92	0.01
BGI_novel_G004633	0.54	0.45	0.13
BGI_novel_G004649	1.06	3.03	0.07
BGI_novel_G004660	1.79	3.49	0.21
BGI_novel_G004661	2.23	2.75	0.15
BGI_novel_G004701	2	1.6	0.3
BGI_novel_G004717	0.97	0.36	0
BGI_novel_G004767	0.05	0.1	0.02
BGI_novel_G004782	0.1	0.3	0
BGI_novel_G004838	7.87	13.39	1.59
BGI_novel_G004857	5.76	5.03	0.57
BGI_novel_G004890	0.24	0.14	0.01
BGI_novel_G004908	0.18	0.06	0
BGI_novel_G004950	0.04	0.07	0
BGI_novel_G004968	0.35	0.56	0.04
BGI_novel_G004985	0.55	1.09	0.19
BGI_novel_G004987	5.04	4.98	1.05
BGI_novel_G005003	0.44	1.21	0.16
BGI_novel_G005020	5.4	5.85	1.33
BGI_novel_G005023	3.83	5.41	1.17
BGI_novel_G005028	0.33	0.18	0
BGI_novel_G005044	0.43	0.65	0
BGI_novel_G005065	0.67	0.67	0.04
BGI_novel_G005075	0.72	0.55	0
BGI_novel_G005168	4.79	3.95	0.32
BGI_novel_G005187	0.05	0.05	0.01
BGI_novel_G005232	1.57	0.7	0.05
BGI_novel_G005233	0.47	0.54	0.11
BGI_novel_G005241	0.1	0.2	0
BGI_novel_G005282	0.51	0.33	0.09
BGI_novel_G005293	1.21	1.33	0.33
BGI_novel_G005297	0.54	0.36	0.11
BGI_novel_G005330	1.21	2.04	0.26
BGI_novel_G005375	6.83	6.11	0.13
BGI_novel_G005376	2.45	1.82	0.38
BGI_novel_G005400	0.22	0.16	0.05
BGI_novel_G005436	7.25	5.25	1.11
BGI_novel_G005440	0.36	1.57	0.08
BGI_novel_G005473	0.66	0.23	0
BGI_novel_G005508	0.98	5.12	0
BGI_novel_G005531	1.03	2.85	0.07
BGI_novel_G005586	0.15	0.42	0
BGI_novel_G005609	0.03	0.06	0
BGI_novel_G005656	0.55	0.63	0.12
BGI_novel_G005663	0.16	0.34	0.04
BGI_novel_G005689	0.26	0.4	0.1
BGI_novel_G005699	0.98	0.7	0.16
BGI_novel_G005711	0.24	0.28	0.02
BGI_novel_G005731	4.94	4.66	0.52
BGI_novel_G005767	0.37	0.55	0
BGI_novel_G005807	2.94	4.02	0.33
BGI_novel_G005811	0.54	0.72	0.05
BGI_novel_G005833	0.08	0.08	0
BGI_novel_G005854	0.34	1.18	0
BGI_novel_G005857	0.33	1.25	0.01
BGI_novel_G005858	0.33	1.25	0.01
BGI_novel_G005867	0.2	0.66	0
BGI_novel_G005920	0.84	0.92	0.08
BGI_novel_G005931	0.06	0.06	0
BGI_novel_G005955	1.52	2.28	0
BGI_novel_G005972	0.07	0.09	0.01
BGI_novel_G005977	0.35	0.12	0
BGI_novel_G005982	0.01	0.04	0
BGI_novel_G005983	0.3	1.28	0.02
BGI_novel_G005987	0.7	3.18	0.01
BGI_novel_G005995	0.61	0.52	0.01
BGI_novel_G005999	0.37	0.18	0
BGI_novel_G006005	0.37	0.47	0
BGI_novel_G006007	0.09	0.67	0
BGI_novel_G006008	0.32	0.23	0
BGI_novel_G006015	6.64	13.79	1.23
BGI_novel_G006025	1.36	2.53	0.39
BGI_novel_G006027	0.28	0.34	0.04
BGI_novel_G006095	3.19	3.64	0.52
BGI_novel_G006096	5.66	5.21	0.46
BGI_novel_G006104	0.2	0.48	0
BGI_novel_G006109	0.56	0.57	0.05
BGI_novel_G006111	0.22	0.42	0
BGI_novel_G006125	1.3	1.5	0.05
BGI_novel_G006138	12.84	70.4	1.08
BGI_novel_G006139	0.84	1.19	0.29
BGI_novel_G006142	1.51	1.39	0.28
BGI_novel_G006154	26.45	65.65	0.67
BGI_novel_G006173	2.36	3.58	0.6
BGI_novel_G006201	0.03	0.29	0
BGI_novel_G006206	0.12	0.15	0.02
BGI_novel_G006213	0.78	1.5	0.23
BGI_novel_G006219	0.19	0.32	0
BGI_novel_G006247	0.54	0.64	0.12
BGI_novel_G006255	0.2	0.18	0
BGI_novel_G006269	0.43	1.38	0
BGI_novel_G006297	0.17	0.51	0
BGI_novel_G006299	0.14	0.2	0
BGI_novel_G006374	0.34	0.3	0
BGI_novel_G006388	0.23	0.16	0.05
BGI_novel_G006493	0.17	0.96	0
BGI_novel_G006541	0.47	0.57	0
BGI_novel_G006629	0.29	0.13	0
BGI_novel_G006641	0.01	0.06	0
BGI_novel_G006735	0.42	0.72	0
BGI_novel_G006740	0.22	0.14	0.01
BGI_novel_G006744	0.09	0.11	0
BGI_novel_G006791	0.03	0.13	0
BGI_novel_G006792	0.15	0.18	0.03
BGI_novel_G006800	0.09	0.16	0
BGI_novel_G006816	0.84	0.8	0.14
BGI_novel_G006819	16.53	62.05	2.35
BGI_novel_G006834	0.06	0.12	0
BGI_novel_G006878	0.33	0.15	0
HORVU0Hr1G002840	124	47.6	1.57
HORVU0Hr1G005540	0.45	0.66	0.15
HORVU0Hr1G005840	0.08	0.03	0
HORVU0Hr1G006380	6.92	11.17	0.76
HORVU0Hr1G006410	3.84	5.24	1.13
HORVU0Hr1G010900	7.69	4.36	0
HORVU0Hr1G013080	0.06	0.14	0
HORVU0Hr1G014460	0.03	0.09	0
HORVU0Hr1G017350	0.3	0.72	0
HORVU0Hr1G017760	3.25	3.38	0.19
HORVU0Hr1G021850	120.2	204.65	3.84
HORVU0Hr1G021970	0.04	0.07	0.01
HORVU0Hr1G022690	3.46	19.17	0.03
HORVU0Hr1G025290	1.72	3.61	0.57
HORVU0Hr1G027480	2.04	1.39	0.04
HORVU0Hr1G029210	25.23	33.28	0.07
HORVU0Hr1G030660	2.04	1.39	0.04
HORVU1Hr1G000900	0.21	0.13	0.01
HORVU1Hr1G009140	2.09	3.32	0.07
HORVU1Hr1G011440	0.45	0.57	0
HORVU1Hr1G012710	1.17	1.73	0
HORVU1Hr1G018140	13.07	13.21	0.64
HORVU1Hr1G018530	2.3	2.78	0.16
HORVU1Hr1G020480	0.56	0.65	0
HORVU1Hr1G025570	1.75	3.48	0.53
HORVU1Hr1G028510	11.15	12.44	2.63
HORVU1Hr1G031490	0.4	2.51	0.02
HORVU1Hr1G031500	0.24	0.56	0
HORVU1Hr1G042510	0.95	0.96	0.06
HORVU1Hr1G042590	0.87	0.61	0.13
HORVU1Hr1G043710	74.64	136.24	28.03
HORVU1Hr1G043890	9.17	14.25	0.36
HORVU1Hr1G045870	7.47	17.92	0.19
HORVU1Hr1G047430	4.71	11.29	0.05
HORVU1Hr1G048700	19.16	68.16	2.39
HORVU1Hr1G052180	2.25	4.87	0.11
HORVU1Hr1G056570	8.78	14.49	2.16
HORVU1Hr1G057410	2.55	8.42	0.6
HORVU1Hr1G057880	9.68	6.91	1.42
HORVU1Hr1G058390	0.07	0.18	0
HORVU1Hr1G059020	31.27	27.03	3.98
HORVU1Hr1G059870	2.99	2.68	0
HORVU1Hr1G059900	18.4	28.9	1.33
HORVU1Hr1G059910	5.78	8.53	0.13
HORVU1Hr1G059950	1.28	1.22	0
HORVU1Hr1G063780	4.34	3.53	0.29
HORVU1Hr1G065030	70.82	149.45	21.95
HORVU1Hr1G065100	2.23	3.8	0.18
HORVU1Hr1G065600	137.49	356.02	7.49
HORVU1Hr1G068010	35.46	66.45	11
HORVU1Hr1G070310	9.21	9.3	1.36
HORVU1Hr1G070690	7.43	13.48	2.27
HORVU1Hr1G071180	41.71	29.54	2.8
HORVU1Hr1G071380	42.94	60.65	3.89
HORVU1Hr1G071390	2.8	5.05	0.64
HORVU1Hr1G072970	0.04	0.14	0
HORVU1Hr1G073940	0.88	1.85	0.07
HORVU1Hr1G074600	2.91	3.29	0.34
HORVU1Hr1G075040	6.44	9.57	2.24
HORVU1Hr1G075980	0.98	3.15	0.28
HORVU1Hr1G076200	0.64	0.99	0.04
HORVU1Hr1G079250	1.95	1.91	0.08
HORVU1Hr1G081940	0.59	0.54	0.12
HORVU1Hr1G082250	19.68	21.64	1.94
HORVU1Hr1G082820	8.63	12.66	0.23
HORVU1Hr1G085700	0.29	0.63	0.1
HORVU1Hr1G087040	3.6	5.33	0.84
HORVU1Hr1G087130	2.08	2.12	0.23
HORVU1Hr1G088620	65.18	126.47	2.2
HORVU1Hr1G091010	18.16	56.16	0.34
HORVU1Hr1G091240	3.55	7.24	0.46
HORVU1Hr1G093170	2.38	4.05	0.14
HORVU1Hr1G093180	0.34	0.58	0.09
HORVU1Hr1G093370	0.14	0.24	0.03
HORVU2Hr1G000190	3.14	4.78	0.92
HORVU2Hr1G000670	0.1	0.09	0
HORVU2Hr1G001400	0.43	0.6	0.03
HORVU2Hr1G005530	0.7	0.26	0
HORVU2Hr1G006130	2.56	2.32	0.14
HORVU2Hr1G006170	2.75	2.48	0.22
HORVU2Hr1G011460	3.58	4.1	0.66
HORVU2Hr1G012790	16.18	27.45	3.95
HORVU2Hr1G017310	58.32	111.42	7.14
HORVU2Hr1G018670	1.81	3.54	0.06
HORVU2Hr1G018680	0.7	2.06	0
HORVU2Hr1G018830	97.37	137.28	2.5
HORVU2Hr1G019400	8.72	12.04	0.53
HORVU2Hr1G019680	0.16	0.17	0.02
HORVU2Hr1G019880	5.28	4.79	0.51
HORVU2Hr1G019910	4.52	2.13	0.07
HORVU2Hr1G020100	0.21	0.43	0.03
HORVU2Hr1G022080	136.27	139.4	22.36
HORVU2Hr1G022450	0.25	0.36	0
HORVU2Hr1G026810	2.84	4.93	0.23
HORVU2Hr1G028010	0.03	0.19	0
HORVU2Hr1G031400	5.37	20.17	1.1
HORVU2Hr1G033340	17.34	18.03	3.05
HORVU2Hr1G036510	20.19	40.17	2.21
HORVU2Hr1G036930	6.3	9.77	0.31
HORVU2Hr1G039640	0.63	0.43	0.11
HORVU2Hr1G040830	34.32	108.96	9.66
HORVU2Hr1G041180	34.4	104.16	1.94
HORVU2Hr1G044520	41.58	43.45	7.55
HORVU2Hr1G046210	0.14	0.06	0
HORVU2Hr1G046600	3.03	3.67	0.23
HORVU2Hr1G049670	0.37	0.29	0.07
HORVU2Hr1G055610	3.07	2.44	0.26
HORVU2Hr1G066460	1.28	2.22	0.1
HORVU2Hr1G069710	4.51	7.2	1.01
HORVU2Hr1G070310	4.6	4.96	0.66
HORVU2Hr1G070360	14.94	24.26	0.21
HORVU2Hr1G073310	0.73	2.35	0.07
HORVU2Hr1G075930	3.68	7.39	0.04
HORVU2Hr1G079900	1.58	1.43	0.04
HORVU2Hr1G082810	0.17	1.84	0
HORVU2Hr1G083490	1.66	15.87	0.09
HORVU2Hr1G086660	1.52	4.82	0.04
HORVU2Hr1G088540	5	5.77	0.1
HORVU2Hr1G088760	93.62	393.88	2.06
HORVU2Hr1G090160	0.37	0.14	0
HORVU2Hr1G090750	15.32	31.23	0.54
HORVU2Hr1G091630	2.48	1.75	0.34
HORVU2Hr1G093670	1.06	8.15	0
HORVU2Hr1G093700	1.89	8.69	0.15
HORVU2Hr1G093950	25.65	29.64	0.31
HORVU2Hr1G094160	20.12	20.29	2.15
HORVU2Hr1G097700	0.88	2.89	0.2
HORVU2Hr1G098160	1.82	1.83	0.27
HORVU2Hr1G098250	1.94	1.98	0.32
HORVU2Hr1G099260	0.14	0.15	0
HORVU2Hr1G099710	0.86	0.64	0.05
HORVU2Hr1G099860	0.16	0.58	0
HORVU2Hr1G099870	6.32	6.09	0.08
HORVU2Hr1G105140	16.9	25.2	1.39
HORVU2Hr1G105740	3.87	12.39	0.12
HORVU2Hr1G106040	11.4	23.89	2.25
HORVU2Hr1G107540	0.72	1.39	0
HORVU2Hr1G108600	3.58	5.12	0.05
HORVU2Hr1G112280	38.95	63.57	10.31
HORVU2Hr1G114910	20.77	47.63	2.16
HORVU2Hr1G116830	2.89	5.15	0.07
HORVU2Hr1G117810	36.33	15.97	1.68
HORVU2Hr1G117890	3.22	3.14	0.07
HORVU2Hr1G117960	0.28	0.28	0.05
HORVU2Hr1G118790	185.54	289.05	31.57
HORVU2Hr1G118910	72.09	113.21	8.47
HORVU2Hr1G121090	0.12	0.11	0
HORVU2Hr1G127020	1.79	1.11	0
HORVU3Hr1G000890	0.24	0.22	0.04
HORVU3Hr1G001000	11.13	8.78	2.53
HORVU3Hr1G005350	0.26	0.11	0
HORVU3Hr1G005540	0.22	0.18	0
HORVU3Hr1G013910	5.8	6.02	0.53
HORVU3Hr1G016210	0.59	0.82	0.2
HORVU3Hr1G016320	28.66	43.71	4.53
HORVU3Hr1G019510	86.48	143.72	18.95
HORVU3Hr1G020780	272.18	228.9	13.25
HORVU3Hr1G021190	50.4	65.7	3.08
HORVU3Hr1G025720	12.67	33.85	0.13
HORVU3Hr1G026120	5.29	8.35	0.26
HORVU3Hr1G026540	580.49	764.94	174.09
HORVU3Hr1G026560	341.78	340.16	37.92
HORVU3Hr1G028990	1.43	1.42	0.19
HORVU3Hr1G031230	0.18	0.57	0.02
HORVU3Hr1G035030	0.38	1.97	0.05
HORVU3Hr1G039050	5.38	5.03	0.2
HORVU3Hr1G045630	14.1	38.94	3.3
HORVU3Hr1G049370	3.7	16.85	0.12
HORVU3Hr1G054030	1.74	1.7	0.08
HORVU3Hr1G057690	0.2	0.5	0
HORVU3Hr1G058570	5.29	8.35	0.26
HORVU3Hr1G064640	26.51	39.11	6.17
HORVU3Hr1G067350	6.46	5.14	0.35
HORVU3Hr1G069130	0.53	1.24	0.17
HORVU3Hr1G069140	3.67	3.88	0.37
HORVU3Hr1G069210	12.97	29.73	0.03
HORVU3Hr1G075690	8.25	11.71	0.52
HORVU3Hr1G078330	21.35	29.11	4.87
HORVU3Hr1G078390	0.14	0.31	0.04
HORVU3Hr1G078850	4.8	8.37	0.89
HORVU3Hr1G079540	5.52	12.11	1.17
HORVU3Hr1G083470	110.01	267.52	25.75
HORVU3Hr1G083700	7.37	8.12	1.71
HORVU3Hr1G083740	6.88	12.36	0.85
HORVU3Hr1G084210	1.73	2.36	0.16
HORVU3Hr1G084360	18.43	17.45	0.75
HORVU3Hr1G084830	33.51	63.3	3.55
HORVU3Hr1G085690	2.35	1.02	0.05
HORVU3Hr1G087040	0.37	1.59	0
HORVU3Hr1G088270	1.64	3.72	0.2
HORVU3Hr1G091320	84.72	135.33	3.49
HORVU3Hr1G093140	171.24	186.92	18.22
HORVU3Hr1G094560	0.29	0.25	0.01
HORVU3Hr1G095070	40.4	71.63	5.02
HORVU3Hr1G095090	8.67	24.87	0.28
HORVU3Hr1G095240	2.8	6.16	1.17
HORVU3Hr1G095280	0.14	0.23	0.01
HORVU3Hr1G095610	0.09	0.64	0
HORVU3Hr1G100350	46.64	169.67	3.67
HORVU3Hr1G100440	0.03	0.09	0
HORVU3Hr1G107240	9.74	15.38	2.37
HORVU3Hr1G111580	8.78	18.98	0.92
HORVU3Hr1G113020	3.65	5.62	0.56
HORVU3Hr1G116900	0.29	0.23	0.04
HORVU3Hr1G117850	0.75	0.92	0.02
HORVU4Hr1G000750	0.68	0.68	0
HORVU4Hr1G002800	111.58	420.89	4.88
HORVU4Hr1G005480	0.07	0.22	0.02
HORVU4Hr1G005800	46.49	52.7	2.3
HORVU4Hr1G008990	10.55	28.19	0.61
HORVU4Hr1G009380	8.3	26.41	0.43
HORVU4Hr1G010150	5.02	5.86	0.24
HORVU4Hr1G010750	18.01	17.35	1.8
HORVU4Hr1G015000	1.03	0.78	0.06
HORVU4Hr1G016190	5.04	6.41	1.45
HORVU4Hr1G016460	8.49	3.57	0.31
HORVU4Hr1G016510	0.41	0.79	0.15
HORVU4Hr1G016780	5.58	10.55	1.57
HORVU4Hr1G017240	12.12	27.82	0.41
HORVU4Hr1G017260	30.53	136.46	0.86
HORVU4Hr1G017350	1.4	1.61	0.13
HORVU4Hr1G025510	0.23	0.6	0.05
HORVU4Hr1G029420	3.24	3.28	0.48
HORVU4Hr1G038080	0.35	0.56	0.1
HORVU4Hr1G049990	16.95	37.95	4.61
HORVU4Hr1G050210	1.67	3.21	0.12
HORVU4Hr1G050510	8.53	21.91	0.35
HORVU4Hr1G051020	3.36	4.55	1.13
HORVU4Hr1G051730	2.3	1.85	0.05
HORVU4Hr1G051780	4.34	4.09	0.1
HORVU4Hr1G052200	101.42	117.62	26.97
HORVU4Hr1G054200	320.87	642.64	6.93
HORVU4Hr1G054470	12.19	10	1.84
HORVU4Hr1G059260	1.9	2.96	0.12
HORVU4Hr1G059270	3.02	7.05	0.34
HORVU4Hr1G059280	0.98	1.32	0.27
HORVU4Hr1G060150	4.06	14.1	0.23
HORVU4Hr1G060670	1.6	2.28	0.26
HORVU4Hr1G065800	33.81	55.36	7.72
HORVU4Hr1G072060	14.03	33.53	5.23
HORVU4Hr1G072830	21.46	16.1	0.68
HORVU4Hr1G073120	1.59	2.01	0.08
HORVU4Hr1G075410	3.65	11.7	0.05
HORVU4Hr1G077030	0.11	0.17	0.04
HORVU4Hr1G077280	28.84	38.03	0.37
HORVU4Hr1G077430	0.46	0.78	0.09
HORVU4Hr1G081390	1.21	2.25	0.12
HORVU4Hr1G082680	1.05	0.59	0.09
HORVU4Hr1G082760	2.27	2.19	0.53
HORVU4Hr1G085480	0.87	1.01	0.08
HORVU4Hr1G086700	4.58	20.63	0.03
HORVU5Hr1G000400	4.19	11.91	0.03
HORVU5Hr1G002130	0.74	0.95	0.22
HORVU5Hr1G005240	0.04	0.02	0
HORVU5Hr1G005910	3.21	3.52	0.27
HORVU5Hr1G006880	496.93	922.98	43.22
HORVU5Hr1G006910	18.31	26.41	1.97
HORVU5Hr1G008770	0.11	0.24	0
HORVU5Hr1G009150	21.32	20.96	2.32
HORVU5Hr1G013170	0.52	0.33	0
HORVU5Hr1G013600	13.93	24.59	1
HORVU5Hr1G014120	0.43	1.21	0.04
HORVU5Hr1G016780	5.39	5.87	0.42
HORVU5Hr1G020930	4.48	6.74	0.99
HORVU5Hr1G021280	1	3.81	0
HORVU5Hr1G021390	31.2	108.77	1.4
HORVU5Hr1G040440	0.24	0.25	0.01
HORVU5Hr1G046830	56.43	193.7	3.11
HORVU5Hr1G046880	56.43	193.45	3.11
HORVU5Hr1G050950	6.18	7.45	0.17
HORVU5Hr1G050970	26.4	46.55	7.02
HORVU5Hr1G051760	2.35	5.2	0.86
HORVU5Hr1G056030	10.23	15.14	0.49
HORVU5Hr1G057180	0.65	0.63	0.16
HORVU5Hr1G057970	7.47	17.92	0.19
HORVU5Hr1G058190	5.84	5.86	0.13
HORVU5Hr1G058300	87.05	171.73	16.94
HORVU5Hr1G058830	1.22	1.86	0.33
HORVU5Hr1G060460	66.35	89	12.56
HORVU5Hr1G062990	13.63	8.99	1.82
HORVU5Hr1G067890	50.81	97.68	16.57
HORVU5Hr1G067940	0.14	0.3	0
HORVU5Hr1G068140	0.36	0.41	0.05
HORVU5Hr1G068350	3.71	18.44	0.13
HORVU5Hr1G071270	5.73	17.96	1.46
HORVU5Hr1G072160	7.51	11.22	0.93
HORVU5Hr1G072650	173.62	219.12	0.45
HORVU5Hr1G072700	45.46	112.86	0.41
HORVU5Hr1G075150	1.53	2.49	0.26
HORVU5Hr1G075200	100.72	219.04	27.12
HORVU5Hr1G077260	0.03	0.03	0
HORVU5Hr1G078160	0.3	0.43	0.09
HORVU5Hr1G080370	1.14	1.44	0.23
HORVU5Hr1G080450	2.94	4.82	0.22
HORVU5Hr1G080790	98.65	173.63	3.68
HORVU5Hr1G082830	9.09	4.41	0.07
HORVU5Hr1G083210	103.44	116.89	21.57
HORVU5Hr1G083320	4.07	8.57	0.16
HORVU5Hr1G083330	8.91	9.9	0.79
HORVU5Hr1G085070	105.9	265.7	35.19
HORVU5Hr1G086130	0.46	0.23	0
HORVU5Hr1G091010	1.7	2.4	0.47
HORVU5Hr1G091310	5.32	10.07	1.25
HORVU5Hr1G094680	2.8	5.23	0.3
HORVU5Hr1G095180	3.99	7.53	1.03
HORVU5Hr1G096490	3.69	26.95	0.07
HORVU5Hr1G096540	7.17	1.88	0
HORVU5Hr1G097730	130.97	316.29	6.51
HORVU5Hr1G097930	5.01	3.96	0.42
HORVU5Hr1G104630	12.93	18.35	0.44
HORVU5Hr1G105840	73.67	72.89	11.61
HORVU5Hr1G105900	4.04	10.49	0.37
HORVU5Hr1G106890	0.33	0.48	0
HORVU5Hr1G109290	4.2	5.91	0.52
HORVU5Hr1G109580	7.53	20.9	2.47
HORVU5Hr1G110340	1.76	2.99	0
HORVU5Hr1G115310	1.65	1.49	0.22
HORVU5Hr1G120110	2.32	1.38	0.03
HORVU5Hr1G122840	0.76	1.98	0.03
HORVU5Hr1G124010	265.88	394.82	25.03
HORVU5Hr1G125460	9.6	26.57	2.06
HORVU6Hr1G009000	15.6	61.71	3.89
HORVU6Hr1G011050	1.27	0.83	0.04
HORVU6Hr1G013240	47.25	59.11	6.88
HORVU6Hr1G017260	1.69	4.48	0
HORVU6Hr1G020080	5.48	5.73	0.36
HORVU6Hr1G025430	1.08	2.11	0.18
HORVU6Hr1G025540	0.76	11.59	0
HORVU6Hr1G025790	2.11	1.47	0.38
HORVU6Hr1G026120	10.11	13.12	2.5
HORVU6Hr1G026750	8.47	11.84	2.01
HORVU6Hr1G028720	1.14	1.03	0.09
HORVU6Hr1G031920	1.85	2.61	0.38
HORVU6Hr1G038470	2.06	2.89	0.5
HORVU6Hr1G044410	1.2	5.86	0.08
HORVU6Hr1G058730	7.26	10.06	1.58
HORVU6Hr1G063000	0.58	3.64	0
HORVU6Hr1G066340	4.05	13.49	0.73
HORVU6Hr1G066450	32.71	56.36	6.17
HORVU6Hr1G068910	0.44	0.49	0.12
HORVU6Hr1G070450	130.89	77.46	1.64
HORVU6Hr1G071860	0.67	0.81	0.02
HORVU6Hr1G073540	1.82	2.71	0.1
HORVU6Hr1G073630	2.75	9.18	0.21
HORVU6Hr1G074960	8.38	7.55	1.38
HORVU6Hr1G075240	0.58	1.8	0.17
HORVU6Hr1G076060	4.63	3.78	0.45
HORVU6Hr1G076130	21.12	50.81	4.01
HORVU6Hr1G076620	0.37	0.86	0.03
HORVU6Hr1G078510	3.55	5.86	0.22
HORVU6Hr1G080170	1.54	1.03	0.12
HORVU6Hr1G080180	1.93	1.33	0.2
HORVU6Hr1G080260	79.72	36.77	2
HORVU6Hr1G084070	13.94	24.95	2.41
HORVU6Hr1G085590	4.36	7.42	0.86
HORVU6Hr1G086800	8.79	14.16	1.38
HORVU6Hr1G086820	1.23	0.79	0.16
HORVU6Hr1G086910	2.93	5.19	1.15
HORVU6Hr1G089310	153.98	241.11	0
HORVU6Hr1G089340	121.96	210.71	0.06
HORVU6Hr1G090990	47.71	83.12	16.7
HORVU7Hr1G000400	0.09	0.3	0
HORVU7Hr1G001910	1.03	0.72	0.19
HORVU7Hr1G003170	3.91	7.45	0.28
HORVU7Hr1G019700	0.68	0.92	0.01
HORVU7Hr1G019860	0.23	0.11	0
HORVU7Hr1G020780	79.68	178.02	25.48
HORVU7Hr1G020800	66.44	115.16	7.7
HORVU7Hr1G020830	2.43	2.29	0
HORVU7Hr1G020840	63.02	64.88	7.04
HORVU7Hr1G020860	184.72	167.26	7.01
HORVU7Hr1G024190	9.34	10.52	0.46
HORVU7Hr1G025430	0.61	1.09	0.03
HORVU7Hr1G027830	0.33	0.51	0
HORVU7Hr1G033430	11.66	17.1	3.88
HORVU7Hr1G038000	0.98	0.91	0.1
HORVU7Hr1G038160	73.1	92.77	16.26
HORVU7Hr1G042790	1.18	1.41	0.08
HORVU7Hr1G043140	91.25	274.38	13.25
HORVU7Hr1G045470	11.72	9.74	1.38
HORVU7Hr1G046030	17.31	24.65	0.74
HORVU7Hr1G048620	30.72	61.63	5.29
HORVU7Hr1G052580	74.24	136.35	19.94
HORVU7Hr1G053700	0.92	2.59	0.11
HORVU7Hr1G071230	2.04	1.39	0.04
HORVU7Hr1G074530	57.19	60.24	8.86
HORVU7Hr1G075090	0.63	0.99	0
HORVU7Hr1G077860	13.5	20.15	0.77
HORVU7Hr1G088350	92.83	167.86	5.26
HORVU7Hr1G093050	20.17	42.03	1.16
HORVU7Hr1G093080	27.38	67.84	0.98
HORVU7Hr1G098170	33.97	70.78	1.72
HORVU7Hr1G100150	4.8	12.71	0.15
HORVU7Hr1G101300	0.62	1.21	0.05
HORVU7Hr1G101310	12.94	23.11	2.54
HORVU7Hr1G106880	1.46	1.91	0.19
HORVU7Hr1G110010	2.92	10.27	0.74
HORVU7Hr1G111060	34.5	40.05	4.61
HORVU7Hr1G113480	4.6	4.85	0.8

## Sheet: Profile 4
Gene ID	A_7d_T-RPKM	A_14d_T-RPKM	A_18d_T-RPKM
AGP50745	0	0	0.97
BGI_novel_G000057	0.12	0.04	8.34
BGI_novel_G000172	0.03	0.03	0.76
BGI_novel_G000209	0.14	0.09	0.42
BGI_novel_G000297	0.13	0.12	0.52
BGI_novel_G000389	0	0	0.19
BGI_novel_G000447	0.09	0.09	0.38
BGI_novel_G000500	0	0	0.06
BGI_novel_G000508	0	0	2.49
BGI_novel_G000626	0	0	0.21
BGI_novel_G000694	0.06	0.04	0.35
BGI_novel_G000785	0	0	0.44
BGI_novel_G000881	0	0	0.12
BGI_novel_G000904	0	0	0.1
BGI_novel_G000921	0.65	0.29	1.63
BGI_novel_G001018	0	0	0.1
BGI_novel_G001034	2.08	1.4	12.03
BGI_novel_G001053	0	0	0.72
BGI_novel_G001124	0	0	3.11
BGI_novel_G001128	0	0	0.7
BGI_novel_G001248	0	0	0.06
BGI_novel_G001339	0.07	0.09	0.41
BGI_novel_G001351	0	0	0.04
BGI_novel_G001354	0	0	0.41
BGI_novel_G001362	0.12	0.1	0.42
BGI_novel_G001373	0	0	0.21
BGI_novel_G001419	0.61	0.71	3.16
BGI_novel_G001484	0	0	1.56
BGI_novel_G001495	0	0	0.67
BGI_novel_G001498	0	0	0.66
BGI_novel_G001502	0	0	0.11
BGI_novel_G001707	0.35	0.13	1.16
BGI_novel_G002085	0.25	0.12	0.73
BGI_novel_G002164	0	0	0.04
BGI_novel_G002207	0	0	0.06
BGI_novel_G002210	0	0	0.17
BGI_novel_G002228	0	0	8.19
BGI_novel_G002324	0	0	0.34
BGI_novel_G002553	0.08	0.08	0.37
BGI_novel_G002598	0	0	0.87
BGI_novel_G002636	0.01	0.01	0.31
BGI_novel_G002727	0	0	1.52
BGI_novel_G002857	0.14	0.07	0.29
BGI_novel_G002929	0.16	0.07	0.61
BGI_novel_G002978	0	0	0.01
BGI_novel_G002997	0.44	0.31	1.58
BGI_novel_G003021	0	0	0.26
BGI_novel_G003033	0	0	0.31
BGI_novel_G003072	0.54	0.42	2.09
BGI_novel_G003140	0.05	0.08	0.33
BGI_novel_G003268	0	0	0.22
BGI_novel_G003274	0	0	0.46
BGI_novel_G003351	0	0	0.01
BGI_novel_G003376	0.05	0.02	0.73
BGI_novel_G003643	0	0	0.05
BGI_novel_G003656	0	0	0.11
BGI_novel_G003671	0	0	0.57
BGI_novel_G003705	0.27	0.38	1.45
BGI_novel_G003980	0	0	0.05
BGI_novel_G004057	0	0	0.06
BGI_novel_G004101	0	0	0.07
BGI_novel_G004194	0.01	0.01	0.11
BGI_novel_G004217	0.16	0.04	0.84
BGI_novel_G004224	0	0	0.02
BGI_novel_G004406	0	0	0.17
BGI_novel_G004521	0	0	0.37
BGI_novel_G004532	0	0	0.11
BGI_novel_G004889	0	0	0.04
BGI_novel_G005031	0	0	0.27
BGI_novel_G005053	0.08	0.05	0.22
BGI_novel_G005200	0	0	0.31
BGI_novel_G005303	0	0	0.03
BGI_novel_G005331	0.23	0.16	0.71
BGI_novel_G005353	0	0	0.07
BGI_novel_G005382	0.42	0.31	2.98
BGI_novel_G005595	0.05	0.03	0.13
BGI_novel_G005657	0	0	0.69
BGI_novel_G005705	0	0	0.1
BGI_novel_G005742	0	0	0.06
BGI_novel_G005900	0	0	0.23
BGI_novel_G005916	0.16	0.04	1.35
BGI_novel_G006082	0.05	0.08	0.6
BGI_novel_G006103	0	0	0.05
BGI_novel_G006121	0	0	0.43
BGI_novel_G006124	0.51	0.34	1.93
BGI_novel_G006134	0.03	0.01	0.31
BGI_novel_G006302	0	0	0.3
BGI_novel_G006393	0.02	0	1.05
BGI_novel_G006696	0	0	0.03
BGI_novel_G006729	0.07	0.08	1.01
BGI_novel_G006737	0	0	0.15
BGI_novel_G006752	0	0	1.44
BGI_novel_G006762	0	0	0.3
BGI_novel_G006786	0	0	9.9
BGI_novel_G006854	5.45	6.55	118.12
BGI_novel_G006910	9.56	6.21	46.75
HORVU0Hr1G001900	0.04	0.04	0.24
HORVU0Hr1G002300	0.16	0.19	0.97
HORVU0Hr1G003660	0	0	3.5
HORVU0Hr1G003810	0.2	0.29	0.83
HORVU0Hr1G004140	0	0	3.88
HORVU0Hr1G007130	0.13	0.12	1.13
HORVU0Hr1G009480	0.1	0.09	0.66
HORVU0Hr1G013900	0.21	0.32	3.69
HORVU0Hr1G020400	0.04	0.02	0.18
HORVU0Hr1G022130	0.02	0.02	0.17
HORVU0Hr1G022450	0	0	0.29
HORVU0Hr1G022650	0.01	0.02	0.21
HORVU0Hr1G022780	0.12	0.11	0.46
HORVU0Hr1G023720	0	0	1.57
HORVU0Hr1G026480	0	0	0.09
HORVU0Hr1G029480	0	0	0.61
HORVU0Hr1G029790	0.12	0.09	0.39
HORVU0Hr1G030200	0	0	0.81
HORVU0Hr1G031270	0.12	0.09	0.39
HORVU0Hr1G032710	0.25	0.27	4.79
HORVU1Hr1G000700	0	0	0.57
HORVU1Hr1G000990	1.34	0.12	26.53
HORVU1Hr1G001020	0.76	0.13	7.86
HORVU1Hr1G001120	0.22	0.03	4.48
HORVU1Hr1G001350	0.02	0	0.58
HORVU1Hr1G001570	0	0	0.21
HORVU1Hr1G002410	0.11	0.2	2.16
HORVU1Hr1G002900	0.01	0.01	0.28
HORVU1Hr1G005150	0.04	0.04	2.19
HORVU1Hr1G005460	0.02	0	0.59
HORVU1Hr1G008360	1.05	1.7	15.44
HORVU1Hr1G010120	0	0	0.44
HORVU1Hr1G011100	0.06	0.05	0.31
HORVU1Hr1G011730	0	0	0.38
HORVU1Hr1G012090	0	0	3.72
HORVU1Hr1G013680	0	0	0.11
HORVU1Hr1G013690	0	0	0.05
HORVU1Hr1G016980	0	0	1.58
HORVU1Hr1G019380	0.05	0.09	1.3
HORVU1Hr1G022020	0	0	15.89
HORVU1Hr1G022060	0.1	0.1	0.79
HORVU1Hr1G036440	0.01	0.03	2.57
HORVU1Hr1G037160	0	0	0.02
HORVU1Hr1G042800	0.05	0.03	0.19
HORVU1Hr1G045020	0.02	0.03	0.32
HORVU1Hr1G048290	0	0	0.28
HORVU1Hr1G053160	0.01	0	0.19
HORVU1Hr1G059500	0	0	1.77
HORVU1Hr1G064110	0.16	0.08	0.42
HORVU1Hr1G067470	0.01	0.01	0.12
HORVU1Hr1G072180	0	0	0.39
HORVU1Hr1G073900	0.04	0.04	0.17
HORVU1Hr1G077460	0	0	1.53
HORVU1Hr1G077560	0.16	0.15	1.01
HORVU1Hr1G078750	0	0	0.19
HORVU1Hr1G078790	0	0	0.01
HORVU1Hr1G080120	0.25	0.28	1.06
HORVU1Hr1G083020	0	0	0.7
HORVU1Hr1G084180	0	0	0.54
HORVU1Hr1G087800	0.79	0.19	3.62
HORVU1Hr1G089520	0	0	0.64
HORVU1Hr1G090110	0.08	0.16	1.15
HORVU2Hr1G001560	0.01	0	0.22
HORVU2Hr1G004610	0.73	1.64	20.4
HORVU2Hr1G006380	0	0	1.35
HORVU2Hr1G006540	0.19	0.33	2.12
HORVU2Hr1G006830	0.11	0.19	4.43
HORVU2Hr1G006850	0.03	0.08	2.19
HORVU2Hr1G007640	0	0	3.95
HORVU2Hr1G009950	0	0	0.14
HORVU2Hr1G010690	0	0	0.55
HORVU2Hr1G011470	0.1	0.12	4.23
HORVU2Hr1G014300	0.08	0.05	0.21
HORVU2Hr1G016120	0	0	0.31
HORVU2Hr1G033070	0.06	0.11	1.14
HORVU2Hr1G042310	0	0	0.71
HORVU2Hr1G042550	0.04	0.08	1.41
HORVU2Hr1G044940	0.03	0.07	1.14
HORVU2Hr1G046330	0.03	0.02	0.6
HORVU2Hr1G051030	0	0	0.67
HORVU2Hr1G067700	0.37	0.19	2.69
HORVU2Hr1G079630	0.08	0.09	0.45
HORVU2Hr1G084210	1.14	1.42	5.3
HORVU2Hr1G086050	0.04	0.05	0.49
HORVU2Hr1G088660	0	0	0.26
HORVU2Hr1G090400	0.11	0.19	1.81
HORVU2Hr1G092280	0.18	0.09	1.89
HORVU2Hr1G096890	0.66	0.82	9.8
HORVU2Hr1G101180	0	0	0.12
HORVU2Hr1G101920	0.94	1.48	8.45
HORVU2Hr1G101990	0.65	1.03	4.29
HORVU2Hr1G102710	0.02	0.03	0.55
HORVU2Hr1G102720	0.04	0.06	0.43
HORVU2Hr1G104240	0	0	1.06
HORVU2Hr1G104610	0.01	0.02	0.21
HORVU2Hr1G111700	0.01	0.01	0.19
HORVU2Hr1G111750	0	0	0.18
HORVU2Hr1G111790	0.01	0.01	0.35
HORVU2Hr1G113070	0.01	0.01	0.62
HORVU2Hr1G114450	0.01	0	0.29
HORVU2Hr1G114480	0	0	0.42
HORVU2Hr1G114900	0.04	0.01	0.54
HORVU2Hr1G115010	0	0	0.72
HORVU2Hr1G115710	0.08	0.03	0.42
HORVU2Hr1G122260	0	0	0.89
HORVU2Hr1G122270	0.02	0.04	0.85
HORVU2Hr1G122280	0	0	0.04
HORVU2Hr1G123480	0.56	0.78	3.07
HORVU2Hr1G125260	0.01	0.01	0.04
HORVU2Hr1G127440	0	0	0.18
HORVU3Hr1G000950	0	0	0.21
HORVU3Hr1G004990	0	0	0.03
HORVU3Hr1G006410	0	0	0.25
HORVU3Hr1G006940	0.18	0.08	1.76
HORVU3Hr1G020280	0.01	0.02	0.61
HORVU3Hr1G020800	0.13	0.06	0.81
HORVU3Hr1G024660	0.1	0.12	1.18
HORVU3Hr1G026050	0.78	0.63	2.56
HORVU3Hr1G030840	0.01	0.02	0.28
HORVU3Hr1G051820	0.33	0.48	2.78
HORVU3Hr1G054160	0.19	0.09	1.65
HORVU3Hr1G057910	0.07	0.14	1.25
HORVU3Hr1G069080	1.09	0.69	3.34
HORVU3Hr1G069410	2.01	3.55	53.42
HORVU3Hr1G069690	0	0	0.36
HORVU3Hr1G078460	0.07	0.05	0.23
HORVU3Hr1G078980	0	0	0.32
HORVU3Hr1G083760	0	0	0.34
HORVU3Hr1G086600	0	0	0.03
HORVU3Hr1G088190	0.56	0.41	8.6
HORVU3Hr1G088940	0.16	0.03	0.86
HORVU3Hr1G092980	0	0	0.31
HORVU3Hr1G095730	1.36	2.33	14.89
HORVU3Hr1G095790	0.15	0.13	0.74
HORVU3Hr1G098610	0.04	0.1	1.45
HORVU3Hr1G100190	0.11	0.18	1.79
HORVU3Hr1G104870	0	0	0.09
HORVU3Hr1G108780	0	0	0.18
HORVU3Hr1G109040	0	0	0.23
HORVU3Hr1G109350	0	0	2.32
HORVU3Hr1G109430	0.02	0.03	0.39
HORVU3Hr1G111640	1.14	1.82	9.53
HORVU3Hr1G112030	0.19	0.06	1.32
HORVU3Hr1G112520	4.71	6.9	52.46
HORVU3Hr1G112860	0.02	0.05	0.81
HORVU3Hr1G114800	0	0	1.24
HORVU3Hr1G115640	0	0	0.08
HORVU3Hr1G115700	0	0	0.23
HORVU3Hr1G117910	0.06	0.1	0.48
HORVU4Hr1G000730	0	0	0.1
HORVU4Hr1G002080	0	0	55.04
HORVU4Hr1G002640	0	0	1.81
HORVU4Hr1G002730	0.43	0.91	10.08
HORVU4Hr1G003050	0.2	0.34	1.78
HORVU4Hr1G013480	0.03	0.02	1.62
HORVU4Hr1G014010	0.03	0.05	0.52
HORVU4Hr1G015560	0.01	0.01	0.59
HORVU4Hr1G017270	0.23	0.2	3.29
HORVU4Hr1G017470	0.02	0.03	0.2
HORVU4Hr1G020050	0.16	0.12	0.77
HORVU4Hr1G020320	0.22	0.21	1.8
HORVU4Hr1G043960	0.02	0.02	0.46
HORVU4Hr1G051350	0.02	0	1.08
HORVU4Hr1G054390	0.1	0.21	2.26
HORVU4Hr1G057740	2.12	3.77	29.87
HORVU4Hr1G059180	0	0	0.03
HORVU4Hr1G061230	0.02	0.01	0.22
HORVU4Hr1G062070	0.08	0.17	4.96
HORVU4Hr1G062330	0.07	0.13	0.98
HORVU4Hr1G066120	0.03	0.01	0.14
HORVU4Hr1G071370	0.03	0.04	1.02
HORVU4Hr1G074460	0.02	0.02	0.15
HORVU4Hr1G076040	0	0	1.25
HORVU4Hr1G078170	0.46	0.5	3.17
HORVU4Hr1G080820	0.19	0.45	9.56
HORVU4Hr1G081490	0	0	0.49
HORVU4Hr1G081550	0	0	0.43
HORVU4Hr1G083250	0.29	0.24	1.1
HORVU4Hr1G084360	0.1	0.05	0.35
HORVU4Hr1G086050	0	0	0.36
HORVU4Hr1G087220	0.05	0.08	0.51
HORVU4Hr1G087610	0	0	0.91
HORVU4Hr1G088930	0.07	0.13	0.9
HORVU4Hr1G089510	0.09	0.04	1.37
HORVU4Hr1G089520	0.5	0.67	2.08
HORVU4Hr1G090070	0	0	0.1
HORVU5Hr1G000710	0	0	0.24
HORVU5Hr1G005210	0.43	0.52	2.22
HORVU5Hr1G005300	0.14	0.25	2.34
HORVU5Hr1G006980	0.39	0.23	1.25
HORVU5Hr1G012030	0.21	0.31	1.74
HORVU5Hr1G014510	0.2	0.17	1.78
HORVU5Hr1G017200	0	0	0.96
HORVU5Hr1G038840	0	0	0.25
HORVU5Hr1G042160	0.1	0.2	2.3
HORVU5Hr1G045360	0.17	0.25	0.81
HORVU5Hr1G047920	0.42	0.76	5.47
HORVU5Hr1G048410	0	0	0.38
HORVU5Hr1G049260	0	0	0.17
HORVU5Hr1G057350	0.2	0.13	0.64
HORVU5Hr1G063410	0	0	0.25
HORVU5Hr1G063500	0.05	0.05	0.22
HORVU5Hr1G063660	1.17	0.41	4.18
HORVU5Hr1G065660	0	0	0.16
HORVU5Hr1G066150	0	0	1.23
HORVU5Hr1G066360	1.18	1.48	6.01
HORVU5Hr1G070080	0.04	0.04	0.57
HORVU5Hr1G073710	0.13	0.29	4.87
HORVU5Hr1G073760	0.03	0.02	1.13
HORVU5Hr1G075760	0	0	0.88
HORVU5Hr1G076510	0.09	0.12	0.94
HORVU5Hr1G085160	0.02	0.02	0.63
HORVU5Hr1G086070	0.13	0.1	0.57
HORVU5Hr1G087240	0	0	0.12
HORVU5Hr1G087320	0.01	0.01	0.65
HORVU5Hr1G088540	0	0	0.65
HORVU5Hr1G089450	0	0	0.31
HORVU5Hr1G091280	0	0	0.03
HORVU5Hr1G092590	0	0	0.79
HORVU5Hr1G093770	26.03	36.59	143.24
HORVU5Hr1G094080	0	0	0.34
HORVU5Hr1G097120	0	0	0.43
HORVU5Hr1G104370	0	0	0.96
HORVU5Hr1G106000	0	0	0.16
HORVU5Hr1G107430	0.06	0.05	0.36
HORVU5Hr1G109190	0.47	0.75	4
HORVU5Hr1G109710	0.17	0.29	5.71
HORVU5Hr1G110180	3.08	4	26.2
HORVU5Hr1G111890	0.12	0.18	2.38
HORVU5Hr1G113080	0.08	0.06	0.31
HORVU5Hr1G113750	0	0	0.15
HORVU5Hr1G114260	0.01	0.01	0.07
HORVU5Hr1G120420	0.02	0.03	0.15
HORVU5Hr1G124170	0	0	0.11
HORVU6Hr1G001150	0.08	0.08	1.01
HORVU6Hr1G001520	0.1	0.06	0.45
HORVU6Hr1G004860	0.01	0	0.92
HORVU6Hr1G005400	0.1	0.19	1.26
HORVU6Hr1G005720	0	0	1.47
HORVU6Hr1G010340	0.11	0.09	1.44
HORVU6Hr1G014600	0	0	0.96
HORVU6Hr1G018670	6.08	2.22	18.49
HORVU6Hr1G019940	0.05	0.05	0.56
HORVU6Hr1G021780	0	0	0.16
HORVU6Hr1G022310	0.32	0.27	2.11
HORVU6Hr1G025340	0	0	0.12
HORVU6Hr1G030350	0	0	0.5
HORVU6Hr1G031840	0.11	0.15	0.52
HORVU6Hr1G035230	0	0	1.8
HORVU6Hr1G035670	0.01	0.01	0.15
HORVU6Hr1G041490	0.04	0.05	0.37
HORVU6Hr1G055000	0.95	0.55	3.25
HORVU6Hr1G060540	0.09	0.15	0.62
HORVU6Hr1G067830	0.05	0.09	0.65
HORVU6Hr1G070190	0	0	0.33
HORVU6Hr1G070550	0.27	0.3	2.05
HORVU6Hr1G070590	0	0	0.55
HORVU6Hr1G073510	0.45	0.9	7.74
HORVU6Hr1G073530	0	0	5.69
HORVU6Hr1G077230	0.18	0.09	0.39
HORVU6Hr1G078330	1.13	0.63	8.4
HORVU6Hr1G078360	7.76	10.39	188.88
HORVU6Hr1G078420	1.96	1.87	22.72
HORVU6Hr1G080790	23.43	15.47	109.2
HORVU6Hr1G083960	7.85	6.57	70.23
HORVU6Hr1G087820	0	0	0.19
HORVU6Hr1G088470	0	0	0.84
HORVU6Hr1G090820	0	0	0.27
HORVU6Hr1G092200	0.09	0.07	0.82
HORVU6Hr1G093640	0.02	0.04	0.62
HORVU7Hr1G000320	0.09	0.11	0.56
HORVU7Hr1G001170	0.01	0	0.22
HORVU7Hr1G002740	0	0	0.52
HORVU7Hr1G003630	0	0	0.16
HORVU7Hr1G010850	0	0	0.58
HORVU7Hr1G010870	0	0	0.46
HORVU7Hr1G013170	0.2	0.15	0.82
HORVU7Hr1G017950	0.03	0.05	0.21
HORVU7Hr1G019240	0.46	0.35	2.54
HORVU7Hr1G019280	0.33	0.28	1.71
HORVU7Hr1G019390	0.13	0.19	1.97
HORVU7Hr1G019400	0.39	0.63	2.76
HORVU7Hr1G021640	0.07	0.08	0.28
HORVU7Hr1G024000	0	0	0.29
HORVU7Hr1G025180	0	0	0.39
HORVU7Hr1G025240	0	0	3.37
HORVU7Hr1G028730	0.56	0.78	3.56
HORVU7Hr1G029660	0	0	0.1
HORVU7Hr1G033490	0.16	0.16	0.89
HORVU7Hr1G033620	2.21	5.42	124.81
HORVU7Hr1G035020	0.11	0.04	1.55
HORVU7Hr1G038560	0.21	0.26	0.93
HORVU7Hr1G040850	0.18	0.06	1.09
HORVU7Hr1G041690	0	0	5.76
HORVU7Hr1G042890	0.26	0.17	2.22
HORVU7Hr1G045620	0	0	0.89
HORVU7Hr1G046210	0	0	2.95
HORVU7Hr1G050660	0.49	0.39	3.28
HORVU7Hr1G050670	0.04	0.08	0.83
HORVU7Hr1G050680	0.36	0.38	2.59
HORVU7Hr1G052850	0.46	0.43	2.51
HORVU7Hr1G056060	1.91	2.26	16.75
HORVU7Hr1G056760	0.02	0.04	0.59
HORVU7Hr1G078690	0.16	0.07	0.4
HORVU7Hr1G082990	0.01	0.01	0.43
HORVU7Hr1G087860	0.09	0.14	0.47
HORVU7Hr1G088790	0.06	0.04	0.26
HORVU7Hr1G091250	13.53	11.19	94.87
HORVU7Hr1G091620	0.12	0.09	0.39
HORVU7Hr1G091860	0.01	0.02	2.59
HORVU7Hr1G096010	0.1	0.12	1.34
HORVU7Hr1G097270	0.1	0.05	0.39
HORVU7Hr1G097350	0	0	0.17
HORVU7Hr1G101460	0	0	0.31
HORVU7Hr1G107400	0.05	0.07	1.05
HORVU7Hr1G107670	0.16	0.19	0.68
HORVU7Hr1G107680	0.14	0.17	1.05
HORVU7Hr1G109710	0	0	0.08
HORVU7Hr1G110790	0	0	0.03
HORVU7Hr1G116170	0.1	0.05	0.37
HORVU7Hr1G116630	0	0	0.19
HORVU7Hr1G118180	0.01	0	1.27
HORVU7Hr1G120060	0	0	2.1
HORVU7Hr1G122470	0.05	0.03	0.5
