# Supplementary material for: Transcriptome Analysis and Functional Characterization of the HvLRR_8-1 Gene Involved in Barley Resistance to Pyrenophora graminea
Source: Plants (Basel). 2025 Jul 30;14(15):2350. doi: 10.3390/plants14152350 (PMC12348818; doi:10.3390/plants14152350)
Supplement: Supplementary file 1 [file plants-14-02350-s001.zip › Supplementary Table/Table S7 KEGG pathway significantly enrichment in the profiles of Alexis and Ganpi2..xlsx]

## Sheet: Sheet1
Table S7 KEGG pathway significantly enrichment in the profiles of Alexis and Ganpi2.
Pathway ID	Pathway	Level 1	Level 2	Term Candidate Gene Num	Total Candidate Gene Num	Term Gene Num	Total Gene Num	Rich Ratio	P value	Q value
Alexis profile7
ko00940	Phenylpropanoid biosynthesis	Metabolism	Biosynthesis of other secondary metabolites	96	560	1752	23851	0.0547945	4.25609e-15	4.59658e-13
ko00945	Stilbenoid, diarylheptanoid and gingerol biosynthesis	Metabolism	Biosynthesis of other secondary metabolites	20	560	109	23851	0.183486	9.57046e-13	3.44537e-11
ko04626	Plant-pathogen interaction	Organismal Systems	Environmental adaptation	67	560	1345	23851	0.0498141	5.0824e-09	1.37225e-07
ko00904	Diterpenoid biosynthesis	Metabolism	Metabolism of terpenoids and polyketides	18	560	156	23851	0.115385	3.0158e-08	6.51413e-07
ko00941	Flavonoid biosynthesis	Metabolism	Biosynthesis of other secondary metabolites	20	560	211	23851	0.0947867	1.43586e-07	2.58455e-06
ko04016	MAPK signaling pathway - plant	Environmental Information Processing	Signal transduction	60	560	1299	23851	0.0461894	4.63662e-07	7.15365e-06
ko00590	Arachidonic acid metabolism	Metabolism	Lipid metabolism	12	560	145	23851	0.0827586	0.000166301	0.00224507
ko00480	Glutathione metabolism	Metabolism	Metabolism of other amino acids	19	560	333	23851	0.0570571	0.000369228	0.00443074
ko00905	Brassinosteroid biosynthesis	Metabolism	Metabolism of terpenoids and polyketides	5	560	36	23851	0.138889	0.00144765	0.0156346
ko00073	Cutin, suberine and wax biosynthesis	Metabolism	Lipid metabolism	11	560	166	23851	0.0662651	0.00194031	0.0190503
ko00902	Monoterpenoid biosynthesis	Metabolism	Metabolism of terpenoids and polyketides	4	560	24	23851	0.166667	0.00219897	0.0197908
ko00591	Linoleic acid metabolism	Metabolism	Lipid metabolism	10	560	147	23851	0.0680272	0.00253277	0.0210415
ko00450	Selenocompound metabolism	Metabolism	Metabolism of other amino acids	8	560	104	23851	0.0769231	0.00315354	0.0243273
ko00944	Flavone and flavonol biosynthesis	Metabolism	Biosynthesis of other secondary metabolites	6	560	70	23851	0.0857143	0.00600859	0.0432618
Alexis profile3
ko03015	mRNA surveillance pathway	Genetic Information Processing	Translation	50	309	1916	23851	0.026096	1.54141e-06	0.00017572
ko03013	RNA transport	Genetic Information Processing	Translation	58	309	2752	23851	0.0210756	0.000125197	0.00713625
ko00904	Diterpenoid biosynthesis	Metabolism	Metabolism of terpenoids and polyketides	9	309	156	23851	0.0576923	0.00020681	0.00785878
Aleixs profile4
ko00901	Indole alkaloid biosynthesis	Metabolism	Biosynthesis of other secondary metabolites	8	208	47	23851	0.170213	6.86634e-09	5.97371e-07
ko00591	Linoleic acid metabolism	Metabolism	Lipid metabolism	10	208	147	23851	0.0680272	6.89337e-07	2.99798e-05
ko00965	Betalain biosynthesis	Metabolism	Biosynthesis of other secondary metabolites	8	208	88	23851	0.0909091	1.03378e-06	2.99798e-05
ko00950	Isoquinoline alkaloid biosynthesis	Metabolism	Biosynthesis of other secondary metabolites	8	208	144	23851	0.0555556	3.99057e-05	0.000867949
ko00360	Phenylalanine metabolism	Metabolism	Amino acid metabolism	10	208	344	23851	0.0290698	0.000925754	0.0161081
ko00350	Tyrosine metabolism	Metabolism	Amino acid metabolism	8	208	242	23851	0.0330579	0.00133476	0.019354
ko00380	Tryptophan metabolism	Metabolism	Amino acid metabolism	12	208	511	23851	0.0234834	0.00185118	0.0201316
ko00500	Starch and sucrose metabolism	Metabolism	Carbohydrate metabolism	17	208	873	23851	0.0194731	0.00175077	0.0201316
ko00073	Cutin, suberine and wax biosynthesis	Metabolism	Lipid metabolism	6	208	166	23851	0.0361446	0.00342333	0.0330922
Ganpi2 profile6
ko00940	Phenylpropanoid biosynthesis	Metabolism	Biosynthesis of other secondary metabolites	74	489	1752	23851	0.0422374	2.21007e-09	8.25091e-08
ko04626	Plant-pathogen interaction	Organismal Systems	Environmental adaptation	63	489	1345	23851	0.0468401	7.9742e-10	8.25091e-08
ko00941	Flavonoid biosynthesis	Metabolism	Biosynthesis of other secondary metabolites	18	489	211	23851	0.0853081	4.01237e-07	1.12346e-05
ko00904	Diterpenoid biosynthesis	Metabolism	Metabolism of terpenoids and polyketides	14	489	156	23851	0.0897436	4.30974e-06	9.65381e-05
ko04016	MAPK signaling pathway - plant	Environmental Information Processing	Signal transduction	50	489	1299	23851	0.0384911	1.49376e-05	0.000278835
ko00945	Stilbenoid, diarylheptanoid and gingerol biosynthesis	Metabolism	Biosynthesis of other secondary metabolites	10	489	109	23851	0.0917431	8.33623e-05	0.00116707
ko00965	Betalain biosynthesis	Metabolism	Biosynthesis of other secondary metabolites	9	489	88	23851	0.102273	8.09636e-05	0.00116707
ko00480	Glutathione metabolism	Metabolism	Metabolism of other amino acids	18	489	333	23851	0.0540541	0.000198309	0.00246785
ko00901	Indole alkaloid biosynthesis	Metabolism	Biosynthesis of other secondary metabolites	5	489	47	23851	0.106383	0.00267931	0.0300083
ko00591	Linoleic acid metabolism	Metabolism	Lipid metabolism	9	489	147	23851	0.0612245	0.00338674	0.0326326
ko00942	Anthocyanin biosynthesis	Metabolism	Biosynthesis of other secondary metabolites	4	489	31	23851	0.129032	0.00354122	0.0326326
ko02010	ABC transporters	Environmental Information Processing	Membrane transport	15	489	332	23851	0.0451807	0.00378772	0.0326326
ko00270	Cysteine and methionine metabolism	Metabolism	Amino acid metabolism	16	489	382	23851	0.0418848	0.00584803	0.0467843
Ganpi2 profile5
ko00195	Photosynthesis	Metabolism	Energy metabolism	24	431	377	23851	0.0636605	1.1615e-07	1.32411e-05
ko00196	Photosynthesis - antenna proteins	Metabolism	Energy metabolism	6	431	33	23851	0.181818	2.46299e-05	0.000791056
ko00710	Carbon fixation in photosynthetic organisms	Metabolism	Energy metabolism	16	431	269	23851	0.0594796	3.46954e-05	0.000791056
ko00945	Stilbenoid, diarylheptanoid and gingerol biosynthesis	Metabolism	Biosynthesis of other secondary metabolites	10	431	109	23851	0.0917431	2.90094e-05	0.000791056
ko00901	Indole alkaloid biosynthesis	Metabolism	Biosynthesis of other secondary metabolites	6	431	47	23851	0.12766	0.000192909	0.00366528
ko00941	Flavonoid biosynthesis	Metabolism	Biosynthesis of other secondary metabolites	11	431	211	23851	0.0521327	0.00166776	0.0237656
ko00500	Starch and sucrose metabolism	Metabolism	Carbohydrate metabolism	28	431	873	23851	0.0320733	0.00259889	0.0325172
ko00630	Glyoxylate and dicarboxylate metabolism	Metabolism	Carbohydrate metabolism	13	431	294	23851	0.0442177	0.00285238	0.0325172
ko00591	Linoleic acid metabolism	Metabolism	Lipid metabolism	8	431	147	23851	0.0544218	0.00536894	0.0491518
ko00908	Zeatin biosynthesis	Metabolism	Metabolism of terpenoids and polyketides	5	431	63	23851	0.0793651	0.00560504	0.0491518
ko00965	Betalain biosynthesis	Metabolism	Biosynthesis of other secondary metabolites	6	431	88	23851	0.0681818	0.00524377	0.0491518
Ganpi2 profile1
ko03015	mRNA surveillance pathway	Genetic Information Processing	Translation	47	236	1916	23851	0.0245303	5.23695e-09	5.39406e-07
ko03013	RNA transport	Genetic Information Processing	Translation	49	236	2752	23851	0.0178052	3.0633e-05	0.0015776
ko00052	Galactose metabolism	Metabolism	Carbohydrate metabolism	10	236	377	23851	0.0265252	0.00451876	0.116358
ko01040	Biosynthesis of unsaturated fatty acids	Metabolism	Lipid metabolism	5	236	102	23851	0.0490196	0.00347776	0.116358
ko00073	Cutin, suberine and wax biosynthesis	Metabolism	Lipid metabolism	5	236	166	23851	0.0301205	0.0249418	0.367001
ko00904	Diterpenoid biosynthesis	Metabolism	Metabolism of terpenoids and polyketides	5	236	156	23851	0.0320513	0.0196893	0.367001
ko04712	Circadian rhythm - plant	Organismal Systems	Environmental adaptation	7	236	281	23851	0.024911	0.0222466	0.367001
ko00600	Sphingolipid metabolism	Metabolism	Lipid metabolism	6	236	244	23851	0.0245902	0.0349549	0.450045
