# Supplementary material for: Transcriptome Analysis and Functional Characterization of the HvLRR_8-1 Gene Involved in Barley Resistance to Pyrenophora graminea
Source: Plants (Basel). 2025 Jul 30;14(15):2350. doi: 10.3390/plants14152350 (PMC12348818; doi:10.3390/plants14152350)
Supplement: Supplementary file 1 [file plants-14-02350-s001.zip › Supplementary Table/Table S8 GO significantly enrichment in the profiles of Alexis and Ganpi2..xlsx]

## Sheet: Sheet1
Table S8 GO significantly enrichment in the profiles of Alexis and Ganpi2.
GO Term ID	GO Term	Level 1	Level 2	Term Candidate Gene Num	Total Candidate Gene Num	Term Gene Num	Total Gene Num	Rich Ratio	P value	Q value
Alexis profile7
GO:0020037	heme binding	molecular_function	binding	43	387	656	24246	0.0655488	4.66975e-15	6.64039e-12
GO:0019748	secondary metabolic process	biological_process	metabolic process	23	253	210	18253	0.109524	1.92402e-14	1.36798e-11
GO:0005576	extracellular region	cellular_component	extracellular region	36	297	603	21413	0.0597015	1.78851e-13	8.47756e-11
GO:0046906	tetrapyrrole binding	molecular_function	binding	43	387	738	24246	0.0582656	2.68914e-13	9.5599e-11
GO:0042737	drug catabolic process	biological_process	cellular process	24	253	322	18253	0.0745342	2.27436e-11	6.46828e-09
GO:0071944	cell periphery	cellular_component	cell	66	297	2131	21413	0.0309714	2.94118e-10	6.9706e-08
GO:0016705	oxidoreductase activity, acting on paired donors, with incorporation or reduction of molecular oxygen	molecular_function	catalytic activity	28	387	504	24246	0.0555556	1.30705e-08	2.65517e-06
GO:0004497	monooxygenase activity	molecular_function	catalytic activity	26	387	448	24246	0.0580357	1.82118e-08	2.87259e-06
GO:0009698	phenylpropanoid metabolic process	biological_process	cellular process	10	253	64	18253	0.15625	1.72085e-08	2.87259e-06
GO:0042743	hydrogen peroxide metabolic process	biological_process	cellular process	15	253	176	18253	0.0852273	2.42412e-08	2.87259e-06
GO:0042744	hydrogen peroxide catabolic process	biological_process	cellular process	15	253	174	18253	0.0862069	2.07795e-08	2.87259e-06
GO:0044550	secondary metabolite biosynthetic process	biological_process	metabolic process	14	253	150	18253	0.0933333	2.26362e-08	2.87259e-06
GO:0005886	plasma membrane	cellular_component	cell	53	297	1752	21413	0.0302511	5.28566e-08	5.78169e-06
GO:0072593	reactive oxygen species metabolic process	biological_process	cellular process	15	253	189	18253	0.0793651	6.28295e-08	6.38168e-06
GO:0051187	cofactor catabolic process	biological_process	cellular process	15	253	201	18253	0.0746269	1.41331e-07	1.33981e-05
GO:0071669	plant-type cell wall organization or biogenesis	biological_process	cellular process	14	253	178	18253	0.0786517	1.94941e-07	1.73254e-05
GO:0009664	plant-type cell wall organization	biological_process	cellular component organization or biogenesis	11	253	107	18253	0.102804	2.80055e-07	2.34257e-05
GO:0004601	peroxidase activity	molecular_function	antioxidant activity	16	387	226	24246	0.0707965	7.98926e-07	6.31152e-05
GO:0005506	iron ion binding	molecular_function	binding	26	387	560	24246	0.0464286	1.37287e-06	0.000102749
GO:0004364	glutathione transferase activity	molecular_function	catalytic activity	9	387	69	24246	0.130435	1.49225e-06	0.000106099
GO:0016684	oxidoreductase activity, acting on peroxide as acceptor	molecular_function	catalytic activity	16	387	239	24246	0.0669456	1.66997e-06	0.000113081
GO:0016020	membrane	cellular_component	membrane	190	297	10843	21413	0.0175228	2.10198e-06	0.000135864
GO:0071554	cell wall organization or biogenesis	biological_process	cellular process	23	253	548	18253	0.0419708	2.52513e-06	0.000156119
GO:0050896	response to stimulus	biological_process	response to stimulus	76	253	3347	18253	0.0227069	3.72465e-06	0.000220685
GO:0017144	drug metabolic process	biological_process	cellular process	31	253	921	18253	0.0336591	4.58189e-06	0.000260618
GO:0071555	cell wall organization	biological_process	cellular component organization or biogenesis	18	253	375	18253	0.048	5.30319e-06	0.000290044
GO:0004674	protein serine/threonine kinase activity	molecular_function	catalytic activity	38	387	1096	24246	0.0346715	6.75643e-06	0.000350468
GO:0006979	response to oxidative stress	biological_process	response to stimulus	17	253	345	18253	0.0492754	6.90091e-06	0.000350468
GO:0016491	oxidoreductase activity	molecular_function	catalytic activity	80	387	3099	24246	0.0258148	8.01271e-06	0.000388814
GO:0048046	apoplast	cellular_component	extracellular region	11	297	150	21413	0.0733333	8.20283e-06	0.000388814
GO:0045229	external encapsulating structure organization	biological_process	cellular component organization or biogenesis	18	253	391	18253	0.0460358	9.39795e-06	0.000431093
GO:0009699	phenylpropanoid biosynthetic process	biological_process	cellular process	6	253	38	18253	0.157895	1.27197e-05	0.00056523
GO:0006749	glutathione metabolic process	biological_process	cellular process	8	253	79	18253	0.101266	1.36152e-05	0.000586691
GO:0009407	toxin catabolic process	biological_process	cellular process	5	253	24	18253	0.208333	1.68495e-05	0.000684571
GO:0090487	secondary metabolite catabolic process	biological_process	metabolic process	5	253	24	18253	0.208333	1.68495e-05	0.000684571
GO:0051186	cofactor metabolic process	biological_process	cellular process	26	253	756	18253	0.0343915	1.9682e-05	0.00077744
GO:0048037	cofactor binding	molecular_function	binding	59	387	2155	24246	0.0273782	3.02717e-05	0.00116342
GO:0009705	plant-type vacuole membrane	cellular_component	organelle part	7	297	67	21413	0.104478	3.92739e-05	0.00146967
GO:0016209	antioxidant activity	molecular_function	antioxidant activity	16	387	312	24246	0.0512821	4.68419e-05	0.00170793
GO:0031224	intrinsic component of membrane	cellular_component	membrane part	159	297	9082	21413	0.0175072	6.64166e-05	0.00236111
GO:0003824	catalytic activity	molecular_function	catalytic activity	279	387	15290	24246	0.0182472	9.71242e-05	0.00336041
GO:0044248	cellular catabolic process	biological_process	cellular process	42	253	1663	18253	0.0252556	9.92526e-05	0.00336041
GO:0004672	protein kinase activity	molecular_function	catalytic activity	48	387	1715	24246	0.0279883	0.00010753	0.00355598
GO:0046271	phenylpropanoid catabolic process	biological_process	cellular process	4	253	19	18253	0.210526	0.000118587	0.00374733
GO:0046274	lignin catabolic process	biological_process	cellular process	4	253	19	18253	0.210526	0.000118587	0.00374733
GO:0005618	cell wall	cellular_component	cell	14	297	312	21413	0.0448718	0.000126739	0.00375465
GO:0006950	response to stress	biological_process	response to stimulus	44	253	1792	18253	0.0245536	0.000126132	0.00375465
GO:0030312	external encapsulating structure	cellular_component	cell	14	297	312	21413	0.0448718	0.000126739	0.00375465
GO:0016021	integral component of membrane	cellular_component	membrane part	156	297	8984	21413	0.0173642	0.00014044	0.00407564
GO:0009056	catabolic process	biological_process	metabolic process	48	253	2043	18253	0.0234949	0.00017096	0.00486211
GO:0006790	sulfur compound metabolic process	biological_process	cellular process	14	253	323	18253	0.0433437	0.000175675	0.00489824
GO:0009808	lignin metabolic process	biological_process	cellular process	5	253	39	18253	0.128205	0.000192647	0.00498079
GO:0052863	1-deoxy-D-xylulose 5-phosphate metabolic process	biological_process	cellular process	2	253	2	18253	1	0.000191371	0.00498079
GO:0052865	1-deoxy-D-xylulose 5-phosphate biosynthetic process	biological_process	cellular process	2	253	2	18253	1	0.000191371	0.00498079
GO:0098754	detoxification	biological_process	detoxification	5	253	39	18253	0.128205	0.000192647	0.00498079
GO:0009800	cinnamic acid biosynthetic process	biological_process	cellular process	3	253	9	18253	0.333333	0.000207815	0.00509505
GO:0009803	cinnamic acid metabolic process	biological_process	cellular process	3	253	9	18253	0.333333	0.000207815	0.00509505
GO:0052716	hydroquinone:oxygen oxidoreductase activity	molecular_function	catalytic activity	4	387	19	24246	0.210526	0.000204859	0.00509505
GO:0016773	phosphotransferase activity, alcohol group as acceptor	molecular_function	catalytic activity	51	387	1914	24246	0.0266458	0.000215382	0.00519107
GO:0043531	ADP binding	molecular_function	binding	11	387	191	24246	0.0575916	0.000265009	0.00628072
GO:0045548	phenylalanine ammonia-lyase activity	molecular_function	catalytic activity	3	387	9	24246	0.333333	0.000315567	0.00735632
GO:0009404	toxin metabolic process	biological_process	cellular process	5	253	46	18253	0.108696	0.000423874	0.00972175
GO:0016765	transferase activity, transferring alkyl or aryl (other than methyl) groups	molecular_function	catalytic activity	10	387	171	24246	0.0584795	0.000442873	0.00999628
GO:0000325	plant-type vacuole	cellular_component	cell	7	297	99	21413	0.0707071	0.000461248	0.0102483
GO:0006575	cellular modified amino acid metabolic process	biological_process	cellular process	8	253	135	18253	0.0592593	0.000594759	0.0130115
GO:0009832	plant-type cell wall biogenesis	biological_process	cellular component organization or biogenesis	6	253	75	18253	0.08	0.000605205	0.0130394
GO:0008661	1-deoxy-D-xylulose-5-phosphate synthase activity	molecular_function	catalytic activity	2	387	3	24246	0.666667	0.000754284	0.0148971
GO:0015121	phosphoenolpyruvate:phosphate antiporter activity	molecular_function	transporter activity	2	387	3	24246	0.666667	0.000754284	0.0148971
GO:0015355	secondary active monocarboxylate transmembrane transporter activity	molecular_function	transporter activity	2	387	3	24246	0.666667	0.000754284	0.0148971
GO:0016740	transferase activity	molecular_function	catalytic activity	115	387	5493	24246	0.0209357	0.000705164	0.0148971
GO:0071917	triose-phosphate transmembrane transporter activity	molecular_function	transporter activity	2	387	3	24246	0.666667	0.000754284	0.0148971
GO:0089721	phosphoenolpyruvate transmembrane transporter activity	molecular_function	transporter activity	2	387	3	24246	0.666667	0.000754284	0.0148971
GO:0005215	transporter activity	molecular_function	transporter activity	50	387	1976	24246	0.0253036	0.000804421	0.0156697
GO:0006468	protein phosphorylation	biological_process	cellular process	18	253	571	18253	0.0315236	0.00106231	0.018422
GO:0006559	L-phenylalanine catabolic process	biological_process	cellular process	3	253	15	18253	0.2	0.0010584	0.018422
GO:0016841	ammonia-lyase activity	molecular_function	catalytic activity	3	387	13	24246	0.230769	0.00102456	0.018422
GO:0042546	cell wall biogenesis	biological_process	cellular component organization or biogenesis	8	253	147	18253	0.0544218	0.00103825	0.018422
GO:0044425	membrane part	cellular_component	membrane part	160	297	9599	21413	0.0166684	0.0010085	0.018422
GO:0050832	defense response to fungus	biological_process	multi-organism process	5	253	56	18253	0.0892857	0.00105568	0.018422
GO:0080019	fatty-acyl-CoA reductase (alcohol-forming) activity	molecular_function	catalytic activity	3	387	13	24246	0.230769	0.00102456	0.018422
GO:0102965	alcohol-forming fatty acyl-CoA reductase activity	molecular_function	catalytic activity	3	387	13	24246	0.230769	0.00102456	0.018422
GO:1902222	erythrose 4-phosphate/phosphoenolpyruvate family amino acid catabolic process	biological_process	cellular process	3	253	15	18253	0.2	0.0010584	0.018422
GO:1902170	cellular response to reactive nitrogen species	biological_process	cellular process	2	253	5	18253	0.4	0.00186161	0.0318941
GO:0006952	defense response	biological_process	response to stimulus	13	253	368	18253	0.0353261	0.00195615	0.0331148
GO:0016301	kinase activity	molecular_function	catalytic activity	51	387	2116	24246	0.0241021	0.00202944	0.0339513
GO:0010215	cellulose microfibril organization	biological_process	cellular component organization or biogenesis	3	253	19	18253	0.157895	0.00216363	0.0353641
GO:0071668	plant-type cell wall assembly	biological_process	cellular component organization or biogenesis	3	253	19	18253	0.157895	0.00216363	0.0353641
GO:0009620	response to fungus	biological_process	multi-organism process	5	253	66	18253	0.0757576	0.00220825	0.0356834
GO:0010333	terpene synthase activity	molecular_function	catalytic activity	3	387	17	24246	0.176471	0.00232332	0.0371208
GO:0007166	cell surface receptor signaling pathway	biological_process	biological regulation	11	253	288	18253	0.0381944	0.00235632	0.0372298
GO:0008171	O-methyltransferase activity	molecular_function	catalytic activity	5	387	60	24246	0.0833333	0.00268508	0.041958
GO:0030246	carbohydrate binding	molecular_function	binding	15	387	413	24246	0.0363196	0.00282538	0.0436705
GO:0016722	oxidoreductase activity, oxidizing metal ions	molecular_function	catalytic activity	4	387	38	24246	0.105263	0.00307305	0.046988
Alexis profile3
GO:0012511	monolayer-surrounded lipid storage body	cellular_component	cell	4	170	6	21413	0.666667	5.68146e-08	7.55635e-05
GO:0000288	nuclear-transcribed mRNA catabolic process, deadenylation-dependent decay	biological_process	biological regulation	6	154	79	18253	0.0759494	5.47387e-05	0.0117711
GO:0000932	P-body	cellular_component	cell	6	170	75	21413	0.08	2.93374e-05	0.0117711
GO:0005811	lipid droplet	cellular_component	cell	4	170	22	21413	0.181818	2.50864e-05	0.0117711
GO:0010023	proanthocyanidin biosynthetic process	biological_process	cellular process	2	154	2	18253	1	7.07241e-05	0.0117711
GO:0030015	CCR4-NOT core complex	cellular_component	cell	5	170	52	21413	0.0961538	5.71494e-05	0.0117711
GO:0030150	protein import into mitochondrial matrix	biological_process	cellular component organization or biogenesis	5	154	45	18253	0.111111	3.72754e-05	0.0117711
GO:0035556	intracellular signal transduction	biological_process	biological regulation	13	154	428	18253	0.0303738	7.08039e-05	0.0117711
GO:0030014	CCR4-NOT complex	cellular_component	cell	5	170	56	21413	0.0892857	8.18735e-05	0.0120991
GO:0003950	NAD+ ADP-ribosyltransferase activity	molecular_function	catalytic activity	3	208	12	24246	0.25	0.000129309	0.0163491
GO:0035770	ribonucleoprotein granule	cellular_component	cell	6	170	100	21413	0.06	0.000147511	0.0163491
GO:0036464	cytoplasmic ribonucleoprotein granule	cellular_component	cell	6	170	100	21413	0.06	0.000147511	0.0163491
GO:0005744	mitochondrial inner membrane presequence translocase complex	cellular_component	organelle part	4	170	35	21413	0.114286	0.000165686	0.0169509
GO:0065007	biological regulation	biological_process	biological regulation	56	154	4273	18253	0.0131055	0.000192003	0.0182403
GO:0009646	response to absence of light	biological_process	response to stimulus	3	154	17	18253	0.176471	0.000367179	0.0315155
GO:1990542	mitochondrial transmembrane transport	biological_process	localization	5	154	73	18253	0.0684932	0.000379133	0.0315155
GO:0048316	seed development	biological_process	multicellular organismal process	8	154	212	18253	0.0377358	0.000444346	0.0347635
GO:0010154	fruit development	biological_process	multicellular organismal process	8	154	220	18253	0.0363636	0.000567583	0.0405159
GO:0017148	negative regulation of translation	biological_process	biological regulation	5	154	80	18253	0.0625	0.000578799	0.0405159
GO:0034249	negative regulation of cellular amide metabolic process	biological_process	biological regulation	5	154	82	18253	0.0609756	0.000648133	0.0431008
GO:0000956	nuclear-transcribed mRNA catabolic process	biological_process	biological regulation	6	154	133	18253	0.0451128	0.000930241	0.0441865
GO:0003006	developmental process involved in reproduction	biological_process	reproductive process	11	154	415	18253	0.026506	0.000806996	0.0441865
GO:0006626	protein targeting to mitochondrion	biological_process	cellular component organization or biogenesis	5	154	86	18253	0.0581395	0.000805252	0.0441865
GO:0048586	regulation of long-day photoperiodism, flowering	biological_process	biological regulation	3	154	21	18253	0.142857	0.000700601	0.0441865
GO:0048608	reproductive structure development	biological_process	multicellular organismal process	10	154	357	18253	0.0280112	0.000919158	0.0441865
GO:0061458	reproductive system development	biological_process	multicellular organismal process	10	154	357	18253	0.0280112	0.000919158	0.0441865
GO:0070585	protein localization to mitochondrion	biological_process	localization	5	154	87	18253	0.0574713	0.000848616	0.0441865
GO:0072655	establishment of protein localization to mitochondrion	biological_process	localization	5	154	87	18253	0.0574713	0.000848616	0.0441865
GO:0004871	signal transducer activity	molecular_function	signal transducer activity	12	208	485	24246	0.0247423	0.00104011	0.0461117
GO:0044743	protein transmembrane import into intracellular organelle	biological_process	localization	5	154	91	18253	0.0549451	0.00103966	0.0461117
GO:0006402	mRNA catabolic process	biological_process	biological regulation	6	154	137	18253	0.0437956	0.00108477	0.04654
Aleixs profile4
GO:0009853	photorespiration	biological_process	cellular process	4	98	20	18253	0.2	3.54345e-06	0.00112918
GO:0031407	oxylipin metabolic process	biological_process	cellular process	4	98	20	18253	0.2	3.54345e-06	0.00112918
GO:0031408	oxylipin biosynthetic process	biological_process	cellular process	4	98	20	18253	0.2	3.54345e-06	0.00112918
GO:0045735	nutrient reservoir activity	molecular_function	nutrient reservoir activity	5	163	42	24246	0.119048	8.98383e-06	0.00214714
GO:0019253	reductive pentose-phosphate cycle	biological_process	cellular process	3	98	11	18253	0.272727	2.40017e-05	0.00382426
GO:0019685	photosynthesis, dark reaction	biological_process	cellular process	3	98	11	18253	0.272727	2.40017e-05	0.00382426
GO:0016984	ribulose-bisphosphate carboxylase activity	molecular_function	catalytic activity	3	163	10	24246	0.3	3.45757e-05	0.00472206
GO:0019748	secondary metabolic process	biological_process	metabolic process	7	98	210	18253	0.0333333	0.000137781	0.0164649
GO:0044550	secondary metabolite biosynthetic process	biological_process	metabolic process	6	98	150	18253	0.04	0.000157491	0.0167291
GO:0015977	carbon fixation	biological_process	metabolic process	3	98	21	18253	0.142857	0.000186066	0.0177879
GO:0004497	monooxygenase activity	molecular_function	catalytic activity	11	163	448	24246	0.0245536	0.00023501	0.0204245
GO:0016165	linoleate 13S-lipoxygenase activity	molecular_function	catalytic activity	2	163	4	24246	0.5	0.00026714	0.0212821
GO:0043094	cellular metabolic compound salvage	biological_process	cellular process	4	98	65	18253	0.0615385	0.000411575	0.0302666
GO:0016709	oxidoreductase activity, acting on paired donors, with incorporation or reduction of molecular oxygen, NAD(P)H as one donor, and incorporation of one atom of oxygen	molecular_function	catalytic activity	6	163	150	24246	0.04	0.000542493	0.0370445
GO:0102721	ubiquinol:oxygen oxidoreductase activity	molecular_function	catalytic activity	2	163	6	24246	0.333333	0.000661957	0.0421887
GO:0016702	oxidoreductase activity, acting on single donors with incorporation of molecular oxygen, incorporation of two atoms of oxygen	molecular_function	catalytic activity	4	163	60	24246	0.0666667	0.000716168	0.0427911
GO:0016020	membrane	cellular_component	membrane	84	130	10843	21413	0.00774693	0.000873024	0.0490948
Ganpi2 profile6
GO:0005576	extracellular region	cellular_component	extracellular region	33	282	603	21413	0.0547264	4.93035e-12	3.37236e-09
GO:0071944	cell periphery	cellular_component	cell	68	282	2131	21413	0.0319099	3.22393e-12	3.37236e-09
GO:0020037	heme binding	molecular_function	binding	34	331	656	24246	0.0518293	3.18731e-11	1.37312e-08
GO:0071669	plant-type cell wall organization or biogenesis	biological_process	cellular process	17	216	178	18253	0.0955056	4.01499e-11	1.37312e-08
GO:0046906	tetrapyrrole binding	molecular_function	binding	35	331	738	24246	0.0474255	1.80431e-10	4.93659e-08
GO:0009664	plant-type cell wall organization	biological_process	cellular component organization or biogenesis	13	216	107	18253	0.121495	4.2315e-10	9.64783e-08
GO:0042737	drug catabolic process	biological_process	cellular process	20	216	322	18253	0.0621118	1.68725e-09	3.29738e-07
GO:0071555	cell wall organization	biological_process	cellular component organization or biogenesis	21	216	375	18253	0.056	4.14145e-09	7.08188e-07
GO:0045229	external encapsulating structure organization	biological_process	cellular component organization or biogenesis	21	216	391	18253	0.0537084	8.64021e-09	1.18198e-06
GO:0071554	cell wall organization or biogenesis	biological_process	cellular process	25	216	548	18253	0.0456204	8.38804e-09	1.18198e-06
GO:0005886	plasma membrane	cellular_component	cell	50	282	1752	21413	0.0285388	1.5366e-07	1.8061e-05
GO:0042744	hydrogen peroxide catabolic process	biological_process	cellular process	13	216	174	18253	0.0747126	1.5843e-07	1.8061e-05
GO:0042743	hydrogen peroxide metabolic process	biological_process	cellular process	13	216	176	18253	0.0738636	1.80999e-07	1.90466e-05
GO:0072593	reactive oxygen species metabolic process	biological_process	cellular process	13	216	189	18253	0.0687831	4.12416e-07	4.02989e-05
GO:0004672	protein kinase activity	molecular_function	catalytic activity	49	331	1715	24246	0.0285714	7.22159e-07	6.58609e-05
GO:0016020	membrane	cellular_component	membrane	183	282	10843	21413	0.0168772	8.07289e-07	6.69359e-05
GO:0051187	cofactor catabolic process	biological_process	cellular process	13	216	201	18253	0.0646766	8.31806e-07	6.69359e-05
GO:0005618	cell wall	cellular_component	cell	17	282	312	21413	0.0544872	9.3461e-07	6.72919e-05
GO:0030312	external encapsulating structure	cellular_component	cell	17	282	312	21413	0.0544872	9.3461e-07	6.72919e-05
GO:0004497	monooxygenase activity	molecular_function	catalytic activity	21	331	448	24246	0.046875	1.09507e-06	7.4903e-05
GO:0016705	oxidoreductase activity, acting on paired donors, with incorporation or reduction of molecular oxygen	molecular_function	catalytic activity	22	331	504	24246	0.0436508	1.9601e-06	0.000127687
GO:0004601	peroxidase activity	molecular_function	antioxidant activity	14	331	226	24246	0.0619469	3.04469e-06	0.000181093
GO:0004674	protein serine/threonine kinase activity	molecular_function	catalytic activity	35	331	1096	24246	0.0319343	3.02676e-06	0.000181093
GO:0016491	oxidoreductase activity	molecular_function	catalytic activity	72	331	3099	24246	0.0232333	3.51119e-06	0.000200138
GO:0016684	oxidoreductase activity, acting on peroxide as acceptor	molecular_function	catalytic activity	14	331	239	24246	0.0585774	5.81495e-06	0.000318194
GO:0016773	phosphotransferase activity, alcohol group as acceptor	molecular_function	catalytic activity	49	331	1914	24246	0.0256008	1.49149e-05	0.000784752
GO:0031224	intrinsic component of membrane	cellular_component	membrane part	154	282	9082	21413	0.0169566	2.22369e-05	0.00112667
GO:0004364	glutathione transferase activity	molecular_function	catalytic activity	7	331	69	24246	0.101449	4.33214e-05	0.00197546
GO:0006749	glutathione metabolic process	biological_process	cellular process	7	216	79	18253	0.0886076	4.15198e-05	0.00197546
GO:0019748	secondary metabolic process	biological_process	metabolic process	11	216	210	18253	0.052381	4.25186e-05	0.00197546
GO:0016021	integral component of membrane	cellular_component	membrane part	151	282	8984	21413	0.0168077	5.20539e-05	0.00229709
GO:0030246	carbohydrate binding	molecular_function	binding	17	331	413	24246	0.0411622	6.01658e-05	0.00257209
GO:0005506	iron ion binding	molecular_function	binding	20	331	560	24246	0.0357143	9.84859e-05	0.00396261
GO:0017144	drug metabolic process	biological_process	cellular process	25	216	921	18253	0.0271444	9.57692e-05	0.00396261
GO:0009698	phenylpropanoid metabolic process	biological_process	cellular process	6	216	64	18253	0.09375	0.000108406	0.00415436
GO:0016209	antioxidant activity	molecular_function	antioxidant activity	14	331	312	24246	0.0448718	0.000109325	0.00415436
GO:0044425	membrane part	cellular_component	membrane part	157	282	9599	21413	0.0163559	0.000150423	0.0055616
GO:0003824	catalytic activity	molecular_function	catalytic activity	240	331	15290	24246	0.0156965	0.000160713	0.00578568
GO:0016301	kinase activity	molecular_function	catalytic activity	49	331	2116	24246	0.0231569	0.00018216	0.00638962
GO:0006575	cellular modified amino acid metabolic process	biological_process	cellular process	8	216	135	18253	0.0592593	0.000206736	0.00680288
GO:0008037	cell recognition	biological_process	cellular process	6	216	72	18253	0.0833333	0.00020886	0.00680288
GO:0048544	recognition of pollen	biological_process	multi-organism process	6	216	72	18253	0.0833333	0.00020886	0.00680288
GO:0005509	calcium ion binding	molecular_function	binding	15	331	379	24246	0.0395778	0.000247447	0.00773115
GO:0006979	response to oxidative stress	biological_process	response to stimulus	13	216	345	18253	0.0376812	0.000248663	0.00773115
GO:0009875	pollen-pistil interaction	biological_process	multi-organism process	6	216	75	18253	0.08	0.000261381	0.00777764
GO:0051186	cofactor metabolic process	biological_process	cellular process	21	216	756	18253	0.0277778	0.000261529	0.00777764
GO:0044248	cellular catabolic process	biological_process	cellular process	36	216	1663	18253	0.0216476	0.000278443	0.00810448
GO:0046872	metal ion binding	molecular_function	binding	82	331	4196	24246	0.0195424	0.000345149	0.00983674
GO:0043169	cation binding	molecular_function	binding	82	331	4220	24246	0.0194313	0.000414298	0.0115665
GO:0048037	cofactor binding	molecular_function	binding	48	331	2155	24246	0.0222738	0.000513343	0.0140451
GO:0043167	ion binding	molecular_function	binding	151	331	8933	24246	0.0169036	0.000604101	0.0162041
GO:0016740	transferase activity	molecular_function	catalytic activity	100	331	5493	24246	0.018205	0.000829109	0.021812
GO:0048046	apoplast	cellular_component	extracellular region	8	282	150	21413	0.0533333	0.000859993	0.0221976
GO:0009056	catabolic process	biological_process	metabolic process	40	216	2043	18253	0.0195791	0.000933174	0.0236404
GO:0052873	FMN reductase (NADPH) activity	molecular_function	catalytic activity	2	331	4	24246	0.5	0.00109482	0.0272311
GO:0009808	lignin metabolic process	biological_process	cellular process	4	216	39	18253	0.102564	0.00113388	0.027699
GO:0006468	protein phosphorylation	biological_process	cellular process	16	216	571	18253	0.028021	0.00130146	0.0312351
GO:0046271	phenylpropanoid catabolic process	biological_process	cellular process	3	216	19	18253	0.157895	0.00137676	0.0319222
GO:0046274	lignin catabolic process	biological_process	cellular process	3	216	19	18253	0.157895	0.00137676	0.0319222
GO:0006869	lipid transport	biological_process	localization	4	216	43	18253	0.0930233	0.00163972	0.0373856
GO:0001871	pattern binding	molecular_function	binding	8	331	162	24246	0.0493827	0.00177968	0.0392678
GO:0030247	polysaccharide binding	molecular_function	binding	8	331	162	24246	0.0493827	0.00177968	0.0392678
GO:0052716	hydroquinone:oxygen oxidoreductase activity	molecular_function	catalytic activity	3	331	19	24246	0.157895	0.00207719	0.0451047
GO:0006811	ion transport	biological_process	localization	17	216	658	18253	0.0258359	0.00219345	0.0468851
GO:0007166	cell surface receptor signaling pathway	biological_process	biological regulation	10	216	288	18253	0.0347222	0.00233935	0.0492344
Ganpi2 profile5
GO:0009536	plastid	cellular_component	cell	102	306	2283	21413	0.0446781	5.24594e-27	7.90563e-24
GO:0009507	chloroplast	cellular_component	cell	98	306	2233	21413	0.0438871	3.15158e-25	2.37472e-22
GO:0009579	thylakoid	cellular_component	cell	46	306	700	21413	0.0657143	4.31369e-18	2.16691e-15
GO:0044434	chloroplast part	cellular_component	organelle part	60	306	1217	21413	0.0493016	2.13125e-17	8.02947e-15
GO:0044435	plastid part	cellular_component	organelle part	60	306	1233	21413	0.0486618	3.92806e-17	1.18392e-14
GO:0044436	thylakoid part	cellular_component	cell	40	306	633	21413	0.0631912	2.99142e-15	7.51344e-13
GO:0034357	photosynthetic membrane	cellular_component	cell	38	306	618	21413	0.0614887	3.71667e-14	8.00146e-12
GO:0009570	chloroplast stroma	cellular_component	organelle part	33	306	491	21413	0.0672098	1.73577e-13	3.26976e-11
GO:0009532	plastid stroma	cellular_component	organelle part	33	306	498	21413	0.0662651	2.57485e-13	4.31144e-11
GO:0042651	thylakoid membrane	cellular_component	cell	36	306	612	21413	0.0588235	6.8414e-13	1.031e-10
GO:0031976	plastid thylakoid	cellular_component	organelle part	33	306	614	21413	0.0537459	7.30096e-11	9.16879e-09
GO:0055035	plastid thylakoid membrane	cellular_component	organelle part	32	306	578	21413	0.0553633	6.80118e-11	9.16879e-09
GO:0009534	chloroplast thylakoid	cellular_component	organelle part	32	306	613	21413	0.0522023	3.00797e-10	3.23787e-08
GO:0009535	chloroplast thylakoid membrane	cellular_component	organelle part	31	306	577	21413	0.0537262	2.88055e-10	3.23787e-08
GO:0015979	photosynthesis	biological_process	cellular process	25	248	461	18253	0.0542299	4.45645e-09	4.47724e-07
GO:0009526	plastid envelope	cellular_component	organelle part	21	306	375	21413	0.056	1.20581e-07	1.13572e-05
GO:0006091	generation of precursor metabolites and energy	biological_process	cellular process	27	248	633	18253	0.042654	1.55967e-07	1.3826e-05
GO:0009941	chloroplast envelope	cellular_component	organelle part	20	306	361	21413	0.0554017	2.87886e-07	2.41025e-05
GO:0009768	photosynthesis, light harvesting in photosystem I	biological_process	cellular process	5	248	16	18253	0.3125	1.71891e-06	0.000136337
GO:0009521	photosystem	cellular_component	cell	14	306	222	21413	0.0630631	4.10027e-06	0.000308956
GO:0009853	photorespiration	biological_process	cellular process	5	248	20	18253	0.25	5.83575e-06	0.000418784
GO:0015977	carbon fixation	biological_process	metabolic process	5	248	21	18253	0.238095	7.57478e-06	0.000518872
GO:0019253	reductive pentose-phosphate cycle	biological_process	cellular process	4	248	11	18253	0.363636	1.0184e-05	0.000639468
GO:0019685	photosynthesis, dark reaction	biological_process	cellular process	4	248	11	18253	0.363636	1.0184e-05	0.000639468
GO:0009538	photosystem I reaction center	cellular_component	cell	3	306	4	21413	0.75	1.1438e-05	0.000689481
GO:0009523	photosystem II	cellular_component	cell	11	306	154	21413	0.0714286	1.39268e-05	0.000807221
GO:0009654	photosystem II oxygen evolving complex	cellular_component	cell	5	306	23	21413	0.217391	1.57122e-05	0.000876972
GO:0022900	electron transport chain	biological_process	cellular process	15	248	309	18253	0.0485437	2.27499e-05	0.00122443
GO:0055114	oxidation-reduction process	biological_process	metabolic process	22	248	613	18253	0.0358891	3.48048e-05	0.00180865
GO:0009522	photosystem I	cellular_component	cell	8	306	88	21413	0.0909091	3.78793e-05	0.0019028
GO:0019684	photosynthesis, light reaction	biological_process	cellular process	13	248	252	18253	0.0515873	4.309e-05	0.00204014
GO:0031409	pigment binding	molecular_function	binding	4	335	15	24246	0.266667	4.33208e-05	0.00204014
GO:0000028	ribosomal small subunit assembly	biological_process	cellular component organization or biogenesis	6	248	48	18253	0.125	4.50622e-05	0.00205784
GO:0010598	NAD(P)H dehydrogenase complex (plastoquinone)	cellular_component	cell	4	306	15	21413	0.266667	4.92929e-05	0.00218274
GO:0016630	protochlorophyllide reductase activity	molecular_function	catalytic activity	3	335	6	24246	0.5	5.0694e-05	0.00218274
GO:0044444	cytoplasmic part	cellular_component	cell	136	306	7234	21413	0.0188001	6.2077e-05	0.00259861
GO:0009773	photosynthetic electron transport in photosystem I	biological_process	cellular process	4	248	19	18253	0.210526	0.000109796	0.00447194
GO:0010287	plastoglobule	cellular_component	organelle part	6	306	54	21413	0.111111	0.00011766	0.00466615
GO:0052863	1-deoxy-D-xylulose 5-phosphate metabolic process	biological_process	cellular process	2	248	2	18253	1	0.000183867	0.00692719
GO:0052865	1-deoxy-D-xylulose 5-phosphate biosynthetic process	biological_process	cellular process	2	248	2	18253	1	0.000183867	0.00692719
GO:0098572	stromal side of plastid thylakoid membrane	cellular_component	organelle part	2	306	2	21413	1	0.000203557	0.00748197
GO:0009657	plastid organization	biological_process	cellular component organization or biogenesis	10	248	185	18253	0.0540541	0.00022647	0.00812596
GO:0009765	photosynthesis, light harvesting	biological_process	cellular process	5	248	42	18253	0.119048	0.00025094	0.0085947
GO:0043094	cellular metabolic compound salvage	biological_process	cellular process	6	248	65	18253	0.0923077	0.000250238	0.0085947
GO:0016984	ribulose-bisphosphate carboxylase activity	molecular_function	catalytic activity	3	335	10	24246	0.3	0.000291895	0.00977524
GO:0048046	apoplast	cellular_component	extracellular region	9	306	150	21413	0.06	0.000315616	0.0103398
GO:0003735	structural constituent of ribosome	molecular_function	structural molecule activity	28	335	996	24246	0.0281124	0.000322588	0.0103434
GO:0017144	drug metabolic process	biological_process	cellular process	26	248	921	18253	0.0282302	0.000346791	0.0108878
GO:0009813	flavonoid biosynthetic process	biological_process	metabolic process	3	248	11	18253	0.272727	0.000377187	0.0116004
GO:0031984	organelle subcompartment	cellular_component	organelle part	34	306	1303	21413	0.0260936	0.000519968	0.0156718
GO:0008661	1-deoxy-D-xylulose-5-phosphate synthase activity	molecular_function	catalytic activity	2	335	3	24246	0.666667	0.00056579	0.0160876
GO:0016210	naringenin-chalcone synthase activity	molecular_function	catalytic activity	2	335	3	24246	0.666667	0.00056579	0.0160876
GO:0031540	regulation of anthocyanin biosynthetic process	biological_process	biological regulation	2	248	3	18253	0.666667	0.000546645	0.0160876
GO:0016491	oxidoreductase activity	molecular_function	catalytic activity	64	335	3099	24246	0.0206518	0.00060954	0.0170107
GO:0016628	oxidoreductase activity, acting on the CH-CH group of donors, NAD or NADP as acceptor	molecular_function	catalytic activity	5	335	50	24246	0.1	0.000621999	0.0170428
GO:0045454	cell redox homeostasis	biological_process	biological regulation	9	248	174	18253	0.0517241	0.00063833	0.0171779
GO:0009812	flavonoid metabolic process	biological_process	metabolic process	3	248	14	18253	0.214286	0.000807357	0.0213454
GO:0005381	iron ion transmembrane transporter activity	molecular_function	transporter activity	3	335	14	24246	0.214286	0.000849795	0.02208
GO:0016829	lyase activity	molecular_function	catalytic activity	17	335	522	24246	0.032567	0.00103981	0.0261359
GO:0019843	rRNA binding	molecular_function	binding	14	335	386	24246	0.0362694	0.00104058	0.0261359
GO:0010258	NADH dehydrogenase complex (plastoquinone) assembly	biological_process	cellular component organization or biogenesis	2	248	4	18253	0.5	0.00108348	0.0267672
GO:0030785	[ribulose-bisphosphate carboxylase]-lysine N-methyltransferase activity	molecular_function	catalytic activity	2	335	4	24246	0.5	0.00112123	0.0272531
GO:0008171	O-methyltransferase activity	molecular_function	catalytic activity	5	335	60	24246	0.0833333	0.00143299	0.034278
GO:0008757	S-adenosylmethionine-dependent methyltransferase activity	molecular_function	catalytic activity	11	335	271	24246	0.0405904	0.00146176	0.03442
GO:0005840	ribosome	cellular_component	cell	28	306	1080	21413	0.0259259	0.00178807	0.0408626
GO:0009962	regulation of flavonoid biosynthetic process	biological_process	biological regulation	2	248	5	18253	0.4	0.0017896	0.0408626
GO:0009611	response to wounding	biological_process	response to stimulus	4	248	39	18253	0.102564	0.00188321	0.0423581
GO:0019725	cellular homeostasis	biological_process	biological regulation	12	248	330	18253	0.0363636	0.00193135	0.0428022
Ganpi2 profile1
GO:0010359	regulation of anion channel activity	biological_process	biological regulation	3	117	8	18253	0.375	1.40413e-05	0.0028457
GO:0010360	negative regulation of anion channel activity	biological_process	biological regulation	3	117	8	18253	0.375	1.40413e-05	0.0028457
GO:0010361	regulation of anion channel activity by blue light	biological_process	biological regulation	3	117	8	18253	0.375	1.40413e-05	0.0028457
GO:0010362	negative regulation of anion channel activity by blue light	biological_process	biological regulation	3	117	8	18253	0.375	1.40413e-05	0.0028457
GO:0032410	negative regulation of transporter activity	biological_process	biological regulation	3	117	8	18253	0.375	1.40413e-05	0.0028457
GO:0032413	negative regulation of ion transmembrane transporter activity	biological_process	biological regulation	3	117	8	18253	0.375	1.40413e-05	0.0028457
GO:1903792	negative regulation of anion transport	biological_process	biological regulation	3	117	9	18253	0.333333	2.09634e-05	0.00318643
GO:1903960	negative regulation of anion transmembrane transport	biological_process	biological regulation	3	117	9	18253	0.333333	2.09634e-05	0.00318643
GO:0022898	regulation of transmembrane transporter activity	biological_process	biological regulation	3	117	10	18253	0.3	2.98076e-05	0.0032951
GO:0032409	regulation of transporter activity	biological_process	biological regulation	3	117	10	18253	0.3	2.98076e-05	0.0032951
GO:0032412	regulation of ion transmembrane transporter activity	biological_process	biological regulation	3	117	10	18253	0.3	2.98076e-05	0.0032951
GO:0009638	phototropism	biological_process	response to stimulus	3	117	11	18253	0.272727	4.07938e-05	0.00330702
GO:0034763	negative regulation of transmembrane transport	biological_process	biological regulation	3	117	11	18253	0.272727	4.07938e-05	0.00330702
GO:0034766	negative regulation of ion transmembrane transport	biological_process	biological regulation	3	117	11	18253	0.272727	4.07938e-05	0.00330702
GO:1903959	regulation of anion transmembrane transport	biological_process	biological regulation	3	117	11	18253	0.272727	4.07938e-05	0.00330702
GO:0009882	blue light photoreceptor activity	molecular_function	signal transducer activity	3	169	11	24246	0.272727	5.26818e-05	0.00365729
GO:0043271	negative regulation of ion transport	biological_process	biological regulation	3	117	12	18253	0.25	5.41375e-05	0.00365729
GO:0044070	regulation of anion transport	biological_process	biological regulation	3	117	12	18253	0.25	5.41375e-05	0.00365729
GO:0004652	polynucleotide adenylyltransferase activity	molecular_function	catalytic activity	3	169	13	24246	0.230769	9.03822e-05	0.00523356
GO:0007623	circadian rhythm	biological_process	rhythmic process	4	117	37	18253	0.108108	8.99308e-05	0.00523356
GO:0051051	negative regulation of transport	biological_process	biological regulation	3	117	14	18253	0.214286	8.87378e-05	0.00523356
GO:0009735	response to cytokinin	biological_process	response to stimulus	5	117	73	18253	0.0684932	0.000105357	0.00582339
GO:0048511	rhythmic process	biological_process	rhythmic process	4	117	39	18253	0.102564	0.000110897	0.00586309
GO:0010118	stomatal movement	biological_process	cellular process	3	117	18	18253	0.166667	0.000195239	0.0091312
GO:0034762	regulation of transmembrane transport	biological_process	biological regulation	3	117	18	18253	0.166667	0.000195239	0.0091312
GO:0034765	regulation of ion transmembrane transport	biological_process	biological regulation	3	117	18	18253	0.166667	0.000195239	0.0091312
GO:0009881	photoreceptor activity	molecular_function	signal transducer activity	3	169	18	24246	0.166667	0.000251344	0.0113198
GO:0018107	peptidyl-threonine phosphorylation	biological_process	cellular process	3	117	21	18253	0.142857	0.000313789	0.0131575
GO:0018210	peptidyl-threonine modification	biological_process	cellular process	3	117	21	18253	0.142857	0.000313789	0.0131575
GO:0055062	phosphate ion homeostasis	biological_process	biological regulation	2	117	5	18253	0.4	0.00040227	0.0152862
GO:0072505	divalent inorganic anion homeostasis	biological_process	biological regulation	2	117	5	18253	0.4	0.00040227	0.0152862
GO:0072506	trivalent inorganic anion homeostasis	biological_process	biological regulation	2	117	5	18253	0.4	0.00040227	0.0152862
GO:0009725	response to hormone	biological_process	response to stimulus	11	117	507	18253	0.0216963	0.000417002	0.0153659
GO:0009719	response to endogenous stimulus	biological_process	response to stimulus	11	117	511	18253	0.0215264	0.00044541	0.01593
GO:0012511	monolayer-surrounded lipid storage body	cellular_component	cell	2	125	6	21413	0.333333	0.000499375	0.0173497
GO:0009637	response to blue light	biological_process	response to stimulus	3	117	26	18253	0.115385	0.000599264	0.0197476
GO:0055083	monovalent inorganic anion homeostasis	biological_process	biological regulation	2	117	6	18253	0.333333	0.000600873	0.0197476
GO:0009628	response to abiotic stimulus	biological_process	response to stimulus	12	117	624	18253	0.0192308	0.000667342	0.021355
GO:0043269	regulation of ion transport	biological_process	biological regulation	3	117	29	18253	0.103448	0.000830492	0.025247
GO:0043631	RNA polyadenylation	biological_process	cellular process	3	117	29	18253	0.103448	0.000830492	0.025247
GO:0003006	developmental process involved in reproduction	biological_process	reproductive process	9	117	415	18253	0.0216867	0.00141485	0.0399776
GO:0009606	tropism	biological_process	response to stimulus	3	117	35	18253	0.0857143	0.00144656	0.0399776
GO:0031123	RNA 3'-end processing	biological_process	cellular process	4	117	75	18253	0.0533333	0.00137267	0.0399776
GO:0070566	adenylyltransferase activity	molecular_function	catalytic activity	3	169	32	24246	0.09375	0.00142223	0.0399776
GO:0009416	response to light stimulus	biological_process	response to stimulus	7	117	265	18253	0.0264151	0.00160456	0.0433588
GO:0044092	negative regulation of molecular function	biological_process	biological regulation	3	117	37	18253	0.0810811	0.0017014	0.044976
